# Supplementary material for: MYCN and KAT2A form a feedforward loop to drive an oncogenic transcriptional program in neuroblastoma
Source: Oncogenesis. 2025 Apr 24;14(1):13. doi: 10.1038/s41389-025-00557-2 (PMC12022051; doi:10.1038/s41389-025-00557-2)
Supplement: Supplementary file 2 — Dataset 1 [file 41389_2025_557_MOESM2_ESM.xlsx]

## Sheet: DAVID_assay
Table S1. Gene ontology analysis of MYCN nuclear protein partners identified in IMR32 cells.
DAVID biological process analysis.
Category	Term	Count	%	PValue	Bonferroni	Benjamini	FDR
GOTERM_BP_ALL	GO:0019219~regulation of nucleobase-containing compound metabolic process	140	64.8148	2.37584e-43	7.67871e-40	5.83737e-40	5.1691e-40
GOTERM_BP_ALL	GO:0090304~nucleic acid metabolic process	115	53.2407	3.61223e-43	1.16747e-39	5.83737e-40	5.1691e-40
GOTERM_BP_ALL	GO:0006259~DNA metabolic process	68	31.4815	2.87225e-42	9.2831e-39	3.09437e-39	2.74012e-39
GOTERM_BP_ALL	GO:0080090~regulation of primary metabolic process	153	70.8333	2.91754e-37	9.4295e-34	2.35737e-34	2.0875e-34
GOTERM_BP_ALL	GO:0045935~positive regulation of nucleobase-containing compound metabolic process	97	44.9074	3.78322e-37	1.22274e-33	2.44548e-34	2.16552e-34
GOTERM_BP_ALL	GO:0006139~nucleobase-containing compound metabolic process	116	53.7037	1.05569e-35	3.41198e-32	5.68663e-33	5.03562e-33
GOTERM_BP_ALL	GO:0006281~DNA repair	54	25	1.23738e-35	3.99921e-32	5.71316e-33	5.05911e-33
GOTERM_BP_ALL	GO:0045934~negative regulation of nucleobase-containing compound metabolic process	82	37.963	2.24269e-35	7.24839e-32	9.06048e-33	8.02324e-33
GOTERM_BP_ALL	GO:0006325~chromatin organization	80	38.2775	1.82365e-34	5.89404e-31	6.05867e-32	5.36508e-32
GOTERM_BP_ALL	GO:2001141~regulation of RNA biosynthetic process	119	55.0926	1.87459e-34	6.05867e-31	6.05867e-32	5.36508e-32
GOTERM_BP_ALL	GO:0051252~regulation of RNA metabolic process	124	57.4074	4.16995e-34	1.34773e-30	1.22521e-31	1.08495e-31
GOTERM_BP_ALL	GO:0006355~regulation of DNA-templated transcription	118	54.6296	6.46355e-34	2.08902e-30	1.74085e-31	1.54156e-31
GOTERM_BP_ALL	GO:0006974~DNA damage response	61	28.2407	3.48823e-33	1.1274e-29	8.67228e-31	7.67947e-31
GOTERM_BP_ALL	GO:0060255~regulation of macromolecule metabolic process	157	72.6852	3.40074e-32	1.09912e-28	7.85085e-30	6.95209e-30
GOTERM_BP_ALL	GO:0051253~negative regulation of RNA metabolic process	75	34.7222	6.07892e-32	1.96471e-28	1.3098e-29	1.15986e-29
GOTERM_BP_ALL	GO:0006357~regulation of transcription by RNA polymerase II	101	46.7593	1.33179e-31	4.30434e-28	2.69021e-29	2.38224e-29
GOTERM_BP_ALL	GO:0006338~chromatin remodeling	70	32.4074	1.00277e-29	3.24096e-26	1.90645e-27	1.6882e-27
GOTERM_BP_ALL	GO:1902680~positive regulation of RNA biosynthetic process	79	36.5741	1.19348e-29	3.85731e-26	2.14295e-27	1.89763e-27
GOTERM_BP_ALL	GO:0010556~regulation of macromolecule biosynthetic process	143	66.2037	1.26975e-29	4.10385e-26	2.15992e-27	1.91265e-27
GOTERM_BP_ALL	GO:0045892~negative regulation of DNA-templated transcription	69	31.9444	3.11543e-29	1.00691e-25	5.03453e-27	4.45818e-27
GOTERM_BP_ALL	GO:1902679~negative regulation of RNA biosynthetic process	69	31.9444	6.14694e-29	1.98669e-25	9.46043e-27	8.3774e-27
GOTERM_BP_ALL	GO:0045893~positive regulation of DNA-templated transcription	78	36.1111	6.67739e-29	2.15813e-25	9.80969e-27	8.68667e-27
GOTERM_BP_ALL	GO:0009889~regulation of biosynthetic process	144	66.6667	7.28892e-29	2.35578e-25	1.02425e-26	9.06995e-27
GOTERM_BP_ALL	GO:0019222~regulation of metabolic process	158	73.1481	1.23957e-28	4.00628e-25	1.66928e-26	1.47818e-26
GOTERM_BP_ALL	GO:0010604~positive regulation of macromolecule metabolic process	109	50.463	5.19744e-28	1.67981e-24	6.71925e-26	5.95003e-26
GOTERM_BP_ALL	GO:0010557~positive regulation of macromolecule biosynthetic process	95	43.9815	7.65438e-28	2.47389e-24	9.38648e-26	8.31191e-26
GOTERM_BP_ALL	GO:0051276~chromosome organization	46	21.2963	7.84143e-28	2.53435e-24	9.38648e-26	8.31191e-26
GOTERM_BP_ALL	GO:0009891~positive regulation of biosynthetic process	97	44.9074	8.23844e-28	2.66266e-24	9.50951e-26	8.42086e-26
GOTERM_BP_ALL	GO:0009893~positive regulation of metabolic process	112	51.8519	8.90922e-27	2.87946e-23	9.92917e-25	8.79248e-25
GOTERM_BP_ALL	GO:0010468~regulation of gene expression	137	63.4259	1.48546e-26	4.80101e-23	1.60034e-24	1.41713e-24

## Sheet: Chromatin_organization_list
Table S1. Gene ontology analysis of MYCN nuclear protein partners identified in IMR32 cells.
Protein enriched in chromatin organization identified by DAVID biological process analysis.
ID	Gene Name	Gene Sympol
8815	barrier to autointegration nuclear assembly factor 1(BANF1)	BANF1
11177	bromodomain adjacent to zinc finger domain 1A(BAZ1A)	BAZ1A
9031	bromodomain adjacent to zinc finger domain 1B(BAZ1B)	BAZ1B
11176	bromodomain adjacent to zinc finger domain 2A(BAZ2A)	BAZ2A
29994	bromodomain adjacent to zinc finger domain 2B(BAZ2B)	BAZ2B
54880	BCL6 corepressor(BCOR)	BCOR
57673	BEN domain containing 3(BEND3)	BEND3
641	BLM RecQ like helicase(BLM)	BLM
2186	bromodomain PHD finger transcription factor(BPTF)	BPTF
23523	calcineurin binding protein 1(CABIN1)	CABIN1
10951	chromobox 1(CBX1)	CBX1
1105	chromodomain helicase DNA binding protein 1(CHD1)	CHD1
9557	chromodomain helicase DNA binding protein 1 like(CHD1L)	CHD1L
1108	chromodomain helicase DNA binding protein 4(CHD4)	CHD4
55636	chromodomain helicase DNA binding protein 7(CHD7)	CHD7
1457	casein kinase 2 alpha 1(CSNK2A1)	CSNK2A1
1459	casein kinase 2 alpha 2(CSNK2A2)	CSNK2A2
1642	damage specific DNA binding protein 1(DDB1)	DDB1
1653	DEAD-box helicase 1(DDX1)	DDX1
10212	DExD-box helicase 39A(DDX39A)	DDX39A
51428	DEAD-box helicase 41(DDX41)	DDX41
1655	DEAD-box helicase 5(DDX5)	DDX5
22907	DExH-box helicase 30(DHX30)	DHX30
1660	DExH-box helicase 9(DHX9)	DHX9
23234	DnaJ heat shock protein family (Hsp40) member C9(DNAJC9)	DNAJC9
1788	DNA methyltransferase 3 alpha(DNMT3A)	DNMT3A
79813	euchromatic histone lysine methyltransferase 1(EHMT1)	EHMT1
10919	euchromatic histone lysine methyltransferase 2(EHMT2)	EHMT2
9775	eukaryotic translation initiation factor 4A3(EIF4A3)	EIF4A3
57697	FA complementation group M(FANCM)	FANCM
2625	GATA binding protein 3(GATA3)	GATA3
54815	GATA zinc finger domain containing 2A(GATAD2A)	GATAD2A
57459	GATA zinc finger domain containing 2B(GATAD2B)	GATAD2B
3066	histone deacetylase 2(HDAC2)	HDAC2
7290	histone cell cycle regulator(HIRA)	HIRA
6596	helicase like transcription factor(HLTF)	HLTF
10363	high mobility group 20A(HMG20A)	HMG20A
3183	heterogeneous nuclear ribonucleoprotein C(HNRNPC)	HNRNPC
3192	heterogeneous nuclear ribonucleoprotein U(HNRNPU)	HNRNPU
2648	lysine acetyltransferase 2A(KAT2A)	KAT2A
23028	lysine demethylase 1A(KDM1A)	KDM1A
84678	lysine demethylase 2B(KDM2B)	KDM2B
4297	lysine methyltransferase 2A(KMT2A)	KMT2A
4000	lamin A/C(LMNA)	LMNA
4001	lamin B1(LMNB1)	LMNB1
84823	lamin B2(LMNB2)	LMNB2
53615	methyl-CpG binding domain protein 3(MBD3)	MBD3
4176	minichromosome maintenance complex component 7(MCM7)	MCM7
4204	methyl-CpG binding protein 2(MECP2)	MECP2
253714	MMS22 like, DNA repair protein(MMS22L)	MMS22L
9112	metastasis associated 1(MTA1)	MTA1
9219	metastasis associated 1 family member 2(MTA2)	MTA2
4613	MYCN proto-oncogene, bHLH transcription factor(MYCN)	MYCN
10038	poly(ADP-ribose) polymerase 2(PARP2)	PARP2
9678	PHD finger protein 14(PHF14)	PHF14
5591	protein kinase, DNA-activated, catalytic subunit(PRKDC)	PRKDC
5928	RB binding protein 4, chromatin remodeling factor(RBBP4)	RBBP4
55183	replication timing regulatory factor 1(RIF1)	RIF1
6117	replication protein A1(RPA1)	RPA1
51773	remodeling and spacing factor 1(RSF1)	RSF1
6304	SATB homeobox 1(SATB1)	SATB1
6500	S-phase kinase associated protein 1(SKP1)	SKP1
6597	SWI/SNF related BAF chromatin remodeling complex subunit ATPase 4(SMARCA4)	SMARCA4
8467	SNF2 related chromatin remodeling ATPase 5(SMARCA5)	SMARCA5
23020	small nuclear ribonucleoprotein U5 subunit 200(SNRNP200)	SNRNP200
6749	structure specific recognition protein 1(SSRP1)	SSRP1
11198	SPT16 homolog, facilitates chromatin remodeling subunit(SUPT16H)	SUPT16H
9913	SPT7 like, STAGA complex subunit gamma(SUPT7L)	SUPT7L
93624	transcriptional adaptor 2B(TADA2B)	TADA2B
10629	TATA-box binding protein associated factor 6 like(TAF6L)	TAF6L
4796	tonsoku like, DNA repair protein(TONSL)	TONSL
7150	DNA topoisomerase I(TOP1)	TOP1
10155	tripartite motif containing 28(TRIM28)	TRIM28
8295	transformation/transcription domain associated protein(TRRAP)	TRRAP
56652	twinkle mtDNA helicase(TWNK)	TWNK
29855	ubinuclein 1(UBN1)	UBN1
254048	ubinuclein 2(UBN2)	UBN2
11091	WD repeat domain 5(WDR5)	WDR5
7486	WRN RecQ like helicase(WRN)	WRN
58499	zinc finger protein 462(ZNF462)	ZNF462

## Sheet: String_assay
Table S1. Gene ontology analysis of MYCN nuclear protein partners identified in IMR32 cells.
STRING protein-protein interaction assay of MYCN protein partners enriched in chromatin organization.
GO-term (cellular component)	Description	Count in gene set	False discovery rate
GO:0070603	SWI/SNF superfamily-type complex	16 of 92	6.78e-19
GO:0016581	NuRD complex	9 of 15	2.9e-14
GO:0000118	Histone deacetylase complex	11 of 80	7.88e-12
GO:0000781	Chromosome, telomeric region	13 of 143	5.37e-12
GO:0000792	Heterochromatin	10 of 77	1.74e-10
GO:0031010	ISWI-type complex	6 of 14	1.02e-08
GO:0098687	Chromosomal region	19 of 365	8.56e-14
GO:0005694	Chromosome	53 of 1850	2.58e-32
GO:0000785	Chromatin	40 of 1285	1.26e-23
GO:0140513	Nuclear protein-containing complex	39 of 1290	1.75e-22
GO:0090734	Site of DNA damage	9 of 102	4.36e-08
GO:0000228	Nuclear chromosome	13 of 244	2.65e-09
GO:0070461	SAGA-type complex	6 of 38	1.4e-06
GO:0000124	SAGA complex	5 of 24	5.97e-06
GO:1902494	Catalytic complex	35 of 1539	5.81e-16
GO:0034399	Nuclear periphery	9 of 150	1.02e-06
GO:0005654	Nucleoplasm	72 of 4169	2.01e-36
GO:0000123	Histone acetyltransferase complex	7 of 88	6.22e-06
GO:0031981	Nuclear lumen	74 of 4526	1.11e-36
GO:0016363	Nuclear matrix	8 of 128	4.67e-06
GO:0005667	Transcription regulator complex	16 of 517	2.32e-08
GO:0016604	Nuclear body	20 of 833	9.55e-09
GO:0070013	Intracellular organelle lumen	76 of 5660	2.77e-33
GO:0016589	NURF complex	3 of 8	0.00046
GO:0071013	Catalytic step 2 spliceosome	6 of 90	0.00013
GO:0005721	Pericentric heterochromatin	4 of 29	0.00042
GO:0005657	Replication fork	5 of 60	0.00032
GO:0043232	Intracellular non-membrane-bounded organelle	64 of 5191	4.94e-21
GO:0005652	Nuclear lamina	3 of 12	0.0012
GO:0035861	Site of double-strand break	5 of 75	0.00079
GO:0005634	Nucleus	78 of 7672	5.05e-27
GO:0005730	Nucleolus	18 of 996	5.24e-06
GO:0090535	WICH complex	2 of 2	0.0039
GO:0035101	FACT complex	2 of 2	0.0039
GO:0031213	RSF complex	2 of 2	0.0039
GO:0016590	ACF complex	2 of 2	0.0039
GO:0016607	Nuclear speck	10 of 420	0.00042
GO:0016580	Sin3 complex	3 of 22	0.0051
GO:0140535	Intracellular protein-containing complex	14 of 784	0.00017
GO:0016605	PML body	5 of 103	0.0032
GO:0008623	CHRAC	2 of 4	0.0082
GO:1990234	Transferase complex	14 of 847	0.00039
GO:0032991	Protein-containing complex	50 of 5506	1.03e-08
GO:0005956	Protein kinase CK2 complex	2 of 5	0.0109
GO:0005638	Lamin filament	2 of 5	0.0109
GO:0035097	Histone methyltransferase complex	4 of 69	0.0076
GO:0043596	Nuclear replication fork	3 of 29	0.0096
GO:0000775	Chromosome, centromeric region	7 of 252	0.0035
GO:0070937	CRD-mediated mRNA stability complex	2 of 6	0.014
GO:0000793	Condensed chromosome	7 of 275	0.0052
GO:0001940	Male pronucleus	2 of 7	0.0177
GO:0043231	Intracellular membrane-bounded organelle	80 of 12149	2.44e-15
GO:0110016	B-WICH complex	2 of 8	0.0214
GO:0001939	Female pronucleus	2 of 10	0.0304
GO:0090575	RNA polymerase II transcription regulator complex	6 of 256	0.0206
GO:0071006	U2-type catalytic step 1 spliceosome	2 of 13	0.0473
GO:0035098	ESC/E(Z) complex	2 of 13	0.0473
GO:0005677	Chromatin silencing complex	2 of 13	0.0473
