# Supplementary material for: MYCN and KAT2A form a feedforward loop to drive an oncogenic transcriptional program in neuroblastoma
Source: Oncogenesis. 2025 Apr 24;14(1):13. doi: 10.1038/s41389-025-00557-2 (PMC12022051; doi:10.1038/s41389-025-00557-2)
Supplement: Supplementary file 3 — Dataset 2 [file 41389_2025_557_MOESM3_ESM.xlsx]

## Sheet: MYCN-Histone-KAT2A_MYCN-center_
Table S2. Bed files generated by K-Means clustering of histone marks with MYCN and KAT2A ChIP-seq around MYCN binding sites (associated with Fig. 1G)
#chrom	start	end	name	score	strand	thickStart	thickEnd	itemRGB	blockCount	blockSizes	blockStart	deepTools_group
chrM	6267	6526	chrM:6267-6526	.	.	6267	6526	0	1	259	6261	cluster_1
chrM	2511	3087	chrM:2511-3087	.	.	2511	3087	0	1	576	2509	cluster_1
chrM	1270	1602	chrM:1270-1602	.	.	1270	1602	0	1	332	1269	cluster_1
chrM	717	947	chrM:717-947	.	.	717	947	0	1	230	710	cluster_1
chr6	58776229	58776845	chr6:58776229-58776845	.	.	58776229	58776845	0	1	616	58776224	cluster_1
chr7	61968717	61969515	chr7:61968717-61969515	.	.	61968717	61969515	0	1	798	61968711	cluster_1
chr16	46405215	46405469	chr16:46405215-46405469	.	.	46405215	46405469	0	1	254	46405211	cluster_1
chr18	107891	109239	chr18:107891-109239	.	.	107891	109239	0	1	1348	107890	cluster_1
chr17	47072308	47075407	chr17:47072308-47075407	.	.	47072308	47075407	0	1	3099	47072304	cluster_1
chr17	42296574	42298261	chr17:42296574-42298261	.	.	42296574	42298261	0	1	1687	42296570	cluster_1
chr17	59476393	59477673	chr17:59476393-59477673	.	.	59476393	59477673	0	1	1280	59476388	cluster_1
chr17	79478890	79479119	chr17:79478890-79479119	.	.	79478890	79479119	0	1	229	79478883	cluster_1
chr17	46088928	46089997	chr17:46088928-46089997	.	.	46088928	46089997	0	1	1069	46088924	cluster_1
chr17	59475762	59475991	chr17:59475762-59475991	.	.	59475762	59475991	0	1	229	59475757	cluster_1
chr7	5463494	5464399	chr7:5463494-5464399	.	.	5463494	5464399	0	1	905	5463489	cluster_1
chr2	74739982	74741403	chr2:74739982-74741403	.	.	74739982	74741403	0	1	1421	74739975	cluster_1
chr17	43661091	43661358	chr17:43661091-43661358	.	.	43661091	43661358	0	1	267	43661087	cluster_1
chr17	43661547	43662965	chr17:43661547-43662965	.	.	43661547	43662965	0	1	1418	43661543	cluster_1
chr15	69109862	69111407	chr15:69109862-69111407	.	.	69109862	69111407	0	1	1545	69109856	cluster_1
chr17	42295538	42296364	chr17:42295538-42296364	.	.	42295538	42296364	0	1	826	42295534	cluster_1
chr17	71305947	71306319	chr17:71305947-71306319	.	.	71305947	71306319	0	1	372	71305940	cluster_1
chr17	48911026	48911300	chr17:48911026-48911300	.	.	48911026	48911300	0	1	274	48911022	cluster_1
chr15	78910934	78911541	chr15:78910934-78911541	.	.	78910934	78911541	0	1	607	78910927	cluster_1
chr17	48225762	48227975	chr17:48225762-48227975	.	.	48225762	48227975	0	1	2213	48225758	cluster_1
chr2	74741662	74741907	chr2:74741662-74741907	.	.	74741662	74741907	0	1	245	74741655	cluster_1
chr17	44269033	44269578	chr17:44269033-44269578	.	.	44269033	44269578	0	1	545	44269029	cluster_1
chr22	46467154	46468023	chr22:46467154-46468023	.	.	46467154	46468023	0	1	869	46467150	cluster_1
chr6	114179095	114179434	chr6:114179095-114179434	.	.	114179095	114179434	0	1	339	114179094	cluster_1
chr12	122241170	122241865	chr12:122241170-122241865	.	.	122241170	122241865	0	1	695	122241169	cluster_1
chr6	32939748	32940872	chr6:32939748-32940872	.	.	32939748	32940872	0	1	1124	32939745	cluster_1
chr2	60776187	60779798	chr2:60776187-60779798	.	.	60776187	60779798	0	1	3611	60776181	cluster_1
chr17	40830149	40830723	chr17:40830149-40830723	.	.	40830149	40830723	0	1	574	40830145	cluster_1
chr2	66672233	66672593	chr2:66672233-66672593	.	.	66672233	66672593	0	1	360	66672227	cluster_1
chr17	77680168	77681325	chr17:77680168-77681325	.	.	77680168	77681325	0	1	1157	77680161	cluster_1
chr17	59488354	59489367	chr17:59488354-59489367	.	.	59488354	59489367	0	1	1013	59488349	cluster_1
chr17	61776898	61778833	chr17:61776898-61778833	.	.	61776898	61778833	0	1	1935	61776892	cluster_1
chr10	8095366	8096525	chr10:8095366-8096525	.	.	8095366	8096525	0	1	1159	8095358	cluster_1
chr2	85981191	85982173	chr2:85981191-85982173	.	.	85981191	85982173	0	1	982	85981183	cluster_1
chr17	72450002	72450604	chr17:72450002-72450604	.	.	72450002	72450604	0	1	602	72449995	cluster_1
chr7	92463050	92463598	chr7:92463050-92463598	.	.	92463050	92463598	0	1	548	92463041	cluster_1
chr6	32935882	32938425	chr6:32935882-32938425	.	.	32935882	32938425	0	1	2543	32935879	cluster_1
chr1	156830061	156830338	chr1:156830061-156830338	.	.	156830061	156830338	0	1	277	156830060	cluster_1
chr6	114177167	114178472	chr6:114177167-114178472	.	.	114177167	114178472	0	1	1305	114177166	cluster_1
chr1	156830498	156831029	chr1:156830498-156831029	.	.	156830498	156831029	0	1	531	156830497	cluster_1
chr2	66660032	66660816	chr2:66660032-66660816	.	.	66660032	66660816	0	1	784	66660026	cluster_1
chr17	48911884	48912208	chr17:48911884-48912208	.	.	48911884	48912208	0	1	324	48911880	cluster_1
chr2	208028772	208029263	chr2:208028772-208029263	.	.	208028772	208029263	0	1	491	208028770	cluster_1
chr17	75368744	75370416	chr17:75368744-75370416	.	.	75368744	75370416	0	1	1672	75368737	cluster_1
chr2	85980402	85980988	chr2:85980402-85980988	.	.	85980402	85980988	0	1	586	85980394	cluster_1
chr2	232571195	232573681	chr2:232571195-232573681	.	.	232571195	232573681	0	1	2486	232571193	cluster_1
chr17	61918612	61919046	chr17:61918612-61919046	.	.	61918612	61919046	0	1	434	61918606	cluster_1
chr1	234743143	234743402	chr1:234743143-234743402	.	.	234743143	234743402	0	1	259	234743141	cluster_1
chr17	71161605	71161906	chr17:71161605-71161906	.	.	71161605	71161906	0	1	301	71161598	cluster_1
chr1	149822163	149822422	chr1:149822163-149822422	.	.	149822163	149822422	0	1	259	149822162	cluster_1
chr4	174438093	174438385	chr4:174438093-174438385	.	.	174438093	174438385	0	1	292	174438092	cluster_1
chr17	48943378	48943783	chr17:48943378-48943783	.	.	48943378	48943783	0	1	405	48943374	cluster_1
chr1	149812322	149812765	chr1:149812322-149812765	.	.	149812322	149812765	0	1	443	149812321	cluster_1
chr15	66994109	66995089	chr15:66994109-66995089	.	.	66994109	66995089	0	1	980	66994103	cluster_1
chr11	69456102	69456350	chr11:69456102-69456350	.	.	69456102	69456350	0	1	248	69456096	cluster_1
chr7	92461912	92462913	chr7:92461912-92462913	.	.	92461912	92462913	0	1	1001	92461903	cluster_1
chr17	78428250	78428698	chr17:78428250-78428698	.	.	78428250	78428698	0	1	448	78428243	cluster_1
chr17	79827319	79827640	chr17:79827319-79827640	.	.	79827319	79827640	0	1	321	79827312	cluster_1
chr17	48942943	48943252	chr17:48942943-48943252	.	.	48942943	48943252	0	1	309	48942939	cluster_1
chr18	46476386	46476641	chr18:46476386-46476641	.	.	46476386	46476641	0	1	255	46476382	cluster_1
chr12	122237831	122239026	chr12:122237831-122239026	.	.	122237831	122239026	0	1	1195	122237830	cluster_1
chr22	46465537	46466265	chr22:46465537-46466265	.	.	46465537	46466265	0	1	728	46465533	cluster_1
chr17	71160978	71161354	chr17:71160978-71161354	.	.	71160978	71161354	0	1	376	71160971	cluster_1
chr1	54870969	54871478	chr1:54870969-54871478	.	.	54870969	54871478	0	1	509	54870964	cluster_1
chr17	59474288	59474887	chr17:59474288-59474887	.	.	59474288	59474887	0	1	599	59474283	cluster_1
chr2	5831574	5833461	chr2:5831574-5833461	.	.	5831574	5833461	0	1	1887	5831569	cluster_1
chr17	78426365	78426640	chr17:78426365-78426640	.	.	78426365	78426640	0	1	275	78426358	cluster_1
chr15	82337019	82337404	chr15:82337019-82337404	.	.	82337019	82337404	0	1	385	82337011	cluster_1
chr17	77785056	77785596	chr17:77785056-77785596	.	.	77785056	77785596	0	1	540	77785049	cluster_1
chr12	6875546	6876582	chr12:6875546-6876582	.	.	6875546	6876582	0	1	1036	6875540	cluster_1
chr2	10261836	10263494	chr2:10261836-10263494	.	.	10261836	10263494	0	1	1658	10261835	cluster_1
chr2	70313185	70315174	chr2:70313185-70315174	.	.	70313185	70315174	0	1	1989	70313178	cluster_1
chr17	79008948	79009239	chr17:79008948-79009239	.	.	79008948	79009239	0	1	291	79008941	cluster_1
chr10	131760380	131760743	chr10:131760380-131760743	.	.	131760380	131760743	0	1	363	131760379	cluster_1
chr5	107005977	107006553	chr5:107005977-107006553	.	.	107005977	107006553	0	1	576	107005976	cluster_1
chr15	45476888	45477332	chr15:45476888-45477332	.	.	45476888	45477332	0	1	444	45476884	cluster_1
chr19	13262678	13263763	chr19:13262678-13263763	.	.	13262678	13263763	0	1	1085	13262677	cluster_1
chr11	69455189	69455909	chr11:69455189-69455909	.	.	69455189	69455909	0	1	720	69455183	cluster_1
chr15	75744995	75745535	chr15:75744995-75745535	.	.	75744995	75745535	0	1	540	75744988	cluster_1
chr12	120805570	120805959	chr12:120805570-120805959	.	.	120805570	120805959	0	1	389	120805569	cluster_1
chr15	66993560	66993865	chr15:66993560-66993865	.	.	66993560	66993865	0	1	305	66993554	cluster_1
chr17	46124903	46126006	chr17:46124903-46126006	.	.	46124903	46126006	0	1	1103	46124899	cluster_1
chr1	112281149	112281488	chr1:112281149-112281488	.	.	112281149	112281488	0	1	339	112281148	cluster_1
chr17	74539804	74540551	chr17:74539804-74540551	.	.	74539804	74540551	0	1	747	74539797	cluster_1
chr17	76929855	76930584	chr17:76929855-76930584	.	.	76929855	76930584	0	1	729	76929848	cluster_1
chr16	2520519	2522127	chr16:2520519-2522127	.	.	2520519	2522127	0	1	1608	2520517	cluster_1
chr12	6642675	6644580	chr12:6642675-6644580	.	.	6642675	6644580	0	1	1905	6642669	cluster_1
chr2	85764886	85767520	chr2:85764886-85767520	.	.	85764886	85767520	0	1	2634	85764878	cluster_1
chr17	79008358	79008722	chr17:79008358-79008722	.	.	79008358	79008722	0	1	364	79008351	cluster_1
chr1	116380195	116381009	chr1:116380195-116381009	.	.	116380195	116381009	0	1	814	116380194	cluster_1
chr4	174443116	174444416	chr4:174443116-174444416	.	.	174443116	174444416	0	1	1300	174443115	cluster_1
chr11	71950770	71951349	chr11:71950770-71951349	.	.	71950770	71951349	0	1	579	71950763	cluster_1
chr10	8089638	8089912	chr10:8089638-8089912	.	.	8089638	8089912	0	1	274	8089630	cluster_1
chr15	82336445	82336821	chr15:82336445-82336821	.	.	82336445	82336821	0	1	376	82336437	cluster_1
chr15	74218777	74219670	chr15:74218777-74219670	.	.	74218777	74219670	0	1	893	74218770	cluster_1
chr12	12869654	12870223	chr12:12869654-12870223	.	.	12869654	12870223	0	1	569	12869653	cluster_1
chr2	5836091	5836332	chr2:5836091-5836332	.	.	5836091	5836332	0	1	241	5836086	cluster_1
chr15	75746075	75746465	chr15:75746075-75746465	.	.	75746075	75746465	0	1	390	75746068	cluster_1
chr12	93964357	93966150	chr12:93964357-93966150	.	.	93964357	93966150	0	1	1793	93964348	cluster_1
chr2	66659014	66659592	chr2:66659014-66659592	.	.	66659014	66659592	0	1	578	66659008	cluster_1
chr2	43452226	43454713	chr2:43452226-43454713	.	.	43452226	43454713	0	1	2487	43452222	cluster_1
chr7	23508419	23508796	chr7:23508419-23508796	.	.	23508419	23508796	0	1	377	23508417	cluster_1
chr9	38421485	38422230	chr9:38421485-38422230	.	.	38421485	38422230	0	1	745	38421482	cluster_1
chr20	20349892	20350324	chr20:20349892-20350324	.	.	20349892	20350324	0	1	432	20349890	cluster_1
chr20	306036	307326	chr20:306036-307326	.	.	306036	307326	0	1	1290	306033	cluster_1
chr17	78449688	78450649	chr17:78449688-78450649	.	.	78449688	78450649	0	1	961	78449681	cluster_1
chr1	116915790	116917233	chr1:116915790-116917233	.	.	116915790	116917233	0	1	1443	116915789	cluster_1
chr12	54673707	54675390	chr12:54673707-54675390	.	.	54673707	54675390	0	1	1683	54673702	cluster_1
chr7	26239134	26240332	chr7:26239134-26240332	.	.	26239134	26240332	0	1	1198	26239132	cluster_1
chr12	46122459	46123143	chr12:46122459-46123143	.	.	46122459	46123143	0	1	684	46122455	cluster_1
chr2	5830973	5831280	chr2:5830973-5831280	.	.	5830973	5831280	0	1	307	5830968	cluster_1
chr4	5891782	5892246	chr4:5891782-5892246	.	.	5891782	5892246	0	1	464	5891777	cluster_1
chr17	59486732	59487167	chr17:59486732-59487167	.	.	59486732	59487167	0	1	435	59486727	cluster_1
chr2	42274035	42274920	chr2:42274035-42274920	.	.	42274035	42274920	0	1	885	42274031	cluster_1
chr17	61850617	61851953	chr17:61850617-61851953	.	.	61850617	61851953	0	1	1336	61850611	cluster_1
chr12	123754014	123754381	chr12:123754014-123754381	.	.	123754014	123754381	0	1	367	123754013	cluster_1
chr13	100634219	100634901	chr13:100634219-100634901	.	.	100634219	100634901	0	1	682	100634218	cluster_1
chr10	131761164	131762036	chr10:131761164-131762036	.	.	131761164	131762036	0	1	872	131761163	cluster_1
chr12	98908694	98910458	chr12:98908694-98910458	.	.	98908694	98910458	0	1	1764	98908685	cluster_1
chr17	58676994	58677376	chr17:58676994-58677376	.	.	58676994	58677376	0	1	382	58676989	cluster_1
chr14	99735968	99737084	chr14:99735968-99737084	.	.	99735968	99737084	0	1	1116	99735959	cluster_1
chr6	27861341	27861729	chr6:27861341-27861729	.	.	27861341	27861729	0	1	388	27861339	cluster_1
chr16	2523651	2524574	chr16:2523651-2524574	.	.	2523651	2524574	0	1	923	2523649	cluster_1
chr6	157099488	157100297	chr6:157099488-157100297	.	.	157099488	157100297	0	1	809	157099487	cluster_1
chr17	55333374	55334406	chr17:55333374-55334406	.	.	55333374	55334406	0	1	1032	55333369	cluster_1
chr17	49336458	49338697	chr17:49336458-49338697	.	.	49336458	49338697	0	1	2239	49336454	cluster_1
chr11	63683906	63684226	chr11:63683906-63684226	.	.	63683906	63684226	0	1	320	63683900	cluster_1
chr12	57480991	57481653	chr12:57480991-57481653	.	.	57480991	57481653	0	1	662	57480986	cluster_1
chr6	30687675	30688168	chr6:30687675-30688168	.	.	30687675	30688168	0	1	493	30687672	cluster_1
chr1	82265945	82267371	chr1:82265945-82267371	.	.	82265945	82267371	0	1	1426	82265937	cluster_1
chr15	66993110	66993400	chr15:66993110-66993400	.	.	66993110	66993400	0	1	290	66993104	cluster_1
chr4	141073257	141073537	chr4:141073257-141073537	.	.	141073257	141073537	0	1	280	141073256	cluster_1
chr1	234741639	234742447	chr1:234741639-234742447	.	.	234741639	234742447	0	1	808	234741637	cluster_1
chr15	72521272	72521966	chr15:72521272-72521966	.	.	72521272	72521966	0	1	694	72521265	cluster_1
chr6	114176626	114176872	chr6:114176626-114176872	.	.	114176626	114176872	0	1	246	114176625	cluster_1
chr17	57230994	57232534	chr17:57230994-57232534	.	.	57230994	57232534	0	1	1540	57230989	cluster_1
chr17	41476169	41476548	chr17:41476169-41476548	.	.	41476169	41476548	0	1	379	41476165	cluster_1
chr2	43451511	43451999	chr2:43451511-43451999	.	.	43451511	43451999	0	1	488	43451507	cluster_1
chr17	72199624	72200654	chr17:72199624-72200654	.	.	72199624	72200654	0	1	1030	72199617	cluster_1
chr12	119419252	119419619	chr12:119419252-119419619	.	.	119419252	119419619	0	1	367	119419251	cluster_1
chr13	100633537	100633887	chr13:100633537-100633887	.	.	100633537	100633887	0	1	350	100633536	cluster_1
chr19	1248306	1251246	chr19:1248306-1251246	.	.	1248306	1251246	0	1	2940	1248305	cluster_1
chr16	49889602	49890083	chr16:49889602-49890083	.	.	49889602	49890083	0	1	481	49889598	cluster_1
chr6	157097709	157098867	chr6:157097709-157098867	.	.	157097709	157098867	0	1	1158	157097708	cluster_1
chr17	43224485	43225478	chr17:43224485-43225478	.	.	43224485	43225478	0	1	993	43224481	cluster_1
chr7	104652864	104653552	chr7:104652864-104653552	.	.	104652864	104653552	0	1	688	104652863	cluster_1
chr9	98267887	98269724	chr9:98267887-98269724	.	.	98267887	98269724	0	1	1837	98267878	cluster_1
chr12	68042525	68043912	chr12:68042525-68043912	.	.	68042525	68043912	0	1	1387	68042519	cluster_1
chr6	21593604	21595729	chr6:21593604-21595729	.	.	21593604	21595729	0	1	2125	21593602	cluster_1
chr2	10260171	10261368	chr2:10260171-10261368	.	.	10260171	10261368	0	1	1197	10260170	cluster_1
chr6	20402063	20404204	chr6:20402063-20404204	.	.	20402063	20404204	0	1	2141	20402061	cluster_1
chr13	100632962	100633274	chr13:100632962-100633274	.	.	100632962	100633274	0	1	312	100632961	cluster_1
chr17	61627142	61627663	chr17:61627142-61627663	.	.	61627142	61627663	0	1	521	61627136	cluster_1
chr17	41982818	41983163	chr17:41982818-41983163	.	.	41982818	41983163	0	1	345	41982814	cluster_1
chr12	46121084	46121600	chr12:46121084-46121600	.	.	46121084	46121600	0	1	516	46121080	cluster_1
chr22	46475868	46476617	chr22:46475868-46476617	.	.	46475868	46476617	0	1	749	46475864	cluster_1
chr1	59248805	59249653	chr1:59248805-59249653	.	.	59248805	59249653	0	1	848	59248800	cluster_1
chr7	128470581	128470913	chr7:128470581-128470913	.	.	128470581	128470913	0	1	332	128470580	cluster_1
chr2	28612952	28616402	chr2:28612952-28616402	.	.	28612952	28616402	0	1	3450	28612950	cluster_1
chr1	51433639	51434645	chr1:51433639-51434645	.	.	51433639	51434645	0	1	1006	51433634	cluster_1
chr17	43861571	43862086	chr17:43861571-43862086	.	.	43861571	43862086	0	1	515	43861567	cluster_1
chr1	245025938	245027108	chr1:245025938-245027108	.	.	245025938	245027108	0	1	1170	245025936	cluster_1
chr6	108879683	108879944	chr6:108879683-108879944	.	.	108879683	108879944	0	1	261	108879682	cluster_1
chr6	111195159	111197898	chr6:111195159-111197898	.	.	111195159	111197898	0	1	2739	111195158	cluster_1
chr15	82335697	82336141	chr15:82335697-82336141	.	.	82335697	82336141	0	1	444	82335689	cluster_1
chr17	57696449	57697460	chr17:57696449-57697460	.	.	57696449	57697460	0	1	1011	57696444	cluster_1
chr17	4851434	4851899	chr17:4851434-4851899	.	.	4851434	4851899	0	1	465	4851430	cluster_1
chr4	141071953	141072914	chr4:141071953-141072914	.	.	141071953	141072914	0	1	961	141071952	cluster_1
chr17	65373044	65374611	chr17:65373044-65374611	.	.	65373044	65374611	0	1	1567	65373038	cluster_1
chr1	156050998	156051593	chr1:156050998-156051593	.	.	156050998	156051593	0	1	595	156050997	cluster_1
chr4	151502949	151503568	chr4:151502949-151503568	.	.	151502949	151503568	0	1	619	151502948	cluster_1
chr20	20348163	20349618	chr20:20348163-20349618	.	.	20348163	20349618	0	1	1455	20348161	cluster_1
chr7	5632468	5634614	chr7:5632468-5634614	.	.	5632468	5634614	0	1	2146	5632463	cluster_1
chr10	102757432	102757842	chr10:102757432-102757842	.	.	102757432	102757842	0	1	410	102757431	cluster_1
chr15	31619022	31619691	chr15:31619022-31619691	.	.	31619022	31619691	0	1	669	31619019	cluster_1
chr20	304836	305573	chr20:304836-305573	.	.	304836	305573	0	1	737	304833	cluster_1
chr17	45726407	45726790	chr17:45726407-45726790	.	.	45726407	45726790	0	1	383	45726403	cluster_1
chr1	59247840	59248328	chr1:59247840-59248328	.	.	59247840	59248328	0	1	488	59247835	cluster_1
chr10	131757839	131758612	chr10:131757839-131758612	.	.	131757839	131758612	0	1	773	131757838	cluster_1
chr12	12877155	12877439	chr12:12877155-12877439	.	.	12877155	12877439	0	1	284	12877154	cluster_1
chr1	151031989	151032453	chr1:151031989-151032453	.	.	151031989	151032453	0	1	464	151031988	cluster_1
chr22	29663551	29664186	chr22:29663551-29664186	.	.	29663551	29664186	0	1	635	29663549	cluster_1
chr1	149832356	149832747	chr1:149832356-149832747	.	.	149832356	149832747	0	1	391	149832355	cluster_1
chr17	45770797	45772716	chr17:45770797-45772716	.	.	45770797	45772716	0	1	1919	45770793	cluster_1
chr18	46474811	46475065	chr18:46474811-46475065	.	.	46474811	46475065	0	1	254	46474807	cluster_1
chr6	139694381	139695351	chr6:139694381-139695351	.	.	139694381	139695351	0	1	970	139694380	cluster_1
chr17	48784487	48785482	chr17:48784487-48785482	.	.	48784487	48785482	0	1	995	48784483	cluster_1
chr17	58469186	58469454	chr17:58469186-58469454	.	.	58469186	58469454	0	1	268	58469181	cluster_1
chr17	71187567	71188903	chr17:71187567-71188903	.	.	71187567	71188903	0	1	1336	71187560	cluster_1
chr4	113435687	113436568	chr4:113435687-113436568	.	.	113435687	113436568	0	1	881	113435686	cluster_1
chr2	45169420	45170205	chr2:45169420-45170205	.	.	45169420	45170205	0	1	785	45169416	cluster_1
chr12	57915644	57916535	chr12:57915644-57916535	.	.	57915644	57916535	0	1	891	57915639	cluster_1
chr17	78008959	78009582	chr17:78008959-78009582	.	.	78008959	78009582	0	1	623	78008952	cluster_1
chr17	7788681	7789269	chr17:7788681-7789269	.	.	7788681	7789269	0	1	588	7788674	cluster_1
chr1	169076070	169076372	chr1:169076070-169076372	.	.	169076070	169076372	0	1	302	169076069	cluster_1
chr15	99190272	99192613	chr15:99190272-99192613	.	.	99190272	99192613	0	1	2341	99190263	cluster_1
chr17	77784131	77784495	chr17:77784131-77784495	.	.	77784131	77784495	0	1	364	77784124	cluster_1
chr12	861404	861978	chr12:861404-861978	.	.	861404	861978	0	1	574	861396	cluster_1
chr20	30193054	30193666	chr20:30193054-30193666	.	.	30193054	30193666	0	1	612	30193051	cluster_1
chr12	119418476	119418997	chr12:119418476-119418997	.	.	119418476	119418997	0	1	521	119418475	cluster_1
chr17	53497613	53497886	chr17:53497613-53497886	.	.	53497613	53497886	0	1	273	53497608	cluster_1
chr17	60555615	60556821	chr17:60555615-60556821	.	.	60555615	60556821	0	1	1206	60555609	cluster_1
chr17	43860716	43860988	chr17:43860716-43860988	.	.	43860716	43860988	0	1	272	43860712	cluster_1
chr2	37897476	37899987	chr2:37897476-37899987	.	.	37897476	37899987	0	1	2511	37897473	cluster_1
chr1	226249484	226251430	chr1:226249484-226251430	.	.	226249484	226251430	0	1	1946	226249482	cluster_1
chr1	110880470	110881644	chr1:110880470-110881644	.	.	110880470	110881644	0	1	1174	110880469	cluster_1
chr1	52521010	52521469	chr1:52521010-52521469	.	.	52521010	52521469	0	1	459	52521005	cluster_1
chr12	106640762	106641240	chr12:106640762-106641240	.	.	106640762	106641240	0	1	478	106640761	cluster_1
chr19	12902839	12903405	chr19:12902839-12903405	.	.	12902839	12903405	0	1	566	12902838	cluster_1
chr2	61763615	61764585	chr2:61763615-61764585	.	.	61763615	61764585	0	1	970	61763609	cluster_1
chr17	36903890	36904181	chr17:36903890-36904181	.	.	36903890	36904181	0	1	291	36903887	cluster_1
chr10	80828981	80829506	chr10:80828981-80829506	.	.	80828981	80829506	0	1	525	80828973	cluster_1
chr14	104604054	104605336	chr14:104604054-104605336	.	.	104604054	104605336	0	1	1282	104604053	cluster_1
chr8	29206215	29207659	chr8:29206215-29207659	.	.	29206215	29207659	0	1	1444	29206213	cluster_1
chr12	106532420	106533383	chr12:106532420-106533383	.	.	106532420	106533383	0	1	963	106532419	cluster_1
chr10	103877204	103878146	chr10:103877204-103878146	.	.	103877204	103878146	0	1	942	103877203	cluster_1
chr17	78448493	78448817	chr17:78448493-78448817	.	.	78448493	78448817	0	1	324	78448486	cluster_1
chr6	20401433	20401766	chr6:20401433-20401766	.	.	20401433	20401766	0	1	333	20401431	cluster_1
chr1	244012312	244013519	chr1:244012312-244013519	.	.	244012312	244013519	0	1	1207	244012310	cluster_1
chr5	71403842	71404385	chr5:71403842-71404385	.	.	71403842	71404385	0	1	543	71403835	cluster_1
chr1	143912860	143913156	chr1:143912860-143913156	.	.	143912860	143913156	0	1	296	143912859	cluster_1
chr17	54910447	54911243	chr17:54910447-54911243	.	.	54910447	54911243	0	1	796	54910442	cluster_1
chr6	123316978	123317481	chr6:123316978-123317481	.	.	123316978	123317481	0	1	503	123316977	cluster_1
chr2	55275621	55276944	chr2:55275621-55276944	.	.	55275621	55276944	0	1	1323	55275616	cluster_1
chr13	72438998	72439331	chr13:72438998-72439331	.	.	72438998	72439331	0	1	333	72438991	cluster_1
chr12	58004864	58005934	chr12:58004864-58005934	.	.	58004864	58005934	0	1	1070	58004859	cluster_1
chr1	150121607	150122877	chr1:150121607-150122877	.	.	150121607	150122877	0	1	1270	150121606	cluster_1
chr11	69454111	69454449	chr11:69454111-69454449	.	.	69454111	69454449	0	1	338	69454105	cluster_1
chr18	74205973	74206275	chr18:74205973-74206275	.	.	74205973	74206275	0	1	302	74205966	cluster_1
chr20	47894487	47896102	chr20:47894487-47896102	.	.	47894487	47896102	0	1	1615	47894483	cluster_1
chr10	80828315	80828894	chr10:80828315-80828894	.	.	80828315	80828894	0	1	579	80828307	cluster_1
chr13	53423752	53424875	chr13:53423752-53424875	.	.	53423752	53424875	0	1	1123	53423747	cluster_1
chr2	75060881	75062978	chr2:75060881-75062978	.	.	75060881	75062978	0	1	2097	75060874	cluster_1
chr17	4850837	4851353	chr17:4850837-4851353	.	.	4850837	4851353	0	1	516	4850833	cluster_1
chr15	31617891	31618699	chr15:31617891-31618699	.	.	31617891	31618699	0	1	808	31617888	cluster_1
chr17	77751303	77751819	chr17:77751303-77751819	.	.	77751303	77751819	0	1	516	77751296	cluster_1
chr17	41150074	41151396	chr17:41150074-41151396	.	.	41150074	41151396	0	1	1322	41150070	cluster_1
chr6	108878700	108879490	chr6:108878700-108879490	.	.	108878700	108879490	0	1	790	108878699	cluster_1
chr1	204379582	204379816	chr1:204379582-204379816	.	.	204379582	204379816	0	1	234	204379580	cluster_1
chr1	228644856	228645574	chr1:228644856-228645574	.	.	228644856	228645574	0	1	718	228644854	cluster_1
chr6	26124377	26124849	chr6:26124377-26124849	.	.	26124377	26124849	0	1	472	26124375	cluster_1
chr3	149686990	149687325	chr3:149686990-149687325	.	.	149686990	149687325	0	1	335	149686989	cluster_1
chr1	169075003	169075782	chr1:169075003-169075782	.	.	169075003	169075782	0	1	779	169075002	cluster_1
chr6	86351273	86352729	chr6:86351273-86352729	.	.	86351273	86352729	0	1	1456	86351265	cluster_1
chr1	62902340	62903156	chr1:62902340-62903156	.	.	62902340	62903156	0	1	816	62902334	cluster_1
chr10	102106027	102107410	chr10:102106027-102107410	.	.	102106027	102107410	0	1	1383	102106026	cluster_1
chr6	34204661	34205130	chr6:34204661-34205130	.	.	34204661	34205130	0	1	469	34204658	cluster_1
chr12	122459421	122459763	chr12:122459421-122459763	.	.	122459421	122459763	0	1	342	122459420	cluster_1
chr16	49888973	49889217	chr16:49888973-49889217	.	.	49888973	49889217	0	1	244	49888969	cluster_1
chr12	860273	861320	chr12:860273-861320	.	.	860273	861320	0	1	1047	860265	cluster_1
chr17	55162089	55163702	chr17:55162089-55163702	.	.	55162089	55163702	0	1	1613	55162084	cluster_1
chr1	165796612	165798522	chr1:165796612-165798522	.	.	165796612	165798522	0	1	1910	165796611	cluster_1
chr6	153303259	153304194	chr6:153303259-153304194	.	.	153303259	153304194	0	1	935	153303258	cluster_1
chr12	58239294	58239698	chr12:58239294-58239698	.	.	58239294	58239698	0	1	404	58239289	cluster_1
chr17	27046898	27047661	chr17:27046898-27047661	.	.	27046898	27047661	0	1	763	27046896	cluster_1
chr3	150125661	150126047	chr3:150125661-150126047	.	.	150125661	150126047	0	1	386	150125660	cluster_1
chr18	74204464	74205048	chr18:74204464-74205048	.	.	74204464	74205048	0	1	584	74204457	cluster_1
chr6	160209911	160210694	chr6:160209911-160210694	.	.	160209911	160210694	0	1	783	160209910	cluster_1
chr17	66286767	66287003	chr17:66286767-66287003	.	.	66286767	66287003	0	1	236	66286761	cluster_1
chr6	27804854	27806138	chr6:27804854-27806138	.	.	27804854	27806138	0	1	1284	27804852	cluster_1
chr8	101963466	101964265	chr8:101963466-101964265	.	.	101963466	101964265	0	1	799	101963465	cluster_1
chr1	59247374	59247751	chr1:59247374-59247751	.	.	59247374	59247751	0	1	377	59247369	cluster_1
chr15	96875148	96875956	chr15:96875148-96875956	.	.	96875148	96875956	0	1	808	96875139	cluster_1
chr1	62901720	62902119	chr1:62901720-62902119	.	.	62901720	62902119	0	1	399	62901714	cluster_1
chr6	35435614	35437123	chr6:35435614-35437123	.	.	35435614	35437123	0	1	1509	35435611	cluster_1
chr11	46402114	46403043	chr11:46402114-46403043	.	.	46402114	46403043	0	1	929	46402110	cluster_1
chr8	9760727	9761522	chr8:9760727-9761522	.	.	9760727	9761522	0	1	795	9760718	cluster_1
chr8	101962769	101963150	chr8:101962769-101963150	.	.	101962769	101963150	0	1	381	101962768	cluster_1
chr12	89745610	89746173	chr12:89745610-89746173	.	.	89745610	89746173	0	1	563	89745602	cluster_1
chr19	4279371	4279677	chr19:4279371-4279677	.	.	4279371	4279677	0	1	306	4279367	cluster_1
chr12	56510302	56511164	chr12:56510302-56511164	.	.	56510302	56511164	0	1	862	56510297	cluster_1
chr19	4278527	4278756	chr19:4278527-4278756	.	.	4278527	4278756	0	1	229	4278523	cluster_1
chr6	159063097	159063689	chr6:159063097-159063689	.	.	159063097	159063689	0	1	592	159063096	cluster_1
chr17	53045099	53046005	chr17:53045099-53046005	.	.	53045099	53046005	0	1	906	53045094	cluster_1
chr2	12856343	12857801	chr2:12856343-12857801	.	.	12856343	12857801	0	1	1458	12856342	cluster_1
chr17	49230579	49231786	chr17:49230579-49231786	.	.	49230579	49231786	0	1	1207	49230575	cluster_1
chr20	17948453	17950340	chr20:17948453-17950340	.	.	17948453	17950340	0	1	1887	17948452	cluster_1
chr9	133320188	133321106	chr9:133320188-133321106	.	.	133320188	133321106	0	1	918	133320187	cluster_1
chr22	46449060	46450108	chr22:46449060-46450108	.	.	46449060	46450108	0	1	1048	46449056	cluster_1
chr18	42259871	42260914	chr18:42259871-42260914	.	.	42259871	42260914	0	1	1043	42259867	cluster_1
chr1	155658101	155658490	chr1:155658101-155658490	.	.	155658101	155658490	0	1	389	155658100	cluster_1
chr9	109622799	109624783	chr9:109622799-109624783	.	.	109622799	109624783	0	1	1984	109622798	cluster_1
chr13	72438491	72438831	chr13:72438491-72438831	.	.	72438491	72438831	0	1	340	72438484	cluster_1
chr17	78120010	78121069	chr17:78120010-78121069	.	.	78120010	78121069	0	1	1059	78120003	cluster_1
chr17	73780612	73781771	chr17:73780612-73781771	.	.	73780612	73781771	0	1	1159	73780605	cluster_1
chr1	154973209	154973833	chr1:154973209-154973833	.	.	154973209	154973833	0	1	624	154973208	cluster_1
chr17	57784247	57784992	chr17:57784247-57784992	.	.	57784247	57784992	0	1	745	57784242	cluster_1
chr17	77812237	77812525	chr17:77812237-77812525	.	.	77812237	77812525	0	1	288	77812230	cluster_1
chr2	45877733	45878623	chr2:45877733-45878623	.	.	45877733	45878623	0	1	890	45877729	cluster_1
chr17	41321802	41322286	chr17:41321802-41322286	.	.	41321802	41322286	0	1	484	41321798	cluster_1
chr17	56031809	56033015	chr17:56031809-56033015	.	.	56031809	56033015	0	1	1206	56031804	cluster_1
chr6	44214008	44215811	chr6:44214008-44215811	.	.	44214008	44215811	0	1	1803	44214004	cluster_1
chr1	211431882	211432758	chr1:211431882-211432758	.	.	211431882	211432758	0	1	876	211431880	cluster_1
chr1	243417653	243418506	chr1:243417653-243418506	.	.	243417653	243418506	0	1	853	243417651	cluster_1
chr5	71402858	71403682	chr5:71402858-71403682	.	.	71402858	71403682	0	1	824	71402851	cluster_1
chr16	2203646	2204019	chr16:2203646-2204019	.	.	2203646	2204019	0	1	373	2203644	cluster_1
chr17	74722024	74722542	chr17:74722024-74722542	.	.	74722024	74722542	0	1	518	74722017	cluster_1
chr12	57479700	57480301	chr12:57479700-57480301	.	.	57479700	57480301	0	1	601	57479695	cluster_1
chr6	151710672	151712163	chr6:151710672-151712163	.	.	151710672	151712163	0	1	1491	151710671	cluster_1
chr17	79818021	79818562	chr17:79818021-79818562	.	.	79818021	79818562	0	1	541	79818014	cluster_1
chr6	21587037	21588544	chr6:21587037-21588544	.	.	21587037	21588544	0	1	1507	21587035	cluster_1
chr17	65821370	65822572	chr17:65821370-65822572	.	.	65821370	65822572	0	1	1202	65821364	cluster_1
chr2	74726656	74726891	chr2:74726656-74726891	.	.	74726656	74726891	0	1	235	74726649	cluster_1
chr11	61594307	61595659	chr11:61594307-61595659	.	.	61594307	61595659	0	1	1352	61594301	cluster_1
chr2	27301053	27301483	chr2:27301053-27301483	.	.	27301053	27301483	0	1	430	27301051	cluster_1
chr12	108954924	108955472	chr12:108954924-108955472	.	.	108954924	108955472	0	1	548	108954923	cluster_1
chr17	41437825	41438181	chr17:41437825-41438181	.	.	41437825	41438181	0	1	356	41437821	cluster_1
chr1	61547431	61548265	chr1:61547431-61548265	.	.	61547431	61548265	0	1	834	61547425	cluster_1
chr12	131198591	131199635	chr12:131198591-131199635	.	.	131198591	131199635	0	1	1044	131198590	cluster_1
chr12	31079019	31080420	chr12:31079019-31080420	.	.	31079019	31080420	0	1	1401	31079016	cluster_1
chr12	51157487	51158532	chr12:51157487-51158532	.	.	51157487	51158532	0	1	1045	51157482	cluster_1
chr14	99734298	99734915	chr14:99734298-99734915	.	.	99734298	99734915	0	1	617	99734289	cluster_1
chr5	154134030	154135604	chr5:154134030-154135604	.	.	154134030	154135604	0	1	1574	154134029	cluster_1
chr7	191686	192617	chr7:191686-192617	.	.	191686	192617	0	1	931	191685	cluster_1
chr17	62222948	62224189	chr17:62222948-62224189	.	.	62222948	62224189	0	1	1241	62222942	cluster_1
chr1	150336583	150337535	chr1:150336583-150337535	.	.	150336583	150337535	0	1	952	150336582	cluster_1
chr17	72426936	72428193	chr17:72426936-72428193	.	.	72426936	72428193	0	1	1257	72426929	cluster_1
chr19	31839589	31840441	chr19:31839589-31840441	.	.	31839589	31840441	0	1	852	31839586	cluster_1
chr19	4065563	4065869	chr19:4065563-4065869	.	.	4065563	4065869	0	1	306	4065559	cluster_1
chr17	54673041	54674034	chr17:54673041-54674034	.	.	54673041	54674034	0	1	993	54673036	cluster_1
chr11	79149302	79150096	chr11:79149302-79150096	.	.	79149302	79150096	0	1	794	79149295	cluster_1
chr1	150336093	150336486	chr1:150336093-150336486	.	.	150336093	150336486	0	1	393	150336092	cluster_1
chr2	45235844	45236690	chr2:45235844-45236690	.	.	45235844	45236690	0	1	846	45235840	cluster_1
chr19	10764183	10766204	chr19:10764183-10766204	.	.	10764183	10766204	0	1	2021	10764182	cluster_1
chr14	56584744	56585221	chr14:56584744-56585221	.	.	56584744	56585221	0	1	477	56584739	cluster_1
chr2	74211373	74212570	chr2:74211373-74212570	.	.	74211373	74212570	0	1	1197	74211366	cluster_1
chr1	150550773	150551525	chr1:150550773-150551525	.	.	150550773	150551525	0	1	752	150550772	cluster_1
chr16	4321010	4322892	chr16:4321010-4322892	.	.	4321010	4322892	0	1	1882	4321006	cluster_1
chr11	118305988	118307272	chr11:118305988-118307272	.	.	118305988	118307272	0	1	1284	118305987	cluster_1
chr16	2517719	2518133	chr16:2517719-2518133	.	.	2517719	2518133	0	1	414	2517717	cluster_1
chr13	100620557	100620794	chr13:100620557-100620794	.	.	100620557	100620794	0	1	237	100620556	cluster_1
chr2	20646836	20648161	chr2:20646836-20648161	.	.	20646836	20648161	0	1	1325	20646834	cluster_1
chr19	41196322	41196643	chr19:41196322-41196643	.	.	41196322	41196643	0	1	321	41196318	cluster_1
chr1	68150857	68151191	chr1:68150857-68151191	.	.	68150857	68151191	0	1	334	68150851	cluster_1
chr18	3448780	3450952	chr18:3448780-3450952	.	.	3448780	3450952	0	1	2172	3448777	cluster_1
chr1	166134116	166134657	chr1:166134116-166134657	.	.	166134116	166134657	0	1	541	166134115	cluster_1
chr10	21813409	21815193	chr10:21813409-21815193	.	.	21813409	21815193	0	1	1784	21813407	cluster_1
chr2	74775368	74777031	chr2:74775368-74777031	.	.	74775368	74777031	0	1	1663	74775361	cluster_1
chr17	56160399	56161645	chr17:56160399-56161645	.	.	56160399	56161645	0	1	1246	56160394	cluster_1
chr22	39915439	39917190	chr22:39915439-39917190	.	.	39915439	39917190	0	1	1751	39915436	cluster_1
chr11	122931992	122932495	chr11:122931992-122932495	.	.	122931992	122932495	0	1	503	122931991	cluster_1
chr6	26123132	26123441	chr6:26123132-26123441	.	.	26123132	26123441	0	1	309	26123130	cluster_1
chr15	68569650	68571180	chr15:68569650-68571180	.	.	68569650	68571180	0	1	1530	68569644	cluster_1
chr12	89747109	89747340	chr12:89747109-89747340	.	.	89747109	89747340	0	1	231	89747101	cluster_1
chr16	29817908	29818351	chr16:29817908-29818351	.	.	29817908	29818351	0	1	443	29817906	cluster_1
chr2	74726215	74726584	chr2:74726215-74726584	.	.	74726215	74726584	0	1	369	74726208	cluster_1
chr2	65657658	65659119	chr2:65657658-65659119	.	.	65657658	65659119	0	1	1461	65657652	cluster_1
chr5	180673376	180673883	chr5:180673376-180673883	.	.	180673376	180673883	0	1	507	180673375	cluster_1
chr20	30555731	30556221	chr20:30555731-30556221	.	.	30555731	30556221	0	1	490	30555728	cluster_1
chr6	170123673	170123949	chr6:170123673-170123949	.	.	170123673	170123949	0	1	276	170123672	cluster_1
chr6	20401047	20401318	chr6:20401047-20401318	.	.	20401047	20401318	0	1	271	20401045	cluster_1
chr17	41276775	41277420	chr17:41276775-41277420	.	.	41276775	41277420	0	1	645	41276771	cluster_1
chr22	45404727	45404990	chr22:45404727-45404990	.	.	45404727	45404990	0	1	263	45404723	cluster_1
chr11	122931079	122931340	chr11:122931079-122931340	.	.	122931079	122931340	0	1	261	122931078	cluster_1
chr17	8125356	8125590	chr17:8125356-8125590	.	.	8125356	8125590	0	1	234	8125348	cluster_1
chr19	4064901	4065444	chr19:4064901-4065444	.	.	4064901	4065444	0	1	543	4064897	cluster_1
chr17	42147599	42148712	chr17:42147599-42148712	.	.	42147599	42148712	0	1	1113	42147595	cluster_1
chr22	45404020	45404399	chr22:45404020-45404399	.	.	45404020	45404399	0	1	379	45404016	cluster_1
chr15	68870741	68871282	chr15:68870741-68871282	.	.	68870741	68871282	0	1	541	68870735	cluster_1
chr6	114175879	114176121	chr6:114175879-114176121	.	.	114175879	114176121	0	1	242	114175878	cluster_1
chr6	163834343	163835445	chr6:163834343-163835445	.	.	163834343	163835445	0	1	1102	163834342	cluster_1
chr6	42750323	42750596	chr6:42750323-42750596	.	.	42750323	42750596	0	1	273	42750319	cluster_1
chr1	197886145	197886472	chr1:197886145-197886472	.	.	197886145	197886472	0	1	327	197886144	cluster_1
chr7	54610764	54610993	chr7:54610764-54610993	.	.	54610764	54610993	0	1	229	54610759	cluster_1
chr17	19287869	19288303	chr17:19287869-19288303	.	.	19287869	19288303	0	1	434	19287868	cluster_1
chr17	38278536	38279132	chr17:38278536-38279132	.	.	38278536	38279132	0	1	596	38278533	cluster_1
chr6	127836662	127837172	chr6:127836662-127837172	.	.	127836662	127837172	0	1	510	127836661	cluster_1
chr20	2632318	2633879	chr20:2632318-2633879	.	.	2632318	2633879	0	1	1561	2632316	cluster_1
chr7	70158830	70159867	chr7:70158830-70159867	.	.	70158830	70159867	0	1	1037	70158823	cluster_1
chr12	104680560	104681195	chr12:104680560-104681195	.	.	104680560	104681195	0	1	635	104680559	cluster_1
chr5	60626380	60627721	chr5:60626380-60627721	.	.	60626380	60627721	0	1	1341	60626374	cluster_1
chr17	38277631	38278361	chr17:38277631-38278361	.	.	38277631	38278361	0	1	730	38277628	cluster_1
chr12	119417734	119418150	chr12:119417734-119418150	.	.	119417734	119418150	0	1	416	119417733	cluster_1
chr7	150783105	150783713	chr7:150783105-150783713	.	.	150783105	150783713	0	1	608	150783104	cluster_1
chr7	74070602	74072912	chr7:74070602-74072912	.	.	74070602	74072912	0	1	2310	74070595	cluster_1
chr12	11801504	11803178	chr12:11801504-11803178	.	.	11801504	11803178	0	1	1674	11801503	cluster_1
chr1	150206837	150207101	chr1:150206837-150207101	.	.	150206837	150207101	0	1	264	150206836	cluster_1
chr9	97766606	97767161	chr9:97766606-97767161	.	.	97766606	97767161	0	1	555	97766597	cluster_1
chr7	2393400	2394779	chr7:2393400-2394779	.	.	2393400	2394779	0	1	1379	2393398	cluster_1
chr1	206135507	206135744	chr1:206135507-206135744	.	.	206135507	206135744	0	1	237	206135505	cluster_1
chr2	87302504	87303818	chr2:87302504-87303818	.	.	87302504	87303818	0	1	1314	87302496	cluster_1
chr1	201617633	201618137	chr1:201617633-201618137	.	.	201617633	201618137	0	1	504	201617631	cluster_1
chr7	140773102	140773425	chr7:140773102-140773425	.	.	140773102	140773425	0	1	323	140773101	cluster_1
chr5	34655573	34656765	chr5:34655573-34656765	.	.	34655573	34656765	0	1	1192	34655570	cluster_1
chr22	45403669	45403898	chr22:45403669-45403898	.	.	45403669	45403898	0	1	229	45403665	cluster_1
chr1	154192089	154194178	chr1:154192089-154194178	.	.	154192089	154194178	0	1	2089	154192088	cluster_1
chr15	89904629	89906085	chr15:89904629-89906085	.	.	89904629	89906085	0	1	1456	89904621	cluster_1
chr13	50698138	50698565	chr13:50698138-50698565	.	.	50698138	50698565	0	1	427	50698133	cluster_1
chr20	57465337	57466142	chr20:57465337-57466142	.	.	57465337	57466142	0	1	805	57465332	cluster_1
chr2	73460583	73461161	chr2:73460583-73461161	.	.	73460583	73461161	0	1	578	73460576	cluster_1
chr12	125002109	125002406	chr12:125002109-125002406	.	.	125002109	125002406	0	1	297	125002108	cluster_1
chr8	126442212	126442505	chr8:126442212-126442505	.	.	126442212	126442505	0	1	293	126442211	cluster_1
chr17	73007940	73008976	chr17:73007940-73008976	.	.	73007940	73008976	0	1	1036	73007933	cluster_1
chr7	39989252	39989890	chr7:39989252-39989890	.	.	39989252	39989890	0	1	638	39989249	cluster_1
chr12	62996025	62997755	chr12:62996025-62997755	.	.	62996025	62997755	0	1	1730	62996019	cluster_1
chr6	36561723	36562626	chr6:36561723-36562626	.	.	36561723	36562626	0	1	903	36561720	cluster_1
chr1	61330868	61331465	chr1:61330868-61331465	.	.	61330868	61331465	0	1	597	61330862	cluster_1
chr17	66507910	66508333	chr17:66507910-66508333	.	.	66507910	66508333	0	1	423	66507904	cluster_1
chr1	244216860	244217273	chr1:244216860-244217273	.	.	244216860	244217273	0	1	413	244216858	cluster_1
chr6	43737599	43737847	chr6:43737599-43737847	.	.	43737599	43737847	0	1	248	43737595	cluster_1
chr6	42749422	42749934	chr6:42749422-42749934	.	.	42749422	42749934	0	1	512	42749418	cluster_1
chr10	13389038	13389411	chr10:13389038-13389411	.	.	13389038	13389411	0	1	373	13389037	cluster_1
chr12	131355979	131357671	chr12:131355979-131357671	.	.	131355979	131357671	0	1	1692	131355978	cluster_1
chr17	42015351	42015934	chr17:42015351-42015934	.	.	42015351	42015934	0	1	583	42015347	cluster_1
chr16	2801977	2803492	chr16:2801977-2803492	.	.	2801977	2803492	0	1	1515	2801975	cluster_1
chr1	244997300	244999364	chr1:244997300-244999364	.	.	244997300	244999364	0	1	2064	244997298	cluster_1
chr6	35694511	35696291	chr6:35694511-35696291	.	.	35694511	35696291	0	1	1780	35694508	cluster_1
chr9	102583073	102584193	chr9:102583073-102584193	.	.	102583073	102584193	0	1	1120	102583072	cluster_1
chr8	126441225	126442086	chr8:126441225-126442086	.	.	126441225	126442086	0	1	861	126441224	cluster_1
chr1	53018447	53018729	chr1:53018447-53018729	.	.	53018447	53018729	0	1	282	53018442	cluster_1
chr20	655653	656596	chr20:655653-656596	.	.	655653	656596	0	1	943	655647	cluster_1
chr19	18390893	18391710	chr19:18390893-18391710	.	.	18390893	18391710	0	1	817	18390892	cluster_1
chr1	156470203	156470488	chr1:156470203-156470488	.	.	156470203	156470488	0	1	285	156470202	cluster_1
chr11	62606632	62607256	chr11:62606632-62607256	.	.	62606632	62607256	0	1	624	62606626	cluster_1
chr19	34286195	34287557	chr19:34286195-34287557	.	.	34286195	34287557	0	1	1362	34286192	cluster_1
chr6	31802329	31803141	chr6:31802329-31803141	.	.	31802329	31803141	0	1	812	31802326	cluster_1
chr6	166073820	166074916	chr6:166073820-166074916	.	.	166073820	166074916	0	1	1096	166073819	cluster_1
chr21	32930067	32930489	chr21:32930067-32930489	.	.	32930067	32930489	0	1	422	32930064	cluster_1
chr3	18484731	18485320	chr3:18484731-18485320	.	.	18484731	18485320	0	1	589	18484730	cluster_1
chr1	54953790	54954331	chr1:54953790-54954331	.	.	54953790	54954331	0	1	541	54953785	cluster_1
chr19	39339612	39340632	chr19:39339612-39340632	.	.	39339612	39340632	0	1	1020	39339609	cluster_1
chr6	110499942	110501567	chr6:110499942-110501567	.	.	110499942	110501567	0	1	1625	110499941	cluster_1
chr1	167189180	167189771	chr1:167189180-167189771	.	.	167189180	167189771	0	1	591	167189179	cluster_1
chr15	63796095	63797785	chr15:63796095-63797785	.	.	63796095	63797785	0	1	1690	63796089	cluster_1
chr16	85646286	85646706	chr16:85646286-85646706	.	.	85646286	85646706	0	1	420	85646278	cluster_1
chr12	67662343	67664001	chr12:67662343-67664001	.	.	67662343	67664001	0	1	1658	67662337	cluster_1
chr17	40984932	40985836	chr17:40984932-40985836	.	.	40984932	40985836	0	1	904	40984928	cluster_1
chr1	156022884	156023491	chr1:156022884-156023491	.	.	156022884	156023491	0	1	607	156022883	cluster_1
chr2	27070346	27071473	chr2:27070346-27071473	.	.	27070346	27071473	0	1	1127	27070344	cluster_1
chr6	157800842	157801561	chr6:157800842-157801561	.	.	157800842	157801561	0	1	719	157800841	cluster_1
chr4	111117770	111118598	chr4:111117770-111118598	.	.	111117770	111118598	0	1	828	111117769	cluster_1
chr13	53422515	53422744	chr13:53422515-53422744	.	.	53422515	53422744	0	1	229	53422510	cluster_1
chr17	79789813	79790239	chr17:79789813-79790239	.	.	79789813	79790239	0	1	426	79789806	cluster_1
chr10	74032460	74033297	chr10:74032460-74033297	.	.	74032460	74033297	0	1	837	74032453	cluster_1
chr17	75954678	75954921	chr17:75954678-75954921	.	.	75954678	75954921	0	1	243	75954671	cluster_1
chr17	8123385	8125033	chr17:8123385-8125033	.	.	8123385	8125033	0	1	1648	8123377	cluster_1
chr22	45898429	45898940	chr22:45898429-45898940	.	.	45898429	45898940	0	1	511	45898425	cluster_1
chr13	91999164	92001843	chr13:91999164-92001843	.	.	91999164	92001843	0	1	2679	91999155	cluster_1
chr9	67790613	67790892	chr9:67790613-67790892	.	.	67790613	67790892	0	1	279	67790607	cluster_1
chr8	126442665	126443630	chr8:126442665-126443630	.	.	126442665	126443630	0	1	965	126442664	cluster_1
chr6	26537414	26538579	chr6:26537414-26538579	.	.	26537414	26538579	0	1	1165	26537412	cluster_1
chr8	12988419	12988848	chr8:12988419-12988848	.	.	12988419	12988848	0	1	429	12988418	cluster_1
chr18	72920542	72921301	chr18:72920542-72921301	.	.	72920542	72921301	0	1	759	72920535	cluster_1
chr8	26434316	26435316	chr8:26434316-26435316	.	.	26434316	26435316	0	1	1000	26434314	cluster_1
chr17	73975272	73975544	chr17:73975272-73975544	.	.	73975272	73975544	0	1	272	73975265	cluster_1
chr17	75953925	75954593	chr17:75953925-75954593	.	.	75953925	75954593	0	1	668	75953918	cluster_1
chr17	47269071	47270186	chr17:47269071-47270186	.	.	47269071	47270186	0	1	1115	47269067	cluster_1
chr17	79980318	79980726	chr17:79980318-79980726	.	.	79980318	79980726	0	1	408	79980311	cluster_1
chr7	69063200	69063671	chr7:69063200-69063671	.	.	69063200	69063671	0	1	471	69063194	cluster_1
chr17	79519007	79519689	chr17:79519007-79519689	.	.	79519007	79519689	0	1	682	79519000	cluster_1
chr17	73201186	73201820	chr17:73201186-73201820	.	.	73201186	73201820	0	1	634	73201179	cluster_1
chr17	29035059	29036616	chr17:29035059-29036616	.	.	29035059	29036616	0	1	1557	29035057	cluster_1
chr21	28216447	28217614	chr21:28216447-28217614	.	.	28216447	28217614	0	1	1167	28216445	cluster_1
chr2	86946258	86946957	chr2:86946258-86946957	.	.	86946258	86946957	0	1	699	86946250	cluster_1
chr12	46383811	46385019	chr12:46383811-46385019	.	.	46383811	46385019	0	1	1208	46383807	cluster_1
chr2	219825081	219825600	chr2:219825081-219825600	.	.	219825081	219825600	0	1	519	219825079	cluster_1
chr6	12011180	12012651	chr6:12011180-12012651	.	.	12011180	12012651	0	1	1471	12011179	cluster_1
chr17	65240725	65241776	chr17:65240725-65241776	.	.	65240725	65241776	0	1	1051	65240719	cluster_1
chr13	74708661	74709419	chr13:74708661-74709419	.	.	74708661	74709419	0	1	758	74708654	cluster_1
chr4	5889399	5890221	chr4:5889399-5890221	.	.	5889399	5890221	0	1	822	5889394	cluster_1
chr19	47289960	47290946	chr19:47289960-47290946	.	.	47289960	47290946	0	1	986	47289956	cluster_1
chr13	74708255	74708489	chr13:74708255-74708489	.	.	74708255	74708489	0	1	234	74708248	cluster_1
chr12	46765033	46766659	chr12:46765033-46766659	.	.	46765033	46766659	0	1	1626	46765029	cluster_1
chr11	46400900	46401272	chr11:46400900-46401272	.	.	46400900	46401272	0	1	372	46400896	cluster_1
chr14	104602333	104603062	chr14:104602333-104603062	.	.	104602333	104603062	0	1	729	104602332	cluster_1
chr15	96873542	96873804	chr15:96873542-96873804	.	.	96873542	96873804	0	1	262	96873533	cluster_1
chr12	123011069	123011547	chr12:123011069-123011547	.	.	123011069	123011547	0	1	478	123011068	cluster_1
chr10	126847297	126847829	chr10:126847297-126847829	.	.	126847297	126847829	0	1	532	126847296	cluster_1
chr17	2302845	2303290	chr17:2302845-2303290	.	.	2302845	2303290	0	1	445	2302843	cluster_1
chr7	23513139	23513374	chr7:23513139-23513374	.	.	23513139	23513374	0	1	235	23513137	cluster_1
chr18	74203786	74204262	chr18:74203786-74204262	.	.	74203786	74204262	0	1	476	74203779	cluster_1
chr7	82071942	82072379	chr7:82071942-82072379	.	.	82071942	82072379	0	1	437	82071934	cluster_1
chr13	37573301	37573671	chr13:37573301-37573671	.	.	37573301	37573671	0	1	370	37573298	cluster_1
chr7	100806736	100807680	chr7:100806736-100807680	.	.	100806736	100807680	0	1	944	100806735	cluster_1
chr17	7589712	7590350	chr17:7589712-7590350	.	.	7589712	7590350	0	1	638	7589705	cluster_1
chr1	93425987	93427853	chr1:93425987-93427853	.	.	93425987	93427853	0	1	1866	93425978	cluster_1
chr20	48807382	48808002	chr20:48807382-48808002	.	.	48807382	48808002	0	1	620	48807378	cluster_1
chr19	42756992	42757225	chr19:42756992-42757225	.	.	42756992	42757225	0	1	233	42756988	cluster_1
chr6	73330019	73330266	chr6:73330019-73330266	.	.	73330019	73330266	0	1	247	73330012	cluster_1
chr16	1821358	1822052	chr16:1821358-1822052	.	.	1821358	1822052	0	1	694	1821357	cluster_1
chr13	37573979	37574406	chr13:37573979-37574406	.	.	37573979	37574406	0	1	427	37573976	cluster_1
chr22	26565220	26565786	chr22:26565220-26565786	.	.	26565220	26565786	0	1	566	26565218	cluster_1
chr6	26271151	26271690	chr6:26271151-26271690	.	.	26271151	26271690	0	1	539	26271149	cluster_1
chr15	76628428	76628840	chr15:76628428-76628840	.	.	76628428	76628840	0	1	412	76628421	cluster_1
chr6	15245001	15246186	chr6:15245001-15246186	.	.	15245001	15246186	0	1	1185	15245000	cluster_1
chr15	90808558	90809586	chr15:90808558-90809586	.	.	90808558	90809586	0	1	1028	90808549	cluster_1
chr3	129033489	129034260	chr3:129033489-129034260	.	.	129033489	129034260	0	1	771	129033488	cluster_1
chr12	53614265	53614912	chr12:53614265-53614912	.	.	53614265	53614912	0	1	647	53614260	cluster_1
chr1	198126186	198126555	chr1:198126186-198126555	.	.	198126186	198126555	0	1	369	198126185	cluster_1
chr2	85197067	85197991	chr2:85197067-85197991	.	.	85197067	85197991	0	1	924	85197059	cluster_1
chr7	100026753	100027276	chr7:100026753-100027276	.	.	100026753	100027276	0	1	523	100026752	cluster_1
chr11	10829231	10830484	chr11:10829231-10830484	.	.	10829231	10830484	0	1	1253	10829230	cluster_1
chr8	74205251	74206447	chr8:74205251-74206447	.	.	74205251	74206447	0	1	1196	74205244	cluster_1
chr2	85132295	85133529	chr2:85132295-85133529	.	.	85132295	85133529	0	1	1234	85132287	cluster_1
chr17	74261456	74262441	chr17:74261456-74262441	.	.	74261456	74262441	0	1	985	74261449	cluster_1
chr12	92538370	92538909	chr12:92538370-92538909	.	.	92538370	92538909	0	1	539	92538361	cluster_1
chr17	27916726	27916996	chr17:27916726-27916996	.	.	27916726	27916996	0	1	270	27916724	cluster_1
chr7	1704800	1705309	chr7:1704800-1705309	.	.	1704800	1705309	0	1	509	1704799	cluster_1
chr6	143266954	143267413	chr6:143266954-143267413	.	.	143266954	143267413	0	1	459	143266953	cluster_1
chr1	61330530	61330769	chr1:61330530-61330769	.	.	61330530	61330769	0	1	239	61330524	cluster_1
chr16	29911585	29911925	chr16:29911585-29911925	.	.	29911585	29911925	0	1	340	29911583	cluster_1
chr12	92537894	92538125	chr12:92537894-92538125	.	.	92537894	92538125	0	1	231	92537885	cluster_1
chr2	68478443	68479355	chr2:68478443-68479355	.	.	68478443	68479355	0	1	912	68478437	cluster_1
chr7	69062413	69063096	chr7:69062413-69063096	.	.	69062413	69063096	0	1	683	69062407	cluster_1
chr2	111877941	111878426	chr2:111877941-111878426	.	.	111877941	111878426	0	1	485	111877940	cluster_1
chr14	77493700	77494154	chr14:77493700-77494154	.	.	77493700	77494154	0	1	454	77493693	cluster_1
chr11	35639562	35641639	chr11:35639562-35641639	.	.	35639562	35641639	0	1	2077	35639559	cluster_1
chr1	148555583	148555852	chr1:148555583-148555852	.	.	148555583	148555852	0	1	269	148555582	cluster_1
chr2	241758529	241758892	chr2:241758529-241758892	.	.	241758529	241758892	0	1	363	241758527	cluster_1
chr6	33238977	33240532	chr6:33238977-33240532	.	.	33238977	33240532	0	1	1555	33238974	cluster_1
chr6	151560928	151562714	chr6:151560928-151562714	.	.	151560928	151562714	0	1	1786	151560927	cluster_1
chr22	31741768	31742572	chr22:31741768-31742572	.	.	31741768	31742572	0	1	804	31741765	cluster_1
chr1	230202352	230203275	chr1:230202352-230203275	.	.	230202352	230203275	0	1	923	230202350	cluster_1
chr13	44360463	44360707	chr13:44360463-44360707	.	.	44360463	44360707	0	1	244	44360459	cluster_1
chr17	44343695	44344264	chr17:44343695-44344264	.	.	44343695	44344264	0	1	569	44343691	cluster_1
chr2	48131581	48132302	chr2:48131581-48132302	.	.	48131581	48132302	0	1	721	48131577	cluster_1
chr21	16436478	16436897	chr21:16436478-16436897	.	.	16436478	16436897	0	1	419	16436477	cluster_1
chr17	48796392	48797519	chr17:48796392-48797519	.	.	48796392	48797519	0	1	1127	48796388	cluster_1
chr17	43393815	43394365	chr17:43393815-43394365	.	.	43393815	43394365	0	1	550	43393811	cluster_1
chr2	27272709	27274340	chr2:27272709-27274340	.	.	27272709	27274340	0	1	1631	27272707	cluster_1
chr17	42385158	42385855	chr17:42385158-42385855	.	.	42385158	42385855	0	1	697	42385154	cluster_1
chr3	61546365	61547757	chr3:61546365-61547757	.	.	61546365	61547757	0	1	1392	61546359	cluster_1
chr6	109775618	109776550	chr6:109775618-109776550	.	.	109775618	109776550	0	1	932	109775617	cluster_1
chr6	143265698	143266582	chr6:143265698-143266582	.	.	143265698	143266582	0	1	884	143265697	cluster_1
chr18	42259106	42259418	chr18:42259106-42259418	.	.	42259106	42259418	0	1	312	42259102	cluster_1
chr20	60717666	60718438	chr20:60717666-60718438	.	.	60717666	60718438	0	1	772	60717660	cluster_1
chr19	1862505	1863183	chr19:1862505-1863183	.	.	1862505	1863183	0	1	678	1862504	cluster_1
chr2	208026114	208026462	chr2:208026114-208026462	.	.	208026114	208026462	0	1	348	208026112	cluster_1
chr1	220701466	220702338	chr1:220701466-220702338	.	.	220701466	220702338	0	1	872	220701464	cluster_1
chr10	104178632	104179779	chr10:104178632-104179779	.	.	104178632	104179779	0	1	1147	104178631	cluster_1
chr1	213031148	213032398	chr1:213031148-213032398	.	.	213031148	213032398	0	1	1250	213031146	cluster_1
chr13	111364538	111365148	chr13:111364538-111365148	.	.	111364538	111365148	0	1	610	111364537	cluster_1
chr12	31270778	31271724	chr12:31270778-31271724	.	.	31270778	31271724	0	1	946	31270775	cluster_1
chr5	126112237	126113898	chr5:126112237-126113898	.	.	126112237	126113898	0	1	1661	126112236	cluster_1
chr14	64970028	64971822	chr14:64970028-64971822	.	.	64970028	64971822	0	1	1794	64970022	cluster_1
chr18	25755430	25755774	chr18:25755430-25755774	.	.	25755430	25755774	0	1	344	25755428	cluster_1
chr12	6937550	6938365	chr12:6937550-6938365	.	.	6937550	6938365	0	1	815	6937544	cluster_1
chr1	197884440	197884720	chr1:197884440-197884720	.	.	197884440	197884720	0	1	280	197884439	cluster_1
chr12	32259229	32260205	chr12:32259229-32260205	.	.	32259229	32260205	0	1	976	32259226	cluster_1
chr13	47127128	47127488	chr13:47127128-47127488	.	.	47127128	47127488	0	1	360	47127124	cluster_1
chr4	7939753	7940018	chr4:7939753-7940018	.	.	7939753	7940018	0	1	265	7939746	cluster_1
chr8	73448760	73449500	chr8:73448760-73449500	.	.	73448760	73449500	0	1	740	73448753	cluster_1
chr1	151253725	151254293	chr1:151253725-151254293	.	.	151253725	151254293	0	1	568	151253724	cluster_1
chr7	44835683	44837170	chr7:44835683-44837170	.	.	44835683	44837170	0	1	1487	44835679	cluster_1
chr2	121493693	121493975	chr2:121493693-121493975	.	.	121493693	121493975	0	1	282	121493692	cluster_1
chr11	9595105	9595943	chr11:9595105-9595943	.	.	9595105	9595943	0	1	838	9595096	cluster_1
chr6	27833141	27833392	chr6:27833141-27833392	.	.	27833141	27833392	0	1	251	27833139	cluster_1
chr1	181057639	181058616	chr1:181057639-181058616	.	.	181057639	181058616	0	1	977	181057638	cluster_1
chr8	145558726	145559205	chr8:145558726-145559205	.	.	145558726	145559205	0	1	479	145558725	cluster_1
chr15	69744274	69744827	chr15:69744274-69744827	.	.	69744274	69744827	0	1	553	69744268	cluster_1
chr4	53727833	53729020	chr4:53727833-53729020	.	.	53727833	53729020	0	1	1187	53727828	cluster_1
chr8	144679061	144679891	chr8:144679061-144679891	.	.	144679061	144679891	0	1	830	144679060	cluster_1
chr2	241523838	241524471	chr2:241523838-241524471	.	.	241523838	241524471	0	1	633	241523836	cluster_1
chr6	155053843	155055258	chr6:155053843-155055258	.	.	155053843	155055258	0	1	1415	155053842	cluster_1
chr16	30075435	30075928	chr16:30075435-30075928	.	.	30075435	30075928	0	1	493	30075432	cluster_1
chr7	30633832	30634791	chr7:30633832-30634791	.	.	30633832	30634791	0	1	959	30633829	cluster_1
chr11	9594651	9594905	chr11:9594651-9594905	.	.	9594651	9594905	0	1	254	9594642	cluster_1
chr11	79148311	79149039	chr11:79148311-79149039	.	.	79148311	79149039	0	1	728	79148304	cluster_1
chr2	241374176	241376413	chr2:241374176-241376413	.	.	241374176	241376413	0	1	2237	241374174	cluster_1
chr12	112450698	112450933	chr12:112450698-112450933	.	.	112450698	112450933	0	1	235	112450697	cluster_1
chr6	42419031	42419813	chr6:42419031-42419813	.	.	42419031	42419813	0	1	782	42419027	cluster_1
chr11	76493902	76495033	chr11:76493902-76495033	.	.	76493902	76495033	0	1	1131	76493895	cluster_1
chr1	113161461	113161904	chr1:113161461-113161904	.	.	113161461	113161904	0	1	443	113161460	cluster_1
chr12	45609154	45610932	chr12:45609154-45610932	.	.	45609154	45610932	0	1	1778	45609150	cluster_1
chr13	44359392	44360301	chr13:44359392-44360301	.	.	44359392	44360301	0	1	909	44359388	cluster_1
chr7	31091889	31092290	chr7:31091889-31092290	.	.	31091889	31092290	0	1	401	31091886	cluster_1
chr2	174829146	174829404	chr2:174829146-174829404	.	.	174829146	174829404	0	1	258	174829145	cluster_1
chr1	245132911	245133928	chr1:245132911-245133928	.	.	245132911	245133928	0	1	1017	245132909	cluster_1
chr4	129730591	129731307	chr4:129730591-129731307	.	.	129730591	129731307	0	1	716	129730590	cluster_1
chr16	9185579	9186257	chr16:9185579-9186257	.	.	9185579	9186257	0	1	678	9185570	cluster_1
chr2	174828375	174828604	chr2:174828375-174828604	.	.	174828375	174828604	0	1	229	174828374	cluster_1
chr11	35638985	35639440	chr11:35638985-35639440	.	.	35638985	35639440	0	1	455	35638982	cluster_1
chr1	228269835	228270173	chr1:228269835-228270173	.	.	228269835	228270173	0	1	338	228269833	cluster_1
chr19	47613090	47613362	chr19:47613090-47613362	.	.	47613090	47613362	0	1	272	47613086	cluster_1
chr9	92219590	92220204	chr9:92219590-92220204	.	.	92219590	92220204	0	1	614	92219581	cluster_1
chr12	96792630	96793003	chr12:96792630-96793003	.	.	96792630	96793003	0	1	373	96792621	cluster_1
chr5	124082230	124082534	chr5:124082230-124082534	.	.	124082230	124082534	0	1	304	124082229	cluster_1
chr12	1099448	1100389	chr12:1099448-1100389	.	.	1099448	1100389	0	1	941	1099447	cluster_1
chr2	174828680	174829052	chr2:174828680-174829052	.	.	174828680	174829052	0	1	372	174828679	cluster_1
chr1	235667071	235667723	chr1:235667071-235667723	.	.	235667071	235667723	0	1	652	235667069	cluster_1
chr19	11590481	11591325	chr19:11590481-11591325	.	.	11590481	11591325	0	1	844	11590480	cluster_1
chr9	73033110	73034975	chr9:73033110-73034975	.	.	73033110	73034975	0	1	1865	73033103	cluster_1
chr6	26204893	26205342	chr6:26204893-26205342	.	.	26204893	26205342	0	1	449	26204891	cluster_1
chr18	72920205	72920467	chr18:72920205-72920467	.	.	72920205	72920467	0	1	262	72920198	cluster_1
chr2	74756189	74756824	chr2:74756189-74756824	.	.	74756189	74756824	0	1	635	74756182	cluster_1
chr22	26564163	26564559	chr22:26564163-26564559	.	.	26564163	26564559	0	1	396	26564161	cluster_1
chr11	65264906	65265262	chr11:65264906-65265262	.	.	65264906	65265262	0	1	356	65264900	cluster_1
chr17	73042746	73043021	chr17:73042746-73043021	.	.	73042746	73043021	0	1	275	73042739	cluster_1
chr15	43808978	43809696	chr15:43808978-43809696	.	.	43808978	43809696	0	1	718	43808974	cluster_1
chr7	151573267	151574126	chr7:151573267-151574126	.	.	151573267	151574126	0	1	859	151573266	cluster_1
chr7	19151192	19151723	chr7:19151192-19151723	.	.	19151192	19151723	0	1	531	19151191	cluster_1
chr14	35342421	35344547	chr14:35342421-35344547	.	.	35342421	35344547	0	1	2126	35342418	cluster_1
chr1	156645300	156645756	chr1:156645300-156645756	.	.	156645300	156645756	0	1	456	156645299	cluster_1
chr6	43138977	43139680	chr6:43138977-43139680	.	.	43138977	43139680	0	1	703	43138973	cluster_1
chr4	568276	569030	chr4:568276-569030	.	.	568276	569030	0	1	754	568271	cluster_1
chr10	111967812	111968144	chr10:111967812-111968144	.	.	111967812	111968144	0	1	332	111967811	cluster_1
chr11	118304998	118305505	chr11:118304998-118305505	.	.	118304998	118305505	0	1	507	118304997	cluster_1
chr1	162601223	162602445	chr1:162601223-162602445	.	.	162601223	162602445	0	1	1222	162601222	cluster_1
chr15	74907101	74908277	chr15:74907101-74908277	.	.	74907101	74908277	0	1	1176	74907094	cluster_1
chr17	80476698	80477644	chr17:80476698-80477644	.	.	80476698	80477644	0	1	946	80476690	cluster_1
chr16	29816613	29817346	chr16:29816613-29817346	.	.	29816613	29817346	0	1	733	29816611	cluster_1
chr6	31588436	31589214	chr6:31588436-31589214	.	.	31588436	31589214	0	1	778	31588433	cluster_1
chr3	64671127	64671553	chr3:64671127-64671553	.	.	64671127	64671553	0	1	426	64671121	cluster_1
chr9	82187499	82187760	chr9:82187499-82187760	.	.	82187499	82187760	0	1	261	82187491	cluster_1
chr6	170861945	170862360	chr6:170861945-170862360	.	.	170861945	170862360	0	1	415	170861944	cluster_1
chr3	52001133	52001513	chr3:52001133-52001513	.	.	52001133	52001513	0	1	380	52001128	cluster_1
chr17	80415987	80416482	chr17:80415987-80416482	.	.	80415987	80416482	0	1	495	80415979	cluster_1
chr3	128901191	128902999	chr3:128901191-128902999	.	.	128901191	128902999	0	1	1808	128901190	cluster_1
chr10	80827060	80827431	chr10:80827060-80827431	.	.	80827060	80827431	0	1	371	80827052	cluster_1
chr12	107712604	107712906	chr12:107712604-107712906	.	.	107712604	107712906	0	1	302	107712603	cluster_1
chr12	31270091	31270656	chr12:31270091-31270656	.	.	31270091	31270656	0	1	565	31270088	cluster_1
chr6	26216096	26216599	chr6:26216096-26216599	.	.	26216096	26216599	0	1	503	26216094	cluster_1
chr19	12833212	12833972	chr19:12833212-12833972	.	.	12833212	12833972	0	1	760	12833211	cluster_1
chr6	16760147	16761077	chr6:16760147-16761077	.	.	16760147	16761077	0	1	930	16760146	cluster_1
chr7	140771231	140771728	chr7:140771231-140771728	.	.	140771231	140771728	0	1	497	140771230	cluster_1
chr1	87794199	87794860	chr1:87794199-87794860	.	.	87794199	87794860	0	1	661	87794191	cluster_1
chr6	41039591	41040098	chr6:41039591-41040098	.	.	41039591	41040098	0	1	507	41039587	cluster_1
chr7	1704204	1704647	chr7:1704204-1704647	.	.	1704204	1704647	0	1	443	1704203	cluster_1
chr9	139221520	139222397	chr9:139221520-139222397	.	.	139221520	139222397	0	1	877	139221519	cluster_1
chr15	72766089	72766942	chr15:72766089-72766942	.	.	72766089	72766942	0	1	853	72766082	cluster_1
chr15	37392445	37392784	chr15:37392445-37392784	.	.	37392445	37392784	0	1	339	37392442	cluster_1
chr8	104512340	104512737	chr8:104512340-104512737	.	.	104512340	104512737	0	1	397	104512339	cluster_1
chr2	25563420	25564205	chr2:25563420-25564205	.	.	25563420	25564205	0	1	785	25563418	cluster_1
chr4	77869637	77871886	chr4:77869637-77871886	.	.	77869637	77871886	0	1	2249	77869630	cluster_1
chr1	155145838	155146395	chr1:155145838-155146395	.	.	155145838	155146395	0	1	557	155145837	cluster_1
chr1	153939544	153940634	chr1:153939544-153940634	.	.	153939544	153940634	0	1	1090	153939543	cluster_1
chr2	111878630	111879208	chr2:111878630-111879208	.	.	111878630	111879208	0	1	578	111878629	cluster_1
chr16	9184226	9185148	chr16:9184226-9185148	.	.	9184226	9185148	0	1	922	9184217	cluster_1
chr13	52026191	52026436	chr13:52026191-52026436	.	.	52026191	52026436	0	1	245	52026186	cluster_1
chr15	47475935	47477428	chr15:47475935-47477428	.	.	47475935	47477428	0	1	1493	47475931	cluster_1
chr9	96214020	96214875	chr9:96214020-96214875	.	.	96214020	96214875	0	1	855	96214011	cluster_1
chr2	121493189	121493493	chr2:121493189-121493493	.	.	121493189	121493493	0	1	304	121493188	cluster_1
chr15	37392891	37393181	chr15:37392891-37393181	.	.	37392891	37393181	0	1	290	37392888	cluster_1
chr13	52025748	52026018	chr13:52025748-52026018	.	.	52025748	52026018	0	1	270	52025743	cluster_1
chr2	26256176	26256804	chr2:26256176-26256804	.	.	26256176	26256804	0	1	628	26256174	cluster_1
chr8	103666728	103667133	chr8:103666728-103667133	.	.	103666728	103667133	0	1	405	103666727	cluster_1
chr9	135995000	135996051	chr9:135995000-135996051	.	.	135995000	135996051	0	1	1051	135994999	cluster_1
chr1	64935779	64936668	chr1:64935779-64936668	.	.	64935779	64936668	0	1	889	64935773	cluster_1
chr1	221052923	221053219	chr1:221052923-221053219	.	.	221052923	221053219	0	1	296	221052921	cluster_1
chr12	56223245	56223735	chr12:56223245-56223735	.	.	56223245	56223735	0	1	490	56223240	cluster_1
chr6	160147564	160149076	chr6:160147564-160149076	.	.	160147564	160149076	0	1	1512	160147563	cluster_1
chr19	11200607	11201193	chr19:11200607-11201193	.	.	11200607	11201193	0	1	586	11200606	cluster_1
chr2	189156127	189156680	chr2:189156127-189156680	.	.	189156127	189156680	0	1	553	189156126	cluster_1
chr7	2558557	2559499	chr7:2558557-2559499	.	.	2558557	2559499	0	1	942	2558555	cluster_1
chr6	34358845	34359187	chr6:34358845-34359187	.	.	34358845	34359187	0	1	342	34358842	cluster_1
chr21	44494720	44496004	chr21:44494720-44496004	.	.	44494720	44496004	0	1	1284	44494716	cluster_1
chr16	31084342	31085240	chr16:31084342-31085240	.	.	31084342	31085240	0	1	898	31084339	cluster_1
chr15	64670832	64671089	chr15:64670832-64671089	.	.	64670832	64671089	0	1	257	64670826	cluster_1
chr17	45054753	45054982	chr17:45054753-45054982	.	.	45054753	45054982	0	1	229	45054749	cluster_1
chr7	79081563	79081852	chr7:79081563-79081852	.	.	79081563	79081852	0	1	289	79081556	cluster_1
chr17	2239138	2240159	chr17:2239138-2240159	.	.	2239138	2240159	0	1	1021	2239136	cluster_1
chr1	245316845	245318439	chr1:245316845-245318439	.	.	245316845	245318439	0	1	1594	245316843	cluster_1
chr9	136214335	136215692	chr9:136214335-136215692	.	.	136214335	136215692	0	1	1357	136214334	cluster_1
chr12	65217974	65219276	chr12:65217974-65219276	.	.	65217974	65219276	0	1	1302	65217968	cluster_1
chr1	87380198	87380458	chr1:87380198-87380458	.	.	87380198	87380458	0	1	260	87380190	cluster_1
chr6	26204563	26204792	chr6:26204563-26204792	.	.	26204563	26204792	0	1	229	26204561	cluster_1
chr20	46412460	46413560	chr20:46412460-46413560	.	.	46412460	46413560	0	1	1100	46412456	cluster_1
chr22	50353587	50354674	chr22:50353587-50354674	.	.	50353587	50354674	0	1	1087	50353582	cluster_1
chr1	153894754	153895349	chr1:153894754-153895349	.	.	153894754	153895349	0	1	595	153894753	cluster_1
chr1	228674339	228675419	chr1:228674339-228675419	.	.	228674339	228675419	0	1	1080	228674337	cluster_1
chr6	64282011	64282333	chr6:64282011-64282333	.	.	64282011	64282333	0	1	322	64282005	cluster_1
chr17	74705197	74705568	chr17:74705197-74705568	.	.	74705197	74705568	0	1	371	74705190	cluster_1
chr15	85523428	85525438	chr15:85523428-85525438	.	.	85523428	85525438	0	1	2010	85523420	cluster_1
chr3	9437956	9438566	chr3:9437956-9438566	.	.	9437956	9438566	0	1	610	9437947	cluster_1
chr12	64797671	64799157	chr12:64797671-64799157	.	.	64797671	64799157	0	1	1486	64797665	cluster_1
chr18	46064989	46065537	chr18:46064989-46065537	.	.	46064989	46065537	0	1	548	46064985	cluster_1
chr9	92218930	92219495	chr9:92218930-92219495	.	.	92218930	92219495	0	1	565	92218921	cluster_1
chr4	57301071	57302225	chr4:57301071-57302225	.	.	57301071	57302225	0	1	1154	57301066	cluster_1
chr19	2424882	2425916	chr19:2424882-2425916	.	.	2424882	2425916	0	1	1034	2424880	cluster_1
chr5	17217833	17218083	chr5:17217833-17218083	.	.	17217833	17218083	0	1	250	17217832	cluster_1
chr6	135501579	135503949	chr6:135501579-135503949	.	.	135501579	135503949	0	1	2370	135501578	cluster_1
chr1	117909031	117910009	chr1:117909031-117910009	.	.	117909031	117910009	0	1	978	117909030	cluster_1
chr9	137967079	137967397	chr9:137967079-137967397	.	.	137967079	137967397	0	1	318	137967078	cluster_1
chr2	26465658	26466239	chr2:26465658-26466239	.	.	26465658	26466239	0	1	581	26465656	cluster_1
chr9	99179471	99179891	chr9:99179471-99179891	.	.	99179471	99179891	0	1	420	99179462	cluster_1
chr7	100200471	100200875	chr7:100200471-100200875	.	.	100200471	100200875	0	1	404	100200470	cluster_1
chr1	87379255	87379993	chr1:87379255-87379993	.	.	87379255	87379993	0	1	738	87379247	cluster_1
chr20	61568636	61569561	chr20:61568636-61569561	.	.	61568636	61569561	0	1	925	61568630	cluster_1
chr11	34072767	34074284	chr11:34072767-34074284	.	.	34072767	34074284	0	1	1517	34072764	cluster_1
chr12	122906369	122907088	chr12:122906369-122907088	.	.	122906369	122907088	0	1	719	122906368	cluster_1
chr22	45402859	45403088	chr22:45402859-45403088	.	.	45402859	45403088	0	1	229	45402855	cluster_1
chr5	32173687	32173966	chr5:32173687-32173966	.	.	32173687	32173966	0	1	279	32173684	cluster_1
chr4	102266962	102268606	chr4:102266962-102268606	.	.	102266962	102268606	0	1	1644	102266961	cluster_1
chr3	52311549	52312017	chr3:52311549-52312017	.	.	52311549	52312017	0	1	468	52311544	cluster_1
chr7	100806011	100806542	chr7:100806011-100806542	.	.	100806011	100806542	0	1	531	100806010	cluster_1
chr21	38444709	38445321	chr21:38444709-38445321	.	.	38444709	38445321	0	1	612	38444706	cluster_1
chr16	28833807	28834625	chr16:28833807-28834625	.	.	28833807	28834625	0	1	818	28833805	cluster_1
chr9	135544914	135546498	chr9:135544914-135546498	.	.	135544914	135546498	0	1	1584	135544913	cluster_1
chr1	179711801	179713381	chr1:179711801-179713381	.	.	179711801	179713381	0	1	1580	179711800	cluster_1
chr15	64385527	64385938	chr15:64385527-64385938	.	.	64385527	64385938	0	1	411	64385521	cluster_1
chr7	54609693	54609995	chr7:54609693-54609995	.	.	54609693	54609995	0	1	302	54609688	cluster_1
chr15	57210584	57212359	chr15:57210584-57212359	.	.	57210584	57212359	0	1	1775	57210579	cluster_1
chr2	65215403	65216377	chr2:65215403-65216377	.	.	65215403	65216377	0	1	974	65215397	cluster_1
chr5	43065932	43066377	chr5:43065932-43066377	.	.	43065932	43066377	0	1	445	43065928	cluster_1
chr2	9562751	9563060	chr2:9562751-9563060	.	.	9562751	9563060	0	1	309	9562742	cluster_1
chr6	22146715	22147820	chr6:22146715-22147820	.	.	22146715	22147820	0	1	1105	22146713	cluster_1
chr3	23958060	23959263	chr3:23958060-23959263	.	.	23958060	23959263	0	1	1203	23958058	cluster_1
chr6	87864654	87865585	chr6:87864654-87865585	.	.	87864654	87865585	0	1	931	87864646	cluster_1
chr7	155088964	155089884	chr7:155088964-155089884	.	.	155088964	155089884	0	1	920	155088963	cluster_1
chr5	98108862	98109220	chr5:98108862-98109220	.	.	98108862	98109220	0	1	358	98108853	cluster_1
chr13	93878891	93879589	chr13:93878891-93879589	.	.	93878891	93879589	0	1	698	93878882	cluster_1
chr1	222885336	222885576	chr1:222885336-222885576	.	.	222885336	222885576	0	1	240	222885334	cluster_1
chr21	28215217	28215864	chr21:28215217-28215864	.	.	28215217	28215864	0	1	647	28215215	cluster_1
chr16	29827158	29827645	chr16:29827158-29827645	.	.	29827158	29827645	0	1	487	29827156	cluster_1
chr17	65989058	65989656	chr17:65989058-65989656	.	.	65989058	65989656	0	1	598	65989052	cluster_1
chr8	126010333	126011445	chr8:126010333-126011445	.	.	126010333	126011445	0	1	1112	126010332	cluster_1
chr1	144593330	144593600	chr1:144593330-144593600	.	.	144593330	144593600	0	1	270	144593329	cluster_1
chr16	56225287	56225877	chr16:56225287-56225877	.	.	56225287	56225877	0	1	590	56225282	cluster_1
chr1	221052301	221052747	chr1:221052301-221052747	.	.	221052301	221052747	0	1	446	221052299	cluster_1
chr17	43971325	43971958	chr17:43971325-43971958	.	.	43971325	43971958	0	1	633	43971321	cluster_1
chr1	208416545	208417358	chr1:208416545-208417358	.	.	208416545	208417358	0	1	813	208416543	cluster_1
chr12	57632775	57633052	chr12:57632775-57633052	.	.	57632775	57633052	0	1	277	57632770	cluster_1
chr2	27434522	27435470	chr2:27434522-27435470	.	.	27434522	27435470	0	1	948	27434520	cluster_1
chr2	27592767	27593701	chr2:27592767-27593701	.	.	27592767	27593701	0	1	934	27592765	cluster_1
chr1	51701782	51702247	chr1:51701782-51702247	.	.	51701782	51702247	0	1	465	51701777	cluster_1
chr11	47787996	47788887	chr11:47787996-47788887	.	.	47787996	47788887	0	1	891	47787992	cluster_1
chr2	28973914	28975354	chr2:28973914-28975354	.	.	28973914	28975354	0	1	1440	28973912	cluster_1
chr1	193027780	193028698	chr1:193027780-193028698	.	.	193027780	193028698	0	1	918	193027779	cluster_1
chr12	52345355	52346097	chr12:52345355-52346097	.	.	52345355	52346097	0	1	742	52345350	cluster_1
chr5	10249716	10249994	chr5:10249716-10249994	.	.	10249716	10249994	0	1	278	10249715	cluster_1
chr17	80709648	80710375	chr17:80709648-80710375	.	.	80709648	80710375	0	1	727	80709640	cluster_1
chr12	112545785	112546648	chr12:112545785-112546648	.	.	112545785	112546648	0	1	863	112545784	cluster_1
chr18	35145542	35145858	chr18:35145542-35145858	.	.	35145542	35145858	0	1	316	35145539	cluster_1
chr11	75919774	75920644	chr11:75919774-75920644	.	.	75919774	75920644	0	1	870	75919767	cluster_1
chr1	161166797	161167067	chr1:161166797-161167067	.	.	161166797	161167067	0	1	270	161166796	cluster_1
chr4	81118444	81118694	chr4:81118444-81118694	.	.	81118444	81118694	0	1	250	81118436	cluster_1
chr1	229477673	229478299	chr1:229477673-229478299	.	.	229477673	229478299	0	1	626	229477671	cluster_1
chr17	65713783	65714765	chr17:65713783-65714765	.	.	65713783	65714765	0	1	982	65713777	cluster_1
chr10	43902554	43903941	chr10:43902554-43903941	.	.	43902554	43903941	0	1	1387	43902550	cluster_1
chr15	79165330	79166222	chr15:79165330-79166222	.	.	79165330	79166222	0	1	892	79165323	cluster_1
chr19	13048818	13049117	chr19:13048818-13049117	.	.	13048818	13049117	0	1	299	13048817	cluster_1
chr1	183441000	183441425	chr1:183441000-183441425	.	.	183441000	183441425	0	1	425	183440999	cluster_1
chr2	3622633	3623757	chr2:3622633-3623757	.	.	3622633	3623757	0	1	1124	3622630	cluster_1
chr2	3381280	3381660	chr2:3381280-3381660	.	.	3381280	3381660	0	1	380	3381277	cluster_1
chr21	38738096	38738533	chr21:38738096-38738533	.	.	38738096	38738533	0	1	437	38738093	cluster_1
chr6	79786670	79787093	chr6:79786670-79787093	.	.	79786670	79787093	0	1	423	79786663	cluster_1
chr1	242687142	242687762	chr1:242687142-242687762	.	.	242687142	242687762	0	1	620	242687140	cluster_1
chr14	103058111	103058932	chr14:103058111-103058932	.	.	103058111	103058932	0	1	821	103058110	cluster_1
chr6	127664102	127665006	chr6:127664102-127665006	.	.	127664102	127665006	0	1	904	127664101	cluster_1
chr2	74684591	74685179	chr2:74684591-74685179	.	.	74684591	74685179	0	1	588	74684584	cluster_1
chr16	31191449	31192395	chr16:31191449-31192395	.	.	31191449	31192395	0	1	946	31191446	cluster_1
chr9	102581620	102582963	chr9:102581620-102582963	.	.	102581620	102582963	0	1	1343	102581619	cluster_1
chr11	46141136	46142033	chr11:46141136-46142033	.	.	46141136	46142033	0	1	897	46141132	cluster_1
chr3	160117521	160117850	chr3:160117521-160117850	.	.	160117521	160117850	0	1	329	160117520	cluster_1
chr3	143690596	143690890	chr3:143690596-143690890	.	.	143690596	143690890	0	1	294	143690595	cluster_1
chr12	56320478	56320934	chr12:56320478-56320934	.	.	56320478	56320934	0	1	456	56320473	cluster_1
chr2	9563156	9563804	chr2:9563156-9563804	.	.	9563156	9563804	0	1	648	9563147	cluster_1
chr6	105849548	105850110	chr6:105849548-105850110	.	.	105849548	105850110	0	1	562	105849547	cluster_1
chr4	174255137	174255457	chr4:174255137-174255457	.	.	174255137	174255457	0	1	320	174255136	cluster_1
chr1	89989368	89990907	chr1:89989368-89990907	.	.	89989368	89990907	0	1	1539	89989360	cluster_1
chr17	48503093	48503361	chr17:48503093-48503361	.	.	48503093	48503361	0	1	268	48503089	cluster_1
chr9	96212769	96213012	chr9:96212769-96213012	.	.	96212769	96213012	0	1	243	96212760	cluster_1
chr11	19733977	19734236	chr11:19733977-19734236	.	.	19733977	19734236	0	1	259	19733976	cluster_1
chr18	906829	907158	chr18:906829-907158	.	.	906829	907158	0	1	329	906820	cluster_1
chr1	183440112	183440840	chr1:183440112-183440840	.	.	183440112	183440840	0	1	728	183440111	cluster_1
chr15	89164158	89165089	chr15:89164158-89165089	.	.	89164158	89165089	0	1	931	89164150	cluster_1
chr22	19929074	19929500	chr22:19929074-19929500	.	.	19929074	19929500	0	1	426	19929073	cluster_1
chr8	71314736	71315147	chr8:71314736-71315147	.	.	71314736	71315147	0	1	411	71314729	cluster_1
chr3	47821763	47822192	chr3:47821763-47822192	.	.	47821763	47822192	0	1	429	47821759	cluster_1
chr1	154971774	154972786	chr1:154971774-154972786	.	.	154971774	154972786	0	1	1012	154971773	cluster_1
chr3	143689738	143690520	chr3:143689738-143690520	.	.	143689738	143690520	0	1	782	143689737	cluster_1
chr9	2621048	2621801	chr9:2621048-2621801	.	.	2621048	2621801	0	1	753	2621046	cluster_1
chr15	45694078	45695678	chr15:45694078-45695678	.	.	45694078	45695678	0	1	1600	45694074	cluster_1
chr12	6602229	6602768	chr12:6602229-6602768	.	.	6602229	6602768	0	1	539	6602223	cluster_1
chr8	103875299	103875869	chr8:103875299-103875869	.	.	103875299	103875869	0	1	570	103875298	cluster_1
chrX	153236089	153236646	chrX:153236089-153236646	.	.	153236089	153236646	0	1	557	153236088	cluster_1
chr16	54962378	54962968	chr16:54962378-54962968	.	.	54962378	54962968	0	1	590	54962373	cluster_1
chr4	146856898	146857917	chr4:146856898-146857917	.	.	146856898	146857917	0	1	1019	146856897	cluster_1
chr6	37137162	37137743	chr6:37137162-37137743	.	.	37137162	37137743	0	1	581	37137159	cluster_1
chr22	42229008	42229979	chr22:42229008-42229979	.	.	42229008	42229979	0	1	971	42229004	cluster_1
chr6	76311233	76312453	chr6:76311233-76312453	.	.	76311233	76312453	0	1	1220	76311226	cluster_1
chr5	177631074	177632390	chr5:177631074-177632390	.	.	177631074	177632390	0	1	1316	177631073	cluster_1
chr2	38829002	38829231	chr2:38829002-38829231	.	.	38829002	38829231	0	1	229	38828999	cluster_1
chr9	123638326	123638866	chr9:123638326-123638866	.	.	123638326	123638866	0	1	540	123638325	cluster_1
chrX	40013890	40014208	chrX:40013890-40014208	.	.	40013890	40014208	0	1	318	40013886	cluster_1
chr6	27113444	27113906	chr6:27113444-27113906	.	.	27113444	27113906	0	1	462	27113442	cluster_1
chr12	122516046	122517093	chr12:122516046-122517093	.	.	122516046	122517093	0	1	1047	122516045	cluster_1
chr2	23607690	23608666	chr2:23607690-23608666	.	.	23607690	23608666	0	1	976	23607688	cluster_1
chr1	182808197	182809739	chr1:182808197-182809739	.	.	182808197	182809739	0	1	1542	182808196	cluster_1
chr7	148823201	148823721	chr7:148823201-148823721	.	.	148823201	148823721	0	1	520	148823200	cluster_1
chr12	123717409	123717903	chr12:123717409-123717903	.	.	123717409	123717903	0	1	494	123717408	cluster_1
chr15	45878874	45879989	chr15:45878874-45879989	.	.	45878874	45879989	0	1	1115	45878870	cluster_1
chr11	65624467	65624725	chr11:65624467-65624725	.	.	65624467	65624725	0	1	258	65624461	cluster_1
chr1	228870795	228871937	chr1:228870795-228871937	.	.	228870795	228871937	0	1	1142	228870793	cluster_1
chr20	3869411	3869833	chr20:3869411-3869833	.	.	3869411	3869833	0	1	422	3869408	cluster_1
chr2	26568316	26568663	chr2:26568316-26568663	.	.	26568316	26568663	0	1	347	26568314	cluster_1
chr6	42847048	42848263	chr6:42847048-42848263	.	.	42847048	42848263	0	1	1215	42847044	cluster_1
chr2	219824386	219824791	chr2:219824386-219824791	.	.	219824386	219824791	0	1	405	219824384	cluster_1
chr5	82768261	82768774	chr5:82768261-82768774	.	.	82768261	82768774	0	1	513	82768253	cluster_1
chr6	167040456	167040693	chr6:167040456-167040693	.	.	167040456	167040693	0	1	237	167040455	cluster_1
chr1	114301496	114301742	chr1:114301496-114301742	.	.	114301496	114301742	0	1	246	114301495	cluster_1
chr5	43064732	43065316	chr5:43064732-43065316	.	.	43064732	43065316	0	1	584	43064728	cluster_1
chr9	134269302	134270344	chr9:134269302-134270344	.	.	134269302	134270344	0	1	1042	134269301	cluster_1
chr19	531224	531469	chr19:531224-531469	.	.	531224	531469	0	1	245	531219	cluster_1
chr2	74425473	74426470	chr2:74425473-74426470	.	.	74425473	74426470	0	1	997	74425466	cluster_1
chr2	239147513	239148959	chr2:239147513-239148959	.	.	239147513	239148959	0	1	1446	239147511	cluster_1
chr14	100069708	100070312	chr14:100069708-100070312	.	.	100069708	100070312	0	1	604	100069707	cluster_1
chr19	39902598	39903554	chr19:39902598-39903554	.	.	39902598	39903554	0	1	956	39902595	cluster_1
chr1	113932399	113932669	chr1:113932399-113932669	.	.	113932399	113932669	0	1	270	113932398	cluster_1
chr13	20531562	20531958	chr13:20531562-20531958	.	.	20531562	20531958	0	1	396	20531560	cluster_1
chr11	43963726	43964159	chr11:43963726-43964159	.	.	43963726	43964159	0	1	433	43963722	cluster_1
chr15	79164839	79165192	chr15:79164839-79165192	.	.	79164839	79165192	0	1	353	79164832	cluster_1
chr19	797417	798130	chr19:797417-798130	.	.	797417	798130	0	1	713	797410	cluster_1
chr9	89560749	89562568	chr9:89560749-89562568	.	.	89560749	89562568	0	1	1819	89560741	cluster_1
chr20	39765580	39766061	chr20:39765580-39766061	.	.	39765580	39766061	0	1	481	39765577	cluster_1
chr1	113933340	113933569	chr1:113933340-113933569	.	.	113933340	113933569	0	1	229	113933339	cluster_1
chrX	40012880	40013632	chrX:40012880-40013632	.	.	40012880	40013632	0	1	752	40012876	cluster_1
chr7	70596118	70597748	chr7:70596118-70597748	.	.	70596118	70597748	0	1	1630	70596111	cluster_1
chr2	17934611	17935092	chr2:17934611-17935092	.	.	17934611	17935092	0	1	481	17934610	cluster_1
chr15	90118710	90119439	chr15:90118710-90119439	.	.	90118710	90119439	0	1	729	90118701	cluster_1
chr15	75287533	75287848	chr15:75287533-75287848	.	.	75287533	75287848	0	1	315	75287526	cluster_1
chr2	242254125	242255058	chr2:242254125-242255058	.	.	242254125	242255058	0	1	933	242254123	cluster_1
chr13	20532035	20532579	chr13:20532035-20532579	.	.	20532035	20532579	0	1	544	20532033	cluster_1
chr12	132312811	132313531	chr12:132312811-132313531	.	.	132312811	132313531	0	1	720	132312810	cluster_1
chr1	101360494	101361445	chr1:101360494-101361445	.	.	101360494	101361445	0	1	951	101360493	cluster_1
chr4	140476374	140477286	chr4:140476374-140477286	.	.	140476374	140477286	0	1	912	140476373	cluster_1
chr9	82185273	82186265	chr9:82185273-82186265	.	.	82185273	82186265	0	1	992	82185265	cluster_1
chr8	85095522	85095840	chr8:85095522-85095840	.	.	85095522	85095840	0	1	318	85095514	cluster_1
chr16	85496513	85497053	chr16:85496513-85497053	.	.	85496513	85497053	0	1	540	85496505	cluster_1
chr3	186500733	186502226	chr3:186500733-186502226	.	.	186500733	186502226	0	1	1493	186500732	cluster_1
chr17	80709095	80709534	chr17:80709095-80709534	.	.	80709095	80709534	0	1	439	80709087	cluster_1
chr17	76210000	76210721	chr17:76210000-76210721	.	.	76210000	76210721	0	1	721	76209993	cluster_1
chr7	150065027	150066473	chr7:150065027-150066473	.	.	150065027	150066473	0	1	1446	150065026	cluster_1
chr12	2904039	2905072	chr12:2904039-2905072	.	.	2904039	2905072	0	1	1033	2904037	cluster_1
chr2	178077384	178078145	chr2:178077384-178078145	.	.	178077384	178078145	0	1	761	178077383	cluster_1
chr6	167411258	167411758	chr6:167411258-167411758	.	.	167411258	167411758	0	1	500	167411257	cluster_1
chr1	167682592	167682932	chr1:167682592-167682932	.	.	167682592	167682932	0	1	340	167682591	cluster_1
chr16	28302676	28303823	chr16:28302676-28303823	.	.	28302676	28303823	0	1	1147	28302674	cluster_1
chr2	102313649	102315208	chr2:102313649-102315208	.	.	102313649	102315208	0	1	1559	102313648	cluster_1
chr20	35201815	35203380	chr20:35201815-35203380	.	.	35201815	35203380	0	1	1565	35201812	cluster_1
chr6	2765492	2766553	chr6:2765492-2766553	.	.	2765492	2766553	0	1	1061	2765490	cluster_1
chr5	151151075	151152111	chr5:151151075-151152111	.	.	151151075	151152111	0	1	1036	151151074	cluster_1
chr20	57225665	57226364	chr20:57225665-57226364	.	.	57225665	57226364	0	1	699	57225660	cluster_1
chr3	170074656	170075698	chr3:170074656-170075698	.	.	170074656	170075698	0	1	1042	170074655	cluster_1
chr1	210405572	210406999	chr1:210405572-210406999	.	.	210405572	210406999	0	1	1427	210405570	cluster_1
chr19	1591421	1591809	chr19:1591421-1591809	.	.	1591421	1591809	0	1	388	1591420	cluster_1
chr7	5322562	5322967	chr7:5322562-5322967	.	.	5322562	5322967	0	1	405	5322557	cluster_1
chr21	47743500	47743883	chr21:47743500-47743883	.	.	47743500	47743883	0	1	383	47743496	cluster_1
chr17	7744681	7745551	chr17:7744681-7745551	.	.	7744681	7745551	0	1	870	7744674	cluster_1
chr17	74235845	74236310	chr17:74235845-74236310	.	.	74235845	74236310	0	1	465	74235838	cluster_1
chr20	48598730	48599508	chr20:48598730-48599508	.	.	48598730	48599508	0	1	778	48598726	cluster_1
chr21	47743969	47744219	chr21:47743969-47744219	.	.	47743969	47744219	0	1	250	47743965	cluster_1
chr16	67596007	67597319	chr16:67596007-67597319	.	.	67596007	67597319	0	1	1312	67596001	cluster_1
chr5	133860048	133860909	chr5:133860048-133860909	.	.	133860048	133860909	0	1	861	133860047	cluster_1
chr17	7738926	7739391	chr17:7738926-7739391	.	.	7738926	7739391	0	1	465	7738919	cluster_1
chr19	56152295	56152803	chr19:56152295-56152803	.	.	56152295	56152803	0	1	508	56152290	cluster_1
chr6	107810393	107810668	chr6:107810393-107810668	.	.	107810393	107810668	0	1	275	107810392	cluster_1
chr7	136553430	136553706	chr7:136553430-136553706	.	.	136553430	136553706	0	1	276	136553429	cluster_1
chr10	27443018	27443565	chr10:27443018-27443565	.	.	27443018	27443565	0	1	547	27443016	cluster_1
chr1	117452418	117453331	chr1:117452418-117453331	.	.	117452418	117453331	0	1	913	117452417	cluster_1
chr12	3067547	3068978	chr12:3067547-3068978	.	.	3067547	3068978	0	1	1431	3067544	cluster_1
chr17	36861376	36861703	chr17:36861376-36861703	.	.	36861376	36861703	0	1	327	36861373	cluster_1
chr6	43602397	43603504	chr6:43602397-43603504	.	.	43602397	43603504	0	1	1107	43602393	cluster_1
chr14	69260444	69261895	chr14:69260444-69261895	.	.	69260444	69261895	0	1	1451	69260438	cluster_1
chr17	66031454	66032434	chr17:66031454-66032434	.	.	66031454	66032434	0	1	980	66031448	cluster_1
chr1	27021908	27022499	chr1:27021908-27022499	.	.	27021908	27022499	0	1	591	27021906	cluster_1
chr10	70091033	70092758	chr10:70091033-70092758	.	.	70091033	70092758	0	1	1725	70091026	cluster_1
chr20	24449874	24450673	chr20:24449874-24450673	.	.	24449874	24450673	0	1	799	24449872	cluster_1
chr13	113862366	113863795	chr13:113862366-113863795	.	.	113862366	113863795	0	1	1429	113862365	cluster_1
chr4	40058109	40058817	chr4:40058109-40058817	.	.	40058109	40058817	0	1	708	40058105	cluster_1
chr7	55433142	55434300	chr7:55433142-55434300	.	.	55433142	55434300	0	1	1158	55433137	cluster_1
chr14	103799827	103800458	chr14:103799827-103800458	.	.	103799827	103800458	0	1	631	103799826	cluster_1
chr16	85644976	85645835	chr16:85644976-85645835	.	.	85644976	85645835	0	1	859	85644968	cluster_1
chr20	2082404	2082888	chr20:2082404-2082888	.	.	2082404	2082888	0	1	484	2082402	cluster_1
chr5	132387300	132387529	chr5:132387300-132387529	.	.	132387300	132387529	0	1	229	132387299	cluster_1
chr1	174968193	174969678	chr1:174968193-174969678	.	.	174968193	174969678	0	1	1485	174968192	cluster_1
chr4	140097642	140098313	chr4:140097642-140098313	.	.	140097642	140098313	0	1	671	140097641	cluster_1
chr1	108741879	108742369	chr1:108741879-108742369	.	.	108741879	108742369	0	1	490	108741878	cluster_1
chr5	132386928	132387214	chr5:132386928-132387214	.	.	132386928	132387214	0	1	286	132386927	cluster_1
chr16	58497261	58498179	chr16:58497261-58498179	.	.	58497261	58498179	0	1	918	58497256	cluster_1
chr4	174291733	174292327	chr4:174291733-174292327	.	.	174291733	174292327	0	1	594	174291732	cluster_1
chr15	90118190	90118459	chr15:90118190-90118459	.	.	90118190	90118459	0	1	269	90118181	cluster_1
chr19	30716547	30716789	chr19:30716547-30716789	.	.	30716547	30716789	0	1	242	30716544	cluster_1
chr19	2235916	2236672	chr19:2235916-2236672	.	.	2235916	2236672	0	1	756	2235914	cluster_1
chr10	8087301	8087701	chr10:8087301-8087701	.	.	8087301	8087701	0	1	400	8087293	cluster_1
chr1	57042734	57043002	chr1:57042734-57043002	.	.	57042734	57043002	0	1	268	57042729	cluster_1
chr7	56118863	56119924	chr7:56118863-56119924	.	.	56118863	56119924	0	1	1061	56118858	cluster_1
chr10	28821236	28821928	chr10:28821236-28821928	.	.	28821236	28821928	0	1	692	28821234	cluster_1
chr1	100816816	100817243	chr1:100816816-100817243	.	.	100816816	100817243	0	1	427	100816815	cluster_1
chr6	26285380	26285859	chr6:26285380-26285859	.	.	26285380	26285859	0	1	479	26285378	cluster_1
chr4	62065780	62066680	chr4:62065780-62066680	.	.	62065780	62066680	0	1	900	62065774	cluster_1
chr17	8024872	8025324	chr17:8024872-8025324	.	.	8024872	8025324	0	1	452	8024864	cluster_1
chr2	178076687	178077296	chr2:178076687-178077296	.	.	178076687	178077296	0	1	609	178076686	cluster_1
chr4	40057414	40058031	chr4:40057414-40058031	.	.	40057414	40058031	0	1	617	40057410	cluster_1
chr10	35929491	35930858	chr10:35929491-35930858	.	.	35929491	35930858	0	1	1367	35929488	cluster_1
chr12	99037703	99038496	chr12:99037703-99038496	.	.	99037703	99038496	0	1	793	99037694	cluster_1
chr12	56583037	56583362	chr12:56583037-56583362	.	.	56583037	56583362	0	1	325	56583032	cluster_1
chr5	151150582	151150890	chr5:151150582-151150890	.	.	151150582	151150890	0	1	308	151150581	cluster_1
chr16	28302278	28302533	chr16:28302278-28302533	.	.	28302278	28302533	0	1	255	28302276	cluster_1
chr5	175223480	175224114	chr5:175223480-175224114	.	.	175223480	175224114	0	1	634	175223479	cluster_1
chr1	145395227	145395810	chr1:145395227-145395810	.	.	145395227	145395810	0	1	583	145395226	cluster_1
chr6	1610135	1610701	chr6:1610135-1610701	.	.	1610135	1610701	0	1	566	1610134	cluster_1
chr5	148929150	148929516	chr5:148929150-148929516	.	.	148929150	148929516	0	1	366	148929149	cluster_1
chr1	93645242	93645969	chr1:93645242-93645969	.	.	93645242	93645969	0	1	727	93645233	cluster_1
chr19	796939	797182	chr19:796939-797182	.	.	796939	797182	0	1	243	796932	cluster_1
chr8	81398484	81399353	chr8:81398484-81399353	.	.	81398484	81399353	0	1	869	81398476	cluster_1
chr13	41633956	41636126	chr13:41633956-41636126	.	.	41633956	41636126	0	1	2170	41633952	cluster_1
chr6	117085656	117086015	chr6:117085656-117086015	.	.	117085656	117086015	0	1	359	117085655	cluster_1
chr14	24835869	24836659	chr14:24835869-24836659	.	.	24835869	24836659	0	1	790	24835867	cluster_1
chr17	41561041	41561531	chr17:41561041-41561531	.	.	41561041	41561531	0	1	490	41561037	cluster_1
chr20	45523366	45524167	chr20:45523366-45524167	.	.	45523366	45524167	0	1	801	45523362	cluster_1
chr5	154236857	154238119	chr5:154236857-154238119	.	.	154236857	154238119	0	1	1262	154236856	cluster_1
chr11	809258	810236	chr11:809258-810236	.	.	809258	810236	0	1	978	809250	cluster_1
chr2	153573472	153574036	chr2:153573472-153574036	.	.	153573472	153574036	0	1	564	153573471	cluster_1
chr1	215740351	215741597	chr1:215740351-215741597	.	.	215740351	215741597	0	1	1246	215740349	cluster_1
chr6	1609665	1609894	chr6:1609665-1609894	.	.	1609665	1609894	0	1	229	1609664	cluster_1
chr15	76135168	76136436	chr15:76135168-76136436	.	.	76135168	76136436	0	1	1268	76135161	cluster_1
chr13	103450957	103451761	chr13:103450957-103451761	.	.	103450957	103451761	0	1	804	103450956	cluster_1
chr10	81002433	81003801	chr10:81002433-81003801	.	.	81002433	81003801	0	1	1368	81002425	cluster_1
chr12	95610949	95612102	chr12:95610949-95612102	.	.	95610949	95612102	0	1	1153	95610940	cluster_1
chr1	93297395	93298297	chr1:93297395-93298297	.	.	93297395	93298297	0	1	902	93297386	cluster_1
chr13	45150488	45150747	chr13:45150488-45150747	.	.	45150488	45150747	0	1	259	45150484	cluster_1
chr5	176236372	176237917	chr5:176236372-176237917	.	.	176236372	176237917	0	1	1545	176236371	cluster_1
chr2	8818934	8819515	chr2:8818934-8819515	.	.	8818934	8819515	0	1	581	8818926	cluster_1
chr15	44828579	44828994	chr15:44828579-44828994	.	.	44828579	44828994	0	1	415	44828575	cluster_1
chr17	60704453	60704857	chr17:60704453-60704857	.	.	60704453	60704857	0	1	404	60704447	cluster_1
chr17	27070743	27071689	chr17:27070743-27071689	.	.	27070743	27071689	0	1	946	27070741	cluster_1
chr10	88853672	88854666	chr10:88853672-88854666	.	.	88853672	88854666	0	1	994	88853664	cluster_1
chr11	18415619	18416771	chr11:18415619-18416771	.	.	18415619	18416771	0	1	1152	18415618	cluster_1
chr14	23524799	23525261	chr14:23524799-23525261	.	.	23524799	23525261	0	1	462	23524797	cluster_1
chr12	49580715	49581434	chr12:49580715-49581434	.	.	49580715	49581434	0	1	719	49580711	cluster_1
chr6	146135310	146135900	chr6:146135310-146135900	.	.	146135310	146135900	0	1	590	146135309	cluster_1
chr19	16187213	16188334	chr19:16187213-16188334	.	.	16187213	16188334	0	1	1121	16187212	cluster_1
chr15	27016429	27017026	chr15:27016429-27017026	.	.	27016429	27017026	0	1	597	27016427	cluster_1
chr12	121733942	121734540	chr12:121733942-121734540	.	.	121733942	121734540	0	1	598	121733941	cluster_1
chr2	206546559	206547656	chr2:206546559-206547656	.	.	206546559	206547656	0	1	1097	206546557	cluster_1
chr17	8151300	8151636	chr17:8151300-8151636	.	.	8151300	8151636	0	1	336	8151292	cluster_1
chr1	93811087	93811712	chr1:93811087-93811712	.	.	93811087	93811712	0	1	625	93811078	cluster_1
chr2	203130400	203131149	chr2:203130400-203131149	.	.	203130400	203131149	0	1	749	203130398	cluster_1
chr15	56535147	56535451	chr15:56535147-56535451	.	.	56535147	56535451	0	1	304	56535142	cluster_1
chr13	45150849	45151138	chr13:45150849-45151138	.	.	45150849	45151138	0	1	289	45150845	cluster_1
chr7	100271283	100271605	chr7:100271283-100271605	.	.	100271283	100271605	0	1	322	100271282	cluster_1
chr7	128170814	128171242	chr7:128170814-128171242	.	.	128170814	128171242	0	1	428	128170813	cluster_1
chr6	166795309	166795620	chr6:166795309-166795620	.	.	166795309	166795620	0	1	311	166795308	cluster_1
chr1	54411117	54411432	chr1:54411117-54411432	.	.	54411117	54411432	0	1	315	54411112	cluster_1
chr17	79988563	79989344	chr17:79988563-79989344	.	.	79988563	79989344	0	1	781	79988556	cluster_1
chr3	184079544	184079773	chr3:184079544-184079773	.	.	184079544	184079773	0	1	229	184079543	cluster_1
chr6	22146339	22146636	chr6:22146339-22146636	.	.	22146339	22146636	0	1	297	22146337	cluster_1
chr17	78074911	78075715	chr17:78074911-78075715	.	.	78074911	78075715	0	1	804	78074904	cluster_1
chr2	74600511	74600806	chr2:74600511-74600806	.	.	74600511	74600806	0	1	295	74600504	cluster_1
chr11	10878949	10879593	chr11:10878949-10879593	.	.	10878949	10879593	0	1	644	10878948	cluster_1
chr2	20423012	20423978	chr2:20423012-20423978	.	.	20423012	20423978	0	1	966	20423010	cluster_1
chr6	133562039	133562730	chr6:133562039-133562730	.	.	133562039	133562730	0	1	691	133562038	cluster_1
chr2	46769146	46770435	chr2:46769146-46770435	.	.	46769146	46770435	0	1	1289	46769142	cluster_1
chr20	62283862	62284201	chr20:62283862-62284201	.	.	62283862	62284201	0	1	339	62283856	cluster_1
chr4	53524015	53524351	chr4:53524015-53524351	.	.	53524015	53524351	0	1	336	53524010	cluster_1
chr12	104322776	104323566	chr12:104322776-104323566	.	.	104322776	104323566	0	1	790	104322775	cluster_1
chr4	41362440	41362812	chr4:41362440-41362812	.	.	41362440	41362812	0	1	372	41362436	cluster_1
chr8	103665845	103666557	chr8:103665845-103666557	.	.	103665845	103666557	0	1	712	103665844	cluster_1
chr2	44588425	44589209	chr2:44588425-44589209	.	.	44588425	44589209	0	1	784	44588421	cluster_1
chr14	103987274	103987837	chr14:103987274-103987837	.	.	103987274	103987837	0	1	563	103987273	cluster_1
chr14	69259813	69260175	chr14:69259813-69260175	.	.	69259813	69260175	0	1	362	69259807	cluster_1
chr6	7107765	7108116	chr6:7107765-7108116	.	.	7107765	7108116	0	1	351	7107758	cluster_1
chr10	134209978	134210435	chr10:134209978-134210435	.	.	134209978	134210435	0	1	457	134209977	cluster_1
chr1	167905505	167905790	chr1:167905505-167905790	.	.	167905505	167905790	0	1	285	167905504	cluster_1
chr11	63952458	63953158	chr11:63952458-63953158	.	.	63952458	63953158	0	1	700	63952452	cluster_1
chr10	89623153	89623448	chr10:89623153-89623448	.	.	89623153	89623448	0	1	295	89623145	cluster_1
chr9	72286987	72287264	chr9:72286987-72287264	.	.	72286987	72287264	0	1	277	72286980	cluster_1
chr14	96000363	96001025	chr14:96000363-96001025	.	.	96000363	96001025	0	1	662	96000354	cluster_1
chr3	159481242	159481653	chr3:159481242-159481653	.	.	159481242	159481653	0	1	411	159481241	cluster_1
chr2	10950979	10951579	chr2:10950979-10951579	.	.	10950979	10951579	0	1	600	10950978	cluster_1
chr8	85094295	85094565	chr8:85094295-85094565	.	.	85094295	85094565	0	1	270	85094287	cluster_1
chr1	218337524	218338571	chr1:218337524-218338571	.	.	218337524	218338571	0	1	1047	218337522	cluster_1
chr6	69344806	69345317	chr6:69344806-69345317	.	.	69344806	69345317	0	1	511	69344800	cluster_1
chr3	33480929	33482145	chr3:33480929-33482145	.	.	33480929	33482145	0	1	1216	33480926	cluster_1
chr20	277864	278431	chr20:277864-278431	.	.	277864	278431	0	1	567	277862	cluster_1
chr17	17584513	17585307	chr17:17584513-17585307	.	.	17584513	17585307	0	1	794	17584512	cluster_1
chr4	53578658	53579399	chr4:53578658-53579399	.	.	53578658	53579399	0	1	741	53578653	cluster_1
chr8	26371140	26371473	chr8:26371140-26371473	.	.	26371140	26371473	0	1	333	26371138	cluster_1
chr6	27775076	27775580	chr6:27775076-27775580	.	.	27775076	27775580	0	1	504	27775074	cluster_1
chr1	212458681	212459023	chr1:212458681-212459023	.	.	212458681	212459023	0	1	342	212458679	cluster_1
chr12	109123914	109124546	chr12:109123914-109124546	.	.	109123914	109124546	0	1	632	109123913	cluster_1
chr17	66201227	66201920	chr17:66201227-66201920	.	.	66201227	66201920	0	1	693	66201221	cluster_1
chr20	32581463	32582474	chr20:32581463-32582474	.	.	32581463	32582474	0	1	1011	32581460	cluster_1
chr14	81685439	81685924	chr14:81685439-81685924	.	.	81685439	81685924	0	1	485	81685431	cluster_1
chr2	131513127	131513848	chr2:131513127-131513848	.	.	131513127	131513848	0	1	721	131513126	cluster_1
chr8	26370279	26370736	chr8:26370279-26370736	.	.	26370279	26370736	0	1	457	26370277	cluster_1
chr5	134368596	134368938	chr5:134368596-134368938	.	.	134368596	134368938	0	1	342	134368595	cluster_1
chr12	124086204	124087082	chr12:124086204-124087082	.	.	124086204	124087082	0	1	878	124086203	cluster_1
chr18	48721880	48722216	chr18:48721880-48722216	.	.	48721880	48722216	0	1	336	48721876	cluster_1
chr18	55710912	55711426	chr18:55710912-55711426	.	.	55710912	55711426	0	1	514	55710907	cluster_1
chr8	101732900	101733848	chr8:101732900-101733848	.	.	101732900	101733848	0	1	948	101732899	cluster_1
chr1	76080229	76080844	chr1:76080229-76080844	.	.	76080229	76080844	0	1	615	76080222	cluster_1
chr17	40805267	40805593	chr17:40805267-40805593	.	.	40805267	40805593	0	1	326	40805263	cluster_1
chr12	26985279	26985561	chr12:26985279-26985561	.	.	26985279	26985561	0	1	282	26985277	cluster_1
chr3	119812712	119812992	chr3:119812712-119812992	.	.	119812712	119812992	0	1	280	119812711	cluster_1
chr5	17216450	17216855	chr5:17216450-17216855	.	.	17216450	17216855	0	1	405	17216449	cluster_1
chr8	38239276	38239591	chr8:38239276-38239591	.	.	38239276	38239591	0	1	315	38239273	cluster_1
chr7	129251137	129251817	chr7:129251137-129251817	.	.	129251137	129251817	0	1	680	129251136	cluster_1
chr13	51483795	51484764	chr13:51483795-51484764	.	.	51483795	51484764	0	1	969	51483790	cluster_1
chr5	33440382	33440758	chr5:33440382-33440758	.	.	33440382	33440758	0	1	376	33440379	cluster_1
chr22	17849315	17850422	chr22:17849315-17850422	.	.	17849315	17850422	0	1	1107	17849314	cluster_1
chr4	42152671	42154375	chr4:42152671-42154375	.	.	42152671	42154375	0	1	1704	42152667	cluster_1
chr3	31573297	31573946	chr3:31573297-31573946	.	.	31573297	31573946	0	1	649	31573294	cluster_1
chr17	56833173	56833474	chr17:56833173-56833474	.	.	56833173	56833474	0	1	301	56833168	cluster_1
chr14	95999767	96000256	chr14:95999767-96000256	.	.	95999767	96000256	0	1	489	95999758	cluster_1
chr2	127863186	127863514	chr2:127863186-127863514	.	.	127863186	127863514	0	1	328	127863185	cluster_1
chr1	183385773	183386958	chr1:183385773-183386958	.	.	183385773	183386958	0	1	1185	183385772	cluster_1
chr2	113402809	113404472	chr2:113402809-113404472	.	.	113402809	113404472	0	1	1663	113402808	cluster_1
chr6	154830687	154830951	chr6:154830687-154830951	.	.	154830687	154830951	0	1	264	154830686	cluster_1
chr22	48972303	48972552	chr22:48972303-48972552	.	.	48972303	48972552	0	1	249	48972299	cluster_1
chr1	110161933	110162823	chr1:110161933-110162823	.	.	110161933	110162823	0	1	890	110161932	cluster_1
chr8	54792934	54793413	chr8:54792934-54793413	.	.	54792934	54793413	0	1	479	54792929	cluster_1
chr2	17719391	17720521	chr2:17719391-17720521	.	.	17719391	17720521	0	1	1130	17719390	cluster_1
chr2	32234627	32235094	chr2:32234627-32235094	.	.	32234627	32235094	0	1	467	32234624	cluster_1
chr8	61591366	61592842	chr8:61591366-61592842	.	.	61591366	61592842	0	1	1476	61591360	cluster_1
chr10	27529312	27529596	chr10:27529312-27529596	.	.	27529312	27529596	0	1	284	27529310	cluster_1
chr12	58165572	58166696	chr12:58165572-58166696	.	.	58165572	58166696	0	1	1124	58165567	cluster_1
chr16	1358715	1360106	chr16:1358715-1360106	.	.	1358715	1360106	0	1	1391	1358714	cluster_1
chr6	158244228	158244807	chr6:158244228-158244807	.	.	158244228	158244807	0	1	579	158244227	cluster_1
chr7	154793899	154794445	chr7:154793899-154794445	.	.	154793899	154794445	0	1	546	154793898	cluster_1
chr1	77332983	77333267	chr1:77332983-77333267	.	.	77332983	77333267	0	1	284	77332976	cluster_1
chr15	40732780	40733089	chr15:40732780-40733089	.	.	40732780	40733089	0	1	309	40732776	cluster_1
chr17	7475650	7476371	chr17:7475650-7476371	.	.	7475650	7476371	0	1	721	7475643	cluster_1
chr6	41754217	41754471	chr6:41754217-41754471	.	.	41754217	41754471	0	1	254	41754213	cluster_1
chr15	40733317	40733758	chr15:40733317-40733758	.	.	40733317	40733758	0	1	441	40733313	cluster_1
chr4	15004270	15004565	chr4:15004270-15004565	.	.	15004270	15004565	0	1	295	15004269	cluster_1
chr12	93771530	93772894	chr12:93771530-93772894	.	.	93771530	93772894	0	1	1364	93771521	cluster_1
chr13	50654512	50654745	chr13:50654512-50654745	.	.	50654512	50654745	0	1	233	50654507	cluster_1
chrX	38662635	38663446	chrX:38662635-38663446	.	.	38662635	38663446	0	1	811	38662632	cluster_1
chr9	134268416	134268853	chr9:134268416-134268853	.	.	134268416	134268853	0	1	437	134268415	cluster_1
chr2	55645950	55646201	chr2:55645950-55646201	.	.	55645950	55646201	0	1	251	55645945	cluster_1
chr17	7210290	7210534	chr17:7210290-7210534	.	.	7210290	7210534	0	1	244	7210283	cluster_1
chr6	26020781	26021145	chr6:26020781-26021145	.	.	26020781	26021145	0	1	364	26020779	cluster_1
chr19	48111343	48111931	chr19:48111343-48111931	.	.	48111343	48111931	0	1	588	48111339	cluster_1
chr12	104457675	104458737	chr12:104457675-104458737	.	.	104457675	104458737	0	1	1062	104457674	cluster_1
chr5	6712569	6713330	chr5:6712569-6713330	.	.	6712569	6713330	0	1	761	6712563	cluster_1
chr2	242640249	242641653	chr2:242640249-242641653	.	.	242640249	242641653	0	1	1404	242640247	cluster_1
chr20	49546688	49546927	chr20:49546688-49546927	.	.	49546688	49546927	0	1	239	49546684	cluster_1
chr16	56224860	56225201	chr16:56224860-56225201	.	.	56224860	56225201	0	1	341	56224855	cluster_1
chr17	39967663	39968457	chr17:39967663-39968457	.	.	39967663	39968457	0	1	794	39967660	cluster_1
chr2	39663996	39664229	chr2:39663996-39664229	.	.	39663996	39664229	0	1	233	39663993	cluster_1
chr2	39346964	39347774	chr2:39346964-39347774	.	.	39346964	39347774	0	1	810	39346961	cluster_1
chr20	62257782	62258122	chr20:62257782-62258122	.	.	62257782	62258122	0	1	340	62257776	cluster_1
chr6	13614752	13615883	chr6:13614752-13615883	.	.	13614752	13615883	0	1	1131	13614751	cluster_1
chr12	107348529	107349321	chr12:107348529-107349321	.	.	107348529	107349321	0	1	792	107348528	cluster_1
chr8	61590752	61591067	chr8:61590752-61591067	.	.	61590752	61591067	0	1	315	61590746	cluster_1
chr4	1241873	1242530	chr4:1241873-1242530	.	.	1241873	1242530	0	1	657	1241872	cluster_1
chr3	47204679	47205528	chr3:47204679-47205528	.	.	47204679	47205528	0	1	849	47204675	cluster_1
chr15	66161918	66162198	chr15:66161918-66162198	.	.	66161918	66162198	0	1	280	66161912	cluster_1
chr2	61697609	61697878	chr2:61697609-61697878	.	.	61697609	61697878	0	1	269	61697603	cluster_1
chr5	142782870	142784229	chr5:142782870-142784229	.	.	142782870	142784229	0	1	1359	142782869	cluster_1
chr11	61559595	61560031	chr11:61559595-61560031	.	.	61559595	61560031	0	1	436	61559589	cluster_1
chr1	201507790	201508556	chr1:201507790-201508556	.	.	201507790	201508556	0	1	766	201507788	cluster_1
chr17	46018400	46019286	chr17:46018400-46019286	.	.	46018400	46019286	0	1	886	46018396	cluster_1
chr6	33266920	33267247	chr6:33266920-33267247	.	.	33266920	33267247	0	1	327	33266917	cluster_1
chr6	86388000	86388454	chr6:86388000-86388454	.	.	86388000	86388454	0	1	454	86387992	cluster_1
chr14	73358784	73359086	chr14:73358784-73359086	.	.	73358784	73359086	0	1	302	73358777	cluster_1
chr10	120966308	120967288	chr10:120966308-120967288	.	.	120966308	120967288	0	1	980	120966307	cluster_1
chr17	2496463	2497368	chr17:2496463-2497368	.	.	2496463	2497368	0	1	905	2496461	cluster_1
chr17	26645438	26646767	chr17:26645438-26646767	.	.	26645438	26646767	0	1	1329	26645436	cluster_1
chr12	103350954	103352566	chr12:103350954-103352566	.	.	103350954	103352566	0	1	1612	103350953	cluster_1
chr8	146016816	146017045	chr8:146016816-146017045	.	.	146016816	146017045	0	1	229	146016815	cluster_1
chr8	81397678	81398249	chr8:81397678-81398249	.	.	81397678	81398249	0	1	571	81397670	cluster_1
chr5	111092592	111092854	chr5:111092592-111092854	.	.	111092592	111092854	0	1	262	111092591	cluster_1
chr4	184425171	184425705	chr4:184425171-184425705	.	.	184425171	184425705	0	1	534	184425170	cluster_1
chr17	54669942	54670250	chr17:54669942-54670250	.	.	54669942	54670250	0	1	308	54669937	cluster_1
chr19	14316243	14316854	chr19:14316243-14316854	.	.	14316243	14316854	0	1	611	14316242	cluster_1
chr2	43037065	43037940	chr2:43037065-43037940	.	.	43037065	43037940	0	1	875	43037061	cluster_1
chr17	48423023	48423969	chr17:48423023-48423969	.	.	48423023	48423969	0	1	946	48423019	cluster_1
chr1	161102347	161102940	chr1:161102347-161102940	.	.	161102347	161102940	0	1	593	161102346	cluster_1
chr7	99005538	99005778	chr7:99005538-99005778	.	.	99005538	99005778	0	1	240	99005529	cluster_1
chr2	45161484	45161797	chr2:45161484-45161797	.	.	45161484	45161797	0	1	313	45161480	cluster_1
chr1	229761208	229761475	chr1:229761208-229761475	.	.	229761208	229761475	0	1	267	229761206	cluster_1
chr11	112831859	112832248	chr11:112831859-112832248	.	.	112831859	112832248	0	1	389	112831858	cluster_1
chr4	174090038	174090713	chr4:174090038-174090713	.	.	174090038	174090713	0	1	675	174090037	cluster_1
chr11	112833016	112833431	chr11:112833016-112833431	.	.	112833016	112833431	0	1	415	112833015	cluster_1
chr1	161368915	161369718	chr1:161368915-161369718	.	.	161368915	161369718	0	1	803	161368914	cluster_1
chr5	82767361	82767693	chr5:82767361-82767693	.	.	82767361	82767693	0	1	332	82767353	cluster_1
chr22	41487852	41488713	chr22:41487852-41488713	.	.	41487852	41488713	0	1	861	41487848	cluster_1
chr1	242011323	242012122	chr1:242011323-242012122	.	.	242011323	242012122	0	1	799	242011321	cluster_1
chr2	172015502	172017915	chr2:172015502-172017915	.	.	172015502	172017915	0	1	2413	172015501	cluster_1
chr3	184032175	184033183	chr3:184032175-184033183	.	.	184032175	184033183	0	1	1008	184032174	cluster_1
chr6	149638070	149638632	chr6:149638070-149638632	.	.	149638070	149638632	0	1	562	149638069	cluster_1
chr22	39267617	39268325	chr22:39267617-39268325	.	.	39267617	39268325	0	1	708	39267614	cluster_1
chr18	3447819	3448575	chr18:3447819-3448575	.	.	3447819	3448575	0	1	756	3447816	cluster_1
chr22	20104480	20105753	chr22:20104480-20105753	.	.	20104480	20105753	0	1	1273	20104478	cluster_1
chr9	100395062	100395635	chr9:100395062-100395635	.	.	100395062	100395635	0	1	573	100395061	cluster_1
chr2	25194233	25194590	chr2:25194233-25194590	.	.	25194233	25194590	0	1	357	25194231	cluster_1
chr2	220041454	220042184	chr2:220041454-220042184	.	.	220041454	220042184	0	1	730	220041452	cluster_1
chr15	66161327	66161767	chr15:66161327-66161767	.	.	66161327	66161767	0	1	440	66161321	cluster_1
chr12	133287097	133287756	chr12:133287097-133287756	.	.	133287097	133287756	0	1	659	133287096	cluster_1
chr15	62682388	62683010	chr15:62682388-62683010	.	.	62682388	62683010	0	1	622	62682382	cluster_1
chr19	11070991	11072448	chr19:11070991-11072448	.	.	11070991	11072448	0	1	1457	11070990	cluster_1
chr2	64067658	64068036	chr2:64067658-64068036	.	.	64067658	64068036	0	1	378	64067652	cluster_1
chr6	41513523	41514112	chr6:41513523-41514112	.	.	41513523	41514112	0	1	589	41513519	cluster_1
chr3	150479553	150480030	chr3:150479553-150480030	.	.	150479553	150480030	0	1	477	150479552	cluster_1
chr5	124082900	124083447	chr5:124082900-124083447	.	.	124082900	124083447	0	1	547	124082899	cluster_1
chr2	48009741	48010880	chr2:48009741-48010880	.	.	48009741	48010880	0	1	1139	48009737	cluster_1
chr4	26320827	26321504	chr4:26320827-26321504	.	.	26320827	26321504	0	1	677	26320825	cluster_1
chr17	40610551	40610936	chr17:40610551-40610936	.	.	40610551	40610936	0	1	385	40610547	cluster_1
chr18	31801881	31803586	chr18:31801881-31803586	.	.	31801881	31803586	0	1	1705	31801878	cluster_1
chr4	55095191	55095622	chr4:55095191-55095622	.	.	55095191	55095622	0	1	431	55095186	cluster_1
chr5	10564107	10565040	chr5:10564107-10565040	.	.	10564107	10565040	0	1	933	10564106	cluster_1
chr5	112629508	112629787	chr5:112629508-112629787	.	.	112629508	112629787	0	1	279	112629507	cluster_1
chr2	25015862	25016655	chr2:25015862-25016655	.	.	25015862	25016655	0	1	793	25015860	cluster_1
chr22	19418356	19418958	chr22:19418356-19418958	.	.	19418356	19418958	0	1	602	19418355	cluster_1
chr4	15003419	15004031	chr4:15003419-15004031	.	.	15003419	15004031	0	1	612	15003418	cluster_1
chr4	39459808	39461008	chr4:39459808-39461008	.	.	39459808	39461008	0	1	1200	39459805	cluster_1
chr4	567126	567603	chr4:567126-567603	.	.	567126	567603	0	1	477	567121	cluster_1
chr12	123942302	123942926	chr12:123942302-123942926	.	.	123942302	123942926	0	1	624	123942301	cluster_1
chr6	42896976	42897585	chr6:42896976-42897585	.	.	42896976	42897585	0	1	609	42896972	cluster_1
chr16	46722580	46723100	chr16:46722580-46723100	.	.	46722580	46723100	0	1	520	46722576	cluster_1
chr20	39656726	39657290	chr20:39656726-39657290	.	.	39656726	39657290	0	1	564	39656723	cluster_1
chr15	73343910	73344586	chr15:73343910-73344586	.	.	73343910	73344586	0	1	676	73343903	cluster_1
chr11	71934679	71935090	chr11:71934679-71935090	.	.	71934679	71935090	0	1	411	71934672	cluster_1
chr3	38495029	38495478	chr3:38495029-38495478	.	.	38495029	38495478	0	1	449	38495026	cluster_1
chr12	121124340	121124827	chr12:121124340-121124827	.	.	121124340	121124827	0	1	487	121124339	cluster_1
chr18	60985692	60985929	chr18:60985692-60985929	.	.	60985692	60985929	0	1	237	60985686	cluster_1
chr11	75110458	75111139	chr11:75110458-75111139	.	.	75110458	75111139	0	1	681	75110451	cluster_1
chr4	174089085	174089713	chr4:174089085-174089713	.	.	174089085	174089713	0	1	628	174089084	cluster_1
chr1	112297566	112298811	chr1:112297566-112298811	.	.	112297566	112298811	0	1	1245	112297565	cluster_1
chr15	78729980	78730351	chr15:78729980-78730351	.	.	78729980	78730351	0	1	371	78729973	cluster_1
chr6	37786956	37787417	chr6:37786956-37787417	.	.	37786956	37787417	0	1	461	37786953	cluster_1
chr10	3825629	3825983	chr10:3825629-3825983	.	.	3825629	3825983	0	1	354	3825626	cluster_1
chr6	52858838	52859197	chr6:52858838-52859197	.	.	52858838	52859197	0	1	359	52858833	cluster_1
chr5	142782127	142782468	chr5:142782127-142782468	.	.	142782127	142782468	0	1	341	142782126	cluster_1
chr7	16684860	16685217	chr7:16684860-16685217	.	.	16684860	16685217	0	1	357	16684859	cluster_1
chr7	139025167	139026442	chr7:139025167-139026442	.	.	139025167	139026442	0	1	1275	139025166	cluster_1
chr19	10529563	10531053	chr19:10529563-10531053	.	.	10529563	10531053	0	1	1490	10529562	cluster_1
chr22	22005861	22006158	chr22:22005861-22006158	.	.	22005861	22006158	0	1	297	22005859	cluster_1
chr1	173445888	173446312	chr1:173445888-173446312	.	.	173445888	173446312	0	1	424	173445887	cluster_1
chr21	40720103	40721152	chr21:40720103-40721152	.	.	40720103	40721152	0	1	1049	40720099	cluster_1
chr5	50678463	50679088	chr5:50678463-50679088	.	.	50678463	50679088	0	1	625	50678458	cluster_1
chr3	136537327	136537569	chr3:136537327-136537569	.	.	136537327	136537569	0	1	242	136537326	cluster_1
chr12	111179735	111179986	chr12:111179735-111179986	.	.	111179735	111179986	0	1	251	111179734	cluster_1
chr1	228651447	228651678	chr1:228651447-228651678	.	.	228651447	228651678	0	1	231	228651445	cluster_1
chr2	137522916	137523651	chr2:137522916-137523651	.	.	137522916	137523651	0	1	735	137522915	cluster_1
chr8	37654815	37655056	chr8:37654815-37655056	.	.	37654815	37655056	0	1	241	37654812	cluster_1
chr10	33246413	33247087	chr10:33246413-33247087	.	.	33246413	33247087	0	1	674	33246410	cluster_1
chr2	62080886	62081177	chr2:62080886-62081177	.	.	62080886	62081177	0	1	291	62080880	cluster_1
chr14	90863074	90863633	chr14:90863074-90863633	.	.	90863074	90863633	0	1	559	90863065	cluster_1
chr12	132195054	132195836	chr12:132195054-132195836	.	.	132195054	132195836	0	1	782	132195053	cluster_1
chr3	150803067	150803604	chr3:150803067-150803604	.	.	150803067	150803604	0	1	537	150803066	cluster_1
chr2	37458269	37458749	chr2:37458269-37458749	.	.	37458269	37458749	0	1	480	37458266	cluster_1
chr4	96469508	96469976	chr4:96469508-96469976	.	.	96469508	96469976	0	1	468	96469499	cluster_1
chr10	60026817	60027639	chr10:60026817-60027639	.	.	60026817	60027639	0	1	822	60026811	cluster_1
chr8	12611723	12612191	chr8:12611723-12612191	.	.	12611723	12612191	0	1	468	12611722	cluster_1
chr12	104850679	104851291	chr12:104850679-104851291	.	.	104850679	104851291	0	1	612	104850678	cluster_1
chr15	29130683	29131992	chr15:29130683-29131992	.	.	29130683	29131992	0	1	1309	29130681	cluster_1
chr6	94126891	94127273	chr6:94126891-94127273	.	.	94126891	94127273	0	1	382	94126882	cluster_1
chr5	96270503	96271212	chr5:96270503-96271212	.	.	96270503	96271212	0	1	709	96270494	cluster_1
chr14	32670621	32671572	chr14:32670621-32671572	.	.	32670621	32671572	0	1	951	32670618	cluster_1
chr12	96587893	96588403	chr12:96587893-96588403	.	.	96587893	96588403	0	1	510	96587884	cluster_1
chr8	42751230	42751833	chr8:42751230-42751833	.	.	42751230	42751833	0	1	603	42751226	cluster_1
chr19	47363056	47364658	chr19:47363056-47364658	.	.	47363056	47364658	0	1	1602	47363052	cluster_1
chr17	27052729	27053226	chr17:27052729-27053226	.	.	27052729	27053226	0	1	497	27052727	cluster_1
chr4	1722699	1723022	chr4:1722699-1723022	.	.	1722699	1723022	0	1	323	1722698	cluster_1
chr4	2964618	2965446	chr4:2964618-2965446	.	.	2964618	2965446	0	1	828	2964616	cluster_1
chr1	114446764	114447522	chr1:114446764-114447522	.	.	114446764	114447522	0	1	758	114446763	cluster_1
chr14	105281659	105282986	chr14:105281659-105282986	.	.	105281659	105282986	0	1	1327	105281658	cluster_1
chr5	109025708	109025999	chr5:109025708-109025999	.	.	109025708	109025999	0	1	291	109025707	cluster_1
chr6	170101489	170102832	chr6:170101489-170102832	.	.	170101489	170102832	0	1	1343	170101488	cluster_1
chr18	657275	658384	chr18:657275-658384	.	.	657275	658384	0	1	1109	657269	cluster_1
chr6	43542957	43544194	chr6:43542957-43544194	.	.	43542957	43544194	0	1	1237	43542953	cluster_1
chr19	50380047	50380315	chr19:50380047-50380315	.	.	50380047	50380315	0	1	268	50380042	cluster_1
chr1	240254780	240255462	chr1:240254780-240255462	.	.	240254780	240255462	0	1	682	240254778	cluster_1
chr4	1722328	1722579	chr4:1722328-1722579	.	.	1722328	1722579	0	1	251	1722327	cluster_1
chr12	69633050	69634308	chr12:69633050-69634308	.	.	69633050	69634308	0	1	1258	69633044	cluster_1
chr15	89910862	89911546	chr15:89910862-89911546	.	.	89910862	89911546	0	1	684	89910854	cluster_1
chr14	75420902	75421132	chr14:75420902-75421132	.	.	75420902	75421132	0	1	230	75420895	cluster_1
chr1	184356045	184356695	chr1:184356045-184356695	.	.	184356045	184356695	0	1	650	184356044	cluster_1
chr4	2470319	2470631	chr4:2470319-2470631	.	.	2470319	2470631	0	1	312	2470317	cluster_1
chr15	48009366	48009784	chr15:48009366-48009784	.	.	48009366	48009784	0	1	418	48009362	cluster_1
chr3	19188181	19188489	chr3:19188181-19188489	.	.	19188181	19188489	0	1	308	19188180	cluster_1
chr2	32581660	32582629	chr2:32581660-32582629	.	.	32581660	32582629	0	1	969	32581657	cluster_1
chr19	50379688	50379917	chr19:50379688-50379917	.	.	50379688	50379917	0	1	229	50379683	cluster_1
chr6	56819245	56820101	chr6:56819245-56820101	.	.	56819245	56820101	0	1	856	56819240	cluster_1
chr17	27619369	27620352	chr17:27619369-27620352	.	.	27619369	27620352	0	1	983	27619367	cluster_1
chr6	33167621	33168032	chr6:33167621-33168032	.	.	33167621	33168032	0	1	411	33167618	cluster_1
chr5	170814238	170814514	chr5:170814238-170814514	.	.	170814238	170814514	0	1	276	170814237	cluster_1
chr14	58764047	58764864	chr14:58764047-58764864	.	.	58764047	58764864	0	1	817	58764042	cluster_1
chr1	184355394	184355877	chr1:184355394-184355877	.	.	184355394	184355877	0	1	483	184355393	cluster_1
chr2	136288513	136288795	chr2:136288513-136288795	.	.	136288513	136288795	0	1	282	136288512	cluster_1
chr12	49760466	49761073	chr12:49760466-49761073	.	.	49760466	49761073	0	1	607	49760462	cluster_1
chr8	38033535	38034159	chr8:38033535-38034159	.	.	38033535	38034159	0	1	624	38033532	cluster_1
chr6	133135108	133135976	chr6:133135108-133135976	.	.	133135108	133135976	0	1	868	133135107	cluster_1
chr5	139027760	139028573	chr5:139027760-139028573	.	.	139027760	139028573	0	1	813	139027759	cluster_1
chr3	97540720	97541266	chr3:97540720-97541266	.	.	97540720	97541266	0	1	546	97540711	cluster_1
chr19	41256176	41256536	chr19:41256176-41256536	.	.	41256176	41256536	0	1	360	41256172	cluster_1
chr6	33168134	33168433	chr6:33168134-33168433	.	.	33168134	33168433	0	1	299	33168131	cluster_1
chr2	9346326	9346842	chr2:9346326-9346842	.	.	9346326	9346842	0	1	516	9346317	cluster_1
chr6	126110866	126111243	chr6:126110866-126111243	.	.	126110866	126111243	0	1	377	126110865	cluster_1
chr7	73588113	73589298	chr7:73588113-73589298	.	.	73588113	73589298	0	1	1185	73588106	cluster_1
chr8	37654201	37654686	chr8:37654201-37654686	.	.	37654201	37654686	0	1	485	37654198	cluster_1
chr18	43913241	43914022	chr18:43913241-43914022	.	.	43913241	43914022	0	1	781	43913237	cluster_1
chr3	98451494	98451794	chr3:98451494-98451794	.	.	98451494	98451794	0	1	300	98451485	cluster_1
chr7	123387887	123388464	chr7:123387887-123388464	.	.	123387887	123388464	0	1	577	123387886	cluster_1
chr5	109025082	109025617	chr5:109025082-109025617	.	.	109025082	109025617	0	1	535	109025081	cluster_1
chr6	147524026	147524261	chr6:147524026-147524261	.	.	147524026	147524261	0	1	235	147524025	cluster_1
chr11	66384148	66384566	chr11:66384148-66384566	.	.	66384148	66384566	0	1	418	66384142	cluster_1
chr6	134273040	134273501	chr6:134273040-134273501	.	.	134273040	134273501	0	1	461	134273039	cluster_1
chr17	45608648	45609021	chr17:45608648-45609021	.	.	45608648	45609021	0	1	373	45608644	cluster_1
chr7	153748169	153748837	chr7:153748169-153748837	.	.	153748169	153748837	0	1	668	153748168	cluster_1
chr2	219433374	219433619	chr2:219433374-219433619	.	.	219433374	219433619	0	1	245	219433372	cluster_1
chr10	5854719	5855006	chr10:5854719-5855006	.	.	5854719	5855006	0	1	287	5854714	cluster_1
chr9	33024493	33025722	chr9:33024493-33025722	.	.	33024493	33025722	0	1	1229	33024490	cluster_1
chr4	99181655	99182360	chr4:99181655-99182360	.	.	99181655	99182360	0	1	705	99181646	cluster_1
chr1	145208779	145209318	chr1:145208779-145209318	.	.	145208779	145209318	0	1	539	145208778	cluster_1
chr5	137878238	137878981	chr5:137878238-137878981	.	.	137878238	137878981	0	1	743	137878237	cluster_1
chr12	57022739	57022994	chr12:57022739-57022994	.	.	57022739	57022994	0	1	255	57022734	cluster_1
chr16	30669067	30669452	chr16:30669067-30669452	.	.	30669067	30669452	0	1	385	30669064	cluster_1
chr2	136287804	136288442	chr2:136287804-136288442	.	.	136287804	136288442	0	1	638	136287803	cluster_1
chr6	13486169	13486743	chr6:13486169-13486743	.	.	13486169	13486743	0	1	574	13486168	cluster_1
chr19	34662911	34663927	chr19:34662911-34663927	.	.	34662911	34663927	0	1	1016	34662908	cluster_1
chr11	117746246	117746606	chr11:117746246-117746606	.	.	117746246	117746606	0	1	360	117746245	cluster_1
chr11	134094069	134094446	chr11:134094069-134094446	.	.	134094069	134094446	0	1	377	134094068	cluster_1
chr18	72264461	72264708	chr18:72264461-72264708	.	.	72264461	72264708	0	1	247	72264454	cluster_1
chr2	65282993	65283274	chr2:65282993-65283274	.	.	65282993	65283274	0	1	281	65282987	cluster_1
chr14	105486874	105487411	chr14:105486874-105487411	.	.	105486874	105487411	0	1	537	105486873	cluster_1
chr1	156251033	156251340	chr1:156251033-156251340	.	.	156251033	156251340	0	1	307	156251032	cluster_1
chr11	82782116	82782346	chr11:82782116-82782346	.	.	82782116	82782346	0	1	230	82782108	cluster_1
chr7	65215722	65216550	chr7:65215722-65216550	.	.	65215722	65216550	0	1	828	65215716	cluster_1
chr5	43040425	43041016	chr5:43040425-43041016	.	.	43040425	43041016	0	1	591	43040421	cluster_1
chr19	1406938	1407567	chr19:1406938-1407567	.	.	1406938	1407567	0	1	629	1406937	cluster_1
chr20	60696588	60697419	chr20:60696588-60697419	.	.	60696588	60697419	0	1	831	60696582	cluster_1
chr15	85291182	85291501	chr15:85291182-85291501	.	.	85291182	85291501	0	1	319	85291174	cluster_1
chr10	112326787	112328163	chr10:112326787-112328163	.	.	112326787	112328163	0	1	1376	112326786	cluster_1
chr9	98637518	98637856	chr9:98637518-98637856	.	.	98637518	98637856	0	1	338	98637509	cluster_1
chr10	88515396	88516198	chr10:88515396-88516198	.	.	88515396	88516198	0	1	802	88515388	cluster_1
chr3	98451095	98451424	chr3:98451095-98451424	.	.	98451095	98451424	0	1	329	98451086	cluster_1
chr3	107241859	107242601	chr3:107241859-107242601	.	.	107241859	107242601	0	1	742	107241858	cluster_1
chr17	16341726	16342982	chr17:16341726-16342982	.	.	16341726	16342982	0	1	1256	16341725	cluster_1
chr9	140134645	140135301	chr9:140134645-140135301	.	.	140134645	140135301	0	1	656	140134644	cluster_1
chr15	68131287	68131635	chr15:68131287-68131635	.	.	68131287	68131635	0	1	348	68131281	cluster_1
chr7	72298534	72298784	chr7:72298534-72298784	.	.	72298534	72298784	0	1	250	72298527	cluster_1
chr12	27862833	27863242	chr12:27862833-27863242	.	.	27862833	27863242	0	1	409	27862831	cluster_1
chr2	101618397	101619628	chr2:101618397-101619628	.	.	101618397	101619628	0	1	1231	101618396	cluster_1
chr7	30065973	30066458	chr7:30065973-30066458	.	.	30065973	30066458	0	1	485	30065970	cluster_1
chr11	66383422	66383961	chr11:66383422-66383961	.	.	66383422	66383961	0	1	539	66383416	cluster_1
chr9	127630690	127631640	chr9:127630690-127631640	.	.	127630690	127631640	0	1	950	127630689	cluster_1
chr1	211751189	211751631	chr1:211751189-211751631	.	.	211751189	211751631	0	1	442	211751187	cluster_1
chr11	134093583	134093872	chr11:134093583-134093872	.	.	134093583	134093872	0	1	289	134093582	cluster_1
chr4	120548889	120549149	chr4:120548889-120549149	.	.	120548889	120549149	0	1	260	120548888	cluster_1
chr14	66974067	66975178	chr14:66974067-66975178	.	.	66974067	66975178	0	1	1111	66974061	cluster_1
chr2	107502296	107503662	chr2:107502296-107503662	.	.	107502296	107503662	0	1	1366	107502295	cluster_1
chr8	24770457	24771543	chr8:24770457-24771543	.	.	24770457	24771543	0	1	1086	24770455	cluster_1
chr16	11890612	11891290	chr16:11890612-11891290	.	.	11890612	11891290	0	1	678	11890611	cluster_1
chr1	212208380	212208920	chr1:212208380-212208920	.	.	212208380	212208920	0	1	540	212208378	cluster_1
chr7	66460117	66460602	chr7:66460117-66460602	.	.	66460117	66460602	0	1	485	66460111	cluster_1
chr1	67390439	67390741	chr1:67390439-67390741	.	.	67390439	67390741	0	1	302	67390433	cluster_1
chr1	145438246	145438612	chr1:145438246-145438612	.	.	145438246	145438612	0	1	366	145438245	cluster_1
chr9	33816421	33817699	chr9:33816421-33817699	.	.	33816421	33817699	0	1	1278	33816418	cluster_1
chr14	55032612	55032897	chr14:55032612-55032897	.	.	55032612	55032897	0	1	285	55032607	cluster_1
chr12	14922819	14923173	chr12:14922819-14923173	.	.	14922819	14923173	0	1	354	14922818	cluster_1
chr12	56551098	56551755	chr12:56551098-56551755	.	.	56551098	56551755	0	1	657	56551093	cluster_1
chr14	51560162	51560716	chr14:51560162-51560716	.	.	51560162	51560716	0	1	554	51560157	cluster_1
chr3	140769783	140770881	chr3:140769783-140770881	.	.	140769783	140770881	0	1	1098	140769782	cluster_1
chr19	49990688	49991308	chr19:49990688-49991308	.	.	49990688	49991308	0	1	620	49990684	cluster_1
chrX	40033364	40036326	chrX:40033364-40036326	.	.	40033364	40036326	0	1	2962	40033360	cluster_1
chr5	162886809	162887305	chr5:162886809-162887305	.	.	162886809	162887305	0	1	496	162886808	cluster_1
chr9	133710098	133711248	chr9:133710098-133711248	.	.	133710098	133711248	0	1	1150	133710097	cluster_1
chr14	96968015	96968829	chr14:96968015-96968829	.	.	96968015	96968829	0	1	814	96968006	cluster_1
chr5	53813474	53814257	chr5:53813474-53814257	.	.	53813474	53814257	0	1	783	53813469	cluster_1
chr19	50094137	50094730	chr19:50094137-50094730	.	.	50094137	50094730	0	1	593	50094132	cluster_1
chr11	129871465	129872367	chr11:129871465-129872367	.	.	129871465	129872367	0	1	902	129871464	cluster_1
chr2	65454139	65454726	chr2:65454139-65454726	.	.	65454139	65454726	0	1	587	65454133	cluster_1
chr13	111566451	111567358	chr13:111566451-111567358	.	.	111566451	111567358	0	1	907	111566450	cluster_1
chr14	51560930	51561224	chr14:51560930-51561224	.	.	51560930	51561224	0	1	294	51560925	cluster_1
chr22	48971020	48971305	chr22:48971020-48971305	.	.	48971020	48971305	0	1	285	48971016	cluster_1
chr6	27781825	27782529	chr6:27781825-27782529	.	.	27781825	27782529	0	1	704	27781823	cluster_1
chr12	27090548	27091159	chr12:27090548-27091159	.	.	27090548	27091159	0	1	611	27090546	cluster_1
chr7	130790831	130791247	chr7:130790831-130791247	.	.	130790831	130791247	0	1	416	130790830	cluster_1
chr14	102430894	102431226	chr14:102430894-102431226	.	.	102430894	102431226	0	1	332	102430893	cluster_1
chr7	35839712	35840170	chr7:35839712-35840170	.	.	35839712	35840170	0	1	458	35839709	cluster_1
chr4	42657885	42658449	chr4:42657885-42658449	.	.	42657885	42658449	0	1	564	42657881	cluster_1
chr8	144099878	144100317	chr8:144099878-144100317	.	.	144099878	144100317	0	1	439	144099877	cluster_1
chr6	26223963	26224193	chr6:26223963-26224193	.	.	26223963	26224193	0	1	230	26223961	cluster_1
chr9	88419929	88420282	chr9:88419929-88420282	.	.	88419929	88420282	0	1	353	88419921	cluster_1
chr14	50359061	50360048	chr14:50359061-50360048	.	.	50359061	50360048	0	1	987	50359056	cluster_1
chr2	128643071	128643600	chr2:128643071-128643600	.	.	128643071	128643600	0	1	529	128643070	cluster_1
chr10	65388503	65389922	chr10:65388503-65389922	.	.	65388503	65389922	0	1	1419	65388497	cluster_1
chr2	159824659	159825440	chr2:159824659-159825440	.	.	159824659	159825440	0	1	781	159824658	cluster_1
chr5	127418518	127419724	chr5:127418518-127419724	.	.	127418518	127419724	0	1	1206	127418517	cluster_1
chr15	101141178	101141803	chr15:101141178-101141803	.	.	101141178	101141803	0	1	625	101141177	cluster_1
chr15	91498020	91498652	chr15:91498020-91498652	.	.	91498020	91498652	0	1	632	91498011	cluster_1
chr11	95522694	95522961	chr11:95522694-95522961	.	.	95522694	95522961	0	1	267	95522685	cluster_1
chr6	37664659	37665016	chr6:37664659-37665016	.	.	37664659	37665016	0	1	357	37664656	cluster_1
chr7	35840274	35840734	chr7:35840274-35840734	.	.	35840274	35840734	0	1	460	35840271	cluster_1
chr18	22929351	22931293	chr18:22929351-22931293	.	.	22929351	22931293	0	1	1942	22929349	cluster_1
chr17	73284908	73285492	chr17:73284908-73285492	.	.	73284908	73285492	0	1	584	73284901	cluster_1
chr7	152131413	152131673	chr7:152131413-152131673	.	.	152131413	152131673	0	1	260	152131412	cluster_1
chr18	55019580	55020435	chr18:55019580-55020435	.	.	55019580	55020435	0	1	855	55019575	cluster_1
chr16	1660743	1661208	chr16:1660743-1661208	.	.	1660743	1661208	0	1	465	1660742	cluster_1
chr11	111410356	111410631	chr11:111410356-111410631	.	.	111410356	111410631	0	1	275	111410355	cluster_1
chr10	7451109	7451485	chr10:7451109-7451485	.	.	7451109	7451485	0	1	376	7451102	cluster_1
chr10	14919898	14921877	chr10:14919898-14921877	.	.	14919898	14921877	0	1	1979	14919897	cluster_1
chr12	24715120	24715481	chr12:24715120-24715481	.	.	24715120	24715481	0	1	361	24715118	cluster_1
chr13	110958951	110960469	chr13:110958951-110960469	.	.	110958951	110960469	0	1	1518	110958950	cluster_1
chr17	46969782	46970378	chr17:46969782-46970378	.	.	46969782	46970378	0	1	596	46969778	cluster_1
chr2	242575614	242576245	chr2:242575614-242576245	.	.	242575614	242576245	0	1	631	242575612	cluster_1
chr12	51985046	51985292	chr12:51985046-51985292	.	.	51985046	51985292	0	1	246	51985041	cluster_1
chr15	89942333	89943107	chr15:89942333-89943107	.	.	89942333	89943107	0	1	774	89942325	cluster_1
chr2	9143108	9143885	chr2:9143108-9143885	.	.	9143108	9143885	0	1	777	9143099	cluster_1
chr2	61244146	61245040	chr2:61244146-61245040	.	.	61244146	61245040	0	1	894	61244140	cluster_1
chr22	45559265	45559722	chr22:45559265-45559722	.	.	45559265	45559722	0	1	457	45559261	cluster_1
chr10	99186013	99186461	chr10:99186013-99186461	.	.	99186013	99186461	0	1	448	99186004	cluster_1
chr7	36192652	36192971	chr7:36192652-36192971	.	.	36192652	36192971	0	1	319	36192649	cluster_1
chr2	113239426	113239679	chr2:113239426-113239679	.	.	113239426	113239679	0	1	253	113239425	cluster_1
chr10	33623886	33624629	chr10:33623886-33624629	.	.	33623886	33624629	0	1	743	33623883	cluster_1
chr2	157189358	157189789	chr2:157189358-157189789	.	.	157189358	157189789	0	1	431	157189357	cluster_1
chr4	74124240	74124541	chr4:74124240-74124541	.	.	74124240	74124541	0	1	301	74124233	cluster_1
chr7	135346429	135347654	chr7:135346429-135347654	.	.	135346429	135347654	0	1	1225	135346428	cluster_1
chr11	63535599	63536105	chr11:63535599-63536105	.	.	63535599	63536105	0	1	506	63535593	cluster_1
chr7	130790431	130790689	chr7:130790431-130790689	.	.	130790431	130790689	0	1	258	130790430	cluster_1
chr22	32339808	32340264	chr22:32339808-32340264	.	.	32339808	32340264	0	1	456	32339805	cluster_1
chr6	109415877	109416106	chr6:109415877-109416106	.	.	109415877	109416106	0	1	229	109415876	cluster_1
chr1	213123532	213123775	chr1:213123532-213123775	.	.	213123532	213123775	0	1	243	213123530	cluster_1
chr3	3840718	3841436	chr3:3840718-3841436	.	.	3840718	3841436	0	1	718	3840715	cluster_1
chr22	32340454	32341174	chr22:32340454-32341174	.	.	32340454	32341174	0	1	720	32340451	cluster_1
chr2	157188862	157189246	chr2:157188862-157189246	.	.	157188862	157189246	0	1	384	157188861	cluster_1
chr15	89010372	89010700	chr15:89010372-89010700	.	.	89010372	89010700	0	1	328	89010364	cluster_1
chr20	62795577	62796261	chr20:62795577-62796261	.	.	62795577	62796261	0	1	684	62795571	cluster_1
chr2	153191477	153192980	chr2:153191477-153192980	.	.	153191477	153192980	0	1	1503	153191476	cluster_1
chr4	74123620	74124170	chr4:74123620-74124170	.	.	74123620	74124170	0	1	550	74123613	cluster_1
chr12	111471026	111471566	chr12:111471026-111471566	.	.	111471026	111471566	0	1	540	111471025	cluster_1
chr15	38543942	38545017	chr15:38543942-38545017	.	.	38543942	38545017	0	1	1075	38543939	cluster_1
chr8	124285899	124286716	chr8:124285899-124286716	.	.	124285899	124286716	0	1	817	124285898	cluster_1
chr5	65220726	65222437	chr5:65220726-65222437	.	.	65220726	65222437	0	1	1711	65220720	cluster_1
chr9	137000533	137001157	chr9:137000533-137001157	.	.	137000533	137001157	0	1	624	137000532	cluster_1
chr10	72971932	72972639	chr10:72971932-72972639	.	.	72971932	72972639	0	1	707	72971925	cluster_1
chr10	25011914	25012388	chr10:25011914-25012388	.	.	25011914	25012388	0	1	474	25011912	cluster_1
chr4	184826183	184827346	chr4:184826183-184827346	.	.	184826183	184827346	0	1	1163	184826182	cluster_1
chr2	238968956	238969395	chr2:238968956-238969395	.	.	238968956	238969395	0	1	439	238968954	cluster_1
chr7	99155801	99156119	chr7:99155801-99156119	.	.	99155801	99156119	0	1	318	99155792	cluster_1
chr18	47339361	47339739	chr18:47339361-47339739	.	.	47339361	47339739	0	1	378	47339357	cluster_1
chr3	122512386	122513138	chr3:122512386-122513138	.	.	122512386	122513138	0	1	752	122512385	cluster_1
chr8	82192447	82193926	chr8:82192447-82193926	.	.	82192447	82193926	0	1	1479	82192439	cluster_1
chr3	111717673	111718513	chr3:111717673-111718513	.	.	111717673	111718513	0	1	840	111717672	cluster_1
chr7	8008411	8009314	chr7:8008411-8009314	.	.	8008411	8009314	0	1	903	8008403	cluster_1
chr2	223183676	223184127	chr2:223183676-223184127	.	.	223183676	223184127	0	1	451	223183674	cluster_1
chr17	74864304	74864920	chr17:74864304-74864920	.	.	74864304	74864920	0	1	616	74864297	cluster_1
chr2	217497668	217498687	chr2:217497668-217498687	.	.	217497668	217498687	0	1	1019	217497666	cluster_1
chr22	41252116	41253050	chr22:41252116-41253050	.	.	41252116	41253050	0	1	934	41252112	cluster_1
chr2	242088457	242088866	chr2:242088457-242088866	.	.	242088457	242088866	0	1	409	242088455	cluster_1
chr14	59950303	59951174	chr14:59950303-59951174	.	.	59950303	59951174	0	1	871	59950298	cluster_1
chr22	20067284	20068414	chr22:20067284-20068414	.	.	20067284	20068414	0	1	1130	20067282	cluster_1
chr7	139475777	139476006	chr7:139475777-139476006	.	.	139475777	139476006	0	1	229	139475776	cluster_1
chr16	89989768	89990046	chr16:89989768-89990046	.	.	89989768	89990046	0	1	278	89989760	cluster_1
chr19	54694092	54694396	chr19:54694092-54694396	.	.	54694092	54694396	0	1	304	54694087	cluster_1
chr2	676077	676338	chr2:676077-676338	.	.	676077	676338	0	1	261	676071	cluster_1
chr6	151772920	151773655	chr6:151772920-151773655	.	.	151772920	151773655	0	1	735	151772919	cluster_1
chr15	59062963	59063649	chr15:59062963-59063649	.	.	59062963	59063649	0	1	686	59062958	cluster_1
chr5	138940217	138941782	chr5:138940217-138941782	.	.	138940217	138941782	0	1	1565	138940216	cluster_1
chr2	223182960	223183369	chr2:223182960-223183369	.	.	223182960	223183369	0	1	409	223182958	cluster_1
chr19	42496353	42496617	chr19:42496353-42496617	.	.	42496353	42496617	0	1	264	42496349	cluster_1
chr2	676442	676894	chr2:676442-676894	.	.	676442	676894	0	1	452	676436	cluster_1
chr17	5322584	5322987	chr17:5322584-5322987	.	.	5322584	5322987	0	1	403	5322579	cluster_1
chr15	68132182	68132434	chr15:68132182-68132434	.	.	68132182	68132434	0	1	252	68132176	cluster_1
chr17	6915568	6915817	chr17:6915568-6915817	.	.	6915568	6915817	0	1	249	6915562	cluster_1
chr17	47653048	47653362	chr17:47653048-47653362	.	.	47653048	47653362	0	1	314	47653044	cluster_1
chr18	2654972	2655668	chr18:2654972-2655668	.	.	2654972	2655668	0	1	696	2654970	cluster_1
chr2	113238495	113239084	chr2:113238495-113239084	.	.	113238495	113239084	0	1	589	113238494	cluster_1
chr14	60714805	60715812	chr14:60714805-60715812	.	.	60714805	60715812	0	1	1007	60714799	cluster_1
chr19	39988441	39989873	chr19:39988441-39989873	.	.	39988441	39989873	0	1	1432	39988438	cluster_1
chr3	169489631	169490505	chr3:169489631-169490505	.	.	169489631	169490505	0	1	874	169489630	cluster_1
chr18	2655745	2656147	chr18:2655745-2656147	.	.	2655745	2656147	0	1	402	2655743	cluster_1
chr7	96634740	96635148	chr7:96634740-96635148	.	.	96634740	96635148	0	1	408	96634731	cluster_1
chr13	78271783	78272280	chr13:78271783-78272280	.	.	78271783	78272280	0	1	497	78271776	cluster_1
chr12	70636930	70637441	chr12:70636930-70637441	.	.	70636930	70637441	0	1	511	70636923	cluster_1
chr16	3332640	3333307	chr16:3332640-3333307	.	.	3332640	3333307	0	1	667	3332637	cluster_1
chr1	117601946	117602732	chr1:117601946-117602732	.	.	117601946	117602732	0	1	786	117601945	cluster_1
chr20	10414069	10414327	chr20:10414069-10414327	.	.	10414069	10414327	0	1	258	10414068	cluster_1
chr4	1872273	1873021	chr4:1872273-1873021	.	.	1872273	1873021	0	1	748	1872272	cluster_1
chr4	78977820	78978660	chr4:78977820-78978660	.	.	78977820	78978660	0	1	840	78977813	cluster_1
chr9	131451554	131451889	chr9:131451554-131451889	.	.	131451554	131451889	0	1	335	131451553	cluster_1
chr15	32907385	32907991	chr15:32907385-32907991	.	.	32907385	32907991	0	1	606	32907382	cluster_1
chr2	97481385	97483129	chr2:97481385-97483129	.	.	97481385	97483129	0	1	1744	97481376	cluster_1
chr8	128806402	128807250	chr8:128806402-128807250	.	.	128806402	128807250	0	1	848	128806401	cluster_1
chr18	45456458	45456862	chr18:45456458-45456862	.	.	45456458	45456862	0	1	404	45456454	cluster_1
chr19	925247	926153	chr19:925247-926153	.	.	925247	926153	0	1	906	925238	cluster_1
chr19	17970622	17971323	chr19:17970622-17971323	.	.	17970622	17971323	0	1	701	17970621	cluster_1
chr16	85586861	85587665	chr16:85586861-85587665	.	.	85586861	85587665	0	1	804	85586853	cluster_1
chr11	60691677	60692216	chr11:60691677-60692216	.	.	60691677	60692216	0	1	539	60691671	cluster_1
chr11	12695959	12696860	chr11:12695959-12696860	.	.	12695959	12696860	0	1	901	12695958	cluster_1
chr14	45431380	45431681	chr14:45431380-45431681	.	.	45431380	45431681	0	1	301	45431376	cluster_1
chr5	98104885	98105631	chr5:98104885-98105631	.	.	98104885	98105631	0	1	746	98104876	cluster_1
chr2	70520438	70520867	chr2:70520438-70520867	.	.	70520438	70520867	0	1	429	70520431	cluster_1
chr4	187111894	187113282	chr4:187111894-187113282	.	.	187111894	187113282	0	1	1388	187111893	cluster_1
chr12	12714297	12715296	chr12:12714297-12715296	.	.	12714297	12715296	0	1	999	12714296	cluster_1
chr2	174219063	174220308	chr2:174219063-174220308	.	.	174219063	174220308	0	1	1245	174219062	cluster_1
chr21	43429783	43430051	chr21:43429783-43430051	.	.	43429783	43430051	0	1	268	43429779	cluster_1
chr6	5260561	5261789	chr6:5260561-5261789	.	.	5260561	5261789	0	1	1228	5260556	cluster_1
chr15	45003912	45004216	chr15:45003912-45004216	.	.	45003912	45004216	0	1	304	45003908	cluster_1
chr19	49137862	49138176	chr19:49137862-49138176	.	.	49137862	49138176	0	1	314	49137858	cluster_1
chr9	91925182	91925729	chr9:91925182-91925729	.	.	91925182	91925729	0	1	547	91925173	cluster_1
chr21	43429256	43429550	chr21:43429256-43429550	.	.	43429256	43429550	0	1	294	43429252	cluster_1
chr8	99057190	99057765	chr8:99057190-99057765	.	.	99057190	99057765	0	1	575	99057181	cluster_1
chr10	28966454	28967332	chr10:28966454-28967332	.	.	28966454	28967332	0	1	878	28966452	cluster_1
chr19	1940532	1941048	chr19:1940532-1941048	.	.	1940532	1941048	0	1	516	1940531	cluster_1
chr17	8532099	8532329	chr17:8532099-8532329	.	.	8532099	8532329	0	1	230	8532091	cluster_1
chr14	96505689	96506112	chr14:96505689-96506112	.	.	96505689	96506112	0	1	423	96505680	cluster_1
chr8	146126222	146126819	chr8:146126222-146126819	.	.	146126222	146126819	0	1	597	146126221	cluster_1
chr2	154727966	154729299	chr2:154727966-154729299	.	.	154727966	154729299	0	1	1333	154727965	cluster_1
chr9	131450898	131451328	chr9:131450898-131451328	.	.	131450898	131451328	0	1	430	131450897	cluster_1
chr6	117002420	117002684	chr6:117002420-117002684	.	.	117002420	117002684	0	1	264	117002419	cluster_1
chr9	139702061	139702297	chr9:139702061-139702297	.	.	139702061	139702297	0	1	236	139702060	cluster_1
chr12	51984155	51984718	chr12:51984155-51984718	.	.	51984155	51984718	0	1	563	51984150	cluster_1
chr2	183730786	183731122	chr2:183730786-183731122	.	.	183730786	183731122	0	1	336	183730785	cluster_1
chr10	115613717	115615096	chr10:115613717-115615096	.	.	115613717	115615096	0	1	1379	115613716	cluster_1
chr12	123464700	123465549	chr12:123464700-123465549	.	.	123464700	123465549	0	1	849	123464699	cluster_1
chr9	74525456	74526080	chr9:74525456-74526080	.	.	74525456	74526080	0	1	624	74525449	cluster_1
chr11	94501163	94502369	chr11:94501163-94502369	.	.	94501163	94502369	0	1	1206	94501154	cluster_1
chr6	56911105	56912424	chr6:56911105-56912424	.	.	56911105	56912424	0	1	1319	56911100	cluster_1
chr6	64345346	64346553	chr6:64345346-64346553	.	.	64345346	64346553	0	1	1207	64345340	cluster_1
chr14	20922702	20923853	chr14:20922702-20923853	.	.	20922702	20923853	0	1	1151	20922700	cluster_1
chr7	99933123	99933623	chr7:99933123-99933623	.	.	99933123	99933623	0	1	500	99933114	cluster_1
chr8	65492538	65493010	chr8:65492538-65493010	.	.	65492538	65493010	0	1	472	65492532	cluster_1
chr15	30917608	30918586	chr15:30917608-30918586	.	.	30917608	30918586	0	1	978	30917605	cluster_1
chr10	43632824	43633263	chr10:43632824-43633263	.	.	43632824	43633263	0	1	439	43632820	cluster_1
chr20	36661286	36662468	chr20:36661286-36662468	.	.	36661286	36662468	0	1	1182	36661283	cluster_1
chr7	108095301	108095944	chr7:108095301-108095944	.	.	108095301	108095944	0	1	643	108095300	cluster_1
chr12	6663509	6663753	chr12:6663509-6663753	.	.	6663509	6663753	0	1	244	6663503	cluster_1
chr1	52194822	52195336	chr1:52194822-52195336	.	.	52194822	52195336	0	1	514	52194817	cluster_1
chr3	113464060	113464383	chr3:113464060-113464383	.	.	113464060	113464383	0	1	323	113464059	cluster_1
chr2	54950294	54950524	chr2:54950294-54950524	.	.	54950294	54950524	0	1	230	54950289	cluster_1
chr6	117002024	117002346	chr6:117002024-117002346	.	.	117002024	117002346	0	1	322	117002023	cluster_1
chr22	29279494	29279774	chr22:29279494-29279774	.	.	29279494	29279774	0	1	280	29279492	cluster_1
chr6	35887611	35888359	chr6:35887611-35888359	.	.	35887611	35888359	0	1	748	35887608	cluster_1
chr4	55093877	55094116	chr4:55093877-55094116	.	.	55093877	55094116	0	1	239	55093872	cluster_1
chr19	55850095	55850501	chr19:55850095-55850501	.	.	55850095	55850501	0	1	406	55850090	cluster_1
chr8	107282042	107282874	chr8:107282042-107282874	.	.	107282042	107282874	0	1	832	107282041	cluster_1
chr10	35625202	35625692	chr10:35625202-35625692	.	.	35625202	35625692	0	1	490	35625199	cluster_1
chr2	54950857	54951229	chr2:54950857-54951229	.	.	54950857	54951229	0	1	372	54950852	cluster_1
chr16	48418388	48418853	chr16:48418388-48418853	.	.	48418388	48418853	0	1	465	48418384	cluster_1
chr1	180198174	180198540	chr1:180198174-180198540	.	.	180198174	180198540	0	1	366	180198173	cluster_1
chr3	45730426	45730985	chr3:45730426-45730985	.	.	45730426	45730985	0	1	559	45730422	cluster_1
chr11	115373579	115374233	chr11:115373579-115374233	.	.	115373579	115374233	0	1	654	115373578	cluster_1
chr8	125739149	125739633	chr8:125739149-125739633	.	.	125739149	125739633	0	1	484	125739148	cluster_1
chr15	41624427	41624784	chr15:41624427-41624784	.	.	41624427	41624784	0	1	357	41624423	cluster_1
chr7	14028933	14029339	chr7:14028933-14029339	.	.	14028933	14029339	0	1	406	14028932	cluster_1
chr12	98987326	98987764	chr12:98987326-98987764	.	.	98987326	98987764	0	1	438	98987317	cluster_1
chr5	180631445	180632322	chr5:180631445-180632322	.	.	180631445	180632322	0	1	877	180631444	cluster_1
chr15	38543403	38543835	chr15:38543403-38543835	.	.	38543403	38543835	0	1	432	38543400	cluster_1
chr9	20621473	20621910	chr9:20621473-20621910	.	.	20621473	20621910	0	1	437	20621471	cluster_1
chr8	22551082	22551349	chr8:22551082-22551349	.	.	22551082	22551349	0	1	267	22551080	cluster_1
chr5	78531729	78532624	chr5:78531729-78532624	.	.	78531729	78532624	0	1	895	78531722	cluster_1
chr16	30886298	30886989	chr16:30886298-30886989	.	.	30886298	30886989	0	1	691	30886295	cluster_1
chr15	100105574	100106395	chr15:100105574-100106395	.	.	100105574	100106395	0	1	821	100105573	cluster_1
chr1	84543016	84543968	chr1:84543016-84543968	.	.	84543016	84543968	0	1	952	84543008	cluster_1
chr6	150070658	150070943	chr6:150070658-150070943	.	.	150070658	150070943	0	1	285	150070657	cluster_1
chr11	57405493	57405741	chr11:57405493-57405741	.	.	57405493	57405741	0	1	248	57405488	cluster_1
chr1	153606573	153607101	chr1:153606573-153607101	.	.	153606573	153607101	0	1	528	153606572	cluster_1
chr2	242446923	242447390	chr2:242446923-242447390	.	.	242446923	242447390	0	1	467	242446921	cluster_1
chr2	46925678	46926979	chr2:46925678-46926979	.	.	46925678	46926979	0	1	1301	46925674	cluster_1
chr15	60770512	60770788	chr15:60770512-60770788	.	.	60770512	60770788	0	1	276	60770506	cluster_1
chr13	31038254	31039335	chr13:31038254-31039335	.	.	31038254	31039335	0	1	1081	31038251	cluster_1
chr11	63580607	63580983	chr11:63580607-63580983	.	.	63580607	63580983	0	1	376	63580601	cluster_1
chr19	59055773	59056352	chr19:59055773-59056352	.	.	59055773	59056352	0	1	579	59055768	cluster_1
chr19	45594886	45595329	chr19:45594886-45595329	.	.	45594886	45595329	0	1	443	45594882	cluster_1
chr9	128508508	128508824	chr9:128508508-128508824	.	.	128508508	128508824	0	1	316	128508507	cluster_1
chr2	63815541	63816146	chr2:63815541-63816146	.	.	63815541	63816146	0	1	605	63815535	cluster_1
chr10	21822630	21823252	chr10:21822630-21823252	.	.	21822630	21823252	0	1	622	21822628	cluster_1
chr10	28966036	28966323	chr10:28966036-28966323	.	.	28966036	28966323	0	1	287	28966034	cluster_1
chr6	34759415	34760178	chr6:34759415-34760178	.	.	34759415	34760178	0	1	763	34759412	cluster_1
chr1	172501249	172501756	chr1:172501249-172501756	.	.	172501249	172501756	0	1	507	172501248	cluster_1
chr4	38665010	38666148	chr4:38665010-38666148	.	.	38665010	38666148	0	1	1138	38665007	cluster_1
chr20	9048251	9049921	chr20:9048251-9049921	.	.	9048251	9049921	0	1	1670	9048242	cluster_1
chr16	4364355	4365822	chr16:4364355-4365822	.	.	4364355	4365822	0	1	1467	4364351	cluster_1
chr17	75136448	75136846	chr17:75136448-75136846	.	.	75136448	75136846	0	1	398	75136441	cluster_1
chr7	152130826	152131093	chr7:152130826-152131093	.	.	152130826	152131093	0	1	267	152130825	cluster_1
chr1	114471816	114472681	chr1:114471816-114472681	.	.	114471816	114472681	0	1	865	114471815	cluster_1
chr11	12695576	12695835	chr11:12695576-12695835	.	.	12695576	12695835	0	1	259	12695575	cluster_1
chr6	84417858	84418449	chr6:84417858-84418449	.	.	84417858	84418449	0	1	591	84417850	cluster_1
chr7	74987843	74988246	chr7:74987843-74988246	.	.	74987843	74988246	0	1	403	74987836	cluster_1
chr8	89338929	89339376	chr8:89338929-89339376	.	.	89338929	89339376	0	1	447	89338921	cluster_1
chr13	98794919	98795478	chr13:98794919-98795478	.	.	98794919	98795478	0	1	559	98794910	cluster_1
chr8	22551772	22552007	chr8:22551772-22552007	.	.	22551772	22552007	0	1	235	22551770	cluster_1
chr1	65210155	65211241	chr1:65210155-65211241	.	.	65210155	65211241	0	1	1086	65210149	cluster_1
chr11	1410186	1410748	chr11:1410186-1410748	.	.	1410186	1410748	0	1	562	1410185	cluster_1
chr12	133656659	133657681	chr12:133656659-133657681	.	.	133656659	133657681	0	1	1022	133656658	cluster_1
chr12	121904323	121904552	chr12:121904323-121904552	.	.	121904323	121904552	0	1	229	121904322	cluster_1
chr22	21271760	21272174	chr22:21271760-21272174	.	.	21271760	21272174	0	1	414	21271758	cluster_1
chr10	7450357	7450819	chr10:7450357-7450819	.	.	7450357	7450819	0	1	462	7450350	cluster_1
chr1	236305097	236305532	chr1:236305097-236305532	.	.	236305097	236305532	0	1	435	236305095	cluster_1
chr5	14143982	14144243	chr5:14143982-14144243	.	.	14143982	14144243	0	1	261	14143981	cluster_1
chr5	98263727	98264631	chr5:98263727-98264631	.	.	98263727	98264631	0	1	904	98263718	cluster_1
chr8	98656198	98656783	chr8:98656198-98656783	.	.	98656198	98656783	0	1	585	98656189	cluster_1
chr19	34113082	34113391	chr19:34113082-34113391	.	.	34113082	34113391	0	1	309	34113079	cluster_1
chr15	78857847	78858221	chr15:78857847-78858221	.	.	78857847	78858221	0	1	374	78857840	cluster_1
chr3	183851703	183852266	chr3:183851703-183852266	.	.	183851703	183852266	0	1	563	183851702	cluster_1
chr7	74306119	74306690	chr7:74306119-74306690	.	.	74306119	74306690	0	1	571	74306112	cluster_1
chr8	65493250	65493571	chr8:65493250-65493571	.	.	65493250	65493571	0	1	321	65493244	cluster_1
chr1	237205510	237206099	chr1:237205510-237206099	.	.	237205510	237206099	0	1	589	237205508	cluster_1
chr7	108209718	108210632	chr7:108209718-108210632	.	.	108209718	108210632	0	1	914	108209717	cluster_1
chr18	20715011	20716082	chr18:20715011-20716082	.	.	20715011	20716082	0	1	1071	20715009	cluster_1
chr4	185393933	185394748	chr4:185393933-185394748	.	.	185393933	185394748	0	1	815	185393932	cluster_1
chr20	36154793	36155074	chr20:36154793-36155074	.	.	36154793	36155074	0	1	281	36154790	cluster_1
chr13	99852295	99853008	chr13:99852295-99853008	.	.	99852295	99853008	0	1	713	99852286	cluster_1
chr7	99724356	99724691	chr7:99724356-99724691	.	.	99724356	99724691	0	1	335	99724347	cluster_1
chr2	73613087	73613496	chr2:73613087-73613496	.	.	73613087	73613496	0	1	409	73613080	cluster_1
chr12	77157432	77158270	chr12:77157432-77158270	.	.	77157432	77158270	0	1	838	77157425	cluster_1
chr3	179370396	179371375	chr3:179370396-179371375	.	.	179370396	179371375	0	1	979	179370395	cluster_1
chr4	85887129	85887680	chr4:85887129-85887680	.	.	85887129	85887680	0	1	551	85887121	cluster_1
chr8	79428238	79428824	chr8:79428238-79428824	.	.	79428238	79428824	0	1	586	79428231	cluster_1
chr9	80911598	80912615	chr9:80911598-80912615	.	.	80911598	80912615	0	1	1017	80911590	cluster_1
chr13	28194361	28195147	chr13:28194361-28195147	.	.	28194361	28195147	0	1	786	28194359	cluster_1
chr8	145158442	145158950	chr8:145158442-145158950	.	.	145158442	145158950	0	1	508	145158441	cluster_1
chr3	71631528	71631845	chr3:71631528-71631845	.	.	71631528	71631845	0	1	317	71631521	cluster_1
chr15	67357490	67358261	chr15:67357490-67358261	.	.	67357490	67358261	0	1	771	67357484	cluster_1
chr12	65562992	65563559	chr12:65562992-65563559	.	.	65562992	65563559	0	1	567	65562986	cluster_1
chr1	76251398	76252300	chr1:76251398-76252300	.	.	76251398	76252300	0	1	902	76251391	cluster_1
chr4	330323	330624	chr4:330323-330624	.	.	330323	330624	0	1	301	330320	cluster_1
chr8	134582469	134583004	chr8:134582469-134583004	.	.	134582469	134583004	0	1	535	134582468	cluster_1
chr17	15902539	15903446	chr17:15902539-15903446	.	.	15902539	15903446	0	1	907	15902538	cluster_1
chr4	166248541	166249162	chr4:166248541-166249162	.	.	166248541	166249162	0	1	621	166248540	cluster_1
chr10	3109634	3109921	chr10:3109634-3109921	.	.	3109634	3109921	0	1	287	3109631	cluster_1
chr17	30813134	30813994	chr17:30813134-30813994	.	.	30813134	30813994	0	1	860	30813131	cluster_1
chr19	18699476	18699828	chr19:18699476-18699828	.	.	18699476	18699828	0	1	352	18699475	cluster_1
chr4	39528571	39529218	chr4:39528571-39529218	.	.	39528571	39529218	0	1	647	39528568	cluster_1
chr4	2537477	2537967	chr4:2537477-2537967	.	.	2537477	2537967	0	1	490	2537475	cluster_1
chr10	116852115	116853281	chr10:116852115-116853281	.	.	116852115	116853281	0	1	1166	116852114	cluster_1
chr5	171433203	171433476	chr5:171433203-171433476	.	.	171433203	171433476	0	1	273	171433202	cluster_1
chr6	117995951	117997316	chr6:117995951-117997316	.	.	117995951	117997316	0	1	1365	117995950	cluster_1
chr16	50186277	50187095	chr16:50186277-50187095	.	.	50186277	50187095	0	1	818	50186272	cluster_1
chr4	153456786	153457167	chr4:153456786-153457167	.	.	153456786	153457167	0	1	381	153456785	cluster_1
chr3	79066850	79067120	chr3:79066850-79067120	.	.	79066850	79067120	0	1	270	79066843	cluster_1
chr2	73339424	73339881	chr2:73339424-73339881	.	.	73339424	73339881	0	1	457	73339417	cluster_1
chr17	16945251	16945660	chr17:16945251-16945660	.	.	16945251	16945660	0	1	409	16945250	cluster_1
chr12	3185955	3186250	chr12:3185955-3186250	.	.	3185955	3186250	0	1	295	3185952	cluster_1
chr2	149402296	149402726	chr2:149402296-149402726	.	.	149402296	149402726	0	1	430	149402295	cluster_1
chr3	14165538	14166372	chr3:14165538-14166372	.	.	14165538	14166372	0	1	834	14165537	cluster_1
chr18	29671705	29672404	chr18:29671705-29672404	.	.	29671705	29672404	0	1	699	29671703	cluster_1
chr1	145507207	145507455	chr1:145507207-145507455	.	.	145507207	145507455	0	1	248	145507206	cluster_1
chr4	56412015	56412649	chr4:56412015-56412649	.	.	56412015	56412649	0	1	634	56412010	cluster_1
chr5	162931140	162931887	chr5:162931140-162931887	.	.	162931140	162931887	0	1	747	162931139	cluster_1
chr1	160369571	160370483	chr1:160369571-160370483	.	.	160369571	160370483	0	1	912	160369570	cluster_1
chr10	17270333	17271023	chr10:17270333-17271023	.	.	17270333	17271023	0	1	690	17270332	cluster_1
chr16	49314704	49315071	chr16:49314704-49315071	.	.	49314704	49315071	0	1	367	49314700	cluster_1
chr13	79979226	79980297	chr13:79979226-79980297	.	.	79979226	79980297	0	1	1071	79979219	cluster_1
chr2	7057277	7058111	chr2:7057277-7058111	.	.	7057277	7058111	0	1	834	7057270	cluster_1
chr1	231113966	231114473	chr1:231113966-231114473	.	.	231113966	231114473	0	1	507	231113964	cluster_1
chr11	129939196	129939445	chr11:129939196-129939445	.	.	129939196	129939445	0	1	249	129939195	cluster_1
chr10	105036729	105037806	chr10:105036729-105037806	.	.	105036729	105037806	0	1	1077	105036728	cluster_1
chr3	45729891	45730288	chr3:45729891-45730288	.	.	45729891	45730288	0	1	397	45729887	cluster_1
chr10	21784563	21785731	chr10:21784563-21785731	.	.	21784563	21785731	0	1	1168	21784561	cluster_1
chr11	694612	695043	chr11:694612-695043	.	.	694612	695043	0	1	431	694606	cluster_1
chr10	65280538	65281046	chr10:65280538-65281046	.	.	65280538	65281046	0	1	508	65280532	cluster_1
chr3	15900454	15900927	chr3:15900454-15900927	.	.	15900454	15900927	0	1	473	15900453	cluster_1
chr16	56965446	56966262	chr16:56965446-56966262	.	.	56965446	56966262	0	1	816	56965441	cluster_1
chr19	56151470	56151872	chr19:56151470-56151872	.	.	56151470	56151872	0	1	402	56151465	cluster_1
chr22	42016506	42016927	chr22:42016506-42016927	.	.	42016506	42016927	0	1	421	42016502	cluster_1
chr5	472821	473228	chr5:472821-473228	.	.	472821	473228	0	1	407	472817	cluster_1
chr2	204192610	204192996	chr2:204192610-204192996	.	.	204192610	204192996	0	1	386	204192608	cluster_1
chr19	54959984	54960261	chr19:54959984-54960261	.	.	54959984	54960261	0	1	277	54959979	cluster_1
chr12	56211133	56211431	chr12:56211133-56211431	.	.	56211133	56211431	0	1	298	56211128	cluster_1
chr20	56284267	56284891	chr20:56284267-56284891	.	.	56284267	56284891	0	1	624	56284262	cluster_1
chr10	97802815	97803841	chr10:97802815-97803841	.	.	97802815	97803841	0	1	1026	97802806	cluster_1
chr5	180648911	180649771	chr5:180648911-180649771	.	.	180648911	180649771	0	1	860	180648910	cluster_1
chr10	98592094	98592980	chr10:98592094-98592980	.	.	98592094	98592980	0	1	886	98592085	cluster_1
chr7	30323717	30324867	chr7:30323717-30324867	.	.	30323717	30324867	0	1	1150	30323714	cluster_1
chr2	177036228	177036784	chr2:177036228-177036784	.	.	177036228	177036784	0	1	556	177036227	cluster_1
chr19	49999179	49999614	chr19:49999179-49999614	.	.	49999179	49999614	0	1	435	49999175	cluster_1
chr7	127031901	127032705	chr7:127031901-127032705	.	.	127031901	127032705	0	1	804	127031900	cluster_1
chr1	93544154	93544944	chr1:93544154-93544944	.	.	93544154	93544944	0	1	790	93544145	cluster_1
chr12	132413372	132414161	chr12:132413372-132414161	.	.	132413372	132414161	0	1	789	132413371	cluster_1
chr1	168194730	168195432	chr1:168194730-168195432	.	.	168194730	168195432	0	1	702	168194729	cluster_1
chr14	50065226	50065984	chr14:50065226-50065984	.	.	50065226	50065984	0	1	758	50065221	cluster_1
chr6	99961973	99962322	chr6:99961973-99962322	.	.	99961973	99962322	0	1	349	99961964	cluster_1
chr19	51196937	51197253	chr19:51196937-51197253	.	.	51196937	51197253	0	1	316	51196932	cluster_1
chr1	171750278	171751117	chr1:171750278-171751117	.	.	171750278	171751117	0	1	839	171750277	cluster_1
chr5	6632886	6633422	chr5:6632886-6633422	.	.	6632886	6633422	0	1	536	6632880	cluster_1
chr14	69618359	69618699	chr14:69618359-69618699	.	.	69618359	69618699	0	1	340	69618353	cluster_1
chr12	16034953	16035394	chr12:16034953-16035394	.	.	16034953	16035394	0	1	441	16034952	cluster_1
chr3	197676884	197677686	chr3:197676884-197677686	.	.	197676884	197677686	0	1	802	197676883	cluster_1
chr10	98591591	98591947	chr10:98591591-98591947	.	.	98591591	98591947	0	1	356	98591582	cluster_1
chr22	29278585	29279131	chr22:29278585-29279131	.	.	29278585	29279131	0	1	546	29278583	cluster_1
chr2	70056244	70057063	chr2:70056244-70057063	.	.	70056244	70057063	0	1	819	70056237	cluster_1
chr8	70745077	70746773	chr8:70745077-70746773	.	.	70745077	70746773	0	1	1696	70745070	cluster_1
chr4	154386655	154388289	chr4:154386655-154388289	.	.	154386655	154388289	0	1	1634	154386654	cluster_1
chr2	135675618	135675927	chr2:135675618-135675927	.	.	135675618	135675927	0	1	309	135675617	cluster_1
chr4	83932065	83932367	chr4:83932065-83932367	.	.	83932065	83932367	0	1	302	83932057	cluster_1
chr3	110789953	110790498	chr3:110789953-110790498	.	.	110789953	110790498	0	1	545	110789952	cluster_1
chr4	6783852	6784466	chr4:6783852-6784466	.	.	6783852	6784466	0	1	614	6783846	cluster_1
chr16	30545668	30545905	chr16:30545668-30545905	.	.	30545668	30545905	0	1	237	30545665	cluster_1
chr19	42363911	42364140	chr19:42363911-42364140	.	.	42363911	42364140	0	1	229	42363907	cluster_1
chr3	155588349	155589312	chr3:155588349-155589312	.	.	155588349	155589312	0	1	963	155588348	cluster_1
chr18	60189870	60190126	chr18:60189870-60190126	.	.	60189870	60190126	0	1	256	60189864	cluster_1
chr19	14200457	14200793	chr19:14200457-14200793	.	.	14200457	14200793	0	1	336	14200456	cluster_1
chr15	88799592	88799918	chr15:88799592-88799918	.	.	88799592	88799918	0	1	326	88799584	cluster_1
chr3	16925661	16926611	chr3:16925661-16926611	.	.	16925661	16926611	0	1	950	16925660	cluster_1
chr7	101459136	101459480	chr7:101459136-101459480	.	.	101459136	101459480	0	1	344	101459135	cluster_1
chr11	76155242	76155773	chr11:76155242-76155773	.	.	76155242	76155773	0	1	531	76155235	cluster_1
chr10	89101656	89102258	chr10:89101656-89102258	.	.	89101656	89102258	0	1	602	89101648	cluster_1
chr3	110789055	110789328	chr3:110789055-110789328	.	.	110789055	110789328	0	1	273	110789054	cluster_1
chr6	82461846	82462117	chr6:82461846-82462117	.	.	82461846	82462117	0	1	271	82461838	cluster_1
chr7	101929514	101929988	chr7:101929514-101929988	.	.	101929514	101929988	0	1	474	101929513	cluster_1
chr4	184365123	184365699	chr4:184365123-184365699	.	.	184365123	184365699	0	1	576	184365122	cluster_1
chr1	214776083	214776854	chr1:214776083-214776854	.	.	214776083	214776854	0	1	771	214776081	cluster_1
chrX	41191981	41193153	chrX:41191981-41193153	.	.	41191981	41193153	0	1	1172	41191977	cluster_1
chr3	57541565	57542097	chr3:57541565-57542097	.	.	57541565	57542097	0	1	532	57541560	cluster_1
chr10	118500618	118501065	chr10:118500618-118501065	.	.	118500618	118501065	0	1	447	118500617	cluster_1
chr7	11012708	11013931	chr7:11012708-11013931	.	.	11012708	11013931	0	1	1223	11012707	cluster_1
chr1	89457249	89457594	chr1:89457249-89457594	.	.	89457249	89457594	0	1	345	89457241	cluster_1
chr1	231376591	231377062	chr1:231376591-231377062	.	.	231376591	231377062	0	1	471	231376589	cluster_1
chr18	24127915	24128218	chr18:24127915-24128218	.	.	24127915	24128218	0	1	303	24127913	cluster_1
chr2	169102998	169103829	chr2:169102998-169103829	.	.	169102998	169103829	0	1	831	169102997	cluster_1
chr6	138724489	138725588	chr6:138724489-138725588	.	.	138724489	138725588	0	1	1099	138724488	cluster_1
chr14	103851727	103851994	chr14:103851727-103851994	.	.	103851727	103851994	0	1	267	103851726	cluster_1
chr3	194990958	194991876	chr3:194990958-194991876	.	.	194990958	194991876	0	1	918	194990957	cluster_1
chr14	59103598	59103971	chr14:59103598-59103971	.	.	59103598	59103971	0	1	373	59103593	cluster_1
chr1	65719443	65720680	chr1:65719443-65720680	.	.	65719443	65720680	0	1	1237	65719437	cluster_1
chrX	153625928	153627600	chrX:153625928-153627600	.	.	153625928	153627600	0	1	1672	153625927	cluster_1
chr22	25959290	25960787	chr22:25959290-25960787	.	.	25959290	25960787	0	1	1497	25959288	cluster_1
chr15	74833003	74833244	chr15:74833003-74833244	.	.	74833003	74833244	0	1	241	74832996	cluster_1
chr14	71373849	71374204	chr14:71373849-71374204	.	.	71373849	71374204	0	1	355	71373842	cluster_1
chr11	119598341	119598623	chr11:119598341-119598623	.	.	119598341	119598623	0	1	282	119598340	cluster_1
chr21	40177777	40178177	chr21:40177777-40178177	.	.	40177777	40178177	0	1	400	40177773	cluster_1
chr7	99069032	99069337	chr7:99069032-99069337	.	.	99069032	99069337	0	1	305	99069023	cluster_1
chr7	101458146	101458960	chr7:101458146-101458960	.	.	101458146	101458960	0	1	814	101458145	cluster_1
chr14	104181319	104181781	chr14:104181319-104181781	.	.	104181319	104181781	0	1	462	104181318	cluster_1
chr15	90544486	90544975	chr15:90544486-90544975	.	.	90544486	90544975	0	1	489	90544477	cluster_1
chr18	13217296	13218061	chr18:13217296-13218061	.	.	13217296	13218061	0	1	765	13217295	cluster_1
chr22	21271193	21271629	chr22:21271193-21271629	.	.	21271193	21271629	0	1	436	21271191	cluster_1
chr4	183065095	183066080	chr4:183065095-183066080	.	.	183065095	183066080	0	1	985	183065094	cluster_1
chr6	119398945	119399715	chr6:119398945-119399715	.	.	119398945	119399715	0	1	770	119398944	cluster_1
chr19	46194933	46195171	chr19:46194933-46195171	.	.	46194933	46195171	0	1	238	46194929	cluster_1
chr17	80673907	80674290	chr17:80673907-80674290	.	.	80673907	80674290	0	1	383	80673899	cluster_1
chr3	41240427	41241306	chr3:41240427-41241306	.	.	41240427	41241306	0	1	879	41240423	cluster_1
chr16	30204735	30205037	chr16:30204735-30205037	.	.	30204735	30205037	0	1	302	30204732	cluster_1
chr17	881184	882027	chr17:881184-882027	.	.	881184	882027	0	1	843	881176	cluster_1
chr20	34251642	34252009	chr20:34251642-34252009	.	.	34251642	34252009	0	1	367	34251639	cluster_1
chr6	28833418	28833739	chr6:28833418-28833739	.	.	28833418	28833739	0	1	321	28833416	cluster_1
chr12	2999613	3000085	chr12:2999613-3000085	.	.	2999613	3000085	0	1	472	2999611	cluster_1
chr15	66678921	66679208	chr15:66678921-66679208	.	.	66678921	66679208	0	1	287	66678915	cluster_1
chr4	159591995	159593174	chr4:159591995-159593174	.	.	159591995	159593174	0	1	1179	159591994	cluster_1
chr6	24775027	24775501	chr6:24775027-24775501	.	.	24775027	24775501	0	1	474	24775025	cluster_1
chr9	132934343	132934708	chr9:132934343-132934708	.	.	132934343	132934708	0	1	365	132934342	cluster_1
chr17	43209162	43209817	chr17:43209162-43209817	.	.	43209162	43209817	0	1	655	43209158	cluster_1
chr17	4842986	4843287	chr17:4842986-4843287	.	.	4842986	4843287	0	1	301	4842982	cluster_1
chr1	147013091	147013390	chr1:147013091-147013390	.	.	147013091	147013390	0	1	299	147013090	cluster_1
chr13	110437958	110438424	chr13:110437958-110438424	.	.	110437958	110438424	0	1	466	110437957	cluster_1
chr12	50450680	50450986	chr12:50450680-50450986	.	.	50450680	50450986	0	1	306	50450675	cluster_1
chr7	3340194	3341150	chr7:3340194-3341150	.	.	3340194	3341150	0	1	956	3340191	cluster_1
chr10	12390649	12391017	chr10:12390649-12391017	.	.	12390649	12391017	0	1	368	12390648	cluster_1
chr10	12391209	12391476	chr10:12391209-12391476	.	.	12391209	12391476	0	1	267	12391208	cluster_1
chr18	9136527	9137011	chr18:9136527-9137011	.	.	9136527	9137011	0	1	484	9136518	cluster_1
chr12	2161938	2162424	chr12:2161938-2162424	.	.	2161938	2162424	0	1	486	2161936	cluster_1
chr15	91259934	91260292	chr15:91259934-91260292	.	.	91259934	91260292	0	1	358	91259925	cluster_1
chr3	123303498	123303756	chr3:123303498-123303756	.	.	123303498	123303756	0	1	258	123303497	cluster_1
chr11	27739813	27740207	chr11:27739813-27740207	.	.	27739813	27740207	0	1	394	27739811	cluster_1
chr16	24550659	24551513	chr16:24550659-24551513	.	.	24550659	24551513	0	1	854	24550657	cluster_1
chr21	40177053	40177612	chr21:40177053-40177612	.	.	40177053	40177612	0	1	559	40177049	cluster_1
chr7	30028333	30028876	chr7:30028333-30028876	.	.	30028333	30028876	0	1	543	30028330	cluster_1
chr5	175298534	175299069	chr5:175298534-175299069	.	.	175298534	175299069	0	1	535	175298533	cluster_1
chr12	19591995	19593103	chr12:19591995-19593103	.	.	19591995	19593103	0	1	1108	19591994	cluster_1
chr2	86114751	86115336	chr2:86114751-86115336	.	.	86114751	86115336	0	1	585	86114743	cluster_1
chr12	121974290	121974574	chr12:121974290-121974574	.	.	121974290	121974574	0	1	284	121974289	cluster_1
chr2	70141162	70141847	chr2:70141162-70141847	.	.	70141162	70141847	0	1	685	70141155	cluster_1
chr8	25041840	25042070	chr8:25041840-25042070	.	.	25041840	25042070	0	1	230	25041838	cluster_1
chr15	78832505	78833057	chr15:78832505-78833057	.	.	78832505	78833057	0	1	552	78832498	cluster_1
chr3	132378079	132378350	chr3:132378079-132378350	.	.	132378079	132378350	0	1	271	132378078	cluster_1
chr17	27893709	27894028	chr17:27893709-27894028	.	.	27893709	27894028	0	1	319	27893707	cluster_1
chr6	36646099	36646433	chr6:36646099-36646433	.	.	36646099	36646433	0	1	334	36646096	cluster_1
chr8	94928554	94928783	chr8:94928554-94928783	.	.	94928554	94928783	0	1	229	94928545	cluster_1
chr4	6641892	6642367	chr4:6641892-6642367	.	.	6641892	6642367	0	1	475	6641886	cluster_1
chr19	4909280	4909990	chr19:4909280-4909990	.	.	4909280	4909990	0	1	710	4909276	cluster_1
chr4	79696507	79697720	chr4:79696507-79697720	.	.	79696507	79697720	0	1	1213	79696500	cluster_1
chr13	53226061	53227192	chr13:53226061-53227192	.	.	53226061	53227192	0	1	1131	53226056	cluster_1
chr3	132378447	132378758	chr3:132378447-132378758	.	.	132378447	132378758	0	1	311	132378446	cluster_1
chr8	80524093	80524464	chr8:80524093-80524464	.	.	80524093	80524464	0	1	371	80524085	cluster_1
chr14	23770604	23770957	chr14:23770604-23770957	.	.	23770604	23770957	0	1	353	23770602	cluster_1
chr14	56046347	56047216	chr14:56046347-56047216	.	.	56046347	56047216	0	1	869	56046342	cluster_1
chr1	147070994	147071406	chr1:147070994-147071406	.	.	147070994	147071406	0	1	412	147070993	cluster_1
chr16	69599448	69599931	chr16:69599448-69599931	.	.	69599448	69599931	0	1	483	69599442	cluster_1
chr16	46917634	46918627	chr16:46917634-46918627	.	.	46917634	46918627	0	1	993	46917630	cluster_1
chr16	75681258	75681557	chr16:75681258-75681557	.	.	75681258	75681557	0	1	299	75681251	cluster_1
chr16	475032	475771	chr16:475032-475771	.	.	475032	475771	0	1	739	475028	cluster_1
chr5	56469069	56469708	chr5:56469069-56469708	.	.	56469069	56469708	0	1	639	56469064	cluster_1
chr12	54393473	54393747	chr12:54393473-54393747	.	.	54393473	54393747	0	1	274	54393468	cluster_1
chr19	36208021	36209147	chr19:36208021-36209147	.	.	36208021	36209147	0	1	1126	36208018	cluster_1
chr12	51318063	51318292	chr12:51318063-51318292	.	.	51318063	51318292	0	1	229	51318058	cluster_1
chr4	52708584	52709733	chr4:52708584-52709733	.	.	52708584	52709733	0	1	1149	52708579	cluster_1
chr7	2670898	2671329	chr7:2670898-2671329	.	.	2670898	2671329	0	1	431	2670896	cluster_1
chr22	25800187	25800963	chr22:25800187-25800963	.	.	25800187	25800963	0	1	776	25800185	cluster_1
chr19	1236859	1237106	chr19:1236859-1237106	.	.	1236859	1237106	0	1	247	1236858	cluster_1
chr2	30453358	30453680	chr2:30453358-30453680	.	.	30453358	30453680	0	1	322	30453355	cluster_1
chr10	71992008	71992349	chr10:71992008-71992349	.	.	71992008	71992349	0	1	341	71992001	cluster_1
chr13	76054945	76056125	chr13:76054945-76056125	.	.	76054945	76056125	0	1	1180	76054938	cluster_1
chr4	17812012	17812343	chr4:17812012-17812343	.	.	17812012	17812343	0	1	331	17812011	cluster_1
chr10	5930991	5931280	chr10:5930991-5931280	.	.	5930991	5931280	0	1	289	5930986	cluster_1
chr16	68480966	68481240	chr16:68480966-68481240	.	.	68480966	68481240	0	1	274	68480960	cluster_1
chr14	93798727	93799048	chr14:93798727-93799048	.	.	93798727	93799048	0	1	321	93798718	cluster_1
chr10	112678409	112678830	chr10:112678409-112678830	.	.	112678409	112678830	0	1	421	112678408	cluster_1
chr9	103790546	103790797	chr9:103790546-103790797	.	.	103790546	103790797	0	1	251	103790545	cluster_1
chr11	75945774	75947338	chr11:75945774-75947338	.	.	75945774	75947338	0	1	1564	75945767	cluster_1
chr14	62229094	62229417	chr14:62229094-62229417	.	.	62229094	62229417	0	1	323	62229088	cluster_1
chr6	52929736	52930201	chr6:52929736-52930201	.	.	52929736	52930201	0	1	465	52929731	cluster_1
chr3	197476368	197477227	chr3:197476368-197477227	.	.	197476368	197477227	0	1	859	197476367	cluster_1
chr4	78078041	78078716	chr4:78078041-78078716	.	.	78078041	78078716	0	1	675	78078034	cluster_1
chr10	14879554	14879963	chr10:14879554-14879963	.	.	14879554	14879963	0	1	409	14879553	cluster_1
chr8	22925470	22925790	chr8:22925470-22925790	.	.	22925470	22925790	0	1	320	22925468	cluster_1
chr1	230561266	230561601	chr1:230561266-230561601	.	.	230561266	230561601	0	1	335	230561264	cluster_1
chr22	41697396	41697884	chr22:41697396-41697884	.	.	41697396	41697884	0	1	488	41697392	cluster_1
chr7	79763746	79764762	chr7:79763746-79764762	.	.	79763746	79764762	0	1	1016	79763739	cluster_1
chr13	77899964	77900292	chr13:77899964-77900292	.	.	77899964	77900292	0	1	328	77899957	cluster_1
chr19	28283924	28285082	chr19:28283924-28285082	.	.	28283924	28285082	0	1	1158	28283922	cluster_1
chr7	39662533	39663043	chr7:39662533-39663043	.	.	39662533	39663043	0	1	510	39662530	cluster_1
chr1	249166801	249167389	chr1:249166801-249167389	.	.	249166801	249167389	0	1	588	249166799	cluster_1
chr2	236402211	236402570	chr2:236402211-236402570	.	.	236402211	236402570	0	1	359	236402209	cluster_1
chr12	70759535	70759769	chr12:70759535-70759769	.	.	70759535	70759769	0	1	234	70759528	cluster_1
chr6	130340475	130340915	chr6:130340475-130340915	.	.	130340475	130340915	0	1	440	130340474	cluster_1
chr7	128828380	128828652	chr7:128828380-128828652	.	.	128828380	128828652	0	1	272	128828379	cluster_1
chr17	1531609	1532085	chr17:1531609-1532085	.	.	1531609	1532085	0	1	476	1531608	cluster_1
chr14	62161667	62162062	chr14:62161667-62162062	.	.	62161667	62162062	0	1	395	62161661	cluster_1
chr15	44083989	44084342	chr15:44083989-44084342	.	.	44083989	44084342	0	1	353	44083985	cluster_1
chr14	104095106	104095768	chr14:104095106-104095768	.	.	104095106	104095768	0	1	662	104095105	cluster_1
chr11	66405626	66405945	chr11:66405626-66405945	.	.	66405626	66405945	0	1	319	66405620	cluster_1
chr11	67007359	67007807	chr11:67007359-67007807	.	.	67007359	67007807	0	1	448	67007353	cluster_1
chr15	68346723	68347113	chr15:68346723-68347113	.	.	68346723	68347113	0	1	390	68346717	cluster_1
chr6	130339915	130340351	chr6:130339915-130340351	.	.	130339915	130340351	0	1	436	130339914	cluster_1
chr10	99257574	99257868	chr10:99257574-99257868	.	.	99257574	99257868	0	1	294	99257565	cluster_1
chr22	25815259	25815986	chr22:25815259-25815986	.	.	25815259	25815986	0	1	727	25815257	cluster_1
chr5	149379899	149380458	chr5:149379899-149380458	.	.	149379899	149380458	0	1	559	149379898	cluster_1
chr9	35603401	35604205	chr9:35603401-35604205	.	.	35603401	35604205	0	1	804	35603398	cluster_1
chr11	117014657	117015470	chr11:117014657-117015470	.	.	117014657	117015470	0	1	813	117014656	cluster_1
chr1	204476109	204476453	chr1:204476109-204476453	.	.	204476109	204476453	0	1	344	204476107	cluster_1
chr11	82611724	82612018	chr11:82611724-82612018	.	.	82611724	82612018	0	1	294	82611716	cluster_1
chr16	4475282	4475686	chr16:4475282-4475686	.	.	4475282	4475686	0	1	404	4475278	cluster_1
chr1	110527279	110527816	chr1:110527279-110527816	.	.	110527279	110527816	0	1	537	110527278	cluster_1
chr4	56261711	56262037	chr4:56261711-56262037	.	.	56261711	56262037	0	1	326	56261706	cluster_1
chr17	19140683	19140938	chr17:19140683-19140938	.	.	19140683	19140938	0	1	255	19140682	cluster_1
chr7	100303015	100303943	chr7:100303015-100303943	.	.	100303015	100303943	0	1	928	100303014	cluster_1
chr19	46009864	46010095	chr19:46009864-46010095	.	.	46009864	46010095	0	1	231	46009860	cluster_1
chr7	139875253	139875487	chr7:139875253-139875487	.	.	139875253	139875487	0	1	234	139875252	cluster_1
chr5	74632308	74632834	chr5:74632308-74632834	.	.	74632308	74632834	0	1	526	74632301	cluster_1
chr5	14870594	14870848	chr5:14870594-14870848	.	.	14870594	14870848	0	1	254	14870593	cluster_1
chr17	3626745	3627156	chr17:3626745-3627156	.	.	3626745	3627156	0	1	411	3626742	cluster_1
chr18	23669861	23670495	chr18:23669861-23670495	.	.	23669861	23670495	0	1	634	23669859	cluster_1
chr17	19140263	19140587	chr17:19140263-19140587	.	.	19140263	19140587	0	1	324	19140262	cluster_1
chr2	42396237	42396966	chr2:42396237-42396966	.	.	42396237	42396966	0	1	729	42396233	cluster_1
chr9	5628507	5629265	chr9:5628507-5629265	.	.	5628507	5629265	0	1	758	5628502	cluster_1
chr3	178865362	178865591	chr3:178865362-178865591	.	.	178865362	178865591	0	1	229	178865361	cluster_1
chr6	33358962	33359251	chr6:33358962-33359251	.	.	33358962	33359251	0	1	289	33358959	cluster_1
chr12	120933897	120934205	chr12:120933897-120934205	.	.	120933897	120934205	0	1	308	120933896	cluster_1
chr14	65878757	65879509	chr14:65878757-65879509	.	.	65878757	65879509	0	1	752	65878751	cluster_1
chr6	35995622	35995975	chr6:35995622-35995975	.	.	35995622	35995975	0	1	353	35995619	cluster_1
chr18	77438958	77439429	chr18:77438958-77439429	.	.	77438958	77439429	0	1	471	77438951	cluster_1
chr4	144434722	144435334	chr4:144434722-144435334	.	.	144434722	144435334	0	1	612	144434721	cluster_1
chr3	151986113	151986941	chr3:151986113-151986941	.	.	151986113	151986941	0	1	828	151986112	cluster_1
chr5	15499959	15500463	chr5:15499959-15500463	.	.	15499959	15500463	0	1	504	15499958	cluster_1
chr14	64854162	64854708	chr14:64854162-64854708	.	.	64854162	64854708	0	1	546	64854156	cluster_1
chr16	23651981	23652841	chr16:23651981-23652841	.	.	23651981	23652841	0	1	860	23651979	cluster_1
chr11	17373018	17373730	chr11:17373018-17373730	.	.	17373018	17373730	0	1	712	17373017	cluster_1
chr10	131908192	131908713	chr10:131908192-131908713	.	.	131908192	131908713	0	1	521	131908191	cluster_1
chr16	68118403	68118960	chr16:68118403-68118960	.	.	68118403	68118960	0	1	557	68118397	cluster_1
chr7	30174426	30174826	chr7:30174426-30174826	.	.	30174426	30174826	0	1	400	30174423	cluster_1
chr17	15163831	15164314	chr17:15163831-15164314	.	.	15163831	15164314	0	1	483	15163830	cluster_1
chr2	159313496	159314204	chr2:159313496-159314204	.	.	159313496	159314204	0	1	708	159313495	cluster_1
chr1	66258077	66258387	chr1:66258077-66258387	.	.	66258077	66258387	0	1	310	66258071	cluster_1
chr10	127511509	127511823	chr10:127511509-127511823	.	.	127511509	127511823	0	1	314	127511508	cluster_1
chr1	16174406	16174697	chr1:16174406-16174697	.	.	16174406	16174697	0	1	291	16174405	cluster_1
chr22	28314407	28315139	chr22:28314407-28315139	.	.	28314407	28315139	0	1	732	28314405	cluster_1
chr2	172378677	172379090	chr2:172378677-172379090	.	.	172378677	172379090	0	1	413	172378676	cluster_1
chr5	133706638	133707367	chr5:133706638-133707367	.	.	133706638	133707367	0	1	729	133706637	cluster_1
chr17	66452547	66452949	chr17:66452547-66452949	.	.	66452547	66452949	0	1	402	66452541	cluster_1
chr16	2478820	2479135	chr16:2478820-2479135	.	.	2478820	2479135	0	1	315	2478818	cluster_1
chr7	6144026	6144655	chr7:6144026-6144655	.	.	6144026	6144655	0	1	629	6144020	cluster_1
chr8	12050729	12051635	chr8:12050729-12051635	.	.	12050729	12051635	0	1	906	12050728	cluster_1
chr13	103497874	103498504	chr13:103497874-103498504	.	.	103497874	103498504	0	1	630	103497873	cluster_1
chr16	53164037	53164694	chr16:53164037-53164694	.	.	53164037	53164694	0	1	657	53164032	cluster_1
chr7	153583939	153584597	chr7:153583939-153584597	.	.	153583939	153584597	0	1	658	153583938	cluster_1
chr2	264135	264566	chr2:264135-264566	.	.	264135	264566	0	1	431	264133	cluster_1
chr10	104677276	104677641	chr10:104677276-104677641	.	.	104677276	104677641	0	1	365	104677275	cluster_1
chr1	179923100	179923525	chr1:179923100-179923525	.	.	179923100	179923525	0	1	425	179923099	cluster_1
chr14	60557979	60558501	chr14:60557979-60558501	.	.	60557979	60558501	0	1	522	60557973	cluster_1
chr1	178062444	178063109	chr1:178062444-178063109	.	.	178062444	178063109	0	1	665	178062443	cluster_1
chr10	20104338	20105181	chr10:20104338-20105181	.	.	20104338	20105181	0	1	843	20104336	cluster_1
chr19	42579706	42579980	chr19:42579706-42579980	.	.	42579706	42579980	0	1	274	42579702	cluster_1
chr9	29212088	29212380	chr9:29212088-29212380	.	.	29212088	29212380	0	1	292	29212086	cluster_1
chr5	217736	218258	chr5:217736-218258	.	.	217736	218258	0	1	522	217734	cluster_1
chr15	65116204	65116515	chr15:65116204-65116515	.	.	65116204	65116515	0	1	311	65116198	cluster_1
chr16	67562692	67563226	chr16:67562692-67563226	.	.	67562692	67563226	0	1	534	67562686	cluster_1
chr3	28616348	28616589	chr3:28616348-28616589	.	.	28616348	28616589	0	1	241	28616346	cluster_1
chr13	98628393	98628651	chr13:98628393-98628651	.	.	98628393	98628651	0	1	258	98628384	cluster_1
chr9	90112433	90113001	chr9:90112433-90113001	.	.	90112433	90113001	0	1	568	90112424	cluster_1
chr4	158141474	158141849	chr4:158141474-158141849	.	.	158141474	158141849	0	1	375	158141473	cluster_1
chr4	81104930	81105602	chr4:81104930-81105602	.	.	81104930	81105602	0	1	672	81104922	cluster_1
chr1	17764275	17765120	chr1:17764275-17765120	.	.	17764275	17765120	0	1	845	17764274	cluster_1
chr9	6757594	6757985	chr9:6757594-6757985	.	.	6757594	6757985	0	1	391	6757588	cluster_1
chr14	74252126	74253094	chr14:74252126-74253094	.	.	74252126	74253094	0	1	968	74252119	cluster_1
chr7	5594758	5595258	chr7:5594758-5595258	.	.	5594758	5595258	0	1	500	5594753	cluster_1
chr10	102413854	102414270	chr10:102413854-102414270	.	.	102413854	102414270	0	1	416	102413853	cluster_1
chr13	31191194	31192288	chr13:31191194-31192288	.	.	31191194	31192288	0	1	1094	31191191	cluster_1
chr12	69004137	69004994	chr12:69004137-69004994	.	.	69004137	69004994	0	1	857	69004131	cluster_1
chr5	43120687	43121510	chr5:43120687-43121510	.	.	43120687	43121510	0	1	823	43120683	cluster_1
chr10	81585616	81586159	chr10:81585616-81586159	.	.	81585616	81586159	0	1	543	81585608	cluster_1
chr13	41238867	41239261	chr13:41238867-41239261	.	.	41238867	41239261	0	1	394	41238863	cluster_1
chr6	149886824	149887123	chr6:149886824-149887123	.	.	149886824	149887123	0	1	299	149886823	cluster_1
chr2	157197733	157198358	chr2:157197733-157198358	.	.	157197733	157198358	0	1	625	157197732	cluster_1
chr19	47104084	47104823	chr19:47104084-47104823	.	.	47104084	47104823	0	1	739	47104080	cluster_1
chr15	65713711	65714183	chr15:65713711-65714183	.	.	65713711	65714183	0	1	472	65713705	cluster_1
chr4	106066959	106067294	chr4:106066959-106067294	.	.	106066959	106067294	0	1	335	106066958	cluster_1
chr4	20252864	20253404	chr4:20252864-20253404	.	.	20252864	20253404	0	1	540	20252862	cluster_1
chr9	19229844	19230388	chr9:19229844-19230388	.	.	19229844	19230388	0	1	544	19229843	cluster_1
chr4	106067471	106067961	chr4:106067471-106067961	.	.	106067471	106067961	0	1	490	106067470	cluster_1
chr1	197169743	197170145	chr1:197169743-197170145	.	.	197169743	197170145	0	1	402	197169742	cluster_1
chr3	183352968	183353323	chr3:183352968-183353323	.	.	183352968	183353323	0	1	355	183352967	cluster_1
chr11	17756182	17756411	chr11:17756182-17756411	.	.	17756182	17756411	0	1	229	17756181	cluster_1
chr2	109150212	109150630	chr2:109150212-109150630	.	.	109150212	109150630	0	1	418	109150211	cluster_1
chr3	52489294	52489700	chr3:52489294-52489700	.	.	52489294	52489700	0	1	406	52489289	cluster_1
chr12	72665279	72665683	chr12:72665279-72665683	.	.	72665279	72665683	0	1	404	72665272	cluster_1
chr10	17685522	17686114	chr10:17685522-17686114	.	.	17685522	17686114	0	1	592	17685521	cluster_1
chr2	198380229	198380723	chr2:198380229-198380723	.	.	198380229	198380723	0	1	494	198380228	cluster_1
chr8	28747815	28748229	chr8:28747815-28748229	.	.	28747815	28748229	0	1	414	28747813	cluster_1
chr15	64125321	64125720	chr15:64125321-64125720	.	.	64125321	64125720	0	1	399	64125315	cluster_1
chr18	21593943	21594455	chr18:21593943-21594455	.	.	21593943	21594455	0	1	512	21593941	cluster_1
chr9	37485568	37486194	chr9:37485568-37486194	.	.	37485568	37486194	0	1	626	37485565	cluster_1
chr17	2295751	2296087	chr17:2295751-2296087	.	.	2295751	2296087	0	1	336	2295749	cluster_1
chr11	125495282	125496127	chr11:125495282-125496127	.	.	125495282	125496127	0	1	845	125495281	cluster_1
chr7	23145146	23145419	chr7:23145146-23145419	.	.	23145146	23145419	0	1	273	23145144	cluster_1
chr14	39643730	39644133	chr14:39643730-39644133	.	.	39643730	39644133	0	1	403	39643727	cluster_1
chr8	146052197	146052490	chr8:146052197-146052490	.	.	146052197	146052490	0	1	293	146052196	cluster_1
chr2	86667662	86668361	chr2:86667662-86668361	.	.	86667662	86668361	0	1	699	86667654	cluster_1
chr12	59313014	59313243	chr12:59313014-59313243	.	.	59313014	59313243	0	1	229	59313009	cluster_1
chr3	130612047	130612334	chr3:130612047-130612334	.	.	130612047	130612334	0	1	287	130612046	cluster_1
chr4	1282949	1283633	chr4:1282949-1283633	.	.	1282949	1283633	0	1	684	1282948	cluster_1
chr2	163694880	163695191	chr2:163694880-163695191	.	.	163694880	163695191	0	1	311	163694879	cluster_1
chr13	36919767	36920037	chr13:36919767-36920037	.	.	36919767	36920037	0	1	270	36919764	cluster_1
chr12	42719585	42719877	chr12:42719585-42719877	.	.	42719585	42719877	0	1	292	42719581	cluster_1
chr15	64752413	64752862	chr15:64752413-64752862	.	.	64752413	64752862	0	1	449	64752407	cluster_1
chr13	50570471	50570949	chr13:50570471-50570949	.	.	50570471	50570949	0	1	478	50570466	cluster_1
chr11	13689418	13689888	chr11:13689418-13689888	.	.	13689418	13689888	0	1	470	13689417	cluster_1
chr2	198569879	198570566	chr2:198569879-198570566	.	.	198569879	198570566	0	1	687	198569878	cluster_1
chr1	120189802	120190044	chr1:120189802-120190044	.	.	120189802	120190044	0	1	242	120189801	cluster_1
chr14	77606119	77606363	chr14:77606119-77606363	.	.	77606119	77606363	0	1	244	77606112	cluster_1
chr5	31531666	31532006	chr5:31531666-31532006	.	.	31531666	31532006	0	1	340	31531663	cluster_1
chr17	7141130	7141544	chr17:7141130-7141544	.	.	7141130	7141544	0	1	414	7141123	cluster_1
chr10	69644012	69644963	chr10:69644012-69644963	.	.	69644012	69644963	0	1	951	69644006	cluster_1
chr7	156931107	156931416	chr7:156931107-156931416	.	.	156931107	156931416	0	1	309	156931106	cluster_1
chr2	27529506	27529868	chr2:27529506-27529868	.	.	27529506	27529868	0	1	362	27529504	cluster_1
chr22	31364583	31365072	chr22:31364583-31365072	.	.	31364583	31365072	0	1	489	31364580	cluster_1
chr3	149530172	149530926	chr3:149530172-149530926	.	.	149530172	149530926	0	1	754	149530171	cluster_1
chr17	37617609	37618021	chr17:37617609-37618021	.	.	37617609	37618021	0	1	412	37617606	cluster_1
chr9	104160221	104160890	chr9:104160221-104160890	.	.	104160221	104160890	0	1	669	104160220	cluster_1
chr9	19049088	19049605	chr9:19049088-19049605	.	.	19049088	19049605	0	1	517	19049087	cluster_1
chr2	211035424	211035671	chr2:211035424-211035671	.	.	211035424	211035671	0	1	247	211035422	cluster_1
chr17	16284111	16284473	chr17:16284111-16284473	.	.	16284111	16284473	0	1	362	16284110	cluster_1
chr15	35279266	35279495	chr15:35279266-35279495	.	.	35279266	35279495	0	1	229	35279263	cluster_1
chr19	40949176	40949428	chr19:40949176-40949428	.	.	40949176	40949428	0	1	252	40949172	cluster_1
chr5	178052078	178052307	chr5:178052078-178052307	.	.	178052078	178052307	0	1	229	178052077	cluster_1
chr2	114647146	114647461	chr2:114647146-114647461	.	.	114647146	114647461	0	1	315	114647145	cluster_1
chr7	152371913	152372257	chr7:152371913-152372257	.	.	152371913	152372257	0	1	344	152371912	cluster_1
chr8	8243048	8243372	chr8:8243048-8243372	.	.	8243048	8243372	0	1	324	8243040	cluster_1
chr22	50246829	50247099	chr22:50246829-50247099	.	.	50246829	50247099	0	1	270	50246824	cluster_1
chr6	26595892	26596402	chr6:26595892-26596402	.	.	26595892	26596402	0	1	510	26595890	cluster_1
chr19	33863907	33865220	chr19:33863907-33865220	.	.	33863907	33865220	0	1	1313	33863904	cluster_1
chr1	192777211	192778086	chr1:192777211-192778086	.	.	192777211	192778086	0	1	875	192777210	cluster_1
chr18	59853843	59854084	chr18:59853843-59854084	.	.	59853843	59854084	0	1	241	59853838	cluster_1
chr19	19976576	19976995	chr19:19976576-19976995	.	.	19976576	19976995	0	1	419	19976575	cluster_1
chr2	148601240	148602298	chr2:148601240-148602298	.	.	148601240	148602298	0	1	1058	148601239	cluster_1
chr3	156391793	156392304	chr3:156391793-156392304	.	.	156391793	156392304	0	1	511	156391792	cluster_1
chr3	39850772	39851316	chr3:39850772-39851316	.	.	39850772	39851316	0	1	544	39850769	cluster_1
chr6	26595493	26595778	chr6:26595493-26595778	.	.	26595493	26595778	0	1	285	26595491	cluster_1
chr8	67341081	67341761	chr8:67341081-67341761	.	.	67341081	67341761	0	1	680	67341075	cluster_1
chr10	60935600	60936666	chr10:60935600-60936666	.	.	60935600	60936666	0	1	1066	60935594	cluster_1
chr11	120206434	120207169	chr11:120206434-120207169	.	.	120206434	120207169	0	1	735	120206433	cluster_1
chr20	3153638	3154225	chr20:3153638-3154225	.	.	3153638	3154225	0	1	587	3153635	cluster_1
chr6	57181485	57181912	chr6:57181485-57181912	.	.	57181485	57181912	0	1	427	57181480	cluster_1
chr14	100437398	100438864	chr14:100437398-100438864	.	.	100437398	100438864	0	1	1466	100437397	cluster_1
chr7	107383937	107384228	chr7:107383937-107384228	.	.	107383937	107384228	0	1	291	107383936	cluster_1
chr11	107799045	107799633	chr11:107799045-107799633	.	.	107799045	107799633	0	1	588	107799044	cluster_1
chr7	4721459	4721983	chr7:4721459-4721983	.	.	4721459	4721983	0	1	524	4721455	cluster_1
chr12	3308896	3309196	chr12:3308896-3309196	.	.	3308896	3309196	0	1	300	3308893	cluster_1
chr20	23342144	23342644	chr20:23342144-23342644	.	.	23342144	23342644	0	1	500	23342142	cluster_1
chr1	193090673	193091164	chr1:193090673-193091164	.	.	193090673	193091164	0	1	491	193090672	cluster_1
chr8	17779961	17780457	chr8:17779961-17780457	.	.	17779961	17780457	0	1	496	17779960	cluster_1
chr15	41575609	41576449	chr15:41575609-41576449	.	.	41575609	41576449	0	1	840	41575605	cluster_1
chr3	196695497	196695790	chr3:196695497-196695790	.	.	196695497	196695790	0	1	293	196695496	cluster_1
chr5	139493384	139493613	chr5:139493384-139493613	.	.	139493384	139493613	0	1	229	139493383	cluster_1
chr3	63849083	63849583	chr3:63849083-63849583	.	.	63849083	63849583	0	1	500	63849077	cluster_1
chr8	28351501	28352120	chr8:28351501-28352120	.	.	28351501	28352120	0	1	619	28351499	cluster_1
chr16	18936645	18937156	chr16:18936645-18937156	.	.	18936645	18937156	0	1	511	18936644	cluster_1
chr2	191513091	191513697	chr2:191513091-191513697	.	.	191513091	191513697	0	1	606	191513090	cluster_1
chr5	61601448	61601948	chr5:61601448-61601948	.	.	61601448	61601948	0	1	500	61601442	cluster_1
chrX	40004519	40004921	chrX:40004519-40004921	.	.	40004519	40004921	0	1	402	40004515	cluster_1
chr15	40615559	40616073	chr15:40615559-40616073	.	.	40615559	40616073	0	1	514	40615555	cluster_1
chr17	68164161	68164563	chr17:68164161-68164563	.	.	68164161	68164563	0	1	402	68164155	cluster_1
chr3	42054986	42055328	chr3:42054986-42055328	.	.	42054986	42055328	0	1	342	42054982	cluster_1
chrX	40943609	40944474	chrX:40943609-40944474	.	.	40943609	40944474	0	1	865	40943605	cluster_1
chr16	2033367	2033943	chr16:2033367-2033943	.	.	2033367	2033943	0	1	576	2033365	cluster_1
chr22	39052042	39052342	chr22:39052042-39052342	.	.	39052042	39052342	0	1	300	39052039	cluster_1
chr3	126701434	126701868	chr3:126701434-126701868	.	.	126701434	126701868	0	1	434	126701433	cluster_1
chr1	153699844	153700233	chr1:153699844-153700233	.	.	153699844	153700233	0	1	389	153699843	cluster_1
chr19	19516052	19516531	chr19:19516052-19516531	.	.	19516052	19516531	0	1	479	19516051	cluster_1
chr1	206807763	206808059	chr1:206807763-206808059	.	.	206807763	206808059	0	1	296	206807761	cluster_1
chr3	23847363	23847686	chr3:23847363-23847686	.	.	23847363	23847686	0	1	323	23847361	cluster_1
chr2	160568575	160568894	chr2:160568575-160568894	.	.	160568575	160568894	0	1	319	160568574	cluster_1
chr9	72873459	72873788	chr9:72873459-72873788	.	.	72873459	72873788	0	1	329	72873452	cluster_1
chr8	99952318	99952567	chr8:99952318-99952567	.	.	99952318	99952567	0	1	249	99952309	cluster_1
chr11	16759237	16760432	chr11:16759237-16760432	.	.	16759237	16760432	0	1	1195	16759236	cluster_1
chr19	49622041	49622419	chr19:49622041-49622419	.	.	49622041	49622419	0	1	378	49622037	cluster_1
chr12	53845553	53845882	chr12:53845553-53845882	.	.	53845553	53845882	0	1	329	53845548	cluster_1
chr12	8849859	8850191	chr12:8849859-8850191	.	.	8849859	8850191	0	1	332	8849851	cluster_1
chr2	55746259	55746536	chr2:55746259-55746536	.	.	55746259	55746536	0	1	277	55746254	cluster_1
chr12	32654785	32655320	chr12:32654785-32655320	.	.	32654785	32655320	0	1	535	32654782	cluster_1
chr12	20521564	20521854	chr12:20521564-20521854	.	.	20521564	20521854	0	1	290	20521562	cluster_1
chr1	45240816	45241847	chr1:45240816-45241847	.	.	45240816	45241847	0	1	1031	45240812	cluster_1
chr6	122931119	122932028	chr6:122931119-122932028	.	.	122931119	122932028	0	1	909	122931118	cluster_1
chr17	34135927	34136158	chr17:34135927-34136158	.	.	34135927	34136158	0	1	231	34135924	cluster_1
chr5	56110854	56111832	chr5:56110854-56111832	.	.	56110854	56111832	0	1	978	56110849	cluster_1
chr5	176560640	176560875	chr5:176560640-176560875	.	.	176560640	176560875	0	1	235	176560639	cluster_1
chr10	127407581	127408130	chr10:127407581-127408130	.	.	127407581	127408130	0	1	549	127407580	cluster_1
chr10	124767343	124767786	chr10:124767343-124767786	.	.	124767343	124767786	0	1	443	124767342	cluster_1
chr7	156742064	156742747	chr7:156742064-156742747	.	.	156742064	156742747	0	1	683	156742063	cluster_1
chr12	69139808	69140222	chr12:69139808-69140222	.	.	69139808	69140222	0	1	414	69139802	cluster_1
chr8	94712247	94712514	chr8:94712247-94712514	.	.	94712247	94712514	0	1	267	94712238	cluster_1
chr9	35657315	35658174	chr9:35657315-35658174	.	.	35657315	35658174	0	1	859	35657312	cluster_1
chr17	27717010	27717344	chr17:27717010-27717344	.	.	27717010	27717344	0	1	334	27717008	cluster_1
chr22	48885343	48885866	chr22:48885343-48885866	.	.	48885343	48885866	0	1	523	48885339	cluster_1
chr1	43147042	43147968	chr1:43147042-43147968	.	.	43147042	43147968	0	1	926	43147038	cluster_1
chr9	114658420	114658955	chr9:114658420-114658955	.	.	114658420	114658955	0	1	535	114658419	cluster_1
chr9	4792130	4792573	chr9:4792130-4792573	.	.	4792130	4792573	0	1	443	4792126	cluster_1
chr18	43753283	43753951	chr18:43753283-43753951	.	.	43753283	43753951	0	1	668	43753279	cluster_1
chr7	128378918	128379230	chr7:128378918-128379230	.	.	128378918	128379230	0	1	312	128378917	cluster_1
chr2	71503230	71504343	chr2:71503230-71504343	.	.	71503230	71504343	0	1	1113	71503223	cluster_1
chr5	38556277	38556767	chr5:38556277-38556767	.	.	38556277	38556767	0	1	490	38556274	cluster_1
chr18	77793565	77793821	chr18:77793565-77793821	.	.	77793565	77793821	0	1	256	77793558	cluster_1
chr12	13152831	13153108	chr12:13152831-13153108	.	.	13152831	13153108	0	1	277	13152830	cluster_1
chr13	99738705	99738941	chr13:99738705-99738941	.	.	99738705	99738941	0	1	236	99738696	cluster_1
chr3	57741844	57742189	chr3:57741844-57742189	.	.	57741844	57742189	0	1	345	57741839	cluster_1
chr11	106888341	106888678	chr11:106888341-106888678	.	.	106888341	106888678	0	1	337	106888340	cluster_1
chr7	116502291	116502908	chr7:116502291-116502908	.	.	116502291	116502908	0	1	617	116502290	cluster_1
chr21	27011263	27011714	chr21:27011263-27011714	.	.	27011263	27011714	0	1	451	27011261	cluster_1
chr4	55524056	55524570	chr4:55524056-55524570	.	.	55524056	55524570	0	1	514	55524051	cluster_1
chr3	48481215	48481485	chr3:48481215-48481485	.	.	48481215	48481485	0	1	270	48481211	cluster_1
chr5	170735514	170735779	chr5:170735514-170735779	.	.	170735514	170735779	0	1	265	170735513	cluster_1
chr10	22609599	22610689	chr10:22609599-22610689	.	.	22609599	22610689	0	1	1090	22609597	cluster_1
chr2	236577995	236578474	chr2:236577995-236578474	.	.	236577995	236578474	0	1	479	236577993	cluster_1
chrX	70752186	70753604	chrX:70752186-70753604	.	.	70752186	70753604	0	1	1418	70752179	cluster_1
chr19	38718724	38719320	chr19:38718724-38719320	.	.	38718724	38719320	0	1	596	38718721	cluster_1
chr11	45167744	45167975	chr11:45167744-45167975	.	.	45167744	45167975	0	1	231	45167740	cluster_1
chr20	44440829	44441517	chr20:44440829-44441517	.	.	44440829	44441517	0	1	688	44440825	cluster_1
chr10	96161920	96162357	chr10:96161920-96162357	.	.	96161920	96162357	0	1	437	96161911	cluster_1
chr19	506873	507112	chr19:506873-507112	.	.	506873	507112	0	1	239	506868	cluster_1
chr5	5421957	5422372	chr5:5421957-5422372	.	.	5421957	5422372	0	1	415	5421952	cluster_1
chr9	115248638	115248960	chr9:115248638-115248960	.	.	115248638	115248960	0	1	322	115248637	cluster_1
chr14	102605438	102605985	chr14:102605438-102605985	.	.	102605438	102605985	0	1	547	102605437	cluster_1
chr2	139258766	139259298	chr2:139258766-139259298	.	.	139258766	139259298	0	1	532	139258765	cluster_1
chr16	24740645	24740891	chr16:24740645-24740891	.	.	24740645	24740891	0	1	246	24740643	cluster_1
chr7	87563192	87563857	chr7:87563192-87563857	.	.	87563192	87563857	0	1	665	87563184	cluster_1
chr8	68254514	68254805	chr8:68254514-68254805	.	.	68254514	68254805	0	1	291	68254508	cluster_1
chr4	2935549	2936156	chr4:2935549-2936156	.	.	2935549	2936156	0	1	607	2935547	cluster_1
chr15	41708751	41709213	chr15:41708751-41709213	.	.	41708751	41709213	0	1	462	41708747	cluster_1
chr7	116592935	116593783	chr7:116592935-116593783	.	.	116592935	116593783	0	1	848	116592934	cluster_1
chr15	61519788	61520194	chr15:61519788-61520194	.	.	61519788	61520194	0	1	406	61519782	cluster_1
chr10	70939272	70940269	chr10:70939272-70940269	.	.	70939272	70940269	0	1	997	70939265	cluster_1
chr4	186130440	186131017	chr4:186130440-186131017	.	.	186130440	186131017	0	1	577	186130439	cluster_1
chr17	30592598	30592975	chr17:30592598-30592975	.	.	30592598	30592975	0	1	377	30592595	cluster_1
chr9	6413104	6413448	chr9:6413104-6413448	.	.	6413104	6413448	0	1	344	6413098	cluster_1
chr5	100235963	100236330	chr5:100235963-100236330	.	.	100235963	100236330	0	1	367	100235962	cluster_1
chr5	180236763	180237136	chr5:180236763-180237136	.	.	180236763	180237136	0	1	373	180236762	cluster_1
chr8	123793272	123793568	chr8:123793272-123793568	.	.	123793272	123793568	0	1	296	123793271	cluster_1
chr8	106330512	106330843	chr8:106330512-106330843	.	.	106330512	106330843	0	1	331	106330511	cluster_1
chr10	124913520	124913776	chr10:124913520-124913776	.	.	124913520	124913776	0	1	256	124913519	cluster_1
chr2	164591594	164591899	chr2:164591594-164591899	.	.	164591594	164591899	0	1	305	164591593	cluster_1
chr17	1927123	1927619	chr17:1927123-1927619	.	.	1927123	1927619	0	1	496	1927122	cluster_1
chr3	101394687	101395183	chr3:101394687-101395183	.	.	101394687	101395183	0	1	496	101394686	cluster_1
chr21	44312603	44313183	chr21:44312603-44313183	.	.	44312603	44313183	0	1	580	44312599	cluster_1
chr9	139780428	139780764	chr9:139780428-139780764	.	.	139780428	139780764	0	1	336	139780427	cluster_1
chr4	2060438	2061097	chr4:2060438-2061097	.	.	2060438	2061097	0	1	659	2060436	cluster_1
chr13	114238475	114238910	chr13:114238475-114238910	.	.	114238475	114238910	0	1	435	114238474	cluster_1
chr11	75378500	75378782	chr11:75378500-75378782	.	.	75378500	75378782	0	1	282	75378493	cluster_1
chr3	10289770	10290046	chr3:10289770-10290046	.	.	10289770	10290046	0	1	276	10289769	cluster_1
chr10	82213580	82213858	chr10:82213580-82213858	.	.	82213580	82213858	0	1	278	82213572	cluster_1
chr13	26827943	26828436	chr13:26827943-26828436	.	.	26827943	26828436	0	1	493	26827941	cluster_1
chr2	181844939	181846027	chr2:181844939-181846027	.	.	181844939	181846027	0	1	1088	181844938	cluster_1
chr4	6201138	6201542	chr4:6201138-6201542	.	.	6201138	6201542	0	1	404	6201132	cluster_1
chr12	110561661	110562077	chr12:110561661-110562077	.	.	110561661	110562077	0	1	416	110561660	cluster_1
chr7	2442713	2443141	chr7:2442713-2443141	.	.	2442713	2443141	0	1	428	2442711	cluster_1
chr6	52528814	52529099	chr6:52528814-52529099	.	.	52528814	52529099	0	1	285	52528809	cluster_1
chr12	123319206	123319530	chr12:123319206-123319530	.	.	123319206	123319530	0	1	324	123319205	cluster_1
chr12	88535371	88535864	chr12:88535371-88535864	.	.	88535371	88535864	0	1	493	88535363	cluster_1
chr17	29421407	29421878	chr17:29421407-29421878	.	.	29421407	29421878	0	1	471	29421405	cluster_1
chr1	65730134	65730621	chr1:65730134-65730621	.	.	65730134	65730621	0	1	487	65730128	cluster_1
chr4	159643381	159644102	chr4:159643381-159644102	.	.	159643381	159644102	0	1	721	159643380	cluster_1
chr8	91013152	91013731	chr8:91013152-91013731	.	.	91013152	91013731	0	1	579	91013143	cluster_1
chr21	34696714	34697099	chr21:34696714-34697099	.	.	34696714	34697099	0	1	385	34696711	cluster_1
chr8	61428948	61429330	chr8:61428948-61429330	.	.	61428948	61429330	0	1	382	61428942	cluster_1
chr14	57856908	57857226	chr14:57856908-57857226	.	.	57856908	57857226	0	1	318	57856903	cluster_1
chr4	76649196	76649776	chr4:76649196-76649776	.	.	76649196	76649776	0	1	580	76649189	cluster_1
chr10	121484818	121485309	chr10:121484818-121485309	.	.	121484818	121485309	0	1	491	121484817	cluster_1
chr2	216973728	216973971	chr2:216973728-216973971	.	.	216973728	216973971	0	1	243	216973726	cluster_1
chr6	12749465	12749694	chr6:12749465-12749694	.	.	12749465	12749694	0	1	229	12749464	cluster_1
chr3	191046885	191047262	chr3:191046885-191047262	.	.	191046885	191047262	0	1	377	191046884	cluster_1
chr19	54704263	54704522	chr19:54704263-54704522	.	.	54704263	54704522	0	1	259	54704258	cluster_1
chr16	22018964	22019385	chr16:22018964-22019385	.	.	22018964	22019385	0	1	421	22018962	cluster_1
chr4	140374359	140374780	chr4:140374359-140374780	.	.	140374359	140374780	0	1	421	140374358	cluster_1
chr6	27759143	27759695	chr6:27759143-27759695	.	.	27759143	27759695	0	1	552	27759141	cluster_1
chr22	46545820	46546243	chr22:46545820-46546243	.	.	46545820	46546243	0	1	423	46545816	cluster_1
chr2	173420291	173420616	chr2:173420291-173420616	.	.	173420291	173420616	0	1	325	173420290	cluster_1
chr16	23689834	23690373	chr16:23689834-23690373	.	.	23689834	23690373	0	1	539	23689832	cluster_1
chr11	57281648	57282446	chr11:57281648-57282446	.	.	57281648	57282446	0	1	798	57281643	cluster_1
chr4	134068350	134068691	chr4:134068350-134068691	.	.	134068350	134068691	0	1	341	134068349	cluster_1
[truncated: 17,709 more rows]
