# Supplementary material for: MYCN and KAT2A form a feedforward loop to drive an oncogenic transcriptional program in neuroblastoma
Source: Oncogenesis. 2025 Apr 24;14(1):13. doi: 10.1038/s41389-025-00557-2 (PMC12022051; doi:10.1038/s41389-025-00557-2)
Supplement: Supplementary file 4 — Dataset 3 [file 41389_2025_557_MOESM4_ESM.xlsx]

## Sheet: siCtrl_KAT2A_ChIPseq
Table S3. The knockdown of MYCN in IMR32 cells for 72 h reduced KAT2A ChIP-seq peak number (ChIP-seq peak calling p<10^-5).
Peaks in siCtrl
Chr	Start	End	Nearest Refseq	Gene Name
chr6	31508893	31510147	NM_004640	DDX39B
chr20	2450798	2451592	NM_003091	SNRPB
chr12	112846889	112847523	NM_000970	RPL6
chr17	80231015	80231723	NM_001893	CSNK1D
chr16	2317620	2318244	NM_006711	RNPS1
chr16	1358921	1359551	NM_003345	UBE2I
chr6	20402037	20402675	NM_001949	E2F3
chr1	93297467	93298043	NM_000969	RPL5
chr19	42784195	42784921	NM_015125	CIC
chr9	127623721	127624367	NM_007209	RPL35
chr3	52029530	52030019	NM_000992	RPL29
chr2	62115004	62115899	NM_006430	CCT4
chr17	41150170	41151026	NM_000988	RPL27
chr8	74205401	74205964	NM_000971	RPL7
chr7	1765991	1766462	NR_120508	ELFN1-AS1
chr2	217363494	217364178	NM_000998	RPL37A
chr16	70557604	70558224	NM_012426	SF3B3
chr1	31538225	31538643	NM_014676	PUM1
chr7	28657995	28658474	NM_004904	CREB5
chr11	75110463	75111031	NM_001005	RPS3
chr1	197643331	197643690	NM_019049	DENND1B
chr17	72199733	72200432	NM_000999	RPL38
chr6	23004354	23004748	NR_134613	LOC105374972
chr19	1438280	1438924	NM_001018	RPS15
chr9	84211000	84211450	NM_005077	TLE1
chr22	39714984	39715762	NR_002439	SNORD43
chr17	70470888	70471234	NR_036488	LINC00673
chr19	3985032	3985552	NM_001961	EEF2
chr2	3622677	3623440	NM_001011	RPS7
chr2	73114185	73114621	NM_003124	SPR
chr2	73461371	73461922	NM_006429	CCT7
chr11	72340163	72340729	NM_002599	PDE2A
chr18	47018375	47018958	NM_000985	RPL17
chr3	197676901	197677616	NM_000996	RPL35A
chr1	45097589	45098039	NR_145816	SNORD145
chr13	27580429	27580878	NR_046547	USP12-AS1
chr1	61400709	61401130	NR_110617	NFIA-AS2
chr15	73181973	73182743	NM_031284	ADPGK
chr19	5690256	5690669	NM_015414	RPL36
chr3	12882453	12883384	NM_000994	RPL32
chr1	182668384	182669133	NR_146548	LINC01688
chr4	152020609	152021423	NM_001006	RPS3A
chr1	53585400	53585843	NM_006671	SLC1A7
chr19	2984001	2984421	NM_024760	TLE6
chr12	53846138	53846638	NM_005016	PCBP2
chr12	132977136	132977647	NR_120467	LOC101928416
chr2	101618619	101619349	NM_000993	RPL31
chr6	42847329	42848025	NM_198486	RPL7L1
chr19	46156799	46157173	NM_012155	EML2
chr4	39459953	39460865	NM_000661	RPL9
chr2	70699498	70699974	NR_046798	TGFA-IT1
chr17	46080812	46081660	NR_162100	MIR10226
chr2	217203931	217204768	NM_020814	44624
chr2	174219092	174219770	NM_031942	CDCA7
chr17	41438360	41438797	NR_027412	LINC00910
chr17	19091241	19091763	NR_006880	SNORD3A
chr16	49558244	49558801	NR_144553	ADAM3B
chr17	69824356	69824629	NR_110876	ROCR
chr12	56510358	56510732	NM_021104	RPL41
chr17	72077083	72077548	NM_000999	RPL38
chr16	2197848	2198212	NM_014353	RAB26
chr16	57126828	57127123	NM_152727	CPNE2
chr6	33239534	33240249	NM_022551	RPS18
chr9	136214996	136215544	NM_000972	RPL7A
chr16	89627015	89627545	NM_000977	RPL13
chr9	134269333	134269894	NM_013318	PRRC2B
chr17	45973237	45974027	NM_003110	SP2
chr17	78415051	78415483	NR_039883	MIR4730
chr15	45461695	45462147	NM_138356	SHF
chr21	47604306	47604711	NM_032261	SPATC1L
chr19	5091245	5091669	NM_015015	KDM4B
chr10	79793587	79793890	NM_001026	RPS24
chr17	72450321	72450693	NM_007261	CD300A
chr17	43852975	43853346	NM_004382	CRHR1
chr20	35724163	35724662	NM_002895	RBL1
chr7	45025707	45026240	NR_003697	SNHG15
chr17	56002658	56003207	NM_001271875	CUEDC1
chr6	151366655	151367051	NM_015440	MTHFD1L
chr3	186500809	186501753	NM_001967	EIF4A2
chr5	180670497	180670968	NM_006098	RACK1
chr14	24835786	24836074	NM_004554	NFATC4
chr17	75953847	75954394	NM_018996	TNRC6C
chr4	109541696	109542175	NM_000995	RPL34
chr5	175263964	175264649	NM_006650	CPLX2
chr20	51575706	51576091	NM_173485	TSHZ2
chr17	72451973	72452423	NM_007261	CD300A
chr15	49090513	49090813	NM_014985	CEP152
chr8	124408602	124409106	NM_014109	ATAD2
chr12	6356022	6356303	NM_001769	CD9
chr12	11871937	11872208	NM_001987	ETV6
chr6	34393250	34393907	NM_001014	RPS10
chr2	182438955	182439458	NM_201548	CERKL
chr1	21503145	21503395	NM_003760	EIF4G3
chr15	82824498	82825138	NM_001021	RPS17
chr2	163332220	163332593	NM_012198	GCA
chr15	31593661	31593986	NM_015995	KLF13
chr9	130361484	130361818	NM_003165	STXBP1
chr6	154413613	154414044	NM_000914	OPRM1
chr5	61105084	61105709	NR_105000	C5orf64-AS1
chr2	38318722	38319670	NM_000104	CYP1B1
chr1	216314554	216314865	NR_125992	LOC102723833
chrX	118925336	118925611	NM_001000	RPL39
chr18	58113814	58114485	NM_005912	MC4R
chr6	35436167	35436578	NM_007104	RPL10A
chr11	126498935	126499392	NR_120532	LOC101929427
chr3	23958612	23959048	NM_002948	RPL15
chr19	34165164	34165646	NM_022467	CHST8
chr17	71488400	71489357	NR_135635	LOC101928251
chr21	9696714	9696974	NR_128711	MIR3648-2
chr11	117363346	117363898	NM_014956	CEP164
chr16	2014418	2014944	NM_002952	RPS2
chr17	71339579	71340296	NM_012121	CDC42EP4
chr2	206950040	206950654	NM_017759	INO80D
chr17	78418616	78419277	NR_039883	MIR4730
chr20	48631637	48632118	NR_051976	TRERNA1
chr1	162851870	162852297	NM_178550	CCDC190
chr13	109953951	109954650	NR_126361	LINC00399
chr19	41048255	41048640	NM_020971	SPTBN4
chr10	35029084	35029355	NM_019619	PARD3
chr16	330089	330423	NM_001176	ARHGDIG
chr1	173836543	173837158	NR_002579	SNORD74
chr1	143282479	143282866	NR_110761	LOC102723769
chr17	1302968	1303598	NM_006761	YWHAE
chr15	31528560	31529045	NM_001243538	LOC283710
chr6	31588485	31589115	NM_004638	PRRC2A
chr4	41824321	41824698	NR_104143	LINC00682
chr5	149828674	149829352	NM_005617	RPS14
chr11	35270158	35270441	NR_145794	SNORD164
chr15	83208823	83209317	NM_001021	RPS17
chr2	220310106	220310424	NM_005876	SPEG
chr8	146017332	146017796	NR_106909	MIR6850
chr2	17366200	17366493	NM_001099218	RAD51AP2
chr5	176237104	176237460	NM_133369	UNC5A
chr17	19093068	19093674	NR_006881	SNORD3C
chr7	13451333	13451758	NM_004956	ETV1
chr5	40834578	40835532	NM_000997	RPL37
chr2	43084379	43084775	NM_012205	HAAO
chr9	130213392	130213746	NM_000976	RPL12
chr16	2518865	2519296	NR_135198	LOC729652
chr10	120739670	120740045	NM_199461	NANOS1
chr8	143683051	143683383	NM_015193	ARC
chr7	36254490	36255094	NM_030636	EEPD1
chr10	76399854	76400179	NR_120673	LOC102723439
chr12	124947832	124948361	NM_006312	NCOR2
chr14	93383771	93384273	NM_001275	CHGA
chr2	38445411	38446126	NM_173652	CYP1B1-AS1
chr20	62257533	62258113	NM_012384	GMEB2
chr18	49180983	49181274	NR_040074	LINC01630
chr11	70477641	70478067	NR_046567	SHANK2-AS1
chr4	82393095	82393494	NM_152545	RASGEF1B
chr9	138026068	138026404	NM_006334	OLFM1
chr20	5099671	5100540	NR_028370	PCNA-AS1
chr22	29502877	29503164	NM_032045	KREMEN1
chr2	74739958	74740674	NM_016170	TLX2
chr10	135074726	135075168	NR_108078	MIR202HG
chr2	127734086	127734564	NM_001322244	TEX51
chr9	19379828	19380294	NM_001010	RPS6
chr10	43589501	43589794	NM_000323	RET
chr2	46604212	46604777	NR_146999	LINC01820
chr11	61560123	61560690	NM_004111	FEN1
chr12	96652338	96652685	NM_005230	ELK3
chr16	27931852	27932174	NM_144675	GSG1L
chr5	141863100	141863465	NM_000800	FGF1
chr17	38474542	38474844	NM_000964	RARA
chr9	108618120	108618543	NM_018112	TMEM38B
chr7	69884900	69885159	NM_022479	GALNT17
chr2	37870289	37870591	NM_006449	CDC42EP3
chr15	65629845	65630357	NR_002757	RNU5B-1
chr1	181065278	181065674	NM_016545	IER5
chr16	25720574	25720854	NM_006040	HS3ST4
chr6	33811606	33811886	NM_002418	MLN
chr3	194592174	194592488	NR_146990	LINC01972
chr11	62149597	62149888	NM_003357	SCGB1A1
chr12	75920444	75920782	NM_007043	KRR1
chr17	37009610	37010092	NM_000978	RPL23
chr1	221483150	221483395	NR_024236	C1orf140
chr15	50647208	50647893	NM_002041	GABPB1
chr14	103058090	103058623	NM_015156	RCOR1
chr2	241856023	241856662	NM_001351305	CROCC2
chr15	46570285	46570694	NR_135680	LOC105370802
chr22	38712994	38713330	NM_001894	CSNK1E
chr3	122829087	122829336	NM_006810	PDIA5
chr10	70630895	70631383	NM_024045	DDX50
chr17	71153478	71153887	NM_001050	SSTR2
chr17	38499424	38499707	NR_110861	RARA-AS1
chr17	76931927	76932292	NM_003255	TIMP2
chr1	16840400	16840843	NR_004400	RNVU1-18
chr19	19389208	19389539	NM_203510	TM6SF2
chr17	18965217	18965748	NR_003271	SNORD3B-1
chr17	56084710	56085449	NM_006924	SRSF1
chr2	206620253	206620517	NM_003872	NRP2
chr12	108977822	108978103	NM_181724	TMEM119
chr1	226874423	226874846	NR_103784	ITPKB-IT1
chr8	99428944	99429274	NM_020697	KCNS2
chr14	106319310	106319777	NR_039730	MIR4507
chr7	31088623	31088967	NM_001118	ADCYAP1R1
chr17	70771757	70772467	NR_033876	LINC00511
chr1	61377718	61378185	NR_110617	NFIA-AS2
chr17	38803717	38804350	NM_003079	SMARCE1
chr20	39766612	39766983	NR_109889	PLCG1-AS1
chr15	78963887	78964463	NM_000750	CHRNB4
chr5	176258211	176258509	NM_133369	UNC5A
chr1	163620410	163620830	NR_104294	LOC100422212
chr9	83985631	83986105	NM_005077	TLE1
chr2	122835443	122835679	NM_004622	TSN
chr4	993339	993922	NM_000203	IDUA
chr4	190198525	190199091	NR_121679	LINC01262
chr15	74569541	74569935	NM_025055	CCDC33
chr20	56784823	56785082	NM_080674	ANKRD60
chr18	77337084	77337413	NR_148949	LOC284240
chr19	49122071	49122636	NM_000979	RPL18
chr17	41533615	41534487	NR_031751	MIR2117
chr8	66557283	66557586	NM_014637	MTFR1
chr9	120547317	120547675	NM_003266	TLR4
chr15	96170303	96170610	NR_027132	LINC00924
chr3	41216054	41216369	NM_001904	CTNNB1
chr2	677196	677529	NM_152834	TMEM18
chr9	138029227	138029533	NR_046107	LOC401557
chr10	115613800	115614572	NM_014881	DCLRE1A
chr3	29495560	29495812	NM_014483	RBMS3
chr6	119091496	119091841	NR_037662	SELENOKP3
chr13	97777555	97778095	NR_125725	LINC00456
chr3	184032426	184032848	NM_004953	EIF4G1
chr17	30646624	30646894	NM_022344	C17orf75
chr17	18966932	18967438	NR_003271	SNORD3B-1
chr21	43781561	43781843	NM_003225	TFF1
chr1	60525006	60525589	NM_152377	C1orf87
chr9	102147970	102148209	NR_102270	NAMA
chr2	85839228	85839727	NM_006590	USP39
chr15	66972122	66972454	NM_005585	SMAD6
chrX	71496624	71497111	NM_001007	RPS4X
chr2	33258929	33259179	NM_000627	LTBP1
chr12	29394677	29395023	NM_018099	FAR2
chr1	17241200	17241498	NM_014675	CROCC
chr4	77872230	77872478	NM_018243	SEPTIN11
chr15	62826074	62826678	NM_152648	MGC15885
chr16	18801177	18801715	NM_001019	RPS15A
chr7	26241037	26241443	NM_007276	CBX3
chr2	38322762	38323186	NM_000104	CYP1B1
chr4	47633023	47633471	NR_107020	MIR8053
chr3	127317142	127317636	NM_004526	MCM2
chr6	38670497	38670893	NM_006708	GLO1
chr17	58469728	58470010	NM_032582	USP32
chr5	138060922	138061199	NR_134244	LOC105379194
chr4	1708857	1709121	NM_006527	SLBP
chr17	41516076	41516740	NR_146952	MIR2117HG
chr12	11842625	11842890	NM_001987	ETV6
chr6	139794424	139794776	NR_033919	LINC01625
chr15	65822514	65822804	NM_016395	HACD3
chr16	46464930	46465154	NM_001004299	ANKRD26P1
chr17	43886991	43887241	NM_004382	CRHR1
chr10	131908833	131909111	NM_001355042	C10orf143
chr8	26149105	26149484	NM_002717	PPP2R2A
chr11	112742743	112743432	NM_000615	NCAM1
chr14	65290058	65290302	NM_000347	SPTB
chr2	241506036	241506294	NM_018226	RNPEPL1
chr19	4279253	4279704	NM_020209	SHD
chr12	125205205	125205615	NM_005505	SCARB1
chr13	94961021	94961305	NR_046535	GPC6-AS1
chr14	76952521	76952998	NM_004452	ESRRB
chr17	47991569	47991805	NM_001934	DLX4
chr4	49512136	49512410	NM_025087	CWH43
chr12	31015441	31015754	NM_001080509	TSPAN11
chr12	108039569	108039994	NM_007062	PWP1
chr4	83701824	83702066	NM_024906	SCD5
chr15	101371688	101371999	NR_160702	LOC105369201
chr15	68992783	68993059	NM_006091	CORO2B
chr19	51307556	51308194	NM_032712	C19orf48
chr1	117229849	117230155	NR_149353	C1orf137
chr1	245133507	245133889	NM_032328	EFCAB2
chr5	133262773	133263117	NR_131252	WSPAR
chr17	42885096	42885385	NM_005497	GJC1
chr2	45256445	45256660	NM_016932	SIX2
chr1	92264770	92265098	NM_003243	TGFBR3
chr3	196729683	196730115	NR_038285	MELTF-AS1
chr1	166319724	166319940	NR_146890	LINC01675
chr13	36384399	36384675	NM_004734	DCLK1
chr2	17357795	17358089	NM_001099218	RAD51AP2
chr12	700737	700976	NR_134624	LOC105369595
chr8	134286303	134286588	NM_006096	NDRG1
chr17	46091526	46092621	NR_162100	MIR10226
chr1	156681184	156681570	NM_001878	CRABP2
chr8	20185870	20186179	NM_021020	LZTS1
chr9	98979684	98980010	NR_146524	HSD17B3-AS1
chr1	54925322	54925581	NM_018070	SSBP3
chr10	122838860	122839198	NM_018117	WDR11
chr12	113670626	113670844	NM_017901	TPCN1
chr17	52863246	52863586	NM_005486	TOM1L1
chr5	55291105	55291432	NR_102755	FLJ31104
chr1	227161068	227161688	NM_020247	COQ8A
chr20	19716103	19716402	NM_018993	RIN2
chr4	49309225	49309813	NM_025087	CWH43
chr10	28683043	28683314	NM_173496	MPP7
chr4	20338911	20339162	NR_037876	SLIT2-IT1
chr10	20255604	20255915	NM_032812	PLXDC2
chr19	38548555	38549033	NR_145800	SNORD152
chr15	72766067	72766562	NR_135678	TMEM202-AS1
chr3	185654739	185655403	NM_004593	TRA2B
chr8	140807464	140807853	NM_001282534	KCNK9
chr4	49514467	49514681	NM_025087	CWH43
chr21	44863582	44864129	NM_194309	LINC00319
chr2	19974673	19974921	NR_033875	LINC00954
chr4	49315965	49316551	NM_025087	CWH43
chr8	140438752	140439299	NM_001282534	KCNK9
chr1	143282141	143282356	NR_110761	LOC102723769
chr13	97876334	97876603	NM_144778	MBNL2
chr12	125016791	125017165	NM_006312	NCOR2
chr15	46607531	46607875	NR_135680	LOC105370802
chr12	54674543	54675214	NM_002136	HNRNPA1
chr13	98941828	98942152	NR_036129	MIR3170
chr2	17367091	17367427	NM_001099218	RAD51AP2
chr6	32940008	32940412	NM_005104	BRD2
chr6	21199535	21199844	NR_103790	LINC00581
chr4	49322133	49322618	NM_025087	CWH43
chr3	195895894	195896230	NM_001001699	LINC00885
chr10	134607321	134607554	NM_177400	NKX6-2
chr6	133753163	133753491	NM_004100	EYA4
chr2	17357324	17357589	NM_001099218	RAD51AP2
chr11	11428810	11429083	NM_001256686	CSNK2A3
chr16	28302907	28303559	NM_001024401	SBK1
chr7	71900432	71900689	NM_031468	CALN1
chr19	17868190	17868434	NM_015122	FCHO1
chr19	384831	385102	NM_016585	THEG
chr13	48701645	48701918	NM_014166	MED4
chr19	18561901	18562116	NM_016368	ISYNA1
chr17	70403526	70403852	NR_135222	LINC02003
chr19	14293192	14293464	NM_014921	ADGRL1
chr1	205719572	205719877	NM_022731	NUCKS1
chr5	143396737	143397000	NM_030799	YIPF5
chr17	41545344	41545946	NM_004941	DHX8
chr20	40691884	40692122	NM_032221	CHD6
chr19	1249368	1249608	NM_177401	MIDN
chr17	60556199	60556657	NM_006852	TLK2
chr6	73233860	73234107	NM_019842	KCNQ5
chr16	11758859	11759234	NM_003498	SNN
chr3	38643330	38643611	NM_000335	SCN5A
chr5	159826701	159827146	NM_022090	ZBED8
chr4	49329725	49330008	NM_025087	CWH43
chr6	153304460	153305065	NM_012177	FBXO5
chr17	965435	968242	NM_001092	ABR
chr1	91966370	91967199	NM_003503	CDC7
chr12	132546967	132547235	NM_182613	EP400P1
chr17	80290236	80290436	NM_003004	SECTM1
chr17	48797040	48797448	NM_006107	LUC7L3
chr2	31234509	31234787	NM_024572	GALNT14
chr21	47392803	47393029	NR_109931	LOC101928796
chr1	149223822	149224225	NR_004408	RNU1-3
chr2	10262284	10262726	NM_001034	RRM2
chr17	55952846	55953124	NM_016070	MRPS23
chr4	41798430	41799093	NM_003924	PHOX2B
chr1	17222491	17223030	NR_004408	RNU1-3
chr17	78427010	78427320	NM_002522	NPTX1
chr2	12095624	12096415	NR_110196	MIR3681HG
chr16	85313668	85313929	NM_153238	LINC00311
chr10	122357667	122358018	NM_001012711	LINC01561
chr6	26045633	26046157	NM_003531	HIST1H3C
chr2	68921246	68921506	NM_014882	ARHGAP25
chr10	62426808	62426985	NM_001149	ANK3
chr12	1100067	1100336	NM_178039	ERC1
chr11	118306883	118307196	NM_005933	KMT2A
chr7	36318012	36318599	NM_015314	KIAA0895
chr3	169072552	169072814	NR_134932	LOC105374205
chr20	47370879	47371141	NM_020820	PREX1
chr1	10928053	10928328	NM_017766	CASZ1
chr17	49879948	49880258	NM_020178	CA10
chr1	224392459	224392702	NR_110669	LOC101927143
chr6	30882064	30882287	NM_020442	VARS2
chr1	24018258	24018607	NM_000975	RPL11
chr6	52149021	52149823	NM_002388	MCM3
chr13	98628382	98628614	NM_002271	IPO5
chr9	133733204	133733603	NM_005157	ABL1
chr15	58535356	58535694	NM_020980	AQP9
chr12	31272114	31272586	NM_004399	DDX11
chr19	4066979	4067351	NM_015898	ZBTB7A
chr5	149840826	149841201	NM_005617	RPS14
chr17	41654000	41654207	NM_001986	ETV4
chr19	1252844	1253262	NM_177401	MIDN
chr7	98467950	98468185	NM_152913	TMEM130
chr15	31694934	31695234	NM_015995	KLF13
chr4	49308827	49309102	NM_025087	CWH43
chr12	57118822	57119095	NM_005594	NACA
chr17	75369107	75369343	NM_006640	SEPTIN9
chr7	151574294	151574792	NM_016203	PRKAG2
chr8	49467576	49467873	NR_105002	LOC101929268
chr8	10512322	10512937	NM_178857	RP1L1
chr17	47801014	47801280	NM_005827	SLC35B1
chr14	91225805	91226106	NM_001010854	TTC7B
chr16	5632043	5632277	NR_110902	LINC01570
chr7	157619929	157620166	NR_038966	LOC100506585
chr14	51974853	51975091	NM_152330	FRMD6
chr12	120638522	120638886	NM_001002	RPLP0
chr11	66095764	66095959	NM_004292	RIN1
chr10	80826762	80827035	NR_015429	ZMIZ1-AS1
chr1	54808432	54808715	NM_018070	SSBP3
chr12	117127806	117128273	NM_024738	C12orf49
chr5	137090134	137090617	NM_006805	HNRNPA0
chr15	88565752	88566156	NR_162119	MIR11181
chr17	52870745	52870957	NM_005486	TOM1L1
chr5	107040461	107040887	NM_001962	EFNA5
chr5	75698782	75699013	NM_006633	IQGAP2
chr9	132971289	132971588	NM_014286	NCS1
chr2	43130975	43131276	NM_012205	HAAO
chr7	42440537	42440845	NM_000168	GLI3
chr17	19015434	19015947	NR_006882	SNORD3D
chr9	85919800	85920094	NM_174938	FRMD3
chr12	125036178	125036605	NM_006312	NCOR2
chr14	105818774	105819405	NM_001519	BRF1
chr1	222886585	222886968	NM_144695	BROX
chr9	135421333	135421743	NM_020064	BARHL1
chr18	42323967	42324445	NM_015559	SETBP1
chr2	3317687	3317913	NM_003310	EIPR1
chr10	3120751	3121083	NM_002627	PFKP
chr1	82726465	82727078	NM_012302	ADGRL2
chr17	48442607	48442832	NM_016504	MRPL27
chr5	136478129	136478336	NR_134246	LOC105379192
chr1	232173634	232174203	NR_126441	DISC1-IT1
chr10	120731604	120731834	NM_199461	NANOS1
chr2	75303270	75303545	NR_049796	MIR5000
chr15	64214563	64214924	NR_120344	LOC101928988
chr12	104457985	104458503	NM_013320	HCFC2
chr12	50446876	50447122	NM_001095	ASIC1
chr10	77237400	77237688	NM_032024	LRMDA
chr15	78911011	78911479	NM_000743	CHRNA3
chr4	190200717	190201070	NR_121679	LINC01262
chr7	73668376	73668794	NM_002914	RFC2
chr17	28715638	28715937	NM_001304	CPD
chr8	99376504	99376881	NR_162095	MIR9903
chr20	29629686	29629891	NR_045115	MLLT10P1
chr4	49284295	49284507	NM_025087	CWH43
chr6	168071008	168071238	NR_117091	LINC02538
chr15	70075635	70075853	NR_026764	LINC00593
chr17	60743610	60743887	NM_006039	MRC2
chr7	1625847	1626281	NR_021487	PSMG3-AS1
chr7	128171483	128171901	NM_018396	METTL2B
chr8	10375057	10375375	NM_198464	PRSS55
chr3	101405302	101405585	NM_000986	RPL24
chr15	78973953	78974442	NM_000750	CHRNB4
chr1	203830759	203831296	NM_003094	SNRPE
chr2	20550215	20550559	NM_015317	PUM2
chr6	74230429	74230742	NM_001402	EEF1A1
chr16	85470688	85471067	NR_049816	MIR5093
chr5	139088694	139089207	NM_016463	CXXC5
chr7	131962165	131962511	NR_134565	LOC101928807
chr22	49546286	49546812	NR_038944	LINC01310
chr7	99698153	99698685	NM_005916	MCM7
chr11	19581135	19581502	NR_039706	MIR4486
chr7	91053743	91054070	NM_003505	FZD1
chr20	36147910	36148258	NM_006698	BLCAP
chr1	75277273	75277919	NM_001889	CRYZ
chr7	90831176	90831454	NM_003505	FZD1
chr4	80366593	80366955	NM_033214	GK2
chr6	126589335	126589593	NM_001012507	CENPW
chr7	96304861	96305182	NM_006304	SEM1
chr20	8268024	8268288	NR_046809	PLCB1-IT1
chr11	117547407	117547628	NM_020693	DSCAML1
chr9	38421515	38422080	NM_001007563	IGFBPL1
chr9	2234425	2234782	NM_003070	SMARCA2
chr20	37063719	37064146	NR_015366	SNHG17
chr10	29543482	29544085	NM_032517	LYZL1
chr12	117558579	117558885	NR_120464	TESC-AS1
chr7	26838712	26838891	NM_003930	SKAP2
chr17	79399942	79400249	NR_036152	MIR3186
chr4	110223947	110224222	NM_001039778	ZCCHC23
chr18	22747954	22748390	NR_146903	LINC01894
chr4	16009275	16009625	NM_031950	FGFBP2
chr3	58834647	58834994	NR_110820	C3orf67-AS1
chr6	20707084	20707513	NM_017774	CDKAL1
chr4	164669823	164670038	NM_017923	44621
chr4	49302544	49303118	NM_025087	CWH43
chr17	70774703	70774914	NR_033876	LINC00511
chr8	21641983	21642247	NM_001495	GFRA2
chr17	40074231	40074530	NM_001096	ACLY
chr2	98898098	98898475	NM_001298	CNGA3
chr7	152268135	152268380	NM_005431	XRCC2
chr3	170074543	170074827	NM_005414	SKIL
chr15	92972851	92973275	NM_006011	ST8SIA2
chr12	68743818	68744466	NM_017440	MDM1
chr17	77680525	77680898	NR_039893	MIR4739
chr10	97075270	97075582	NM_020992	PDLIM1
chr7	73588696	73589014	NM_022170	EIF4H
chr1	230281308	230281537	NM_004481	GALNT2
chr16	58426261	58426548	NM_022770	GINS3
chr8	142438392	142438602	NM_007079	PTP4A3
chr1	228674476	228674979	NM_001010858	RNF187
chr6	143591986	143592414	NM_016108	AIG1
chr8	73736566	73736814	NR_110656	LOC101926908
chr13	113411022	113411299	NR_046661	ATP11A-AS1
chr5	112257187	112257482	NM_005669	REEP5
chr7	10128	10359	NR_134325	LOC102723672
chr5	139090557	139090901	NR_105052	PSD2-AS1
chr12	12419963	12420237	NM_002336	LRP6
chr17	73781046	73781644	NM_001080419	UNK
chr3	176915646	176915931	NM_024665	TBL1XR1
chrY	2803426	2803840	NM_003411	ZFY
chr6	862370	863220	NR_110853	LOC101927691
chr21	40685572	40685812	NM_018963	BRWD1
chr1	228916979	228917219	NM_021205	RHOU
chr7	51589568	51590232	NR_157843	LOC107986794
chr15	52093711	52093923	NM_014547	TMOD3
chr19	12944197	12944520	NM_031429	RTBDN
chr5	107141986	107142262	NM_001962	EFNA5
chr5	168374211	168374431	NR_109897	LOC728095
chr15	88335801	88336076	NR_162119	MIR11181
chr1	39077396	39077632	NR_146761	LINC01685
chr11	43019110	43019283	NR_033868	HNRNPKP3
chr8	7812468	7812704	NR_027424	FAM66E
chr19	10828368	10828706	NM_004945	DNM2
chr14	104691504	104692135	NR_146611	LINC02691
chr17	59222379	59222932	NR_136397	LOC101927855
chr15	55845222	55845521	NM_015617	PYGO1
chr16	49576244	49576744	NR_144553	ADAM3B
chr9	114937073	114937289	NM_022486	SUSD1
chr4	190817338	190817665	NR_132380	LINC01596
chr1	93544583	93544822	NM_007358	MTF2
chr1	213405221	213405568	NM_012424	RPS6KC1
chr3	102283434	102283752	NM_175056	ZPLD1
chr16	89138702	89138946	NM_174917	ACSF3
chr1	214196195	214196624	NM_002763	PROX1
chr2	74735104	74735617	NM_032673	PCGF1
chr20	49772852	49773389	NM_002237	KCNG1
chr3	194853885	194854067	NR_036089	MIR3137
chr21	9696344	9696547	NR_128711	MIR3648-2
chr2	208116444	208117026	NR_110283	MYOSLID-AS1
chr9	68426039	68427026	NR_039688	MIR4477A
chrY	10029480	10029816	NR_003593	TTTY23B
chr10	79899031	79899482	NM_001026	RPS24
chr2	17356718	17356999	NM_001099218	RAD51AP2
chr19	40324081	40324357	NM_004714	DYRK1B
chr7	107410585	107410822	NR_144536	LOC101927974
chr17	35836604	35836806	NM_007026	DUSP14
chr12	131356703	131357260	NM_006325	RAN
chr9	130897773	130898033	NM_001013652	PTGES2-AS1
chr11	69169019	69169231	NM_001319657	LOC102724265
chr19	48896743	48897088	NM_000836	GRIN2D
chr14	35025176	35025636	NR_004430	RNU1-1
chr11	62341086	62341337	NM_001404	EEF1G
chr6	143605186	143605450	NM_016108	AIG1
chr2	5175200	5175577	NR_034134	LINC01249
chr20	46587028	46587250	NR_109942	LINC01523
chr6	143446625	143446868	NM_016108	AIG1
chr1	32138554	32138903	NM_012392	PEF1
chr2	120577969	120578193	NM_002830	PTPN4
chr9	132221484	132221931	NR_038955	LINC00963
chr12	120800957	120801601	NM_002442	MSI1
chr4	6418417	6418726	NM_020416	PPP2R2C
chr1	245134438	245134737	NR_111907	LOC101928068
chr6	36562129	36562517	NM_003017	SRSF3
chr17	61558282	61558471	NM_000789	ACE
chr1	182991833	182992085	NM_002293	LAMC1
chr17	59554637	59554833	NM_018488	TBX4
chr2	17359786	17359973	NM_001099218	RAD51AP2
chr8	66057255	66057885	NR_038901	LINC00251
chr17	56018454	56018699	NM_001271875	CUEDC1
chr1	205160864	205161094	NM_015375	DSTYK
chr19	38720379	38720676	NM_004647	DPF1
chr12	55391800	55392314	NM_014796	TESPA1
chr5	168199467	168199805	NR_029632	MIR218-2
chr1	61219224	61219563	NR_110628	LOC101926964
chr1	204159599	204160046	NM_002256	KISS1
chr14	69419656	69419906	NM_001102	ACTN1
chr13	99852470	99852922	NR_036531	UBAC2-AS1
chr1	45241243	45241586	NR_000015	SNORD55
chr16	89939698	89939889	NM_014972	TCF25
chr15	87338087	87338615	NR_135682	LOC105370954
chr18	38250806	38251283	NR_110791	LINC01477
chr4	49321706	49321912	NM_025087	CWH43
chr4	110624704	110624967	NM_001226	CASP6
chr12	76231582	76231789	NM_007350	PHLDA1
chr3	18411219	18411550	NM_002971	SATB1
chr1	32757381	32757629	NM_004964	HDAC1
chr1	192458287	192458546	NM_002922	RGS1
chr2	44907554	44908006	NR_147194	LINC01833
chr10	134235780	134236190	NR_149317	C10orf91
chr4	10590965	10591228	NM_052964	CLNK
chr17	56084052	56084591	NM_006924	SRSF1
chr7	33818906	33819255	NM_133468	BMPER
chr1	168274262	168274578	NM_005149	TBX19
chr11	46450750	46450929	NR_036118	MIR3160-2
chr10	47590974	47591258	NR_103827	ANTXRLP1
chr5	137985453	137985703	NM_004134	HSPA9
chr14	35015859	35016537	NR_004408	RNU1-3
chr20	46340050	46340342	NM_018837	SULF2
chr4	41751626	41752064	NM_003924	PHOX2B
chrY	13437203	13437552	NR_033667	GYG2P1
chr1	55242133	55242343	NM_152268	PARS2
chr1	99745117	99745325	NM_014839	PLPPR4
chr2	67929365	67929623	NR_110271	LINC01812
chr13	37478412	37478732	NM_005905	SMAD9
chr18	8704936	8705152	NR_120598	GACAT2
chr3	128598109	128598431	NM_014049	ACAD9
chr16	4572221	4572548	NM_013399	CDIP1
chr2	23756301	23756530	NM_025067	KLHL29
chr9	79371228	79371449	NR_015342	PCA3
chr20	19739676	19739994	NM_018993	RIN2
chr12	125645076	125645404	NM_052907	TMEM132B
chr8	21652437	21652673	NM_001495	GFRA2
chr2	217774500	217775196	NR_130782	LINC01921
chr6	155246906	155247079	NR_036100	MIR1273C
chr12	124673164	124673443	NM_181709	RFLNA
chr2	133019946	133020236	NM_001358416	ANKRD30BL
chr6	161065501	161066067	NM_005577	LPA
chr17	53712705	53712956	NM_018286	TMEM100
chr12	104074291	104074626	NM_017564	STAB2
chr17	37774032	37774285	NM_032192	PPP1R1B
chr20	62687168	62687473	NM_003195	TCEA2
chrX	24167564	24168273	NM_003410	ZFX
chr7	73119463	73119754	NR_036247	MIR4284
chr17	55038190	55038366	NM_004645	COIL
chr6	33340486	33340773	NM_002263	KIFC1
chr2	37962709	37962915	NM_006449	CDC42EP3
chr8	134299700	134299911	NM_006096	NDRG1
chr2	220376342	220376569	NM_018674	ASIC4
chr7	131504809	131505007	NR_110836	LOC101928782
chr22	20104834	20105171	NM_002882	RANBP1
chr7	61806045	61806291	NR_003952	ZNF733P
chr10	65473061	65473462	NM_004241	JMJD1C
chr6	125420990	125421215	NM_003287	TPD52L1
chr1	97483599	97483818	NR_046590	DPYD-AS1
chr6	118259608	118259904	NM_001029858	SLC35F1
chr17	32366951	32367368	NM_001094	ASIC2
chr19	4296476	4296855	NM_144615	TMIGD2
chr22	51082067	51082703	NM_000487	ARSA
chr17	43404078	43404340	NM_003954	MAP3K14
chr22	42718198	42718485	NM_005650	TCF20
chr1	143281667	143281900	NR_110761	LOC102723769
chr1	210799455	210800002	NM_018194	HHAT
chr17	41487126	41487453	NM_001661	ARL4D
chr13	41885102	41885336	NM_018527	NAA16
chr1	212208587	212208838	NM_016448	DTL
chr8	95756311	95756599	NM_181787	DPY19L4
chr7	127907320	127907743	NM_000230	LEP
chr1	221483557	221483831	NR_024236	C1orf140
chr20	30175553	30175840	NR_046853	HM13-AS1
chr10	94449246	94449548	NM_002729	HHEX
chr11	125157631	125157988	NM_022062	PKNOX2
chr4	49290578	49290871	NM_025087	CWH43
chr10	102443634	102444067	NM_000278	PAX2
chr2	29485562	29485960	NM_004304	ALK
chr21	36612078	36612296	NM_001754	RUNX1
chr6	20868702	20869290	NM_017774	CDKAL1
chr20	20530024	20530325	NM_020343	RALGAPA2
chr6	91387136	91387467	NM_003188	MAP3K7
chr18	57244459	57244704	NM_133459	CCBE1
chr1	145360821	145361077	NR_125967	LINC01719
chr12	57913271	57913578	NR_030346	MIR616
chr2	182497425	182498081	NM_201548	CERKL
chr15	26639964	26640341	NM_000814	GABRB3
chr2	221134242	221134484	NR_036228	MIR4268
chrX	106846320	106846583	NM_002764	PRPS1
chr13	44877960	44878231	NM_001010897	SERP2
chr5	168215119	168215432	NR_029632	MIR218-2
chr2	208002653	208002884	NM_003709	KLF7
chr8	127837052	127837250	NR_045262	PCAT1
chr13	109440121	109440377	NM_015011	MYO16
chr7	29359725	29360075	NR_120522	LOC102724484
chr5	122786838	122787088	NM_153223	CEP120
chr7	148581583	148581978	NM_004456	EZH2
chr1	937377	937577	NM_021170	HES4
chr1	198500160	198500461	NM_133262	ATP6V1G3
chr6	5472401	5472665	NR_125846	LOC101927972
chr17	17687360	17687631	NM_144774	SMCR5
chr6	104781238	104781791	NM_020771	HACE1
chr7	142144525	142144803	NR_162121	MIR11400
chr17	8178842	8179119	NM_016492	RANGRF
chr6	3655150	3655465	NM_183373	PXDC1
chr17	41393086	41393388	NM_001363254	CCDC200
chr12	55402904	55403712	NM_021191	NEUROD4
chr12	31226840	31227626	NM_004399	DDX11
chr1	156717142	156717445	NM_004494	HDGF
chr1	60518420	60518764	NM_152377	C1orf87
chr19	18391036	18391292	NM_005354	JUND
chr4	41754018	41754218	NM_003924	PHOX2B
chr11	12786133	12786370	NM_021961	TEAD1
chr9	14564279	14564556	NM_005596	NFIB
chr7	26239617	26239997	NM_002137	HNRNPA2B1
chr16	49735845	49736092	NM_015069	ZNF423
chr2	188858472	188858675	NR_126396	LINC01090
chr1	149784590	149785149	NM_001123375	HIST2H3D
chr4	190908570	190908915	NM_001005217	FRG2
chr10	100080627	100080901	NM_032211	LOXL4
chr8	86809964	86810143	NR_003594	REXO1L2P
chr12	27357074	27357252	NM_015000	STK38L
chr2	175401097	175401469	NR_125730	RNU6-2
chr17	42297161	42297370	NM_014233	UBTF
chr21	32928319	32928549	NM_003253	TIAM1
chr1	154193477	154194096	NM_014847	UBAP2L
chr7	82073401	82073604	NM_000722	CACNA2D1
chr6	122966570	122966750	NM_032471	PKIB
chr12	102799803	102800121	NM_000618	IGF1
chr14	45553379	45553557	NM_017922	PRPF39
chr8	12219491	12219875	NR_026789	FAM66A
chr8	143590372	143590585	NM_001702	ADGRB1
chr4	99064622	99064861	NM_174952	STPG2
chr6	127839445	127840497	NM_001012279	SOGA3
chr1	97439272	97439533	NR_046590	DPYD-AS1
chr1	203494456	203494773	NM_014359	OPTC
chr16	49711031	49711206	NM_015069	ZNF423
chr3	149965338	149965535	NR_110167	LINC01213
chr20	36226711	36226959	NR_047461	LINC00489
chr6	33816215	33816716	NM_002418	MLN
chr17	59488623	59488982	NM_203425	C17orf82
chr7	158708895	158709864	NM_018051	WDR60
chr11	76542089	76542351	NM_018367	ACER3
chr6	161034900	161035331	NM_005577	LPA
chr20	30467917	30468146	NM_001008409	TTLL9
chr17	45216038	45216288	NM_001256	CDC27
chr2	17358606	17359028	NM_001099218	RAD51AP2
chr1	201895344	201895685	NM_012134	LMOD1
chr1	879966	880309	NM_015658	NOC2L
chr2	208302142	208302567	NM_004379	CREB1
chr9	97733714	97733953	NR_147613	LOC101928119
chr1	151430759	151431043	NM_015100	POGZ
chr2	129047059	129047382	NM_004807	HS6ST1
chr9	38414593	38414871	NM_001007563	IGFBPL1
chr3	56855998	56856173	NM_019555	ARHGEF3
chr7	33801210	33801670	NM_133468	BMPER
chr4	9325962	9326233	NM_001242329	USP17L5
chr6	13470640	13470816	NM_018988	GFOD1
chr7	34171297	34171494	NM_133468	BMPER
chr8	110706531	110706699	NM_017786	SYBU
chr11	118779749	118779991	NM_182557	BCL9L
chr12	94136073	94136315	NR_110092	LOC101928731
chr6	105368535	105368710	NR_046407	LIN28B-AS1
chr5	139143907	139144155	NR_105052	PSD2-AS1
chr17	74816269	74816482	NR_110837	LINC02080
chr19	38743673	38744302	NM_033256	PPP1R14A
chr6	105775423	105775644	NM_002726	PREP
chr22	18721299	18721553	NR_136561	FAM230E
chr18	71815583	71816098	NM_014177	TIMM21
chr2	216981171	216981399	NM_021141	XRCC5
chr7	33638743	33638959	NM_133468	BMPER
chr6	56437994	56438242	NM_001723	DST
chr11	15329210	15329537	NM_001031853	INSC
chr5	139126964	139127188	NR_105052	PSD2-AS1
chr8	86834966	86835333	NR_003594	REXO1L2P
chr6	131526477	131526673	NM_004842	AKAP7
chr4	140971455	140971826	NR_147610	LOC101927516
chr12	75905201	75905441	NM_007043	KRR1
chr11	25453179	25453348	NM_031418	ANO3
chr17	54731237	54731617	NM_005450	NOG
chr1	116907979	116908228	NM_000701	ATP1A1
chr7	13679105	13679429	NM_004956	ETV1
chr2	217992651	217992848	NR_133642	DIRC3-AS1
chr8	143983629	143983870	NM_000498	CYP11B2
chr4	121580802	121581256	NM_018699	PRDM5
chr7	87830173	87830369	NR_120517	LOC102723885
chr4	90074210	90074431	NM_145715	TIGD2
chr4	83821329	83821648	NM_014933	SEC31A
chr17	77751605	77751771	NM_005189	CBX2
chr7	18861283	18861492	NM_000474	TWIST1
chr17	78418173	78418416	NR_039883	MIR4730
chr17	54107721	54108060	NM_153228	ANKFN1
chr13	42622259	42622586	NM_152910	DGKH
chr7	6575984	6576420	NM_001145118	GRID2IP
chr22	43832058	43832356	NM_001044370	MPPED1
chr15	101835065	101835474	NM_003090	SNRPA1
chr15	44719547	44720279	NM_016396	CTDSPL2
chr17	80288119	80288577	NM_003004	SECTM1
chr12	110939994	110940297	NM_152442	RAD9B
chr22	49515219	49515485	NR_038944	LINC01310
chr1	86952932	86953274	NM_001285	CLCA1
chr7	73134147	73134363	NM_004603	STX1A
chr15	90808599	90808842	NM_016645	NGRN
chr12	31079007	31079284	NM_001080509	TSPAN11
chr12	107795065	107795311	NM_152322	BTBD11
chr11	3276075	3276340	NM_001039165	MRGPRE
chr12	56727968	56728230	NM_014871	PAN2
chr15	76196505	76196888	NM_012170	FBXO22
chr17	80477110	80477323	NM_004514	FOXK2
chr2	121819251	121819493	NM_014553	TFCP2L1
chr17	46120520	46120906	NM_003204	NFE2L1
chr9	36981434	36981660	NM_016734	PAX5
chr2	202017627	202018111	NR_040030	CFLAR-AS1
chr17	45006971	45007266	NM_004287	GOSR2
chr2	232537222	232537461	NM_002823	PTMA
chr17	8286015	8286537	NM_000987	RPL26
chr4	188771087	188771301	NM_174900	ZFP42
chr16	12329100	12329306	NM_032167	SNX29
chr17	74589482	74589826	NM_006456	ST6GALNAC2
chr18	46386707	46387065	NM_005904	SMAD7
chr15	74516998	74517402	NM_025055	CCDC33
chr15	41049248	41049491	NM_018145	RMDN3
chr15	78614713	78614923	NM_004378	CRABP1
chr2	162136553	162137021	NR_110593	LOC101929512
chr7	71160322	71160607	NR_037477	MIR3914-1
chr1	24306323	24306805	NM_006625	SRSF10
chr17	76122140	76122452	NM_007267	TMC6
chr1	156737383	156737648	NM_005973	PRCC
chr11	72080938	72081153	NM_030813	CLPB
chr17	59402811	59403297	NR_136397	LOC101927855
chr12	106695496	106695759	NM_152772	TCP11L2
chr17	56770032	56770234	NM_002876	RAD51C
chr7	71147879	71148193	NR_037477	MIR3914-1
chr5	72638083	72638368	NR_146627	LINC02230
chr17	71582512	71582873	NM_019064	SDK2
chr7	135458306	135458612	NM_205855	FAM180A
chr12	53773391	53773817	NM_003109	SP1
chr2	439168	439355	NR_146436	LINC01874
chr9	35790610	35790931	NM_000907	NPR2
chr4	49296839	49297018	NM_025087	CWH43
chr9	68431471	68431703	NR_039688	MIR4477A
chr8	79577969	79578228	NM_016010	ZC2HC1A
chr8	41754667	41755190	NM_000037	ANK1
chr1	172820318	172820578	NM_000639	FASLG
chr2	26872289	26872532	NM_001029881	CIB4
chr7	5650068	5650279	NM_003088	FSCN1
chr7	135402418	135402926	NM_012450	SLC13A4
chr1	59912062	59912568	NM_018291	FGGY
chr6	155055055	155055261	NM_014892	SCAF8
chr2	6664851	6665439	NR_110498	LINC01246
chr12	127296028	127296324	NR_033878	LINC00944
chr15	89986795	89987074	NR_160724	LOC105371031
chr12	110116749	110116929	NM_032829	FAM222A
chr20	29582695	29583070	NR_133643	FAM242B
chr10	93140701	93141290	NM_173497	HECTD2
chr7	44300837	44301164	NM_006555	YKT6
chr6	42867621	42867874	NM_001008739	C6orf226
chr17	55655769	55656139	NR_110807	LOC101927539
chr2	158695612	158696303	NM_001105	ACVR1
chr8	86782486	86782682	NR_003594	REXO1L2P
chr11	3321869	3322082	NM_001039165	MRGPRE
chr8	86557606	86557873	NR_003594	REXO1L2P
chr5	155479786	155480078	NM_000337	SGCD
chr7	30811372	30811581	NM_032222	MINDY4
chr8	37185794	37186069	NR_121620	LINC01605
chr17	51431281	51431454	NM_001243552	C17orf112
chr1	234835985	234836444	NR_038856	LINC01132
chr7	69790957	69791332	NM_015570	AUTS2
chr17	72427040	72427580	NM_018653	GPRC5C
chr2	19271996	19272254	NR_135287	LINC01376
chr1	162601583	162602005	NM_006182	DDR2
chr22	19889863	19890103	NM_006440	TXNRD2
chr9	116379913	116380206	NM_017790	RGS3
chr3	186136653	186136920	NR_151708	LINC02020
chr2	171785391	171785684	NM_015530	GORASP2
chr6	43909799	43910046	NR_024478	LINC01512
chr7	142105043	142105244	NR_162121	MIR11400
chr18	53705506	53705736	NR_146510	LINC01905
chr17	80606119	80606398	NM_019613	WDR45B
chr14	32773619	32773877	NM_004274	AKAP6
chr11	95825219	95825418	NM_016156	MTMR2
chr6	21143987	21144179	NR_103790	LINC00581
chr1	77041646	77041887	NR_149059	LINC02567
chr8	86732717	86732903	NR_003594	REXO1L2P
chr17	19044043	19044249	NM_001129778	GRAPL
chr6	52834465	52834685	NM_001512	GSTA4
chr1	119683013	119683192	NR_125974	WARS2-AS1
chr5	51688273	51688481	NR_147166	LINC02118
chr20	38199874	38200324	NR_027124	LINC01734
chr17	40706872	40707091	NR_144402	LOC108783654
chr1	149008082	149008310	NR_027354	LSP1P5
chr2	171011527	171011869	NM_138995	MYO3B
chr10	119713767	119713947	NM_178816	CASC2
chr3	29684208	29684937	NR_046556	RBMS3-AS1
chr5	73803335	73803527	NR_126354	LINC01331
chr9	23320660	23320863	NR_121602	LOC101929563
chr7	69599145	69599352	NM_015570	AUTS2
chr22	30098306	30098574	NM_182527	CABP7
chr20	38196813	38197036	NR_027124	LINC01734
chr20	24353715	24353976	NM_024893	SYNDIG1
chr6	154448919	154449143	NM_000914	OPRM1
chr3	124114876	124115150	NR_106731	MIR6083
chr11	19515091	19515331	NR_049725	NAV2-AS5
chr4	53814259	53814640	NM_023940	RASL11B
chr1	208905635	208906102	NR_146914	LINC01717
chr4	49513736	49514007	NM_025087	CWH43
chr9	68423997	68425011	NR_039688	MIR4477A
chr3	194601392	194601879	NR_146990	LINC01972
chr4	77997208	77997400	NM_006835	CCNI
chr10	13022147	13022552	NM_031455	CCDC3
chr9	14542240	14542409	NM_005596	NFIB
chr17	52703570	52703815	NM_005486	TOM1L1
chr8	140807958	140808177	NM_001282534	KCNK9
chr11	85375809	85376231	NM_021212	CREBZF
chr11	121612791	121613010	NM_003105	SORL1
chr5	134833799	134834111	NM_006161	NEUROG1
chr7	135821771	135822077	NM_001128619	LUZP6
chr22	50497550	50497745	NM_001080447	TTLL8
chr9	137409755	137410087	NM_002957	RXRA
chr5	108947276	108947482	NM_002372	MAN2A1
chr12	56367530	56367867	NM_002868	RAB5B
chr12	104359767	104360259	NM_003211	TDG
chr18	49148982	49149656	NR_040074	LINC01630
chr14	103698981	103699363	NR_033938	LINC00605
chr22	26846407	26846682	NM_020437	ASPHD2
chr20	39525836	39526062	NR_145524	LOC100128988
chr6	2110194	2110799	NM_001500	GMDS
chr4	9267905	9268175	NM_001256861	USP17L20
chr10	73680214	73680392	NM_004273	CHST3
chr10	45496391	45496653	NM_006963	ZNF22
chr1	28975046	28975249	NR_004407	RNU11
chr1	60746054	60746285	NM_152377	C1orf87
chr1	61353823	61354047	NR_110628	LOC101926964
chr12	68376044	68376261	NR_104124	IFNG-AS1
chr12	106751534	106751736	NM_018082	POLR3B
chr9	68693428	68693633	NR_034006	FRG1HP
chr1	19265148	19265475	NM_001136265	IFFO2
chr22	29500991	29501204	NM_032045	KREMEN1
chr17	48785011	48785514	NM_052855	ANKRD40
chr10	35563559	35563876	NM_145012	CCNY
chr15	63340274	63340527	NM_000366	TPM1
chr1	243876931	243877239	NM_005465	AKT3
chr1	33283473	33283854	NM_003680	YARS
chr8	81490204	81490439	NM_023929	ZBTB10
chr10	78850832	78851041	NR_120654	KCNMA1-AS2
chr20	29627305	29627543	NR_045115	MLLT10P1
chr9	136450332	136450628	NM_001080515	FAM163B
chr8	144521709	144521905	NM_201589	MAFA
chr17	18936902	18937120	NM_006613	GRAP
chr14	76434896	76435325	NM_003239	TGFB3
chr8	86797775	86797960	NR_003594	REXO1L2P
chr5	69140144	69140407	NR_146391	LOC653080
chr3	100731029	100731306	NM_015429	ABI3BP
chr14	105292706	105292882	NR_024396	LINC00638
chr1	64169429	64169694	NM_005012	ROR1
chr9	116365011	116365344	NM_017790	RGS3
chr14	90903157	90903346	NR_146492	LINC02317
chr15	89787345	89787715	NM_018193	FANCI
chr17	45727170	45727475	NM_002265	KPNB1
chrX	100646014	100646256	NM_001199973	RPL36A-HNRNPH2
chr1	117276554	117277112	NM_001767	CD2
chr17	53573561	53573801	NM_012329	MMD
chr15	74551545	74551830	NM_025055	CCDC33
chr6	97730894	97731181	NM_198468	MMS22L
chr5	81573902	81574257	NM_001025	RPS23
chr1	56020145	56020791	NR_039618	MIR4422
chr6	26026656	26027088	NM_003544	HIST1H4B
chr15	63783014	63783305	NM_006537	USP3
chr16	30662884	30663082	NM_024031	PRR14
chr1	53841710	53842079	NR_131923	LINC01771
chr22	21539437	21540199	NR_160771	LOC107987389
chr16	33521313	33521482	NR_130771	ENPP7P13
chr14	73209896	73210224	NM_012074	DPF3
chr15	68950481	68950723	NM_006091	CORO2B
chr1	205091340	205091523	NM_005057	RBBP5
chr9	97866374	97866628	NR_036109	MIR3074
chr3	149273817	149274018	NM_004617	TM4SF4
chr10	15429097	15429377	NM_001010924	FAM171A1
chr7	127905985	127906364	NM_000230	LEP
chr2	24944365	24944541	NM_024322	CENPO
chr15	82749927	82750147	NM_198181	GOLGA6L9
chr9	36136442	36136621	NM_022343	GLIPR2
chr1	87577664	87577956	NM_207357	LINC01140
chr8	86822134	86822344	NR_003594	REXO1L2P
chr1	224371638	224371997	NM_003676	DEGS1
chr4	41875753	41876845	NR_104143	LINC00682
chr10	121137263	121137579	NR_039829	MIR4681
chr14	104690579	104690827	NR_146611	LINC02691
chr12	14410554	14410970	NM_018179	ATF7IP
chr7	92384374	92384598	NM_001259	CDK6
chr6	161047938	161048733	NM_005577	LPA
chr11	46459740	46460361	NR_036118	MIR3160-2
chr7	61817829	61818067	NR_003952	ZNF733P
chr6	23612005	23612239	NM_080723	NRSN1
chr17	48981914	48982178	NM_005749	TOB1
chr1	54780527	54780860	NM_001034847	SSBP3-AS1
chr1	145365442	145365725	NR_125967	LINC01719
chr15	44119063	44119499	NM_024908	WDR76
chr4	80085671	80086640	NM_032693	NAA11
chr1	204121106	204121380	NM_018208	ETNK2
chr1	37241347	37241583	NM_000831	GRIK3
chr10	127591608	127591878	NM_145235	FANK1
chr11	117399154	117399421	NM_014956	CEP164
chrX	70503442	70503892	NM_007363	NONO
chr17	41910125	41910501	NM_001932	MPP3
chr6	27106905	27107300	NM_003495	HIST1H4I
chr6	863312	863736	NR_110853	LOC101927691
chr15	66797086	66797340	NM_000968	RPL4
chr11	68209031	68209240	NM_018312	PPP6R3
chrX	39548438	39548748	NR_037501	MIR3937
chr1	211432266	211432564	NM_018254	RCOR3
chr17	55441514	55442175	NM_138962	MSI2
chr5	782599	782893	NM_001351303	ZDHHC11B
chr12	112037139	112037358	NR_146497	ATXN2-AS
chr3	122135068	122135321	NR_125405	LOC102723582
chr8	131652792	131653047	NM_018482	ASAP1
chr8	48872840	48873627	NM_005914	MCM4
chr6	167197406	167197594	NM_021135	RPS6KA2
chr19	408465	408893	NM_001136263	C2CD4C
chr17	27439931	27440224	NM_078471	MYO18A
chr1	144825574	144825842	NM_014644	PDE4DIP
chr18	22306190	22306387	NR_134604	LOC105372028
chr20	19438312	19438687	NR_024564	LOC100130264
chr8	26893650	26894144	NR_031680	MIR548H4
chr15	46636413	46636664	NR_135680	LOC105370802
chr9	44493051	44493220	NR_126050	LOC103908605
chr2	218114367	218114612	NR_133642	DIRC3-AS1
chr12	42297900	42298123	NR_135040	LINC02400
chr5	81834923	81835281	NM_001017971	ATP6AP1L
chr2	206539962	206540407	NM_003872	NRP2
chr6	33588212	33588428	NM_002224	ITPR3
chr1	221096361	221096618	NR_046901	HLX-AS1
chr6	91646090	91646300	NM_003188	MAP3K7
chr8	93031445	93031652	NM_004349	RUNX1T1
chr2	215925659	215925869	NM_015657	ABCA12
chr5	168248365	168248612	NR_029632	MIR218-2
chr20	56622009	56622211	NR_147083	LINC01742
chr1	233626227	233626458	NM_002245	KCNK1
chr7	86689151	86689404	NM_152748	KIAA1324L
chr15	58778883	58779622	NR_120338	LIPC-AS1
chr14	50779395	50779587	NM_015684	DMAC2L
chr15	40029016	40029215	NM_152597	FSIP1
chr14	69388820	69389166	NM_001102	ACTN1
chr5	136517293	136517681	NR_134246	LOC105379192
chr16	49732990	49733255	NM_015069	ZNF423
chr8	130845815	130846180	NM_031415	GSDMC
chr12	103728436	103728624	NM_198521	C12orf42
chr17	59474561	59474895	NR_125749	TBX2-AS1
chr4	7284353	7284568	NR_039961	MIR4798
chr1	221447696	221448102	NR_024236	C1orf140
chr12	50381692	50381910	NM_001652	AQP6
chr1	877345	877691	NM_152486	SAMD11
chr15	32519298	32519517	NM_001282493	GOLGA8K
chr1	229004345	229004617	NM_021205	RHOU
chr9	25678391	25678696	NM_001004125	TUSC1
chr2	20726409	20726588	NR_157978	LOC107985856
chr1	229546530	229546906	NM_001100	ACTA1
chr6	6704699	6704953	NM_173675	LY86-AS1
chr7	6313126	6313335	NM_004227	CYTH3
chr15	73530259	73530434	NR_162148	MIR12135
chr7	92398015	92398227	NM_001259	CDK6
chr12	109535374	109535812	NM_003362	UNG
chr6	153303254	153303444	NM_012177	FBXO5
chr7	158708027	158708638	NM_018051	WDR60
chr1	16993026	16993535	NR_004430	RNU1-1
chr12	44775187	44775451	NM_006159	NELL2
chr17	32943134	32943357	NM_207313	TMEM132E
chr7	31089185	31089527	NM_001118	ADCYAP1R1
chr12	74931633	74932005	NM_001136262	ATXN7L3B
chr15	78031265	78031494	NM_032808	LINGO1
chr3	128902099	128902578	NM_003418	CNBP
chr17	69029617	69029799	NR_104152	CASC17
chr20	45607829	45608067	NM_005244	EYA2
chr7	142144040	142144230	NR_162121	MIR11400
chr3	75691103	75691467	NR_031714	MIR1324
chr20	49245084	49245412	NM_080829	RIPOR3
chr3	47204732	47205074	NM_012271	SETD2
chr17	654046	654296	NM_015721	GEMIN4
chr8	135961520	135961744	NR_125427	LOC101927845
chr8	86834346	86834521	NR_003594	REXO1L2P
chr1	203021078	203021397	NM_015053	PPFIA4
chr6	15148686	15148869	NM_004973	JARID2
chr2	198364631	198364846	NM_002156	HSPD1
chr12	125051237	125051548	NM_006312	NCOR2
chr7	101314589	101314881	NM_138403	MYL10
chr2	17359189	17359437	NM_001099218	RAD51AP2
chr22	18881892	18882133	NR_136571	FAM230F
chr12	121647680	121647948	NM_002560	P2RX4
chr2	217484109	217484390	NR_110392	LINC01280
chr6	49430965	49431324	NM_018132	CENPQ
chr21	9999231	9999451	NM_174948	TEKT4P2
chr19	2236838	2237238	NM_007165	SF3A2
chr6	161059011	161059856	NM_005577	LPA
chr10	33247011	33247226	NM_002211	ITGB1
chr21	47124351	47124549	NM_020528	PCBP3
chr8	26307103	26307355	NM_004331	BNIP3L
chr18	15167745	15167994	NR_027417	LOC644669
chr19	42556420	42556715	NM_002088	GRIK5
chrX	78455797	78456067	NM_032553	GPR174
chr6	126549594	126549904	NM_001012507	CENPW
chr9	138245837	138246092	NM_173520	C9orf62
chr6	161057089	161057420	NM_005577	LPA
chr12	68286088	68286269	NR_120456	LINC01479
chr8	61760822	61761254	NM_017780	CHD7
chr7	127449447	127449706	NM_014390	SND1
chr9	98902073	98902256	NM_001256408	LOC158434
chr12	54673748	54673947	NM_012117	CBX5
chr14	94291447	94291707	NM_178004	PRIMA1
chr11	133920538	133920731	NM_032801	JAM3
chr12	17525528	17525727	NR_146522	LINC02378
chr6	22148070	22148540	NR_034143	NBAT1
chr6	34205830	34206683	NM_002131	HMGA1
chr5	73213325	73213604	NM_001080479	ARHGEF28
chr6	161053498	161054101	NM_005577	LPA
chr15	20563658	20564023	NR_038836	CHEK2P2
chr4	41837431	41837613	NR_104143	LINC00682
chr17	59480643	59480859	NM_005994	TBX2
chr20	29592451	29592699	NM_207350	FRG1BP
chr16	970797	970983	NR_110945	LMF1-AS1
chr1	168660735	168661091	NM_001937	DPT
chr1	142799100	142799296	NR_046228	ANKRD20A12P
chr14	55285290	55285736	NR_036194	MIR4308
chr5	168203132	168203350	NR_029632	MIR218-2
chr9	136325345	136325531	NM_017586	CACFD1
chr13	51567643	51568246	NM_004129	GUCY1B2
chr20	31215523	31215816	NM_001010976	NOL4L-DT
chr22	29476162	29476444	NM_032045	KREMEN1
chr4	53822827	53823638	NM_023940	RASL11B
chr15	60655260	60655683	NM_004039	ANXA2
chr10	126849797	126850129	NM_001329	CTBP2
chr12	9436828	9437063	NR_024374	LOC642846
chr17	43065536	43065703	NM_006688	C1QL1
chr14	94346465	94346631	NM_138344	FAM181A
chr12	92691362	92691635	NM_001025233	CLLU1
chr17	46088961	46089311	NR_162100	MIR10226
chr2	166491386	166491661	NM_024969	CSRNP3
chr1	244215427	244215617	NM_006352	ZBTB18
chr17	43225183	43225359	NM_006460	HEXIM1
chr1	46932245	46932481	NR_121680	LINC01398
chr7	50575600	50575803	NR_033845	DDC-AS1
chr2	24658579	24659032	NM_003743	NCOA1
chr9	98966480	98966738	NR_146524	HSD17B3-AS1
chr3	23777434	23777742	NM_003341	UBE2E1
chr13	37482012	37482206	NM_005905	SMAD9
chr15	45474086	45474393	NM_138356	SHF
chr1	150038957	150039467	NM_007259	VPS45
chr20	20231509	20231692	NM_002196	INSM1
chr17	33446560	33446910	NM_002878	RAD51D
chr12	52344948	52345133	NM_004302	ACVR1B
chr20	46670255	46670524	NR_110027	LINC01522
chr1	149832481	149832844	NM_001034077	HIST2H4B
chrX	46988744	46988955	NM_019056	NDUFB11
chr2	137206105	137206274	NM_001080427	THSD7B
chr22	22281141	22281363	NR_147620	LOC100286925
chr3	128902929	128903134	NM_003418	CNBP
chr4	53542813	53542981	NR_125363	USP46-AS1
chr1	58907252	58907963	NM_145243	OMA1
chr20	45439546	45439818	NM_005244	EYA2
chr9	107645052	107645288	NM_005502	ABCA1
chr7	70158799	70158972	NM_022479	GALNT17
chr9	68503395	68503630	NR_033907	FRG1JP
chr1	145349704	145349940	NR_125967	LINC01719
chr16	4131119	4131343	NM_001116	ADCY9
chr11	117758364	117758774	NM_022003	FXYD6
chr12	55454783	55455256	NM_021191	NEUROD4
chr17	73901195	73901451	NM_032478	MRPL38
chr1	54953880	54954321	NM_015547	ACOT11
chr9	98619423	98619632	NM_020207	ERCC6L2
chr2	158899853	158900053	NM_173355	UPP2
chr1	58879106	58879392	NM_145243	OMA1
chr18	54842926	54843233	NR_149129	LINC02565
chr14	51916431	51916670	NM_152330	FRMD6
chr1	193557706	193558027	NR_125789	LINC01031
chr7	55356386	55356588	NR_110426	ELDR
chr1	37856867	37857059	NR_038842	LINC01137
chr2	205093248	205093628	NM_012092	ICOS
chr9	4024389	4024579	NM_032764	GLIS3-AS1
chr2	154198301	154198524	NM_019845	RPRM
chr7	53553129	53553384	NM_001001707	LINC01446
chr16	49868557	49868771	NM_015069	ZNF423
chr4	103531774	103532001	NR_136202	LOC105377621
chr3	106060051	106060270	NM_170662	CBLB
chr1	145348199	145348396	NR_125967	LINC01719
chr2	169555551	169555759	NR_045786	CERS6-AS1
chr6	145460670	145460897	NM_005670	EPM2A
chr18	69110224	69110401	NR_038325	LINC01541
chr18	43169524	43169757	NM_007163	SLC14A2
chr19	4277277	4277565	NM_020209	SHD
chr11	3474910	3475099	NR_044999	OR7E12P
chr8	131313065	131313275	NR_002765	ASAP1-IT1
chr6	133376710	133377059	NM_001037231	LINC00326
chr11	7176077	7176284	NM_014469	RBMXL2
chr11	95257901	95258153	NM_144664	FAM76B
chr6	24775250	24775453	NM_015895	GMNN
chr18	31315463	31315692	NM_030632	ASXL3
chr6	75458999	75459240	NR_145788	SNORD156
chr9	72288116	72288334	NM_001163	APBA1
chr17	64949516	64949742	NM_014405	CACNG4
chr2	169766859	169767140	NM_021176	G6PC2
chrX	15459689	15459893	NR_037859	PIR-FIGF
chr8	143612343	143612617	NM_001702	ADGRB1
chr19	31514204	31514416	NR_147209	LINC01791
chr2	16471695	16472034	NR_126559	GACAT3
chr1	224391475	224391705	NR_110669	LOC101927143
chr11	22371250	22371503	NM_020346	SLC17A6
chr19	4065628	4065837	NM_015898	ZBTB7A
chr3	82081252	82081465	NR_147146	LINC02008
chr15	69388760	69388973	NM_173610	EWSAT1
chr1	244213233	244213599	NM_006352	ZBTB18
chr13	27825453	27825865	NM_000982	RPL21
chr5	138289133	138289567	NM_001903	CTNNA1
chr5	64920793	64921019	NM_001365341	SHLD3
chr6	27100975	27101208	NM_021064	HIST1H2AG
chr4	82515279	82515450	NM_152545	RASGEF1B
chr17	47645189	47645368	NR_103773	LOC100288866
chr17	37387351	37387656	NM_198993	STAC2
chr7	30211633	30212050	NM_152793	MTURN
chr12	95165929	95166163	NR_030171	MIR492
chr5	107144578	107144784	NM_001962	EFNA5
chr1	204898710	204898933	NM_015090	NFASC
chr11	15772216	15772569	NM_001293172	LOC102724957
chr11	4115976	4116224	NM_001033	RRM1
chr2	131348619	131348834	NM_032545	CFC1
chr7	127715582	127715805	NR_030324	MIR593
chr9	80075923	80076134	NR_121184	GNA14-AS1
chr1	208343662	208343828	NM_025179	PLXNA2
chr5	110722099	110722371	NR_040093	STARD4-AS1
chr15	58857193	58857414	NR_120338	LIPC-AS1
chr8	123693040	123693294	NR_126348	LINC01151
chr1	77841816	77842033	NM_012093	AK5
chr1	210895774	210895977	NM_018194	HHAT
chrY	9941014	9941213	NR_003593	TTTY23B
chr3	149688852	149689253	NR_036538	LOC646903
chr6	122320717	122320906	NM_004506	HSF2
chrX	123095700	123095889	NM_006603	STAG2
chr2	165747200	165747402	NM_014900	COBLL1
chr11	62688646	62688848	NM_000738	CHRM1
chr20	38156598	38156832	NR_027124	LINC01734
chr16	2827375	2827562	NM_007108	ELOB
chr5	40890067	40890234	NM_000587	C7
chr12	69633658	69634137	NM_007007	CPSF6
chr8	118257334	118257721	NM_173851	SLC30A8
chr9	68477722	68478053	NR_033907	FRG1JP
chr12	116308455	116308635	NR_030351	MIR620
chr3	39448267	39448757	NM_002295	RPSA
chr3	141205512	141205687	NM_006506	RASA2
chr8	92673858	92674194	NM_004349	RUNX1T1
chr11	65266433	65266610	NR_002819	MALAT1
chr17	59940470	59940821	NM_032043	BRIP1
chr14	91790757	91790984	NM_003485	GPR68
chr1	112278565	112278996	NM_019099	INKA2
chr4	175057121	175057461	NR_125896	LINC02268
chr17	77644891	77645167	NR_039893	MIR4739
chr6	6661972	6662596	NM_173675	LY86-AS1
chr11	76518288	76518470	NM_015516	TSKU
chr2	131850803	131851019	NM_001009993	FAM168B
chr2	121467196	121467491
chr12	3357129	3357382	NR_148995	LOC100128253
chr7	1764787	1765032	NR_120508	ELFN1-AS1
chr8	144100626	144100943	NM_002346	LY6E
chr15	74217061	74217306	NM_005576	LOXL1
chr6	161064511	161065401	NM_005577	LPA
chr6	26204900	26205340	NM_003545	HIST1H4E
chr2	129063207	129063447	NM_004807	HS6ST1
chr12	15339663	15339858	NM_032918	RERG
chr15	68570045	68570591	NM_015322	FEM1B
chr6	56708835	56709026	NR_125866	LOC101930010
chr4	49292732	49292905	NM_025087	CWH43
chr1	232766327	232766506	NR_146922	LINC01745
chr2	86668019	86668245	NM_018433	KDM3A
chr17	75861537	75861762	NM_001001685	LINC01973
chr6	37470835	37471283	NM_138493	CCDC167
chr18	46475909	46476212	NM_005904	SMAD7
chr8	86764810	86764990	NR_003594	REXO1L2P
chr15	72668265	72668479	NM_000520	HEXA
chr8	48872484	48872667	NM_006904	PRKDC
chr15	48624125	48624503	NM_001948	DUT
chr6	146588841	146589010	NM_000838	GRM1
chr20	49745932	49746145	NM_002237	KCNG1
chr4	7894065	7894318
chr17	62833683	62833878	NR_024386	PLEKHM1P1
chr6	160521661	160521831	NR_003288	LOC729603
chr19	14117152	14117393	NM_002918	RFX1
chr4	190880474	190880644	NM_004477	FRG1
chr19	44056838	44057095	NM_174945	ZNF575
chr1	151043008	151043205	NM_144618	GABPB2
chr19	7894858	7895040	NM_145245	EVI5L
chr7	139692139	139692354	NM_022750	PARP12
chr15	70543030	70543518	NM_005078	TLE3
chr16	85514446	85514657	NM_014615	GSE1
chr12	44495401	44495567	NM_032256	TMEM117
chr1	183187718	183187985	NM_005562	LAMC2
chr18	519096	519445	NR_136505	LINC01925
chr18	2878886	2879145	NM_032048	EMILIN2
chr15	43886263	43886479	NM_020990	CKMT1B
chr10	117815080	117815278	NR_145811	SNORD158
chr2	207952022	207952400	NR_036227	MIR2355
chr2	80592924	80593216	NM_004389	CTNNA2
chr1	145359096	145359306	NR_125967	LINC01719
chr5	153900577	153900792	NM_004821	HAND1
chr2	169518218	169518387	NR_039933	MIR4774
chr6	9398494	9398695	NR_004855	HULC
chr1	16917195	16917477	NM_017940	NBPF1
chr9	106856443	106856957	NM_006444	SMC2
chr6	112372503	112372729	NM_003880	CCN6
chr6	158252536	158252737	NM_016224	SNX9
chr7	133543848	133544271	NR_120513	LOC101928861
chr10	134480977	134481238	NM_005539	INPP5A
chr2	208301706	208301986	NM_004379	CREB1
chr2	29531985	29532175	NM_004304	ALK
chr1	165437924	165438424	NM_006917	RXRG
chr7	133694541	133694862	NM_144648	LRGUK
chr11	44039483	44039685	NM_001031854	ACCSL
chr13	105843112	105843330	NM_172370	DAOA
chr22	28838384	28838570	NR_106713	MIR5739
chr8	140925550	140925748	NR_144431	PEG13
chr12	46554373	46554734	NM_030674	SLC38A1
chr4	49253353	49253770	NM_025087	CWH43
chr17	62223435	62224028	NR_002995	SNORA50C
chr1	201423922	201424137	NM_012396	PHLDA3
chr6	161060758	161061496	NM_005577	LPA
chr9	68670041	68670286	NR_034006	FRG1HP
chr3	149967644	149967936	NR_110167	LINC01213
chr6	161045772	161046118	NM_005577	LPA
chr1	64141162	64141479	NM_002633	PGM1
chr17	42287891	42288058	NR_106840	MIR6782
chr4	7903856	7904103
chr15	87070600	87070790	NR_046012	AGBL1-AS1
chr2	30232046	30232225	NM_004304	ALK
chr2	50835000	50835168	NR_130470	MIR8485
chr18	29238204	29238458	NM_004775	B4GALT6
chr2	207998290	207998456	NM_003709	KLF7
chr6	26055635	26055834	NM_005319	HIST1H1C
chr11	43928765	43928932	NR_026952	SEC14L1P1
chr16	16540287	16540473	NM_001282507	NPIPA7
chr18	15223019	15223301	NR_027417	LOC644669
chr7	71900903	71901074	NM_031468	CALN1
chr12	133614182	133614370	NM_003428	ZNF84
chr6	161066370	161066928	NM_005577	LPA
chr3	47436498	47436703	NM_015466	PTPN23
chr17	57697046	57697470	NM_004859	CLTC
chr9	139614989	139615183	NR_002975	SNORA17B
chr1	29062855	29063221	NM_016258	YTHDF2
chr14	105937136	105937323	NM_001312	CRIP2
chr16	53119232	53119475	NM_015287	CHD9
chr5	133238325	133238506	NR_131252	WSPAR
chr2	158845911	158846112	NM_173355	UPP2
chr14	104690928	104691175	NR_146611	LINC02691
chr1	77043278	77043449	NR_149059	LINC02567
chr1	212841141	212841339	NM_018664	BATF3
chr6	156349513	156349694	NR_031606	MIR1202
chr2	182451399	182451578	NM_201548	CERKL
chr4	41859303	41859588	NR_104143	LINC00682
chr11	71107724	71107929	NM_001001680	FLJ42102
chr16	49734536	49734767	NM_015069	ZNF423
chr17	33307774	33307965	NM_002311	LIG3
chr10	47738206	47738402	NM_001137556	FAM25BP
chr10	73001356	73001542	NR_038453	UNC5B-AS1
chr11	19374294	19374619	NM_145117	NAV2
chr10	74080430	74080671	NM_017626	DNAJB12
chr11	31281321	31281708	NM_020869	DCDC1
chr8	61705493	61705692	NM_017780	CHD7
chr3	29801083	29801462	NR_046556	RBMS3-AS1
chr2	135280656	135280869	NM_030923	TMEM163
chr2	177896039	177896288	NR_157853	LOC105373759
chr7	156585394	156585576	NM_022458	LMBR1
chr11	22580259	22580474	NR_120583	LINC01495
chr22	24951712	24952079	NM_031444	GUCD1
chr1	96119274	96119452	NR_110621	LINC02607
chr3	101413741	101414047	NM_000986	RPL24
chrY	1727100	1727313	NM_004043	ASMT
chr6	161054519	161054787	NM_005577	LPA
chr15	74243488	74243721	NR_040066	LOXL1-AS1
chr10	79686812	79687156	NR_024585	DLG5-AS1
chr2	164929734	164930292	NM_018086	FIGN
chr3	67512066	67512286	NM_003848	SUCLG2
chr2	1365413	1365665	NM_000547	TPO
chr11	78830791	78831179	NR_030598	MIR708
chr3	123835858	123836059	NR_049798	MIR5002
chr17	46080350	46080565	NR_162100	MIR10226
chr13	44765723	44766014	NR_107046	MIR8079
chr12	70385603	70385816	NM_182530	MYRFL
chr9	126330939	126331170	NR_106972	MIR7150
chr4	7379061	7379523	NM_001085382	PSAPL1
chr1	148200591	148200790	NM_001144032	PPIAL4E
chr3	186205420	186205929	NR_033844	LINC02052
chr9	66472199	66472520	NR_121647	LINC01410
chr1	149813720	149814300	NM_003516	HIST2H2AA3
chr19	4007093	4007451	NM_015897	PIAS4
chr7	25470027	25470431	NM_022150	NPVF
chr1	95872825	95873070	NR_146486	LINC01650
chrX	9373628	9373878	NM_005647	TBL1X
chr3	108205884	108206060	NM_014981	MYH15
chr3	115778623	115778817	NR_145779	SNORD155
chr2	217940834	217941018	NR_130782	LINC01921
chr1	212208930	212209576	NM_016448	DTL
chr15	65664937	65665637	NM_004884	IGDCC3
chr11	26307381	26307593	NR_132968	ANO3-AS1
chr7	22186834	22187003	NM_012294	RAPGEF5
chr12	117407446	117407903	NR_103809	LOC100506551
chr1	148835935	148836101	NR_160535	LOC105371215
chr2	232469567	232469749	NM_152614	TEX44
chr10	24404948	24405300	NM_019590	KIAA1217
chr15	91361836	91362072	NM_002569	FURIN
chr17	61916756	61916924	NM_003077	SMARCD2
chr14	74724480	74724995	NM_182894	VSX2
chr1	182602874	182603197	NR_036490	LINC01686
chr15	70477682	70477880	NM_005078	TLE3
chr17	54756708	54756902	NM_005450	NOG
chr17	76930142	76930350	NM_003255	TIMP2
chrX	154255335	154255609	NM_023934	FUNDC2
chr7	80506191	80506374	NM_006379	SEMA3C
chr7	67090392	67090672	NR_108104	LINC01372
chr9	67017953	67018288	NR_136299	LOC101929583
chr12	52423565	52423731	NM_002135	NR4A1
chr19	49588739	49588905	NM_003089	SNRNP70
chr19	1250606	1250856	NM_177401	MIDN
chr5	17526583	17526978	NR_134270	LINC02218
chr17	70375314	70375613	NR_135222	LINC02003
chr6	37430869	37431102	NM_015050	CMTR1
chr11	72019502	72019918	NM_005169	PHOX2A
chr20	46382442	46382921	NM_018837	SULF2
chr11	66048041	66048222	NM_182553	CNIH2
chr6	161049023	161049507	NM_005577	LPA
chr21	45271576	45271742	NM_020132	AGPAT3
chr15	44580464	44580897	NM_138423	CASC4
chr3	194459355	194459623	NR_146990	LINC01972
chr19	1652698	1652868	NM_003200	TCF3
chr1	206589888	206590297	NM_001271887	SRGAP2D
chr6	113885619	113886163	NR_125844	LINC02541
chr2	18728028	18728213	NM_020905	RDH14
chr17	27313213	27313421	NM_178860	SEZ6
chr6	16899846	16900133	NM_000332	ATXN1
chr9	34569442	34569672	NR_024369	CNTFR-AS1
chr3	72323851	72324196	NR_038221	LINC00870
chr2	234238378	234238691	NM_000541	SAG
chr1	67907134	67907424	NM_015640	SERBP1
chr2	91631864	91632102	NR_027238	LSP1P4
chr2	133018760	133019173	NM_001358416	ANKRD30BL
chr9	139622407	139622829	NR_003672	SNHG7
chr17	69028831	69029221	NR_104152	CASC17
chr21	18701370	18701605	NM_001005521	LINC01549
chr6	36647717	36647931	NM_000389	CDKN1A
chr7	67612570	67612792	NR_120514	LOC102723427
chr2	38323368	38323927	NM_000104	CYP1B1
chr15	68596102	68596283	NM_015322	FEM1B
chr17	78009884	78010337	NM_017950	CCDC40
chr15	78977648	78978238	NM_000750	CHRNB4
chr6	26270879	26271640	NM_003534	HIST1H3G
chr16	19154796	19155007	NM_016524	SYT17
chr17	55991775	55992310	NM_001271875	CUEDC1
chr7	135401580	135401841	NM_012450	SLC13A4
chr3	184671251	184671468	NM_015303	VPS8
chr8	7212550	7212861	NR_027423	FAM66B
chr1	70687215	70687789	NM_004768	SRSF11
chr3	148915572	148915789	NM_000096	CP
chr7	48018980	48019177	NM_004507	HUS1
chr17	29158844	29159272	NM_024857	ATAD5
chr4	53823717	53824051	NM_023940	RASL11B
chr6	27107388	27107835	NM_003495	HIST1H4I
chr9	69044493	69044729	NR_034006	FRG1HP
chr10	31423173	31423395	NR_134478	LINC02664
chr12	119740211	119740798	NR_024246	LINC00934
chr1	237911576	237911939	NR_027247	LOC100130331
chr7	61735510	61735691	NR_003952	ZNF733P
chr10	95462336	95462537	NM_145246	FRA10AC1
chr10	132976943	132977192	NR_120623	TCERG1L-AS1
chr8	56987062	56987249	NR_149110	CERNA3
chr14	24547472	24547678	NM_006032	CPNE6
chr2	236201677	236202042	NM_014914	AGAP1
chr17	41474008	41474236	NM_001661	ARL4D
chr2	121660155	121660377	NM_005270	GLI2
chr14	81780878	81781109	NM_015859	GTF2A1
chr1	221448186	221448438	NR_024236	C1orf140
chr2	17363306	17363663	NM_001099218	RAD51AP2
chr1	230222899	230223398	NM_004481	GALNT2
chr1	210023837	210024038	NM_014388	UTP25
chr5	133706964	133707132	NM_003337	UBE2B
chr3	72708763	72709039	NR_135531	LOC105377162
chr1	232529026	232529413	NM_020808	SIPA1L2
chr7	887354	887839	NM_025154	SUN1
chr19	31840120	31840316	NM_020856	TSHZ3
chr10	50841662	50841839	NM_020549	CHAT
chr9	119946321	119946826	NR_003708	SNORA70C
chr17	76310222	76310422	NR_073178	LINC01993
chr3	45549627	45549830	NR_048543	LARS2-AS1
chr17	77967659	77967882	NM_019020	TBC1D16
chr9	68483953	68484131	NR_033907	FRG1JP
chr6	136120585	136120827	NM_018945	PDE7B
chr2	201869151	201869317	NM_006190	ORC2
chr9	90152622	90152839	NR_146781	DAPK1-IT1
chr2	202685292	202685533	NM_139158	CDK15
chr6	23180795	23181312	NR_134613	LOC105374972
chr6	151632515	151632723	NM_005100	AKAP12
chr2	50199912	50200162	NM_004801	NRXN1
chr9	131452506	131452691	NM_003011	SET
chr3	18380567	18380875	NM_002971	SATB1
chr19	1269490	1269729	NM_001280	CIRBP
chr5	142251867	142252060	NR_046680	ARHGAP26-AS1
chr16	33096202	33096392	NM_001099687	TP53TG3B
chr4	175038762	175038972	NR_125896	LINC02268
chr12	79258603	79258963	NM_005639	SYT1
chr18	35322483	35322690	NR_036202	MIR4318
chr6	34570317	34570634	NM_012391	SPDEF
chr1	241610620	241610827	NM_000143	FH
chr1	109004305	109004674	NM_001143987	NBPF6
chr18	77379266	77379658	NR_148949	LOC284240
chr1	166031770	166032215	NR_030626	MIR921
chr14	31676493	31676843	NM_015382	HECTD1
chr9	138060248	138060537	NR_046107	LOC401557
chr5	138284725	138284909	NM_001903	CTNNA1
chr14	75867004	75867179	NM_130469	JDP2
chr15	77899971	77900149	NM_032808	LINGO1
chr1	183184336	183184517	NM_005562	LAMC2
chr2	106655199	106655634	NM_032411	ECRG4
chr8	94306378	94306568	NR_161372	C8orf87
chr2	46042049	46042276	NM_005400	PRKCE
chr16	30969101	30969294	NM_014712	SETD1A
chr11	19757178	19757361	NR_015384	LOC100126784
chr6	91605843	91606142	NM_003188	MAP3K7
chr19	20423315	20423710	NR_036053	MIR1270
chr18	42260675	42260978	NM_015559	SETBP1
chr8	20092265	20092448	NM_001693	ATP6V1B2
chr7	19147923	19148284	NM_000474	TWIST1
chr1	142791699	142791877	NR_046228	ANKRD20A12P
chr1	61332284	61332478	NR_110628	LOC101926964
chr19	45757389	45757630	NM_031417	MARK4
chr7	114269925	114270108	NR_037439	MIR3666
chr4	49315497	49315719	NM_025087	CWH43
chr6	6714417	6714630	NM_173675	LY86-AS1
chr11	45581790	45582079	NM_003654	CHST1
chr1	113499012	113499316	NR_103743	SLC16A1-AS1
chr9	68712673	68713051	NR_034006	FRG1HP
chr8	37641564	37641777	NM_032777	ADGRA2
chr5	43313756	43313956	NM_002130	HMGCS1
chr17	49230802	49231090	NM_000269	NME1
chr21	10133072	10133286	NM_174948	TEKT4P2
chr15	66648954	66649194	NM_017858	TIPIN
chr9	135990066	135990359	NM_006266	RALGDS
chr10	29910231	29910502	NM_003174	SVIL
chr1	156828754	156828926	NM_014215	INSRR
chr19	57256292	57256506	NR_110744	ZIM2-AS1
chr1	76251944	76252308	NM_004582	RABGGTB
chr20	47025963	47026327	NR_026958	LINC00494
chr5	168370993	168371548	NR_109897	LOC728095
chr2	178072345	178072597	NR_157853	LOC105373759
chr6	162953346	162953518	NM_152410	PACRG
chr17	4507732	4507942	NR_145431	LINC01996
chr11	45063181	45063609	NM_001256695	PRDM11
chr2	5455693	5455986	NR_110580	LINC01248
chr7	5458017	5458216	NM_001013722	TNRC18
chr6	26188908	26189452	NM_003539	HIST1H4D
chr5	168199934	168200640	NR_029632	MIR218-2
chr17	71817466	71817637	NM_182564	LINC00469
chr16	28833809	28833991	NM_007245	ATXN2L
chr6	114292638	114292836	NM_001527	HDAC2
chr2	208026113	208026350	NM_003709	KLF7
chr8	15397451	15397700	NM_006765	TUSC3
chr14	96556951	96557222	NM_020215	C14orf132
chr17	41546587	41547020	NM_004941	DHX8
chr9	135364010	135364375	NM_207417	CFAP77
chr19	11908415	11908610	NM_152356	ZNF491
chr7	149470754	149470995	NM_207336	ZNF467
chr1	225650673	225650914	NM_002296	LBR
chr8	25543055	25543285	NM_152562	CDCA2
chr1	77482125	77482359	NR_106978	MIR7156
chrY	9943568	9943841	NR_003593	TTTY23B
chr12	125015850	125016030	NM_006312	NCOR2
chr18	2571576	2571757	NM_006101	NDC80
chr17	59206878	59207069	NR_136397	LOC101927855
chr20	47027630	47027916	NR_026958	LINC00494
chr10	87547551	87547815	NR_038986	GRID1-AS1
chr5	102455395	102455912	NM_017676	GIN1
chr1	113499909	113500114	NR_103743	SLC16A1-AS1
chr2	131003411	131003800	NM_207312	TUBA3E
chr5	65893279	65893528	NM_015183	MAST4
chr6	142839367	142839699	NR_027311	LOC153910
chr15	78934244	78934463	NM_000750	CHRNB4
chr10	44349439	44349764	NR_038268	LINC00840
chr9	67302123	67302431	NR_136300	LOC102724580
chr14	70619615	70619781	NR_135825	LOC646548
chr7	140049321	140049516	NM_032295	SLC37A3
chr11	12907356	12907544	NR_038904	LINC00958
chr17	74722064	74722275	NM_015167	JMJD6
chr2	87304124	87304402	NM_001012626	LOC285074
chr7	25535073	25535405	NR_157808	LOC646588
chr17	46226745	46227085	NR_031607	MIR1203
chr16	85673443	85673868	NM_014615	GSE1
chr2	106637283	106637505	NM_032411	ECRG4
chr4	55795553	55795898	NM_002253	KDR
chr21	41920118	41920330	NR_046774	DSCAM-IT1
chr1	148677560	148677771	NR_104076	RNVU1-15
chr12	15037600	15037774	NM_000900	MGP
chr6	37104851	37105406	NM_002648	PIM1
chr4	49304761	49304980	NM_025087	CWH43
chr20	47895230	47895396	NR_003604	ZFAS1
chr1	145335593	145335811	NM_001039703	NBPF10
chr9	133297225	133297454	NM_000050	ASS1
chr3	146691876	146692071	NR_135560	LINC02010
chr13	19031516	19031867	NR_047508	LINC00417
chr15	88562515	88562731	NR_162119	MIR11181
chr2	113403740	113404174	NM_005415	SLC20A1
chr10	22629772	22630022	NM_012443	SPAG6
chr17	74581928	74582192	NM_006456	ST6GALNAC2
chr15	87033320	87033567	NR_046012	AGBL1-AS1
chr18	42309502	42309942	NM_015559	SETBP1
chr5	63918532	63918730	NM_001029875	RGS7BP
chr10	24407114	24407440	NM_019590	KIAA1217
chr6	53731130	53731313	NR_125842	LOC101927189
chr7	11580003	11580182	NM_015204	THSD7A
chr1	145347066	145347324	NR_125967	LINC01719
chr2	45297466	45297633	NM_016932	SIX2
chr12	2389492	2389913	NR_046769	CACNA1C-IT3
chr13	34491553	34491769	NM_002915	RFC3
chr1	210027747	210027980	NM_014388	UTP25
chr3	115907134	115907353	NR_109998	LSAMP-AS1
chr16	18354552	18354718	NM_001282507	NPIPA7
chr2	182535398	182535573	NM_002500	NEUROD1
chrX	132819998	132820318	NR_148713	GPC3-AS1
chrX	135850872	135851064	NM_004840	ARHGEF6
chr3	73641598	73642047	NM_015009	PDZRN3
chr22	18858759	18859067	NR_160771	LOC107987389
chr21	10213559	10213754	NM_174948	TEKT4P2
chr17	53514735	53514991	NM_012329	MMD
chr3	179646124	179646307	NR_110059	PEX5L-AS2
chr1	37313514	37313696	NM_000831	GRIK3
chr1	246396917	246397202	NM_022743	SMYD3
chr1	151700344	151700710	NM_001144956	RIIAD1
chr2	18304471	18304660	NM_002252	KCNS3
chr10	130262649	130262870	NR_120619	LINC01163
chr8	73450398	73450709	NM_004770	KCNB2
chr3	146521716	146521893	NR_135560	LINC02010
chr1	146439828	146440016	NM_001278141	NBPF12
chr18	39737827	39738059	NR_046174	LINC00907
chr2	574003	574206	NR_136168	LOC105373352
chr15	54310096	54310465	NM_001080534	UNC13C
chr18	70710560	70710744	NR_134647	LOC100505797
chr10	65682501	65682705	NM_004241	JMJD1C
chr9	126807806	126808004	NM_004789	LHX2
chr17	21002562	21002766	NR_110895	LINC01563
chr2	223520884	223521062	NM_005687	FARSB
chr12	39621112	39621287	NM_017641	KIF21A
chr4	41861203	41861407	NR_104143	LINC00682
chr2	188851285	188851562	NR_126396	LINC01090
chr12	79312046	79312325	NM_005639	SYT1
chr1	145357686	145357921	NR_125967	LINC01719
chr8	123740196	123740406	NR_126348	LINC01151
chr12	60364533	60364701	NM_004731	SLC16A7
chr3	157776644	157776975	NM_003030	SHOX2
chr2	204925686	204925927	NM_012092	ICOS
chr1	148916127	148916345	NR_027354	LSP1P5
chr1	148645774	148645947	NR_104076	RNVU1-15
chr6	49881500	49881765	NM_001166478	DEFB133
chr3	39190710	39190990	NM_033027	CSRNP1
chr18	985252	985517	NR_146724	LINC01904
chr19	5829181	5829379	NM_004558	NRTN
chr5	24607231	24607433	NM_006727	CDH10
chr16	54628586	54628754	NR_134922	LINC02140
chr10	16534129	16534295	NM_001010908	C1QL3
chr7	91258302	91258500	NM_006980	MTERF1
chr15	57855108	57855300	NM_152451	MYZAP
chr15	62360829	62361028	NM_207322	C2CD4A
chr7	137505654	137505942	NM_004717	DGKI
chr17	38501213	38501410	NR_110861	RARA-AS1
chr12	124965481	124965705	NM_006312	NCOR2
chr13	31365680	31365880	NR_047012	LINC00398
chr7	42495940	42496143	NM_000168	GLI3
chr4	1714064	1714487	NM_006527	SLBP
chr15	94621330	94621679	NR_120320	LINC01581
chr3	73192802	73193121	NM_018029	EBLN2
chr11	103407911	103408219	NR_039842	MIR4693
chr1	114901884	114902053	NM_015906	TRIM33
chr13	41635704	41635918	NM_007187	WBP4
chrY	9964216	9964425	NR_003593	TTTY23B
chr12	64466737	64467008	NM_152440	C12orf66
chr4	9370306	9370678	NR_027279	USP17L6P
chr3	10028538	10028716	NM_001013730	EMC3-AS1
chr10	29542176	29542346	NM_032517	LYZL1
chr22	30267752	30267988	NM_021090	MTMR3
chr5	138483443	138483736	NM_022464	SIL1
chr11	47788105	47788514	NM_015308	FNBP4
chr1	204296690	204296894	NM_014935	PLEKHA6
chr13	53643099	53643713	NM_006418	OLFM4
chr11	65083021	65083225	NM_006779	CDC42EP2
chr2	51079183	51079351	NR_130470	MIR8485
chr1	52195152	52195680	NM_024586	OSBPL9
chr2	183511830	183512005	NM_018981	DNAJC10
chr1	115879522	115879695	NM_002506	NGF
chr22	42710322	42710568	NM_005650	TCF20
chr19	10305193	10305579	NM_001379	DNMT1
chr5	34244997	34245226	NM_030945	C1QTNF3
chr6	56353172	56353389	NM_030820	COL21A1
chr2	202672277	202672586	NM_139158	CDK15
chr15	82044946	82045201	NM_032246	MEX3B
chr15	43622266	43622520	NM_001012969	ADAL
chr12	56435654	56436107	NM_001029	RPS26
chr17	69019920	69020099	NR_104152	CASC17
chr6	37692649	37692875	NM_153487	MDGA1
chr18	77171877	77172113	NM_006162	NFATC1
chr4	41884860	41885027	NR_104143	LINC00682
chr2	122288367	122288553	NR_023343	RNU4ATAC
chr1	144824159	144824326	NM_014644	PDE4DIP
chr6	73332255	73332574	NM_019842	KCNQ5
chr12	118454517	118454704	NM_007370	RFC5
chr1	149804098	149805217	NM_001034077	HIST2H4B
chr1	117716366	117716555	NM_024626	VTCN1
chr9	73033645	73033819	NM_001206	KLF9
chr12	57633809	57634031	NM_020142	NDUFA4L2
chr4	90229233	90229425	NM_198281	GPRIN3
chr16	33524660	33524861	NR_130771	ENPP7P13
chr9	137208695	137208912	NM_002957	RXRA
chr1	62849364	62849630	NM_003368	USP1
chr9	68400144	68400527	NR_146625	LINC00537
chr1	205001851	205002025	NM_005076	CNTN2
chr10	42648159	42648334	NR_024380	LOC441666
chr14	91860455	91860648	NM_001080414	CCDC88C
chr2	239334731	239334903	NM_016114	ASB1
chr9	69034317	69034488	NR_034006	FRG1HP
chr8	29662596	29662800	NR_125817	LOC101929470
chr1	142728120	142728292	NR_046228	ANKRD20A12P
chr6	37471489	37471682	NM_001039791	LINC02520
chr9	68430820	68430999	NR_039688	MIR4477A
chr17	56736438	56736646	NM_031272	TEX14
chr21	39228183	39228362	NM_002240	KCNJ6
chr19	38495018	38495214	NM_015073	SIPA1L3
chr3	57040218	57040901	NM_181727	SPATA12
chr6	26123145	26123677	NM_003526	HIST1H2BC
chr4	77733214	77733411	NM_001029870	SOWAHB
chr6	97052435	97052865	NM_020482	FHL5
chr6	26205529	26205727	NM_003545	HIST1H4E
chr9	37732429	37732696	NM_144964	TRMT10B
chr6	161037915	161038415	NM_005577	LPA
chr15	78933788	78934027	NM_000750	CHRNB4
chr12	119837066	119837375	NM_178499	CCDC60
chr6	11094101	11094348	NM_001135575	SMIM13
chr12	75922220	75922477	NM_007043	KRR1
chr22	49458837	49459239	NR_038944	LINC01310
chr11	118615034	118615262	NM_004397	DDX6
chr11	75338191	75338442	NM_033063	MAP6
chr10	76349173	76349403	NR_120673	LOC102723439
chr3	72715025	72715431	NR_135531	LOC105377162
chr3	24033665	24033914	NM_005126	NR1D2
chr1	61330911	61332058	NR_110628	LOC101926964
chr1	68112483	68112773	NM_001924	GADD45A
chr2	133978231	133978549	NR_110294	NCKAP5-AS2
chr1	224566245	224566497	NR_039896	MIR4742
chr18	22865847	22866146	NM_015461	ZNF521
chr20	22991861	22992040	NM_001052	SSTR4
chr19	16700942	16701146	NM_024881	SLC35E1
chr21	28898819	28898997	NR_024357	LINC00113
chr12	3261177	3261346	NM_006675	TSPAN9
chr6	133135754	133136154	NM_001016	RPS12
chr1	68326078	68326376	NM_018841	GNG12
chr7	18886404	18886718	NM_000474	TWIST1
chr2	48010168	48010520	NM_000179	MSH6
chr1	95100551	95100730	NR_162147	MIR12133
chr6	78271691	78271954	NM_001282136	MEI4
chr9	135906148	135906356	NM_012087	GTF3C5
chr1	53876577	53876976	NR_002314	SLC25A3P1
chr2	132804772	132804938	NR_146484	LINC01945
chr8	73658762	73658960	NR_110656	LOC101926908
chr5	140384006	140384214	NM_018899	PCDHAC2
chr1	95018884	95019073	NR_162147	MIR12133
chr1	145355766	145356517	NR_125967	LINC01719
chr1	241540120	241540369	NM_002924	RGS7
chr1	145318654	145318954	NM_001039703	NBPF10
chr4	41880735	41880925	NR_104143	LINC00682
chr7	133466384	133466554	NR_120513	LOC101928861
chr2	18426706	18426875	NM_020905	RDH14
chr1	7166854	7167111	NR_146199	LOC102725193
chr12	98503697	98504139	NR_036189	MIR4303
chr9	17445533	17445845	NM_003026	SH3GL2
chr17	42052365	42052618	NM_004160	PYY
chr5	103508814	103509118	NM_031438	NUDT12
chr14	98443928	98444114	NR_015430	LINC01550
chr6	5645611	5645934	NR_110842	LOC101927950
chr14	61612537	61612805	NM_001017970	TMEM30B
chr1	145314041	145314212	NM_001039703	NBPF10
chr6	111613043	111613230	NM_153369	MFSD4B
chrX	1777158	1777337	NM_004043	ASMT
chr15	74583679	74583921	NM_025055	CCDC33
chr1	64803264	64803476	NM_020925	CACHD1
chr2	17211520	17211686	NM_030797	FAM49A
chr6	90929006	90929569	NM_021813	BACH2
chr11	44748828	44749032	NM_130783	TSPAN18
chr1	143119435	143119607	NR_110761	LOC102723769
chr15	72767287	72767464	NM_005744	ARIH1
chr19	33182612	33182826	NM_001105570	NUDT19
chr14	69864773	69865027	NM_004450	ERH
chr6	140247260	140247492	NR_121622	LOC100507477
chr16	30709992	30710233	NM_001256932	LOC730183
chr2	74600480	74600692	NM_004082	DCTN1
chr17	45728050	45728251	NM_002265	KPNB1
chr17	48450687	48450864	NM_152463	EME1
chr22	34225632	34226009	NM_004737	LARGE1
chr11	64163736	64163931	NR_031602	MIR1237
chr22	36925025	36925191	NM_003753	EIF3D
chr17	72369977	72370145	NM_181790	GPR142
chr21	33104590	33104801	NM_020706	SCAF4
chr15	52068341	52068510	NM_014548	TMOD2
chr1	180471794	180472008	NM_032360	ACBD6
chr20	44441422	44441659	NM_007019	UBE2C
chr7	36585995	36586174	NR_046764	AOAH-IT1
chr11	45065744	45065923	NM_001256695	PRDM11
chr14	35591124	35591491	NM_017917	PPP2R3C
chr6	5762854	5763275	NR_110842	LOC101927950
chr15	92313195	92313362	NM_013272	SLCO3A1
chr2	45005284	45005463	NR_147194	LINC01833
chr19	12917449	12917651	NM_006397	RNASEH2A
chr17	59238062	59238285	NR_136397	LOC101927855
chr1	237487651	237488013	NR_039626	MIR4428
chr2	17356314	17356631	NM_001099218	RAD51AP2
chr6	26204605	26204819	NM_003545	HIST1H4E
chr19	55852152	55852360	NM_032701	KMT5C
chr12	50262871	50263153	NM_181708	BCDIN3D
chrY	9965028	9965247	NR_003593	TTTY23B
chr1	198583423	198583642	NM_002838	PTPRC
chrY	9944540	9944745	NR_003593	TTTY23B
chr7	99155955	99156652	NM_024061	ZNF655
chr8	86798395	86798805	NR_003594	REXO1L2P
chr15	69359756	69360028	NM_173610	EWSAT1
chr8	86770936	86771302	NR_003594	REXO1L2P
chr19	42496362	42496611	NM_152296	ATP1A3
chr22	29516083	29516464	NM_032045	KREMEN1
chr2	48757395	48757603	NM_006873	STON1
chr8	86562670	86562855	NR_003594	REXO1L2P
chr1	212873555	212873826	NM_018664	BATF3
chr4	174431385	174431557	NM_007281	SCRG1
chr15	59225606	59225773	NM_017968	SLTM
chr7	70079694	70079927	NM_022479	GALNT17
chr15	77389800	77390035	NM_005724	TSPAN3
chr10	103911797	103911965	NM_004741	NOLC1
chr1	95020116	95020442	NR_162147	MIR12133
chr2	127965977	127966227	NM_001001665	CYP27C1
chr21	44871298	44871483	NM_194309	LINC00319
chr2	20829590	20829835	NM_022460	HS1BP3
chr19	47138262	47138454	NM_033258	GNG8
chr12	101801624	101801799	NM_001177	ARL1
chr15	68871776	68872058	NM_006091	CORO2B
chr1	226849719	226849941	NR_103784	ITPKB-IT1
chr3	10505899	10506183	NM_001683	ATP2B2
chr5	176230122	176230321	NM_133369	UNC5A
chr10	51622952	51623163	NM_006327	TIMM23
chr9	137258288	137258467	NM_002957	RXRA
chr2	9546225	9546482	NM_004763	ITGB1BP1
chr12	40618527	40618883	NM_198578	LRRK2
chr4	190881109	190881300	NM_004477	FRG1
chr5	150016957	150017186	NM_007286	SYNPO
chr17	37356647	37356990	NM_000981	RPL19
chr12	106913581	106913809	NM_002920	RFX4
chr13	43873008	43873186	NR_120399	ENOX1-AS2
chr1	230368105	230368280	NM_004481	GALNT2
chr7	138818196	138818403	NM_024926	TTC26
chr15	74470115	74470297	NM_005545	ISLR
chr10	74032696	74032862	NM_019058	DDIT4
chr11	125932048	125932285	NM_016952	CDON
chr9	14418318	14418616	NM_005596	NFIB
chr8	130988050	130988221	NR_049826	MIR5194
chr20	45624237	45624479	NM_005244	EYA2
chr16	25269330	25269496	NM_001012981	ZKSCAN2
chr14	19657708	19658113	NR_122111	DUXAP9
chr2	162135114	162135349	NR_110593	LOC101929512
chr3	150422529	150422724	NR_121674	ERICH6-AS1
chr11	356172	356374	NM_178537	B4GALNT4
chr19	31831002	31831178	NM_020856	TSHZ3
chr2	86162994	86163181	NR_110569	ST3GAL5-AS1
chr13	27375399	27375613	NM_005288	GPR12
chr2	133344017	133344194	NM_144586	LYPD1
chr7	36089375	36089541	NR_108089	LOC101928618
chr17	46207470	46207683	NM_013323	SNX11
chr1	120874298	120874488	NR_160940	HIST2H3DP1
chr6	134062575	134062859	NR_027030	LINC01312
chr4	41797899	41798069	NM_003924	PHOX2B
chr12	128207362	128207550	NR_134995	LOC105370068
chr17	53800182	53800594	NM_018286	TMEM100
chr9	68395068	68395406	NR_146625	LINC00537
chr9	36572919	36573105	NM_014791	MELK
chr3	131729662	131729868	NM_130808	CPNE4
chr5	73251350	73251568	NM_001080479	ARHGEF28
chr6	160389949	160390121	NM_000876	IGF2R
chr9	118017050	118017388	NM_017418	44896
chr11	35990570	35990894	NM_174902	LDLRAD3
chr4	22237448	22237758	NR_037877	LOC100505912
chr2	220325611	220325898	NM_005876	SPEG
chr4	91707860	91708358	NM_207491	CCSER1
chr8	73685306	73685533	NR_110656	LOC101926908
chr10	103245577	103246068	NM_013274	POLL
chr6	126190280	126190461	NM_181782	NCOA7
chr20	38615003	38615449	NR_109936	LINC01370
chr5	81847932	81848129	NM_001017971	ATP6AP1L
chr1	233584551	233584752	NM_032435	MAP3K21
chr2	76895004	76895227	NR_110284	LOC101927907
chr7	69837875	69838090	NM_022479	GALNT17
chr5	132701047	132701284	NR_031621	MIR1289-2
chr3	115765096	115765536	NR_145779	SNORD155
chr5	123393533	123393756	NR_125774	LINC01170
chr2	66500989	66501180	NR_039938	MIR4778
chr1	192312592	192312766	NM_001039152	RGS21
chr17	41490049	41490226	NM_001661	ARL4D
chr2	159984882	159985169	NR_106948	MIR6888
chr6	112465968	112466150	NM_001033564	FAM229B
chr3	139754771	139754989	NM_022131	CLSTN2
chr1	29254400	29254575	NM_004437	EPB41
chr13	35773056	35773236	NM_015678	NBEA
chr1	145316596	145316977	NM_001039703	NBPF10
chr16	90291864	90292083	NR_126161	FAM157C
chr3	184662135	184662307	NM_015303	VPS8
chr14	59349596	59349773	NR_110547	LINC01500
chr14	60631430	60631622	NM_016029	DHRS7
chr17	40751059	40751225	NM_178126	RETREG3
chr11	113390913	113391384	NM_000795	DRD2
chr4	53116542	53116724	NM_145263	SPATA18
chr5	72485569	72485911	NR_134291	LOC340090
chr1	219721677	219722129	NR_135822	LYPLAL1-AS1
chrX	71335309	71335616	NM_001024455	RTL5
chr4	113438369	113438786	NM_024019	NEUROG2
chr3	145617962	145618128	NR_146297	LNCSRLR
chr22	36311018	36311433	NM_014309	RBFOX2
chr5	169230183	169230450	NM_004946	DOCK2
chr12	196585	196755	NM_015232	IQSEC3
chr12	79345489	79345879	NM_005639	SYT1
chr4	41884188	41884597	NR_104143	LINC00682
chr5	81834630	81834827	NM_001017971	ATP6AP1L
chr7	13891365	13891761	NM_004956	ETV1
chr3	132910587	132910826	NR_110812	TMEM108-AS1
chr15	47373613	47373781	NM_020858	SEMA6D
chr5	157744405	157744771	NR_109888	LINC02227
chr2	200175655	200175903	NM_015265	SATB2
chr1	92077144	92077310	NM_003503	CDC7
chr11	62622897	62623366	NR_002565	SNORD25
chr1	41309743	41310017	NM_133467	CITED4
chr14	96483252	96483425	NM_020215	C14orf132
chr17	1212724	1213114	NM_172367	TRARG1
chr8	93640128	93640342	NR_125827	LOC102724710
chr13	51265820	51265992	NR_046551	DLEU7-AS1
chr5	154214760	154215017	NR_039667	MIR378H
chr1	244131313	244131479	NR_033883	LINC02774
chr1	245768885	245769132	NR_151721	KIF26B-AS1
chr1	62208218	62208394	NM_005799	PATJ
chr12	20741069	20741349	NM_000921	PDE3A
chr16	89055938	89056104	NM_005187	CBFA2T3
chr1	145969256	145969425	NR_004426	RNVU1-7
chr6	161060034	161060600	NM_005577	LPA
chr17	48206698	48206939	NM_174920	SAMD14
chr5	34597874	34598047	NM_015577	RAI14
chr3	32279814	32280039	NM_178868	CMTM8
chr9	130898267	130898451	NM_001013652	PTGES2-AS1
chr17	16284189	16284398	NM_018955	UBB
chr5	176261694	176261901	NM_133369	UNC5A
chr1	228353887	228354161	NM_001010867	IBA57
chr12	2620010	2620233	NR_046579	CACNA1C-AS2
chr1	66711239	66711653	NM_002600	PDE4B
chr15	31572276	31572496	NM_015995	KLF13
chr9	68468897	68469160	NR_033907	FRG1JP
chr17	69360090	69360665	NR_104152	CASC17
chr12	26985973	26986145	NM_002223	ITPR2
chr1	23056576	23056742	NR_039832	MIR4684
chr1	77267855	77268026	NR_149059	LINC02567
chr6	22328640	22328845	NM_000948	PRL
chr2	23024071	23024269	NR_110577	LINC01884
chr2	85292414	85292625	NR_146453	LINC01964
chr2	74962799	74963036	NM_004263	SEMA4F
chr2	8495458	8495903	NR_034135	LINC00299
chr1	50738735	50738994	NM_032110	DMRTA2
chr7	154536368	154536678	NR_024476	PAXIP1-AS2
chr14	103006269	103006457	NR_036192	MIR4309
chr7	101930342	101930564	NM_020979	SH2B2
chr2	75316039	75316242	NR_049796	MIR5000
chr5	133243016	133243345	NR_131252	WSPAR
chr12	49524525	49524740	NM_006082	TUBA1B
chr4	41749569	41749836	NM_003924	PHOX2B
chr1	145340295	145340503	NR_125967	LINC01719
chr7	55224897	55225151	NR_047551	EGFR-AS1
chr4	9334713	9335115	NM_001242329	USP17L5
chr1	156850367	156850537	NM_207369	PEAR1
chr16	32094832	32095023	NR_135178	LOC102723753
chrY	13394176	13394350	NR_033667	GYG2P1
chr2	29559160	29559354	NM_004304	ALK
chr1	149833352	149833560	NM_003548	HIST2H4A
chr1	153643249	153643501	NM_004515	ILF2
chr21	10096896	10097286	NM_174948	TEKT4P2
chr7	131640569	131641139	NR_110836	LOC101928782
chr1	206105941	206106169	NM_001123168	FAM72A
chr11	47447794	47448017	NM_002804	PSMC3
chr5	134824444	134824683	NM_001099221	TIFAB
chr1	148241498	148241771	NR_104075	RNVU1-14
chr5	138209561	138209733	NM_001903	CTNNA1
chr5	4730373	4730709	NR_104619	LINC02114
chr9	69065248	69065475	NR_034006	FRG1HP
chr8	36832768	36832934	NR_031672	MIR1268A
chr2	6780629	6780801	NR_110498	LINC01246
chr4	11504956	11505145	NM_005114	HS3ST1
chr6	104973567	104973823	NM_020771	HACE1
chr1	168659423	168659941	NM_001937	DPT
chr2	37810076	37810389	NM_006449	CDC42EP3
chr1	206510475	206510788	NM_015326	SRGAP2
chr15	49607701	49608044	NM_002009	FGF7
chrX	40126672	40126894	NR_110386	LOC101927476
chr2	224873640	224873816	NM_006216	SERPINE2
chr11	59318275	59318507	NM_001004711	OR4D9
chr6	37427916	37428243	NM_015050	CMTR1
chr20	38178400	38178704	NR_027124	LINC01734
chr12	78543271	78543535	NR_135021	LINC02424
chr1	145326208	145326413	NM_001039703	NBPF10
chr14	99738746	99738914	NM_022898	BCL11B
chr3	115377427	115377595	NM_002045	GAP43
chr10	99804238	99804404	NM_018058	CRTAC1
chr5	51798471	51798642	NM_181501	ITGA1
chr1	206507909	206508080	NM_015326	SRGAP2
chr6	99579166	99579632	NR_039672	MIR548AI
chr8	37093533	37093825	NR_031672	MIR1268A
chr4	151287781	151287993	NR_149035	LOC729558
chr1	219965782	219966305	NM_018713	SLC30A10
chr19	39989396	39989748	NM_016941	DLL3
chr12	98602791	98602957	NR_036189	MIR4303
chr6	27799105	27799445	NM_003541	HIST1H4K
chr15	73894112	73894301	NM_012428	NPTN
chr8	86767688	86768058	NR_003594	REXO1L2P
chr6	23177206	23177388	NR_134613	LOC105374972
chr1	61360921	61361122	NR_110628	LOC101926964
chr3	132854308	132854666	NM_023943	TMEM108
chr18	395832	395999	NM_030781	COLEC12
chr6	105404948	105405211	NM_001004317	LIN28B
chr20	9980647	9980845	NR_109861	PARAL1
chr6	80920439	80920656	NM_000056	BCKDHB
chr6	133823738	133824016	NM_004100	EYA4
chr8	8564684	8564868	NM_194284	CLDN23
chr10	44830146	44830393	NM_001258000	C10orf142
chr7	18742170	18742352	NM_014707	HDAC9
chr1	244013798	244014331	NM_005465	AKT3
chr5	81148633	81148812	NM_012446	SSBP2
chr2	107754199	107754422	NR_049853	MIR548AU
chr2	169542216	169542392	NR_045786	CERS6-AS1
chr5	112519260	112519534	NM_002387	MCC
chr3	52056057	52056270	NM_000992	RPL29
chr8	20206717	20206936	NM_021020	LZTS1
chr10	119017415	119017581	NM_003054	SLC18A2
[truncated: 1,752 more rows]

## Sheet: siMYCN_KAT2A_ChIPseq
Table S3. The knockdown of MYCN in IMR32 cells for 72 h reduced KAT2A ChIP-seq peak number (ChIP-seq peak calling p<10^-5).
Peaks in siMYCN
Chr	Start	End	Nearest Refseq	Gene Name
chr17	80231060	80231709	NM_001893	CSNK1D
chr6	160521754	160521837	NR_003288	LOC729603
chr4	49309250	49309441	NM_025087	CWH43
chr12	112846949	112847530	NM_000970	RPL6
chr4	1708952	1709024	NM_006527	SLBP
chrX	78455898	78455968	NM_032553	GPR174
chr16	49711127	49711210	NM_015069	ZNF423
chr6	31509326	31509941	NM_004640	DDX39B
chr21	47604374	47604623	NM_032261	SPATC1L
chr1	143282188	143282269	NR_110761	LOC102723769
chr20	2450916	2451593	NM_003091	SNRPB
chr4	49316171	49316247	NM_025087	CWH43
chr3	12882623	12883345	NM_000994	RPL32
chr16	1359024	1359579	NM_003345	UBE2I
chr17	45216130	45216218	NM_001256	CDC27
chr9	127623693	127624331	NM_007209	RPL35
chr1	143282578	143282786	NR_110761	LOC102723769
chrY	10029505	10029696	NR_003593	TTTY23B
chr4	49322386	49322588	NM_025087	CWH43
chr2	38445548	38446049	NM_173652	CYP1B1-AS1
chr17	69824298	69824657	NR_110876	ROCR
chr19	42784439	42784807	NM_015125	CIC
chr6	20402058	20402453	NM_001949	E2F3
chr12	132547069	132547142	NM_182613	EP400P1
chr18	47018499	47018929	NM_000985	RPL17
chr8	74205419	74205992	NM_000971	RPL7
chr21	9696759	9696896	NR_037421	MIR3648-1
chr16	70557642	70558050	NM_012426	SF3B3
chr6	23004287	23004756	NR_134613	LOC105374972
chr2	217363540	217363823	NM_000998	RPL37A
chr9	84211054	84211412	NM_005077	TLE1
chr1	31538280	31538665	NM_014676	PUM1
chr2	3622826	3623267	NM_001011	RPS7
chr4	167524868	167524937	NM_016950	SPOCK3
chr1	197643320	197643688	NM_019049	DENND1B
chr17	70403541	70403878	NR_135222	LINC02003
chr17	8632908	8632977	NM_144681	CCDC42
chr19	1438330	1438679	NM_001018	RPS15
chr19	2984066	2984441	NM_024760	TLE6
chr15	73182145	73182676	NM_031284	ADPGK
chr16	2197862	2198161	NM_014353	RAB26
chr1	240348325	240348437	NM_020066	FMN2
chr7	28658066	28658469	NM_004904	CREB5
chr21	9696383	9696509	NR_037421	MIR3648-1
chr5	180670458	180671003	NM_006098	RACK1
chr15	45461678	45462120	NM_138356	SHF
chr11	72340150	72340642	NM_002599	PDE2A
chr17	71488591	71489246	NR_135635	LOC101928251
chr7	69884818	69885124	NM_022479	GALNT17
chr11	117363414	117363836	NM_014956	CEP164
chr6	862127	862232	NR_110853	LOC101927691
chr2	231375183	231375247	NM_003113	SP100
chr2	73114211	73114623	NM_003124	SPR
chr3	52029518	52030029	NM_000992	RPL29
chr2	217204365	217204753	NM_020814	44624
chr3	194601456	194601849	NR_146990	LINC01972
chr20	35724374	35724696	NM_002895	RBL1
chr6	42847590	42847952	NM_198486	RPL7L1
chr16	2317769	2318186	NM_006711	RNPS1
chr2	43130906	43131269	NM_012205	HAAO
chr1	182668585	182669028	NR_146548	LINC01688
chr4	49329845	49329965	NM_025087	CWH43
chr5	40834997	40835247	NM_000997	RPL37
chr2	163332233	163332570	NM_012198	GCA
chr17	45973220	45973636	NM_003110	SP2
chr9	69002213	69002282	NR_031629	MIR1299
chr7	13451304	13451662	NM_004956	ETV1
chr6	26240683	26240753	NM_003540	HIST1H4F
chr4	49302973	49303038	NM_025087	CWH43
chr16	89627010	89627369	NM_000977	RPL13
chr1	210799760	210799973	NM_018194	HHAT
chr18	77380473	77380659	NR_148949	LOC284240
chr17	41438355	41438704	NR_027412	LINC00910
chr10	35029125	35029355	NM_019619	PARD3
chr12	132977195	132977604	NR_120467	LOC101928416
chr1	145359131	145359217	NR_125967	LINC01719
chr22	51082076	51082479	NM_000487	ARSA
chr1	227161354	227161580	NM_020247	COQ8A
chr12	53846133	53846542	NM_005016	PCBP2
chr11	95825207	95825274	NM_016156	MTMR2
chr2	62115487	62115839	NM_006430	CCT4
chr15	31528553	31529016	NM_001243538	LOC283710
chr4	49284336	49284446	NM_025087	CWH43
chr17	72199763	72199968	NM_000999	RPL38
chr4	47633156	47633354	NR_107020	MIR8053
chr5	61105101	61105583	NR_105000	C5orf64-AS1
chr13	27580488	27580813	NR_046547	USP12-AS1
chr5	139088856	139089044	NM_016463	CXXC5
chr17	70470823	70471241	NR_036488	LINC00673
chr4	109541772	109542011	NM_000995	RPL34
chr6	151366746	151366969	NM_015440	MTHFD1L
chr1	156681211	156681516	NM_001878	CRABP2
chr21	9697343	9697424	NR_037421	MIR3648-1
chr11	75110519	75110871	NM_001005	RPS3
chr12	96652383	96652685	NM_005230	ELK3
chr4	39460239	39460541	NM_000661	RPL9
chr2	24658712	24659027	NM_003743	NCOA1
chrX	106846416	106846484	NM_002764	PRPS1
chr6	27101073	27101150	NM_021064	HIST1H2AG
chr11	585486	585566	NM_020901	PHRF1
chr3	38643278	38643536	NM_000335	SCN5A
chr2	162136755	162136884	NR_110593	LOC101929512
chr1	174379015	174379077	NM_005684	GPR52
chr5	91481072	91481135	NM_020801	ARRDC3
chr19	4067007	4067232	NM_015898	ZBTB7A
chr2	241855981	241856619	NM_001351305	CROCC2
chr2	38319263	38319617	NM_000104	CYP1B1
chr1	117229887	117230158	NR_149353	C1orf137
chr2	17367137	17367368	NM_001099218	RAD51AP2
chr4	49302632	49302741	NM_025087	CWH43
chr20	48631780	48632037	NR_051976	TRERNA1
chr8	86557687	86557775	NR_003594	REXO1L2P
chrX	71496824	71496911	NM_001007	RPS4X
chr15	74569641	74569854	NM_025055	CCDC33
chr12	124947900	124948258	NM_006312	NCOR2
chr20	30175643	30175796	NR_046853	HM13-AS1
chr4	49514519	49514670	NM_025087	CWH43
chr3	197677024	197677331	NM_000996	RPL35A
chr5	176258214	176258506	NM_133369	UNC5A
chr16	2014723	2014839	NM_002952	RPS2
chr2	119625126	119625189	NM_001426	EN1
chr2	31234618	31234821	NM_024572	GALNT14
chr17	60556304	60556435	NM_006852	TLK2
chr4	152020749	152021041	NM_001006	RPS3A
chr2	101618678	101619003	NM_000993	RPL31
chr14	106319420	106319716	NR_039730	MIR4507
chr1	61377897	61378091	NR_110617	NFIA-AS2
chr2	43084341	43084704	NM_012205	HAAO
chr9	68424064	68424426	NR_039688	MIR4477A
chr15	31593801	31593935	NM_015995	KLF13
chr2	133041349	133041411	NM_001304449	ZNF806
chr17	968112	968209	NM_001092	ABR
chr10	76399963	76400101	NR_120673	LOC102723439
chr19	46156855	46157231	NM_012155	EML2
chr5	17526747	17526871	NR_134270	LINC02218
chr11	70477864	70478062	NR_046567	SHANK2-AS1
chr22	20656833	20656987	NM_201401	FAM230J
chr22	39715323	39715644	NM_000967	RPL3
chr17	71340042	71340317	NM_012121	CDC42EP4
chr5	175264175	175264480	NM_006650	CPLX2
chr1	162851928	162852241	NM_178550	CCDC190
chr16	2518917	2519139	NR_135198	LOC729652
chr18	22748030	22748280	NR_146903	LINC01894
chr9	31029065	31029128	NR_135134	LINC01243
chr17	41150321	41150818	NM_000988	RPL27
chr17	965916	966466	NM_001092	ABR
chr17	72450378	72450606	NM_007261	CD300A
chr17	78415169	78415458	NR_039883	MIR4730
chr20	39525817	39526016	NR_145524	LOC100128988
chr2	174219479	174219598	NM_031942	CDCA7
chr18	77337176	77337399	NR_148949	LOC284240
chr2	66479223	66479457	NR_039938	MIR4778
chrY	9964206	9964332	NR_003593	TTTY23B
chr11	11428771	11429035	NM_001256686	CSNK2A3
chr17	966587	967280	NM_001092	ABR
chr17	71153601	71153836	NM_001050	SSTR2
chr1	53585547	53585720	NM_006671	SLC1A7
chr4	190834825	190834892	NR_149038	FRG1-DT
chr2	127734335	127734432	NM_001322244	TEX51
chr7	29359807	29360038	NR_120522	LOC102724484
chr13	36384395	36384593	NM_004734	DCLK1
chr10	115613938	115614359	NM_014881	DCLRE1A
chr20	29629779	29629937	NR_045115	MLLT10P1
chr1	181065317	181065638	NM_016545	IER5
chr12	125016850	125017082	NM_006312	NCOR2
chr4	49308941	49309042	NM_025087	CWH43
chr1	60525272	60525498	NM_152377	C1orf87
chr1	61400768	61401149	NR_110617	NFIA-AS2
chr14	24835797	24836035	NM_004554	NFATC4
chr10	77237388	77237558	NM_032024	LRMDA
chr4	49296843	49297002	NM_025087	CWH43
chr17	19091322	19091518	NR_006880	SNORD3A
chr6	27862265	27862344	NM_003527	HIST1H2BO
chr19	17868156	17868308	NM_015122	FCHO1
chr19	44919244	44919308	NM_152354	ZNF285
chr1	204159719	204159827	NM_002256	KISS1
chr2	37870383	37870476	NM_006449	CDC42EP3
chr6	26223975	26224047	NM_003532	HIST1H3E
chr1	210799583	210799679	NM_018194	HHAT
chr22	30098429	30098519	NM_182527	CABP7
chr7	71160332	71160457	NR_037477	MIR3914-1
chr1	172820351	172820595	NM_000639	FASLG
chr17	38499388	38499672	NR_110861	RARA-AS1
chr2	17357389	17357521	NM_001099218	RAD51AP2
chr20	51575747	51575932	NM_173485	TSHZ2
chr7	1766056	1766247	NR_120508	ELFN1-AS1
chr19	34165328	34165564	NM_022467	CHST8
chr17	78426993	78427242	NM_002522	NPTX1
chr15	78964017	78964393	NM_000750	CHRNB4
chr17	72077214	72077393	NM_000999	RPL38
chr15	65629978	65630312	NR_002757	RNU5B-1
chr1	23056585	23056650	NR_039832	MIR4684
chr7	1625896	1626116	NR_021487	PSMG3-AS1
chr12	31078994	31079273	NM_001080509	TSPAN11
chr4	49316352	49316494	NM_025087	CWH43
chr9	68473389	68473459	NR_033907	FRG1JP
chr1	112291400	112291696	NR_125963	LOC101928718
chr16	85470738	85470912	NR_049816	MIR5093
chr6	33239972	33240099	NM_022551	RPS18
chr17	37387320	37387677	NM_198993	STAC2
chr19	7515245	7515309	NM_015318	ARHGEF18
chr16	25720555	25720777	NM_006040	HS3ST4
chr6	139794562	139794735	NR_033919	LINC01625
chr17	1303223	1303415	NM_006761	YWHAE
chr2	182439121	182439364	NM_201548	CERKL
chr6	33239746	33239886	NM_022551	RPS18
chrY	13437295	13437420	NR_033667	GYG2P1
chr8	140439226	140439323	NM_001282534	KCNK9
chr4	190198009	190198078	NR_121679	LINC01262
chr10	70630877	70631390	NM_024045	DDX50
chr17	46080964	46081095	NR_162100	MIR10226
chr2	29485607	29485855	NM_004304	ALK
chr14	103058296	103058369	NM_015156	RCOR1
chr12	68376088	68376233	NR_104124	IFNG-AS1
chr13	94961029	94961235	NR_046535	GPC6-AS1
chr18	57244462	57244624	NM_133459	CCBE1
chr19	4279520	4279657	NM_020209	SHD
chr11	19581256	19581570	NR_039706	MIR4486
chr20	47370896	47371172	NM_020820	PREX1
chr3	29684793	29684861	NR_046556	RBMS3-AS1
chr9	68431620	68431736	NR_039688	MIR4477A
chr7	98468016	98468106	NM_152913	TMEM130
chr13	109954498	109954640	NR_126361	LINC00399
chr3	35435472	35435558	NR_110817	LOC101928135
chr1	86952883	86953132	NM_001285	CLCA1
chr4	190822060	190822124	NR_132380	LINC01596
chr20	62257860	62258102	NM_012384	GMEB2
chr9	138029269	138029533	NR_046107	LOC401557
chr21	47392874	47392983	NR_109931	LOC101928796
chr7	61806135	61806211	NR_003952	ZNF733P
chr4	190880533	190880606	NM_004477	FRG1
chr3	186501299	186501375	NM_001967	EIF4A2
chr17	41516095	41516220	NR_146952	MIR2117HG
chr1	93297556	93297874	NM_000969	RPL5
chr4	41824420	41824690	NR_104143	LINC00682
chr7	139692163	139692363	NM_022750	PARP12
chr12	127296120	127296248	NR_033878	LINC00944
chr16	85683417	85683547	NM_014615	GSE1
chr2	129047079	129047347	NM_004807	HS6ST1
chr17	56002720	56003154	NM_001271875	CUEDC1
chr17	19093493	19093556	NR_006881	SNORD3C
chr4	49315975	49316076	NM_025087	CWH43
chr1	82726923	82727082	NM_012302	ADGRL2
chr16	49558455	49558763	NR_144553	ADAM3B
chr2	132769908	132769970	NR_146484	LINC01945
chr16	11758972	11759156	NM_003498	SNN
chr4	190535441	190535505	NR_121679	LINC01262
chr1	24018454	24018535	NM_000975	RPL11
chr22	29502966	29503042	NM_032045	KREMEN1
chr19	57256630	57256791	NR_110744	ZIM2-AS1
chr6	143446641	143446837	NM_016108	AIG1
chr21	9700783	9700861	NR_037421	MIR3648-1
chr12	50381673	50381786	NM_001652	AQP6
chr12	31015565	31015649	NM_001080509	TSPAN11
chr17	43853023	43853338	NM_004382	CRHR1
chr2	70699614	70699987	NR_046798	TGFA-IT1
chr12	75920522	75920659	NM_007043	KRR1
chr9	136215039	136215463	NM_000972	RPL7A
chr8	10512621	10512745	NM_178857	RP1L1
chr1	226874628	226874717	NR_103784	ITPKB-IT1
chr1	145335658	145335720	NM_001039703	NBPF10
chr3	169072550	169072703	NR_134932	LOC105374205
chr2	202967455	202967613	NR_135243	KIAA2012-AS1
chr9	35790597	35790836	NM_000907	NPR2
chr2	131348648	131348782	NM_032545	CFC1
chr17	30646649	30646762	NM_022344	C17orf75
chr6	861936	862037	NR_110853	LOC101927691
chr4	190908598	190908661	NM_001005217	FRG2
chr17	70772157	70772355	NR_033876	LINC00511
chr19	29077464	29077570	NR_135636	LOC102724908
chr4	49309739	49309801	NM_025087	CWH43
chr9	69011794	69011856	NR_031629	MIR1299
chr19	38548651	38548833	NR_145800	SNORD152
chr6	136120599	136120677	NM_018945	PDE7B
chr9	83985600	83986005	NM_005077	TLE1
chr9	122555622	122555709	NR_132393	LINC01613
chr5	73803439	73803517	NR_126354	LINC01331
chr18	50985377	50985452	NR_110798	LINC01919
chr8	127837105	127837290	NR_045262	PCAT1
chr17	43404080	43404336	NM_003954	MAP3K14
chr4	41750616	41750728	NM_003924	PHOX2B
chr4	83701761	83701891	NM_024906	SCD5
chr14	76434941	76435172	NM_003239	TGFB3
chr2	45344623	45344875	NM_016932	SIX2
chr18	46386791	46386987	NM_005904	SMAD7
chr1	54925448	54925724	NM_018070	SSBP3
chr22	49546353	49546580	NR_038944	LINC01310
chr7	158708115	158708249	NM_018051	WDR60
chr1	219965914	219966100	NM_018713	SLC30A10
chr6	27799315	27799423	NM_003541	HIST1H4K
chr15	20563800	20563884	NR_038836	CHEK2P2
chr17	967730	967964	NM_001092	ABR
chr4	77872323	77872432	NM_018243	SEPTIN11
chr15	58535590	58535666	NM_020980	AQP9
chr15	40029008	40029086	NM_152597	FSIP1
chr6	31588514	31588828	NM_004638	PRRC2A
chr17	72452054	72452284	NM_007261	CD300A
chr21	43781646	43781839	NM_003225	TFF1
chr2	19974731	19974823	NR_033875	LINC00954
chr4	41798707	41798776	NM_003924	PHOX2B
chr1	76252104	76252166	NM_004582	RABGGTB
chr19	5690361	5690540	NM_015414	RPL36
chr11	125157674	125157915	NM_022062	PKNOX2
chr2	19358866	19358949	NR_135287	LINC01376
chr20	5099908	5100143	NR_028370	PCNA-AS1
chr17	55655972	55656049	NR_110807	LOC101927539
chr9	137409751	137410037	NM_002957	RXRA
chr15	78974026	78974261	NM_000750	CHRNB4
chr6	104973732	104973794	NM_020771	HACE1
chr10	60615055	60615249	NR_027508	FAM133CP
chr2	26835387	26835486	NM_001029881	CIB4
chr1	60622677	60622739	NM_152377	C1orf87
chr19	3985064	3985508	NM_001961	EEF2
chr15	92972808	92973034	NM_006011	ST8SIA2
chr11	134721868	134721932	NR_147836	LINC02714
chr11	35270256	35270319	NR_145794	SNORD164
chr6	122943710	122943774	NM_032471	PKIB
chr22	23898478	23898559	NR_109832	PCAT14
chr9	102147990	102148261	NR_102270	NAMA
chr2	217203983	217204162	NM_020814	44624
chr20	46587145	46587291	NR_109942	LINC01523
chr17	59402889	59402968	NR_136397	LOC101927855
chr4	993586	993774	NM_000203	IDUA
chr10	13022149	13022353	NM_031455	CCDC3
chr8	140438731	140439137	NM_001282534	KCNK9
chr17	59222524	59222860	NR_136397	LOC101927855
chr4	49285132	49285254	NM_025087	CWH43
chr15	49090687	49090820	NM_014985	CEP152
chrX	113975928	113975998	NR_031732	MIR1911
chr9	66472502	66472576	NR_121647	LINC01410
chr6	34393684	34393927	NM_001014	RPS10
chr16	85313711	85313776	NM_153238	LINC00311
chr17	64949250	64949674	NM_014405	CACNG4
chr9	68426831	68426924	NR_039688	MIR4477A
chr6	161059401	161059464	NM_005577	LPA
chr2	6891235	6891324	NM_001001695	LINC00487
chr1	221483265	221483376	NR_024236	C1orf140
chr20	46382476	46382609	NM_018837	SULF2
chr11	78497229	78497292	NM_024678	NARS2
chr15	78911156	78911514	NM_000743	CHRNA3
chr9	108618202	108618369	NM_018112	TMEM38B
chr1	168659603	168659667	NM_001937	DPT
chr2	188858457	188858628	NR_126396	LINC01090
chr13	102691703	102691878	NR_039854	MIR4705
chr6	56416706	56416820	NM_001723	DST
chr12	124673285	124673451	NM_181709	RFLNA
chr17	35836591	35836662	NM_007026	DUSP14
chr15	50647378	50647514	NM_002041	GABPB1
chr12	113670637	113670783	NM_017901	TPCN1
chr4	39460069	39460148	NM_000661	RPL9
chr12	2389773	2389910	NR_046769	CACNA1C-IT3
chr8	25543172	25543266	NM_152562	CDCA2
chr2	17356394	17356970	NM_001099218	RAD51AP2
chr17	46081185	46081269	NR_162100	MIR10226
chr20	29651931	29652078	NR_045115	MLLT10P1
chr2	17363484	17363564	NM_001099218	RAD51AP2
chr2	29472639	29473089	NM_004304	ALK
chr17	55992020	55992084	NM_001271875	CUEDC1
chr4	190200740	190201022	NR_121679	LINC01262
chr8	66557352	66557494	NM_014637	MTFR1
chr15	68992818	68992982	NM_006091	CORO2B
chrY	2803587	2803697	NM_003411	ZFY
chr20	57034599	57034661	NM_153360	APCDD1L
chr6	42867782	42867923	NM_001008739	C6orf226
chr11	36262343	36262415	NM_014186	COMMD9
chr15	64214627	64214764	NR_120344	LOC101928988
chr15	72766248	72766317	NR_135678	TMEM202-AS1
chr5	107040522	107040704	NM_001962	EFNA5
chr1	148177365	148177427	NM_001144032	PPIAL4E
chr7	13506734	13506877	NM_004956	ETV1
chr5	15349618	15349764	NR_109944	LINC02149
chr4	80086068	80086231	NM_032693	NAA11
chr14	51916571	51916633	NM_152330	FRMD6
chr1	163620515	163620614	NR_104294	LOC100422212
chr2	182497884	182498069	NM_201548	CERKL
chr1	75277333	75277787	NM_001889	CRYZ
chr3	13059634	13059765	NM_014869	IQSEC1
chr2	182497669	182497809	NM_201548	CERKL
chr6	91605921	91606087	NM_003188	MAP3K7
chr4	106482610	106482676	NR_046840	ARHGEF38-IT1
chr18	54842920	54843096	NR_149129	LINC02565
chr2	206540094	206540161	NM_003872	NRP2
chr19	19389226	19389409	NM_203510	TM6SF2
chr8	23765849	23765998	NM_003155	STC1
chr20	19438471	19438543	NR_024564	LOC100130264
chr14	61612598	61612736	NM_001017970	TMEM30B
chr1	37241412	37241491	NM_000831	GRIK3
chr20	14392867	14392946	NM_013281	FLRT3
chr4	91985623	91985804	NM_207491	CCSER1
chr11	113008775	113008897	NR_034101	NCAM1-AS1
chr7	18742116	18742220	NM_014707	HDAC9
chr21	9714326	9714408	NR_037421	MIR3648-1
chr5	124745762	124745844	NR_109887	LINC02240
chr7	91258302	91258364	NM_006980	MTERF1
chr10	94449373	94449489	NM_002729	HHEX
chr2	98898167	98898434	NM_001298	CNGA3
chr18	58114082	58114317	NM_005912	MC4R
chr1	41309822	41309982	NM_133467	CITED4
chr15	83209037	83209237	NM_001021	RPS17
chr1	61382721	61382806	NR_110617	NFIA-AS2
chr6	862529	862700	NR_110853	LOC101927691
chr2	171011675	171011823	NM_138995	MYO3B
chr1	21503268	21503381	NM_003760	EIF4G3
chr2	127966051	127966170	NM_001001665	CYP27C1
chr2	45295855	45295917	NM_016932	SIX2
chr5	55291155	55291344	NR_102755	FLJ31104
chr16	11070793	11070862	NM_015226	CLEC16A
chr15	55845349	55845478	NM_015617	PYGO1
chr6	43909912	43910104	NR_024478	LINC01512
chr6	37104947	37105071	NM_002648	PIM1
chr11	112742873	112743235	NM_000615	NCAM1
chr15	58779058	58779195	NR_120338	LIPC-AS1
chr1	109004328	109004392	NM_001143987	NBPF6
chr3	122135077	122135307	NR_125405	LOC102723582
chr6	36647749	36647823	NM_000389	CDKN1A
chr18	49149482	49149628	NR_040074	LINC01630
chr4	190823211	190823292	NR_132380	LINC01596
chr5	133262883	133263074	NR_131252	WSPAR
chr7	47468149	47468231	NR_145813	SNORD151
chr7	6313159	6313283	NM_004227	CYTH3
chr11	126499233	126499345	NR_120532	LOC101929427
chr15	65822553	65822783	NM_016395	HACD3
chr2	174219272	174219403	NM_031942	CDCA7
chr11	3276063	3276299	NM_001039165	MRGPRE
chr1	95100560	95100640	NR_162147	MIR12133
chr3	186501068	186501183	NM_001967	EIF4A2
chr17	41534026	41534298	NR_031751	MIR2117
chr1	244138015	244138077	NR_033883	LINC02774
chr7	33801335	33801558	NM_133468	BMPER
chr1	116907996	116908109	NM_000701	ATP1A1
chr1	143228670	143228754	NR_110761	LOC102723769
chr17	18965313	18965511	NR_003271	SNORD3B-1
chr1	239973518	239973623	NR_046582	CHRM3-AS1
chr2	38319001	38319187	NM_000104	CYP1B1
chr2	46604311	46604422	NR_146999	LINC01820
chr12	92691399	92691542	NM_001025233	CLLU1
chr8	99429079	99429254	NM_020697	KCNS2
chr1	55242072	55242172	NM_152268	PARS2
chr13	98941857	98941941	NR_036129	MIR3170
chr2	85292412	85292487	NR_146453	LINC01964
chr1	245768891	245769005	NR_151721	KIF26B-AS1
chr15	52018714	52018780	NM_153374	LYSMD2
chr11	126499035	126499155	NR_120532	LOC101929427
chr6	73233910	73234030	NM_019842	KCNQ5
chr6	143592022	143592084	NM_016108	AIG1
chr7	45025987	45026271	NR_003697	SNHG15
chr14	100030817	100030960	NM_001144995	CCDC85C
chr10	135074722	135075081	NR_108078	MIR202HG
chr17	51431398	51431468	NM_001243552	C17orf112
chr5	149841013	149841082	NM_005617	RPS14
chr17	54756686	54756791	NM_005450	NOG
chr3	149273818	149274020	NM_004617	TM4SF4
chr20	29634750	29634816	NR_045115	MLLT10P1
chr1	145332555	145332689	NM_001039703	NBPF10
chr10	47590964	47591308	NR_103827	ANTXRLP1
chr19	18561945	18562012	NM_016368	ISYNA1
chr6	52149435	52149723	NM_002388	MCM3
chr17	45973823	45973908	NM_003110	SP2
chr2	17366308	17366403	NM_001099218	RAD51AP2
chr17	59554610	59554702	NM_018488	TBX4
chr13	113411160	113411224	NR_046661	ATP11A-AS1
chr12	68603373	68603459	NM_018402	IL26
chr10	79686913	79687022	NR_024585	DLG5-AS1
chr1	61165157	61165226	NR_146508	LINC01748
chr19	57256406	57256502	NR_110744	ZIM2-AS1
chr9	68426244	68426408	NR_039688	MIR4477A
chr1	201895528	201895618	NM_012134	LMOD1
chr1	143281709	143281890	NR_110761	LOC102723769
chr3	185654779	185654841	NM_004593	TRA2B
chr14	99167887	99167957	NM_182560	C14orf177
chr8	23766073	23766258	NM_003155	STC1
chr9	2234518	2234632	NM_003070	SMARCA2
chr18	54697139	54697218	NR_048536	LINC-ROR
chr3	72714985	72715047	NR_135531	LOC105377162
chr15	71945704	71945800	NR_120346	THSD4-AS2
chr5	159827014	159827079	NM_022090	ZBED8
chr22	20343913	20344009	NR_136560	FAM230A
chr15	72766424	72766578	NR_135678	TMEM202-AS1
chr10	85743354	85743420	NM_014394	GHITM
chr6	13470566	13470725	NM_018988	GFOD1
chr5	73481679	73481812	NR_105009	LINC01335
chr9	120547387	120547535	NM_003266	TLR4
chr18	68137252	68137348	NR_110764	LINC01910
chr2	133019933	133020204	NM_001358416	ANKRD30BL
chr10	18412440	18412604	NM_000724	CACNB2
chr7	154536457	154536697	NR_024476	PAXIP1-AS2
chr8	146017708	146017792	NM_000973	RPL8
chr14	35016096	35016219	NR_004421	RNU1-4
chr17	74582059	74582124	NM_006456	ST6GALNAC2
chr1	145313662	145313743	NM_001039703	NBPF10
chr1	217076899	217077039	NM_001438	ESRRG
chr1	45241231	45241470	NM_001012	RPS8
chr1	243658405	243658475	NR_039824	MIR4677
chr12	40876667	40876729	NM_173600	MUC19
chr16	49733074	49733145	NM_015069	ZNF423
chr12	68603221	68603283	NM_018402	IL26
chr5	100789	100857	NM_052909	PLEKHG4B
chr10	28683079	28683214	NM_173496	MPP7
chr14	94346512	94346683	NM_138344	FAM181A
chr1	156771638	156771754	NM_002529	NTRK1
chr2	24658449	24658615	NM_003743	NCOA1
chr17	55441846	55441972	NM_138962	MSI2
chr17	27300674	27300749	NM_020889	PHF12
chr6	154413630	154414102	NM_000914	OPRM1
chr2	74739931	74740203	NM_016170	TLX2
chr10	117815104	117815179	NR_145811	SNORD158
chr1	211870967	211871067	NR_148994	LOC91548
chr2	74740378	74740556	NM_016170	TLX2
chr22	34225773	34225857	NM_004737	LARGE1
chr17	32928501	32928705	NM_207313	TMEM132E
chr10	74021153	74021301	NM_019058	DDIT4
chr15	50647620	50647699	NM_002041	GABPB1
chr1	165438111	165438173	NM_006917	RXRG
chr6	52834575	52834641	NM_001512	GSTA4
chr1	168274198	168274501	NM_005149	TBX19
chr3	101405291	101405472	NM_000986	RPL24
chr2	218875197	218875266	NM_198483	RUFY4
chr1	38494962	38495070	NM_016037	UTP11
chr5	139090601	139090717	NR_105052	PSD2-AS1
chr5	72638117	72638179	NR_146627	LINC02230
chrX	71497000	71497118	NM_001007	RPS4X
chr1	149008154	149008260	NR_027354	LSP1P5
chr1	33829828	33829925	NM_004427	PHC2
chr10	89987279	89987341	NM_018363	RNLS
chr9	69032335	69032529	NR_031629	MIR1299
chr3	195895993	195896149	NM_001001699	LINC00885
chr4	175057170	175057320	NR_125896	LINC02268
chr20	40566918	40567006	NM_032221	CHD6
chr6	35436137	35436342	NM_007104	RPL10A
chr3	159206355	159206465	NR_037483	MIR3919
chr10	16534167	16534296	NM_001010908	C1QL3
chr5	12016538	12016711	NM_001332	CTNND2
chr1	182603050	182603126	NR_036490	LINC01686
chr2	133344005	133344067	NM_144586	LYPD1
chr3	123597	123715	NR_110824	LINC01986
chr13	43770481	43770564	NR_047013	LINC00400
chr11	19832757	19832819	NR_039843	MIR4694
chr19	44056929	44057037	NM_174945	ZNF575
chr22	36311115	36311177	NM_014309	RBFOX2
chr8	93752073	93752160	NR_046114	FLJ46284
chr11	57158314	57158376	NM_002728	PRG2
chr7	152268303	152268374	NM_005431	XRCC2
chr1	97439264	97439425	NR_046590	DPYD-AS1
chr2	73461451	73461820	NM_006429	CCT7
chr2	220909141	220909281	NR_036228	MIR4268
chr10	79793786	79793867	NM_001026	RPS24
chr3	29495710	29495823	NM_014483	RBMS3
chr19	12944259	12944386	NM_031429	RTBDN
chr1	199586918	199587018	NM_003822	NR5A2
chr5	168248402	168248470	NR_029632	MIR218-2
chr1	216707362	216707451	NM_007123	USH2A
chr8	124408667	124408737	NM_014109	ATAD2
chr18	22493819	22493884	NR_146903	LINC01894
chr6	161048160	161048228	NM_005577	LPA
chr1	50738659	50738766	NM_032110	DMRTA2
chr5	157744654	157744785	NR_109888	LINC02227
chr16	65691105	65691167	NM_001101346	LINC00922
chr22	25889339	25889465	NR_106875	MIR6817
chr10	122838925	122839039	NM_018117	WDR11
chr7	30840582	30840689	NM_032222	MINDY4
chr2	216981190	216981307	NM_021141	XRCC5
chr20	39766685	39766755	NR_109889	PLCG1-AS1
chr5	79947305	79947381	NM_001190470	MTRNR2L2
chr16	85320825	85320965	NM_153238	LINC00311
chr9	68400435	68400499	NR_146625	LINC00537
chr6	42867570	42867632	NM_001008739	C6orf226
chr2	17358531	17359465	NM_001099218	RAD51AP2
chr4	49512178	49512382	NM_025087	CWH43
chr8	134286412	134286579	NM_006096	NDRG1
chr1	221483681	221483769	NR_024236	C1orf140
chr6	37428045	37428235	NM_015050	CMTR1
chr7	36254743	36254982	NM_030636	EEPD1
chr10	103124589	103124684	NM_003939	BTRC
chr9	68424506	68424592	NR_039688	MIR4477A
chr20	3870469	3870651	NM_024960	PANK2
chr8	73736613	73736686	NR_110656	LOC101926908
chr21	44850806	44850881	NM_173354	SIK1
chr2	202017664	202017767	NR_040030	CFLAR-AS1
chr12	6356086	6356309	NM_001769	CD9
chr22	30267923	30267989	NM_021090	MTMR3
chr10	43589682	43589770	NM_000323	RET
chr1	166319803	166319907	NR_146890	LINC01675
chr1	45097821	45097921	NR_145816	SNORD145
chr17	69028986	69029232	NR_104152	CASC17
chr9	135421337	135421404	NM_020064	BARHL1
chr6	154779708	154779861	NM_173515	CNKSR3
chr15	65665532	65665662	NM_004884	IGDCC3
chr4	191026646	191026720	NR_121644	DBET
chr11	111420196	111420300	NM_178834	LAYN
chr20	40691845	40692029	NM_032221	CHD6
chr12	102799930	102800098	NM_000618	IGF1
chr17	41545758	41545845	NM_004941	DHX8
chr2	79598362	79598424	NR_110289	LOC101927987
chr17	78418919	78419048	NR_039883	MIR4730
chr20	49773068	49773186	NM_002237	KCNG1
chr2	74735293	74735481	NM_032673	PCGF1
chr16	85514477	85514635	NM_014615	GSE1
chr22	38713000	38713227	NM_001894	CSNK1E
chr6	23003908	23004030	NR_134613	LOC105374972
chr7	42440651	42440764	NM_000168	GLI3
chr15	65665240	65665386	NM_004884	IGDCC3
chr6	52412379	52412624	NM_012288	TRAM2
chr9	14542280	14542342	NM_005596	NFIB
chr9	135421553	135421652	NM_020064	BARHL1
chr18	77379936	77380024	NR_148949	LOC284240
chr9	68426071	68426156	NR_039688	MIR4477A
chr22	34380863	34381002	NM_004737	LARGE1
chr2	19506874	19506965	NR_039914	MIR4757
chr11	7176156	7176241	NM_014469	RBMXL2
chr17	56018467	56018583	NM_001271875	CUEDC1
chr6	91646102	91646196	NM_003188	MAP3K7
chr16	330274	330374	NM_001176	ARHGDIG
chr1	94018279	94018385	NM_003567	BCAR3
chr3	124114889	124115154	NR_106731	MIR6083
chr19	5091292	5091543	NM_015015	KDM4B
chr7	30211841	30211926	NM_152793	MTURN
chr16	27931925	27932045	NM_144675	GSG1L
chr20	62257653	62257715	NM_012384	GMEB2
chr11	15329372	15329580	NM_001031853	INSC
chr3	72694048	72694140	NR_135531	LOC105377162
chr3	73653290	73653352	NR_046681	PDZRN3-AS1
chr11	74154237	74154596	NM_005472	KCNE3
chr15	60666533	60666836	NM_004039	ANXA2
chr17	42064675	42064761	NM_004160	PYY
chr1	144047801	144048002	NM_001278267	NBPF20
chr7	24950207	24950466	NM_015550	OSBPL3
chr2	208116782	208116871	NR_110283	MYOSLID-AS1
chr2	133018859	133018930	NM_001358416	ANKRD30BL
chr6	34393504	34393572	NM_001014	RPS10
chr18	2879019	2879147	NM_032048	EMILIN2
chr1	142919587	142919649	NR_046228	ANKRD20A12P
chr11	46460174	46460286	NR_036118	MIR3160-2
chr6	80920480	80920553	NM_000056	BCKDHB
chr7	31088701	31088980	NM_001118	ADCYAP1R1
chr12	3357251	3357362	NR_148995	LOC100128253
chr3	185120583	185120764	NM_004721	MAP3K13
chr4	6418525	6418602	NM_020416	PPP2R2C
chr2	220310165	220310309	NM_005876	SPEG
chr18	49149016	49149113	NR_040074	LINC01630
chr9	135106610	135106672	NM_032536	NTNG2
chr14	93383976	93384091	NM_001275	CHGA
chr15	82824762	82824887	NM_001021	RPS17
chr15	101371939	101372074	NR_160702	LOC105369201
chr11	890885	890954	NM_023947	CHID1
chr2	206620339	206620464	NM_003872	NRP2
chr7	139358163	139358239	NM_022740	HIPK2
chr1	10928061	10928260	NM_017766	CASZ1
chr13	97876288	97876474	NM_144778	MBNL2
chr2	30232020	30232142	NM_004304	ALK
chr7	6576119	6576199	NM_001145118	GRID2IP
chr4	140656834	140656916	NM_002413	MGST2
chr15	88565760	88566173	NR_162119	MIR11181
chr16	32856769	32856846	NM_198857	SLC6A10P
chr7	101030377	101030444	NM_133457	COL26A1
chr14	76952591	76952807	NM_004452	ESRRB
chr2	198939878	198939986	NM_006226	PLCL1
chr19	41048472	41048540	NM_020971	SPTBN4
chr17	71339526	71339711	NM_012121	CDC42EP4
chr1	142552043	142552126	NR_046228	ANKRD20A12P
chr9	38421608	38421711	NM_001007563	IGFBPL1
chr2	157640610	157640701	NM_000408	GPD2
chr3	29684305	29684371	NR_046556	RBMS3-AS1
chr7	10864126	10864218	NM_024304	MGC4859
chr12	29946481	29946543	NM_031920	TMTC1
chr3	122829055	122829274	NM_006810	PDIA5
chr6	107885735	107885797	NM_018013	SOBP
chr7	90831268	90831457	NM_003505	FZD1
chr4	80366641	80366851	NM_033214	GK2
chr6	125421019	125421141	NM_003287	TPD52L1
chr19	14293177	14293463	NM_014921	ADGRL1
chr3	82081428	82081517	NR_147146	LINC02008
chr3	185816153	185816228	NM_004454	ETV5
chr2	218114518	218114580	NR_133642	DIRC3-AS1
chr9	120681835	120681897	NM_003266	TLR4
chr15	96170448	96170528	NR_027132	LINC00924
chr5	169622989	169623138	NR_108022	LINC01187
chr10	130262752	130262839	NR_120619	LINC01163
chr3	82081283	82081345	NR_147146	LINC02008
chr9	107645068	107645199	NM_005502	ABCA1
chr5	141863324	141863423	NM_000800	FGF1
chr1	206510611	206510723	NM_015326	SRGAP2
chr1	29698581	29698680	NR_110758	LINC01756
chr4	53814533	53814595	NM_023940	RASL11B
chr12	125205302	125205406	NM_005505	SCARB1
chr17	41545386	41545578	NM_004941	DHX8
chr5	51798440	51798502	NM_181501	ITGA1
chr7	24330033	24330114	NM_000905	NPY
chr8	106813854	106813963	NR_125796	ZFPM2-AS1
chr8	37093783	37093845	NR_031672	MIR1268A
chr19	7515823	7515939	NM_015318	ARHGEF18
chr1	59912243	59912316	NM_018291	FGGY
chr17	49934004	49934066	NM_020178	CA10
chr17	17595342	17595490	NM_030665	RAI1
chr10	134607386	134607474	NM_177400	NKX6-2
chr11	19759288	19759366	NR_039843	MIR4694
chr17	75953937	75954239	NM_018996	TNRC6C
chr2	2337148	2337234	NM_015025	MYT1L
chr12	68166627	68166689	NR_110063	LINC02421
chr1	60524975	60525101	NM_152377	C1orf87
chr1	224391526	224391671	NR_110669	LOC101927143
chr17	41516306	41516385	NR_146952	MIR2117HG
chr4	190915158	190915232	NM_001005217	FRG2
chr7	30811341	30811508	NM_032222	MINDY4
chr16	49735881	49736064	NM_015069	ZNF423
chr11	65083113	65083287	NM_006779	CDC42EP2
chr7	50575783	50575876	NR_033845	DDC-AS1
chr10	134201375	134201485	NM_138499	PWWP2B
chr9	69002377	69002470	NR_031629	MIR1299
chr2	208301848	208301949
chr1	208856130	208856271	NR_146914	LINC01717
chr3	170074588	170074713	NM_005414	SKIL
chr12	55392160	55392305	NM_014796	TESPA1
chr6	133452839	133452937	NM_001037231	LINC00326
chr11	3322004	3322088	NM_001039165	MRGPRE
chr19	48896744	48896885	NM_000836	GRIN2D
chr1	210896362	210896476	NM_018194	HHAT
chr18	42322772	42322871	NM_015559	SETBP1
chr15	70489354	70489418	NM_005078	TLE3
chr6	120601026	120601155	NR_036098	MIR3144
chr20	31215779	31215863	NM_001010976	NOL4L-DT
chr9	72158071	72158146	NM_001163	APBA1
chr3	76774005	76774116	NM_002942	ROBO2
chr15	46889530	46889613	NM_020858	SEMA6D
chr3	918157	918219	NM_014461	CNTN6
chr7	34171423	34171543	NM_133468	BMPER
chr7	13891505	13891634	NM_004956	ETV1
chr17	54107673	54107946	NM_153228	ANKFN1
chr8	144100606	144100760	NM_002346	LY6E
chr2	166491383	166491590	NM_024969	CSRNP3
chr1	224392476	224392576	NR_110669	LOC101927143
chr6	2110382	2110613	NM_001500	GMDS
chr20	37063872	37064057	NR_015366	SNHG17
chr2	217992601	217992740	NR_133642	DIRC3-AS1
chr19	51307856	51307927	NM_032712	C19orf48
chr1	234836302	234836366	NR_038856	LINC01132
chr1	39077398	39077515	NR_146761	LINC01685
chr7	61735545	61735658	NR_003952	ZNF733P
chr6	863533	863692	NR_110853	LOC101927691
chr9	72288205	72288296	NM_001163	APBA1
chr7	127906207	127906292	NM_000230	LEP
chr9	38421912	38422016	NM_001007563	IGFBPL1
chr1	234836047	234836180	NR_038856	LINC01132
chr17	46120576	46120781	NM_003204	NFE2L1
chr12	31272291	31272353	NM_004399	DDX11
chr1	116908197	116908320	NM_000701	ATP1A1
chr12	128208077	128208139	NR_134995	LOC105370068
chr13	50697919	50698020	NR_002612	DLEU2
chr7	127449580	127449650	NM_014390	SND1
chr10	42679319	42679412	NR_024380	LOC441666
chr15	66972185	66972401	NM_005585	SMAD6
chr6	26045905	26045967	NM_003531	HIST1H3C
chr15	101671175	101671237	NM_014918	CHSY1
chr5	107142009	107142231	NM_001962	EFNA5
chr9	133733460	133733585	NM_005157	ABL1
chr21	10097015	10097102	NM_174948	TEKT4P2
chr1	205091378	205091509	NM_005057	RBBP5
chr18	29238321	29238388	NM_004775	B4GALT6
chr17	18967223	18967325	NR_003271	SNORD3B-1
chr2	121334796	121334901	NM_032845	LINC01101
chr21	27653157	27653242	NM_000484	APP
chr1	232174013	232174091	NR_126441	DISC1-IT1
chr17	76932146	76932241	NM_003255	TIMP2
chr5	72570703	72570804	NR_146627	LINC02230
chr15	74532654	74532757	NM_025055	CCDC33
chr11	15772320	15772493	NM_001293172	LOC102724957
chr12	2648403	2648504	NR_046579	CACNA1C-AS2
chr10	31423303	31423379	NR_134478	LINC02664
chr10	3120959	3121041	NM_002627	PFKP
chr8	92427564	92427649	NM_052832	SLC26A7
chr8	41754974	41755080	NM_000037	ANK1
chr5	72485659	72485721	NR_134291	LOC340090
chr9	132971370	132971467	NM_014286	NCS1
chr1	92264904	92264972	NM_003243	TGFBR3
chr9	121222482	121222585	NR_151725	LINC02578
chr6	162489554	162489635	NR_134593	LOC105378098
chr1	248266761	248266857	NR_002141	OR2M1P
chr14	103699051	103699127	NR_033938	LINC00605
chr3	41216066	41216245	NM_001904	CTNNB1
chr1	104227042	104227149	NM_001008218	AMY1B
chr7	99156130	99156222	NM_024061	ZNF655
chr12	132109030	132109129	NR_146868	LINC02414
chr7	57918243	57918337	NM_001159279	ZNF716
chr6	21199623	21199777	NR_103790	LINC00581
chr12	11871904	11872147	NM_001987	ETV6
chr3	194873983	194874090	NR_102710	XXYLT1-AS2
chrY	9941080	9941163	NR_003593	TTTY23B
chr10	63661014	63661117	NM_032199	ARID5B
chr1	212841195	212841340	NM_018664	BATF3
chr7	103497989	103498057	NM_005045	RELN
chr2	131502090	131502203	NM_152698	AMER3
chr5	138061003	138061106	NR_134244	LOC105379194
chr17	37009822	37009986	NM_000978	RPL23
chr4	190202704	190202775	NR_121679	LINC01262
chr20	29581036	29581118	NR_133643	FAM242B
chr11	130403609	130403685	NM_139055	ADAMTS15
chr2	238794708	238794830	NM_005855	RAMP1
chr16	57126872	57127074	NM_152727	CPNE2
chr15	65664899	65665116	NM_004884	IGDCC3
chr15	46607672	46607834	NR_135680	LOC105370802
chr8	7212680	7212911	NR_027423	FAM66B
chr20	62687330	62687392	NM_003195	TCEA2
chr15	57179682	57179761	NM_003205	TCF12
chr5	124379624	124379724	NR_109882	LOC101927421
chr2	27805731	27805837	NM_032434	ZNF512
chr12	108781069	108781179	NM_004072	CMKLR1
chr6	26032085	26032261	NM_003537	HIST1H3B
chr7	96304968	96305176	NM_006304	SEM1
chr20	5374372	5374509	NR_038239	LINC00658
chr13	97777777	97777892	NR_125725	LINC00456
chr7	133544148	133544261	NR_120513	LOC101928861
chr3	23958723	23958792	NM_002948	RPL15
chr4	41749731	41749822	NM_003924	PHOX2B
chr8	128957015	128957154	NM_001037234	TMEM75
chrX	118925475	118925608	NM_001000	RPL39
chr2	6665277	6665423	NR_110498	LINC01246
chr16	19154745	19154866	NM_016524	SYT17
chr9	36981504	36981605	NM_016734	PAX5
chr7	25535135	25535224	NR_157808	LOC646588
chr4	141732869	141733013	NM_015130	TBC1D9
chr4	110624861	110624929	NM_001226	CASP6
chr15	47869782	47869844	NM_020858	SEMA6D
chr7	112001436	112001510	NM_001550	IFRD1
chr1	41837963	41838103	NR_135817	LOC101929901
chr6	91387334	91387452	NM_003188	MAP3K7
chr22	29516117	29516245	NM_032045	KREMEN1
chr6	27107164	27107228	NM_003495	HIST1H4I
chrY	2803437	2803499	NM_003411	ZFY
chr1	232322917	232322995	NR_126441	DISC1-IT1
chr5	38423869	38423931	NM_152403	EGFLAM
chr13	97777600	97777670	NR_125725	LINC00456
