# Supplementary material for: MYCN and KAT2A form a feedforward loop to drive an oncogenic transcriptional program in neuroblastoma
Source: Oncogenesis. 2025 Apr 24;14(1):13. doi: 10.1038/s41389-025-00557-2 (PMC12022051; doi:10.1038/s41389-025-00557-2)
Supplement: Supplementary file 5 — Dataset 4 [file 41389_2025_557_MOESM5_ESM.xlsx]

## Sheet: siKAT2A_gsa_result
Table S4. Gene expression changes after genetic silencing of KAT2A in IMR32 cells for 48 h.
All genes
Gene ID	Chromosome	Start	Stop	Length	Strand	Total counts	Maximum counts	Geometric mean	Arithmetic mean	P-value (siKAT2A vs. siCtrl)	FDR step up (siKAT2A vs. siCtrl)	Ratio (siKAT2A vs. siCtrl)	Log2(Ratio) (siKAT2A vs. siCtrl)	Fold change (siKAT2A vs. siCtrl)	LSMean(siKAT2A) (siKAT2A vs. siCtrl)	LSMean(siCtrl) (siKAT2A vs. siCtrl)	FC 95% lower limit (siKAT2A vs. siCtrl)	FC 95% upper limit (siKAT2A vs. siCtrl)
A1BG-AS1	19	58347718	58355456	7738	+	13.4998	2.7381	2.23506	2.24997	0.999304	0.999892	1.01109	0.0159051	1.01109	2.26237	2.23757	-1.34436	1.37433
AAAS	12	53307456	53324865	17409	-	213.815	45.1011	35.3312	35.6358	0.372933	0.582842	1.09348	0.128931	1.09348	37.2271	34.0445	-1.10816	1.32504
AACS	12	125065434	125143334	77900	+	135.959	27.0436	22.564	22.6598	0.0873296	0.242565	1.13276	0.179848	1.13276	24.0703	21.2492	-1.01833	1.30667
AACSP1	5	178764861	178818436	53575	-	17.5022	3.63082	2.88522	2.91703	0.0708651	0.213506	1.27274	0.347936	1.27274	3.26709	2.56698	-1.02579	1.66164
AADAT	4	170060222	170091700	31478	-	145.12	28.2163	24.0135	24.1866	0.00100061	0.0149378	0.79219	-0.336082	-1.26232	21.3821	26.9911	-1.41475	-1.12632
AAGAB	15	67200667	67255196	54529	-	958.729	164.151	159.744	159.788	0.459284	0.658471	1.0262	0.0373049	1.0262	161.854	157.722	-1.05046	1.10621
AAK1	2	69457997	69674350	216353	-	382.118	73.4023	63.4347	63.6864	0.00883179	0.0575249	1.1627	0.217478	1.1627	68.4775	58.8953	1.04832	1.28956
AAMDC	11	77821109	77918433	97324	+	25.2573	5.26332	4.14359	4.20954	0.57787	0.749134	1.0756	0.105142	1.0756	4.36287	4.05622	-1.27716	1.47757
AAMP	2	218264123	218270258	6135	-	123.075	27.386	20.2744	20.5125	0.471611	0.668445	1.09667	0.13313	1.09667	21.4583	19.5668	-1.14444	1.3764
AAR2	20	36236459	36270919	34460	+	225.352	45.9997	37.3588	37.5587	0.169156	0.363803	1.1123	0.153547	1.1123	39.5555	35.5619	-1.04622	1.2944
AARS1	16	70252298	70289507	37209	-	380.549	75.5252	63.1025	63.4248	0.0288044	0.122228	1.15557	0.208605	1.15557	68.0023	58.8474	1.01938	1.30995
AARS2	6	44298731	44313348	14617	-	172.07	31.8738	28.619	28.6784	0.300276	0.512391	0.939652	-0.0898022	-1.06422	27.7861	29.5707	-1.20789	1.0665
AARSD1	17	42950526	42964499	13973	-	172.822	31.6167	28.7357	28.8037	0.999233	0.999892	1.00032	0.000455164	1.00032	28.8082	28.7991	-1.14735	1.14808
AASDH	4	56338287	56387509	49222	-	167.284	29.7518	27.8562	27.8806	0.567135	0.740427	1.03215	0.0456498	1.03215	28.3217	27.4395	-1.08664	1.15763
AASDHPPT	11	106075501	106098700	23199	+	1691.11	305.846	281.043	281.852	0.399226	0.607056	1.04554	0.0642532	1.04554	288.128	275.577	-1.07923	1.17977
AASS	7	122073549	122144256	70707	-	116.07	21.7033	19.3101	19.345	0.298897	0.51055	1.06955	0.0970013	1.06955	19.9951	18.6949	-1.06908	1.22296
AATF	17	36948954	37056872	107918	+	246.91	47.6594	41.0297	41.1517	0.936325	0.969254	0.989684	-0.0149602	-1.01042	40.9383	41.365	-1.15959	1.13579
ABALON	20	31721507	31723410	1903	+	7.20732	1.52539	1.16518	1.20122	0.0118072	0.0698774	1.61115	0.688089	1.61115	1.48237	0.92007	1.13536	2.28632
ABAT	16	8674596	8784576	109980	+	52.2691	10.6089	8.56087	8.71151	0.00759145	0.0521117	1.36313	0.446924	1.36313	10.0502	7.37286	1.09995	1.68928
ABCA11P	4	425435	474130	48695	-	76.6292	15.203	12.7128	12.7715	0.272308	0.482024	1.09926	0.136535	1.09926	13.3754	12.1677	-1.08575	1.31199
ABCA17P	16	2339150	2426700	87550	+	9.71811	1.96846	1.59418	1.61968	0.988959	0.995329	1.00237	0.00341091	1.00237	1.6216	1.61777	-1.47181	1.47879
ABCA2	9	137007234	137028923	21689	-	10.184	2.73869	1.62952	1.69734	0.959592	0.979617	1.05638	0.0791232	1.05638	1.74387	1.65081	-1.53061	1.70806
ABCA3	16	2275881	2340747	64866	-	61.5114	15.2763	10.0117	10.2519	0.198401	0.399682	1.22917	0.297687	1.22917	11.3059	9.19794	-1.09643	1.65655
ABCA5	17	69244311	69327245	82934	-	192.278	36.7107	31.8527	32.0464	0.0106571	0.0652095	1.19961	0.262569	1.19961	34.9546	29.1382	1.05394	1.36542
ABCB10	1	229516582	229558708	42126	-	245.674	49.2791	40.7711	40.9457	0.195057	0.395465	0.910992	-0.134489	-1.0977	39.0386	42.8528	-1.26405	1.04904
ABCB6	2	219209772	219218995	9223	-	92.4011	17.5782	15.346	15.4002	0.795455	0.891026	1.02202	0.0314225	1.02202	15.5679	15.2325	-1.15921	1.21082
ABCB7	X	75051048	75156733	105685	-	189.776	35.1979	31.583	31.6293	0.226728	0.433015	1.06929	0.096653	1.06929	32.6884	30.5702	-1.04757	1.19777
ABCB8	7	151028422	151047783	19361	+	18.0362	4.06519	2.96102	3.00604	0.553655	0.729835	1.11482	0.156808	1.11482	3.16924	2.84283	-1.24371	1.5457
ABCB9	12	122920951	122981650	60699	-	9.49585	2.19655	1.51011	1.58264	0.0895886	0.246321	0.684618	-0.546628	-1.46067	1.28635	1.87893	-2.29522	1.07577
ABCC1	16	15949577	16143075	193498	+	382.989	79.5326	63.3012	63.8315	0.00163802	0.0200695	0.797722	-0.326042	-1.25357	56.6492	71.0137	-1.4098	-1.11465
ABCC10	6	43427366	43450428	23062	+	17.1167	3.16659	2.83716	2.85279	0.435085	0.636663	0.911339	-0.133941	-1.09729	2.72045	2.98512	-1.44202	1.19765
ABCC4	13	95019835	95301476	281641	-	489.564	86.0892	81.4646	81.594	0.0728679	0.217117	0.920898	-0.118886	-1.0859	78.2339	84.954	-1.19168	1.01061
ABCC5	3	183919934	184017940	98006	-	202.823	38.8841	33.6838	33.8038	0.0105022	0.0645994	0.858806	-0.219596	-1.16441	31.2361	36.3716	-1.29682	-1.04551
ABCC9	12	21797401	21942530	145129	-	21.3628	4.21753	3.53353	3.56047	0.135237	0.317491	1.19649	0.258804	1.19649	3.87897	3.24197	-1.07295	1.53601
ABCD2	12	39550033	39619804	69771	-	60.3209	13.221	9.80148	10.0535	0.00573298	0.0435579	1.43748	0.523537	1.43748	11.8579	8.24909	1.13139	1.82636
ABCD3	1	94418389	94518667	100278	+	1119.65	200.022	186.347	186.608	0.124031	0.301218	1.07029	0.098006	1.07029	192.944	180.272	-1.02119	1.1698
ABCD4	14	74285269	74303056	17787	-	31.447	5.98732	5.20028	5.24116	0.362717	0.573733	1.09948	0.136826	1.09948	5.48952	4.99281	-1.1663	1.4099
ABCE1	4	145098288	145129525	31237	+	2323.51	431.332	385.91	387.252	0.00809024	0.0542541	0.870854	-0.199497	-1.1483	360.52	413.984	-1.26035	-1.0462
ABCF1	6	30571393	30597180	25787	+	844.955	158.666	140.54	140.826	0.0927527	0.250648	0.92104	-0.118664	-1.08573	135.037	146.614	-1.19658	1.01508
ABCF2	7	151207837	151227206	19369	-	575.759	105.606	95.7301	95.9598	0.162773	0.354534	0.929626	-0.105278	-1.0757	92.4601	99.4594	-1.20064	1.0376
ABCF2P1	3	88317156	88319023	1867	+	6.66872	1.56395	1.07579	1.11145	0.509042	0.695616	0.861684	-0.214768	-1.16052	1.02888	1.19403	-1.87911	1.39524
ABCF3	3	184186023	184194013	7990	+	68.6062	13.7358	11.3684	11.4344	0.599894	0.764339	1.05454	0.0766147	1.05454	11.7379	11.1308	-1.15874	1.28858
ABHD10	3	111979010	111993369	14359	+	354.404	61.3661	59.03	59.0673	0.369036	0.578919	1.03912	0.0553668	1.03912	60.2006	57.9341	-1.05484	1.139
ABHD11	7	73736094	73738868	2774	-	10.9427	2.39636	1.80297	1.82378	0.704544	0.834545	1.07606	0.105764	1.07606	1.8906	1.75696	-1.31666	1.52458
ABHD12	20	25294742	25390836	96094	-	56.923	12.281	9.40485	9.48717	0.17543	0.372033	1.15871	0.21252	1.15871	10.1847	8.78967	-1.06708	1.43267
ABHD13	13	108218392	108234244	15852	+	323.558	59.5654	53.6633	53.9264	0.351789	0.563487	1.06401	0.089511	1.06401	55.5988	52.254	-1.09715	1.2421
ABHD14A	3	51971426	51981200	9774	+	12.952	4.09021	2.01828	2.15867	0.0246739	0.110711	1.73839	0.797755	1.73839	2.74075	1.5766	1.13772	2.6562
ABHD14B	3	51968510	51983410	14900	-	13.1742	3.27783	2.08927	2.1957	0.000995793	0.0148822	1.83835	0.878413	1.83835	2.84424	1.54717	1.36586	2.4743
ABHD15	17	29560547	29567038	6491	-	19.0577	4.48807	3.00654	3.17628	0.000170681	0.004796	1.92125	0.942048	1.92125	4.17795	2.1746	1.48808	2.48052
ABHD16A	6	31686955	31703357	16402	-	53.0468	10.7004	8.77839	8.84113	0.619367	0.77879	0.961562	-0.0565479	-1.03997	8.66789	9.01438	-1.29941	1.20144
ABHD17A	19	1876810	1885548	8738	-	7.96562	1.7973	1.31232	1.3276	0.436403	0.637633	1.1637	0.218723	1.1637	1.42805	1.22716	-1.24248	1.68257
ABHD17B	9	71862452	71910932	48480	-	309.778	55.327	51.5445	51.6296	0.287089	0.497176	0.946866	-0.0787679	-1.05612	50.2206	53.0387	-1.17823	1.05635
ABHD17C	15	80679684	80755622	75938	+	139.672	26.6792	23.1519	23.2787	0.03344	0.134124	0.854145	-0.227448	-1.17076	21.4475	25.1099	-1.35162	-1.0141
ABHD18	4	127965306	128039928	74622	+	55.8946	10.1358	9.29975	9.31576	0.977417	0.989454	1.00074	0.00106104	1.00074	9.31919	9.31233	-1.18782	1.18956
ABHD2	15	89087459	89202356	114897	+	705.48	129.925	117.172	117.58	0.00167758	0.0203888	1.16919	0.225512	1.16919	126.751	108.409	1.07632	1.27007
ABHD3	18	21650901	21704781	53880	-	61.7967	11.2308	10.2517	10.2994	0.721915	0.845921	0.975388	-0.0359516	-1.02523	10.1711	10.4278	-1.24994	1.18917
ABHD5	3	43690108	43734372	44264	+	185.42	36.0142	30.6713	30.9033	0.00161633	0.0199089	1.25319	0.325607	1.25319	34.3759	27.4307	1.11263	1.41151
ABHD6	3	58237532	58295694	58162	+	77.614	14.3761	12.8934	12.9357	0.0558869	0.18511	0.867747	-0.204654	-1.15241	12.0197	13.8516	-1.33219	1.00312
ABI1	10	26746593	26861088	114495	-	227.632	40.1377	37.8833	37.9387	0.142625	0.327367	1.07815	0.108556	1.07815	39.3654	36.512	-1.03185	1.19943
ABI2	2	203328239	203447729	119490	+	1600.35	274.051	266.646	266.726	0.761453	0.870086	1.01064	0.0152707	1.01064	268.137	265.314	-1.06697	1.0898
ABITRAM	9	108934400	108950745	16345	+	158.307	28.1418	26.3623	26.3846	0.359213	0.57038	0.951591	-0.0715868	-1.05087	25.7301	27.039	-1.17647	1.06532
ABL1	9	130713016	130887676	174660	+	377.909	78.5206	62.5716	62.9848	0.203232	0.404856	1.11031	0.150966	1.11031	66.2772	59.6924	-1.05718	1.30328
ABL2	1	179099330	179229685	130355	-	896.163	162.114	149.2	149.361	0.0535476	0.180316	1.08067	0.111925	1.08067	155.151	143.57	-1.00107	1.16909
ABLIM1	10	114431113	114768062	336949	-	1230.97	216.454	205.028	205.162	0.583599	0.75303	1.02057	0.0293724	1.02057	207.251	203.074	-1.06524	1.10951
ABR	17	1003518	1229739	226221	-	131.391	28.7125	21.5629	21.8985	0.0827327	0.234801	1.21676	0.283042	1.21676	24.0397	19.7572	-1.03202	1.52791
ABRACL	6	139028745	139043303	14558	+	199.829	36.0911	33.2202	33.3048	0.671379	0.81249	0.972052	-0.0408941	-1.02875	32.8328	33.7768	-1.17866	1.1137
ABRAXAS1	4	83459517	83523349	63832	-	183.288	32.4585	30.4805	30.5479	0.0431964	0.156409	1.1194	0.16272	1.1194	32.2688	28.827	1.00299	1.24931
ABRAXAS2	10	124801819	124836668	34849	+	301.412	55.3281	50.162	50.2353	0.472161	0.668887	1.03899	0.0551788	1.03899	51.1959	49.2748	-1.07416	1.15956
ABT1	6	26596953	26600740	3787	+	154.848	27.8139	25.7326	25.808	0.639489	0.792731	0.969396	-0.0448417	-1.03157	25.407	26.2091	-1.19452	1.12252
AC000068.1	22	19447893	19450106	2213	+	6.95152	1.48103	1.12665	1.15859	0.0161132	0.0845345	1.57521	0.65554	1.57521	1.41737	0.899801	1.10546	2.24456
AC000089.1	22	19792294	19793095	801	+	55.8431	11.1352	9.20377	9.30719	0.109882	0.278482	1.18629	0.246452	1.18629	10.1002	8.51415	-1.05855	1.48967
AC000120.4	7	92131774	92245925	114151	-	17.3036	5.29226	2.265	2.88394	0.783738	0.883378	1.01488	0.0213129	1.01488	2.90524	2.86264	-2.88143	2.96783
AC000123.3	7	127359785	127364760	4975	-	21.8374	4.35969	3.60478	3.63956	0.0504276	0.17275	1.27006	0.344897	1.27006	4.07255	3.20658	-1.00122	1.61502
AC002056.1	22	50754675	50755435	760	-	40.5924	8.16123	6.71311	6.7654	0.193319	0.393396	0.868921	-0.202703	-1.15085	6.29091	7.2399	-1.43855	1.08614
AC002075.2	7	93669826	93670078	252	-	7.42289	1.39071	1.22839	1.23715	0.526084	0.708102	0.902908	-0.14735	-1.10753	1.17403	1.30027	-1.59212	1.29796
AC002310.1	16	30534752	30537150	2398	+	20.7178	3.6933	3.45059	3.45297	0.881782	0.939388	1.01699	0.0243118	1.01699	3.48206	3.42388	-1.23666	1.27905
AC002524.1	X	14244382	14244929	547	+	31.7812	6.00781	5.27879	5.29686	0.966828	0.983605	0.999057	-0.00136112	-1.00094	5.29436	5.29936	-1.24913	1.24678
AC002550.1	16	19706351	19715384	9033	+	18.6303	4.5445	3.02257	3.10505	0.0218592	0.102386	0.687838	-0.53986	-1.45383	2.53078	3.67932	-1.96448	-1.07592
AC003005.2	19	57477649	57482997	5348	+	7.66428	1.96674	1.2167	1.27738	0.0354402	0.139032	1.59066	0.669626	1.59066	1.56862	0.986143	1.0265	2.46488
AC003681.1	22	29978950	30028237	49287	-	16.5229	3.36753	2.73648	2.75382	0.264207	0.473824	1.15837	0.212094	1.15837	2.95587	2.55176	-1.1313	1.518
AC003986.2	7	19112474	19114272	1798	+	41.689	8.52974	6.87648	6.94816	0.0458798	0.162153	1.24222	0.312926	1.24222	7.69876	6.19756	1.00189	1.54021
AC004057.1	4	113214046	113217171	3125	-	739.266	148.577	122.623	123.211	0.194394	0.394669	1.09597	0.132204	1.09597	128.852	117.57	-1.04742	1.2581
AC004069.1	4	105137280	105140620	3340	-	9.08396	1.99929	1.4981	1.51399	0.260839	0.46998	0.826176	-0.27548	-1.2104	1.36988	1.6581	-1.70183	1.16161
AC004076.2	19	57449689	57453012	3323	+	14.6475	3.16996	2.3985	2.44125	0.935538	0.968953	0.965184	-0.0511244	-1.03607	2.398	2.4845	-1.49235	1.39025
AC004148.1	17	5425139	5432877	7738	-	26.5437	5.97323	4.34459	4.42394	0.0174911	0.0895627	0.725876	-0.462206	-1.37765	3.72128	5.12661	-1.76631	-1.07451
AC004453.1	7	44467897	44468305	408	+	329.462	60.5499	54.7486	54.9103	0.325451	0.537871	1.05921	0.0829927	1.05921	56.4893	53.3314	-1.07321	1.20407
AC004477.3	17	48066704	48067294	590	-	6.4197	1.26077	1.06216	1.06995	0.820343	0.904179	0.96621	-0.0495912	-1.03497	1.05156	1.08834	-1.52163	1.42054
AC004687.3	17	58241164	58247386	6222	-	8.01561	2.01618	1.30005	1.33593	0.855113	0.923834	0.923142	-0.115376	-1.08326	1.28254	1.38933	-1.69352	1.4432
AC004706.3	17	6628619	6640457	11838	-	9.06121	1.78669	1.49891	1.5102	0.935102	0.968649	1.01342	0.0192316	1.01342	1.52027	1.50014	-1.39861	1.4364
AC004803.1	12	974133	991191	17058	-	70.9886	16.5622	11.5851	11.8314	0.0149623	0.0808131	1.3658	0.449746	1.3658	13.6608	10.0021	1.08433	1.72033
AC004812.2	12	120116907	120119001	2094	+	17.5454	3.16659	2.90624	2.92423	0.491597	0.684059	0.922989	-0.115615	-1.08344	2.80712	3.04134	-1.43206	1.21999
AC004918.5	7	141662922	141663847	925	-	6.92353	1.66657	1.11908	1.15392	0.0629536	0.198095	0.682234	-0.551661	-1.46577	0.935952	1.37189	-2.19603	1.02213
AC004943.2	16	72665123	72822782	157659	+	43.2346	8.42983	7.1439	7.20577	0.050076	0.172109	1.22217	0.289448	1.22217	7.92621	6.48534	-1.00428	1.5001
AC004980.1	7	76549360	76627983	78623	+	20.3476	4.54591	3.33097	3.39126	0.0226778	0.105066	1.38048	0.465174	1.38048	3.93331	2.84922	1.0594	1.79889
AC005000.1	X	115718942	115719230	288	-	345.878	65.2644	57.5177	57.6463	0.475169	0.671129	1.04259	0.0601709	1.04259	58.8482	56.4443	-1.0809	1.17493
AC005034.6	2	75669989	75670455	466	+	7.51094	1.5129	1.23758	1.25182	0.445336	0.645861	1.14775	0.198804	1.14775	1.33794	1.16571	-1.27278	1.67667
AC005062.1	7	19918981	20140454	221473	-	1094.3	201.975	181.493	182.384	0.209547	0.412662	1.08738	0.120851	1.08738	190.018	174.749	-1.05977	1.25306
AC005100.1	7	25358235	25432203	73968	-	72.8331	13.111	12.1184	12.1388	0.432776	0.635198	1.06062	0.0849023	1.06062	12.4959	11.7818	-1.10003	1.23743
AC005225.4	14	73580694	73582919	2225	+	9.37254	2.11802	1.53437	1.56209	0.19017	0.389328	1.2634	0.337315	1.2634	1.74388	1.3803	-1.14107	1.82136
AC005229.4	7	148696467	148698665	2198	-	23.6368	4.80768	3.88819	3.93947	0.0246647	0.110706	1.32702	0.408187	1.32702	4.49309	3.38585	1.0437	1.68725
AC005255.1	19	14792318	14792534	216	+	9.82353	2.34728	1.56078	1.63725	0.0645566	0.201001	0.678947	-0.558628	-1.47287	1.32417	1.95033	-2.32529	1.07189
AC005261.1	19	57304305	57308563	4258	+	63.6682	11.8942	10.5756	10.6114	0.841658	0.91587	0.984737	-0.0221894	-1.0155	10.5298	10.693	-1.21985	1.18289
AC005261.4	19	57317208	57317563	355	-	8.41133	1.71893	1.3918	1.40189	0.522062	0.704859	1.11301	0.154471	1.11301	1.47687	1.32691	-1.2724	1.57625
AC005332.3	17	68131462	68131908	446	+	20.4104	3.93682	3.36605	3.40173	0.0680542	0.207846	1.25866	0.331892	1.25866	3.7913	3.01216	-1.02713	1.62722
AC005332.4	17	68205489	68207494	2005	+	53.7363	10.2367	8.92597	8.95604	0.195359	0.395867	1.11741	0.160157	1.11741	9.45265	8.45944	-1.06707	1.33234
AC005332.6	17	68126666	68129587	2921	+	760.492	137.862	126.513	126.749	0.00757071	0.0520534	1.12206	0.166155	1.12206	134.039	119.458	1.03879	1.21202
AC005523.2	19	4791745	4795560	3815	-	165.07	36.2627	26.7699	27.5116	0.000126501	0.00399118	0.649663	-0.622236	-1.53926	21.669	33.3542	-1.81243	-1.30726
AC005562.1	17	30576464	30672790	96326	+	32.0066	6.25674	5.27236	5.33444	0.169302	0.363803	0.846598	-0.240251	-1.1812	4.89129	5.77759	-1.53139	1.09759
AC005606.1	16	1997654	1998375	721	+	10.7397	2.44962	1.74626	1.78995	0.105991	0.272543	0.738818	-0.43671	-1.35351	1.52109	2.05881	-1.95385	1.06651
AC005670.3	17	46983287	47100324	117037	-	423.881	80.8982	70.1754	70.6469	8.67767e-05	0.00318103	1.25772	0.330814	1.25772	78.7114	62.5824	1.15832	1.36565
AC005696.4	17	2720801	2723948	3147	-	32.7051	7.36005	5.38115	5.45086	0.419351	0.624389	1.13067	0.177182	1.13067	5.78516	5.11656	-1.16569	1.49025
AC005822.1	17	16616848	16617882	1034	-	38.0993	7.23776	6.30404	6.34988	0.900052	0.950439	1.01697	0.0242836	1.01697	6.40332	6.29644	-1.25328	1.29619
AC005831.1	12	3610307	3612004	1697	-	12.7246	2.74854	2.05435	2.12077	0.872324	0.933557	1.01713	0.0245071	1.01713	2.13878	2.10275	-1.53297	1.58595
AC005832.4	12	4604944	4662644	57700	+	73.3207	14.8211	11.8433	12.2201	0.514765	0.699716	0.945985	-0.0801106	-1.0571	11.8809	12.5593	-1.55252	1.38933
AC005833.1	12	4649101	4774185	125084	+	140.487	27.2798	23.2081	23.4145	0.00617985	0.0457518	0.798984	-0.323761	-1.25159	20.7982	26.0307	-1.44828	-1.08161
AC005839.1	17	51183191	51186404	3213	-	18.8957	3.92894	3.09375	3.14928	0.944862	0.972932	0.954872	-0.0666212	-1.04726	3.07658	3.22198	-1.49091	1.35938
AC005840.1	12	6409637	6410014	377	-	6.16928	1.22113	1.01756	1.02821	0.64925	0.798643	0.927294	-0.108901	-1.07841	0.989425	1.067	-1.61287	1.38686
AC005912.1	12	3211663	3211918	255	-	228.102	42.6766	37.9029	38.017	0.0305528	0.126842	1.1345	0.182055	1.1345	40.4125	35.6215	1.01525	1.26776
AC005944.1	19	3052910	3053725	815	+	62.2232	13.9196	10.0225	10.3705	0.198316	0.399591	0.816007	-0.293346	-1.22548	9.31983	11.4213	-1.76145	1.17289
AC006001.3	7	66526088	66592398	66310	-	102.025	19.2788	16.9677	17.0042	0.135632	0.318034	1.10499	0.144034	1.10499	17.8523	16.1561	-1.0352	1.26399
AC006001.4	7	66553805	66554200	395	-	145.607	25.9821	24.2285	24.2679	0.794852	0.890974	0.986082	-0.02022	-1.01411	24.0979	24.438	-1.15717	1.12518
AC006026.1	7	23562459	23564262	1803	-	13.026	2.43172	2.16199	2.17099	0.636309	0.790518	1.0731	0.101786	1.0731	2.24755	2.09444	-1.24737	1.4364
AC006059.1	3	42601963	42654389	52426	-	8.6482	1.84819	1.41562	1.44137	0.545629	0.724451	0.918596	-0.122498	-1.08862	1.38021	1.50252	-1.62719	1.37305
AC006064.6	12	6556886	6607368	50482	-	96.2689	18.3162	15.9943	16.0448	0.94961	0.974253	0.991991	-0.0116017	-1.00807	15.9803	16.1093	-1.18816	1.16921
AC006115.2	19	56669941	56823396	153455	+	81.2439	16.686	13.2405	13.5406	0.672196	0.812972	1.04351	0.0614425	1.04351	13.8289	13.2523	-1.32456	1.44233
AC006116.11	19	56376704	56377285	581	-	6.77316	1.53847	1.06585	1.12886	0.521557	0.704681	0.873926	-0.194417	-1.14426	1.05291	1.20481	-2.06548	1.5775
AC006116.12	19	56380230	56383925	3695	+	8.90661	1.88891	1.43585	1.48443	0.187166	0.386319	1.27457	0.35001	1.27457	1.66362	1.30524	-1.22824	1.9953
AC006213.1	19	43996896	44003299	6403	-	10.6313	2.60516	1.73491	1.77188	0.103418	0.26821	1.34545	0.428088	1.34545	2.03285	1.51091	-1.0522	1.90473
AC006213.2	19	43891804	43901806	10002	-	8.15235	1.57057	1.34894	1.35872	0.804205	0.895919	1.05008	0.0705003	1.05008	1.39192	1.32553	-1.36298	1.50291
AC006333.1	7	123749068	123751167	2099	+	34.4871	7.20291	5.70585	5.74785	0.452542	0.652381	1.0991	0.136321	1.0991	6.01921	5.4765	-1.15581	1.39624
AC006453.3	2	89542842	89585653	42811	-	10.346	2.71228	1.65349	1.72434	0.138846	0.322456	1.41088	0.496596	1.41088	2.01821	1.43046	-1.09886	2.18737
AC006504.5	19	27793431	27984985	191554	+	48.2221	9.64177	7.98652	8.03701	0.871275	0.933092	1.02746	0.0390797	1.02746	8.14585	7.92816	-1.21637	1.28409
AC006511.4	12	8080381	8082164	1783	-	12.2266	2.27704	2.02475	2.03777	0.866012	0.929726	0.976816	-0.0338416	-1.02373	2.01387	2.06167	-1.40278	1.33849
AC006946.2	22	17067821	17070676	2855	+	9.88562	1.96674	1.62953	1.6476	0.927276	0.964731	1.02506	0.0357023	1.02506	1.66799	1.62722	-1.40041	1.47147
AC006963.2	X	117894632	117895684	1052	-	9.54147	1.94296	1.55901	1.59025	0.146816	0.333171	1.27858	0.354545	1.27858	1.78467	1.39582	-1.13676	1.85835
AC006971.1	7	54933699	54938185	4486	+	7.33876	1.65329	1.17863	1.22313	0.531243	0.712445	0.818695	-0.288602	-1.22146	1.10119	1.34506	-2.00328	1.34272
AC006978.1	7	30371508	30372742	1234	+	18.5234	4.13562	3.05099	3.08723	0.744561	0.859668	0.936121	-0.0952333	-1.06824	2.98537	3.18908	-1.45573	1.27569
AC007036.3	7	30157531	30159535	2004	+	9.49438	2.18553	1.51997	1.5824	0.00366686	0.0329823	0.578845	-0.788751	-1.72758	1.16029	2.0045	-2.39189	-1.24777
AC007068.1	12	9695384	9696228	844	+	819.152	150.881	136.28	136.525	0.305281	0.517555	0.949245	-0.0751483	-1.05347	132.97	140.08	-1.16763	1.05211
AC007182.2	14	75595805	75596207	402	-	38.0797	6.99817	6.33009	6.34662	0.386019	0.595266	0.924487	-0.113275	-1.08168	6.09759	6.59565	-1.316	1.12476
AC007191.1	19	45714387	45717382	2995	-	10.0164	1.97562	1.66308	1.6694	0.916921	0.960117	0.978407	-0.031494	-1.02207	1.65118	1.68763	-1.40383	1.34385
AC007229.1	19	10841839	10842251	412	+	21.1901	3.97471	3.51657	3.53168	0.768317	0.874184	0.969798	-0.0442434	-1.03114	3.47753	3.58582	-1.33058	1.25142
AC007238.1	2	58460292	58462033	1741	-	197.446	35.5998	32.8813	32.9077	0.875777	0.935556	1.00962	0.0138127	1.00962	33.0653	32.7502	-1.10626	1.12764
AC007318.1	2	65205108	65205989	881	+	944.592	183.671	157.005	157.432	0.252403	0.461319	0.936057	-0.0953317	-1.06831	152.232	162.632	-1.19686	1.0487
AC007318.3	2	65203502	65227606	24104	-	25.3571	5.05426	4.20479	4.22618	0.794404	0.890676	1.0356	0.0504681	1.0356	4.30009	4.15227	-1.23648	1.32608
AC007390.1	2	37208875	37212678	3803	+	10.3494	2.12884	1.70174	1.72491	0.312566	0.524738	0.850314	-0.233932	-1.17604	1.58536	1.86445	-1.67055	1.20787
AC007405.4	2	170766878	170778730	11852	+	8.51839	1.92567	1.33654	1.41973	0.0675256	0.206928	1.50324	0.588079	1.50324	1.70515	1.13431	-1.10383	2.49437
AC007406.5	12	273954	277124	3170	-	115.024	20.9451	19.1369	19.1707	0.769557	0.874935	1.01927	0.0275424	1.01927	19.3537	18.9877	-1.12971	1.17368
AC007485.2	17	54956760	54958427	1667	-	116.815	21.2768	19.416	19.4691	0.764518	0.871976	0.981874	-0.0263909	-1.01846	19.291	19.6472	-1.18693	1.14429
AC007541.1	12	106954029	106955498	1469	-	16.4798	3.32826	2.73084	2.74663	0.827318	0.907967	1.03802	0.0538349	1.03802	2.79787	2.69539	-1.27955	1.37869
AC007560.1	2	50829442	50829679	237	-	8.57131	1.94391	1.4062	1.42855	0.35575	0.5666	0.841697	-0.248627	-1.18808	1.30576	1.55134	-1.73425	1.22864
AC007566.1	7	92457564	92495602	38038	+	9.12599	1.8777	1.50591	1.521	0.127436	0.306694	1.27614	0.351787	1.27614	1.70553	1.33647	-1.08094	1.76035
AC007614.1	16	49282021	49350505	68484	+	7.70328	2.01125	1.19687	1.28388	0.0232082	0.10656	1.73755	0.797053	1.73755	1.62978	0.937979	1.06254	2.84136
AC007683.1	7	103141349	103141940	591	-	10.8167	2.34511	1.78685	1.80279	0.347148	0.558723	1.16754	0.223474	1.16754	1.94214	1.66344	-1.18279	1.61233
AC007688.2	12	12850982	12851741	759	+	7.48012	1.70261	1.22321	1.24669	0.300896	0.513038	1.21992	0.286789	1.21992	1.37019	1.12318	-1.22467	1.82257
AC007731.2	22	20450122	20451825	1703	+	8.62207	1.66418	1.42834	1.43701	0.379797	0.589505	1.15261	0.204904	1.15261	1.53889	1.33513	-1.21083	1.60859
AC007996.1	18	26542971	26545792	2821	-	59.1087	10.5897	9.83179	9.85145	0.930281	0.965714	1.00812	0.0116713	1.00812	9.8913	9.8116	-1.1792	1.19844
AC008026.1	17	62516321	62516768	447	-	22.991	4.85089	3.78189	3.83184	0.0569244	0.186772	0.780731	-0.357102	-1.28085	3.36001	4.30367	-1.66043	1.0121
AC008038.1	7	133034607	133035921	1314	-	5634.43	1110.54	934.753	939.072	0.171622	0.366933	1.09599	0.132237	1.09599	982.08	896.065	-1.04427	1.25438
AC008119.1	12	108532074	108539739	7665	+	11.0733	2.36635	1.77182	1.84555	0.0846795	0.237992	0.728205	-0.457584	-1.37324	1.5553	2.1358	-2.10669	1.11714
AC008124.1	12	45718046	45727776	9730	-	191.804	36.0435	31.8439	31.9673	0.444301	0.645181	0.943905	-0.0832868	-1.05943	31.0448	32.8898	-1.23119	1.09693
AC008126.1	12	98794485	98794965	480	+	16.4663	3.07242	2.73374	2.74439	0.838994	0.914382	1.02415	0.0344335	1.02415	2.77714	2.71164	-1.28187	1.34455
AC008429.2	5	172975511	172976375	864	+	207.072	38.1908	34.4133	34.512	0.159071	0.349322	0.918158	-0.123185	-1.08914	33.0395	35.9845	-1.23723	1.043
AC008443.1	5	181246507	181272168	25661	+	10.0369	2.86563	1.55436	1.67282	0.143346	0.328396	0.681298	-0.553643	-1.46779	1.35572	1.98991	-2.51853	1.16901
AC008522.1	5	98792861	98795767	2906	-	8.38644	2.56017	1.14202	1.39774	0.377425	0.586895	1.57094	0.651627	1.57094	1.70814	1.08734	-1.62905	4.02024
AC008543.1	19	11639754	11686570	46816	+	10.4577	2.71147	1.66284	1.74294	0.0889719	0.24539	0.669996	-0.577777	-1.49255	1.39852	2.08736	-2.31476	1.03908
AC008581.2	5	77030902	77152156	121254	+	10.9835	5.89385	1.00079	1.83058	0.00190675	0.0221639	6.59375	2.7211	6.59375	3.17904	0.482129	2.41391	18.0112
AC008758.1	19	12461559	12551475	89916	-	16.6179	4.02597	2.39818	2.76965	0.0279829	0.119788	0.539079	-0.891431	-1.85502	1.9402	3.5991	-3.73233	1.08464
AC008966.1	5	53109816	53127674	17858	+	14.5536	3.12763	2.33631	2.4256	0.00172839	0.0206738	1.69271	0.759333	1.69271	3.04959	1.8016	1.27588	2.24572
AC008969.1	19	58002061	58011233	9172	+	29.8475	5.31296	4.97087	4.97459	0.805636	0.896177	0.976539	-0.0342508	-1.02402	4.91554	5.03364	-1.2522	1.19413
AC009088.2	16	31182511	31183286	775	-	7.57358	1.46493	1.22248	1.26226	0.508907	0.695521	0.908479	-0.138474	-1.10074	1.20173	1.32279	-1.79096	1.47814
AC009090.6	16	57177349	57181391	4042	+	12.8783	2.61533	2.10686	2.14639	0.230788	0.437502	0.837792	-0.255337	-1.19361	1.95694	2.33583	-1.70282	1.1952
AC009107.2	16	58129519	58163247	33728	+	8.16168	2.39232	1.26232	1.36028	0.0218913	0.102386	1.79472	0.843759	1.79472	1.7471	0.973464	1.11596	2.88633
AC009120.2	16	74305127	74335347	30220	-	6.72473	1.78581	1.02078	1.12079	0.150258	0.336934	0.680754	-0.554794	-1.46896	0.907904	1.33367	-2.77399	1.28554
AC009133.1	16	29808636	29821253	12617	-	6.70322	1.42024	1.10409	1.1172	0.439595	0.640782	0.860451	-0.216836	-1.16218	1.0334	1.201	-1.71749	1.27159
AC009244.1	7	129410113	129410371	258	-	8.25904	1.82893	1.34683	1.37651	0.033822	0.135089	0.68574	-0.544266	-1.45828	1.11989	1.63312	-2.05459	-1.03503
AC009245.1	7	137721985	137722847	862	+	107.917	21.1485	17.8871	17.9861	0.00958342	0.0604801	1.21091	0.276097	1.21091	19.702	16.2703	1.06006	1.38323
AC009275.1	7	134368737	134432535	63798	-	9.08616	2.05404	1.44736	1.51436	0.00328625	0.0311232	1.77293	0.826135	1.77293	1.93647	1.09225	1.26421	2.48635
AC009302.1	2	221944223	221944613	390	+	37.1021	6.60877	6.17974	6.18369	0.802214	0.894784	0.977691	-0.0325489	-1.02282	6.11394	6.25344	-1.23074	1.17644
AC009362.1	7	131242590	131242996	406	+	7.84683	1.65717	1.29478	1.3078	0.294016	0.504494	1.20109	0.264346	1.20109	1.42728	1.18832	-1.18913	1.71547
AC009412.1	7	6329412	6348960	19548	-	95.748	17.3515	15.9132	15.958	0.0243067	0.109824	1.1601	0.21425	1.1601	17.1408	14.7752	1.02368	1.3147
AC009506.2	2	159615296	159617083	1787	+	8.85786	1.75739	1.45724	1.47631	0.652571	0.800484	1.07185	0.100097	1.07185	1.5275	1.42512	-1.364	1.56704
AC009509.2	12	27696388	27710804	14416	-	41.3185	8.10193	6.81978	6.88641	0.0174013	0.0893047	1.2778	0.353667	1.2778	7.72629	6.04653	1.05139	1.55297
AC009549.1	11	19710934	19712620	1686	-	8.42464	1.75341	1.39543	1.40411	0.616079	0.776163	1.09267	0.127852	1.09267	1.46628	1.34193	-1.29112	1.54149
AC009779.3	12	55729104	55730853	1749	+	12.0552	2.42058	1.92484	2.00919	0.0890947	0.24548	1.37983	0.464491	1.37983	2.32987	1.68852	-1.13535	2.16163
AC009779.4	12	55716036	55724704	8668	+	23.7565	4.45494	3.94852	3.95941	0.376861	0.586554	0.907457	-0.140099	-1.10198	3.76732	4.15151	-1.38183	1.1379
AC009948.2	2	178548884	178550682	1798	+	8.30497	1.75523	1.36032	1.38416	0.100582	0.263771	0.742107	-0.4303	-1.34751	1.17926	1.58907	-1.92084	1.05785
AC010132.3	7	42909273	42932175	22902	-	96.7713	19.318	16.0363	16.1285	0.858898	0.925888	0.979582	-0.0297614	-1.02084	15.9622	16.2949	-1.23442	1.18453
AC010186.2	12	9648047	9658413	10366	+	40.3875	7.19202	6.72035	6.73124	0.917817	0.960269	0.989661	-0.014993	-1.01045	6.69627	6.76622	-1.22204	1.1969
AC010186.3	12	9658567	9662086	3519	+	39.4037	7.43984	6.52999	6.56728	0.0419702	0.154144	1.21398	0.279744	1.21398	7.202	5.93256	1.00811	1.46189
AC010342.1	5	24170370	24171247	877	+	8.05068	1.63104	1.32869	1.34178	0.197224	0.398551	1.24476	0.315866	1.24476	1.48808	1.19548	-1.13224	1.75432
AC010343.1	5	33162179	33162808	629	+	51.7906	12.3984	8.42974	8.63177	0.295032	0.50579	1.1839	0.243551	1.1839	9.35864	7.90491	-1.15622	1.62059
AC010422.3	19	12643831	12648398	4567	-	67.2545	14.7662	11.1038	11.2091	0.47771	0.67297	1.0949	0.130794	1.0949	11.7168	10.7013	-1.14443	1.37194
AC010422.8	19	12668071	12681835	13764	-	11.81	2.59095	1.93662	1.96833	0.642996	0.79526	0.948692	-0.0759881	-1.05408	1.91651	2.02016	-1.52186	1.3697
AC010442.1	5	466124	473099	6975	-	31.0424	5.69978	5.16611	5.17374	0.545958	0.724464	0.944323	-0.082648	-1.05896	5.02558	5.32189	-1.29596	1.15567
AC010460.4	5	23303565	23305144	1579	-	9.32797	1.80582	1.54227	1.55466	0.133645	0.315495	1.25668	0.32962	1.25668	1.73149	1.37783	-1.08785	1.71798
AC010478.1	5	51372736	51383333	10597	-	60.7374	11.045	10.1106	10.1229	0.249655	0.45809	0.919286	-0.121414	-1.0878	9.69719	10.5486	-1.26652	1.07032
AC010615.1	19	21382865	21387178	4313	+	14.2355	3.03286	2.34067	2.37258	0.0458548	0.162107	1.3343	0.416085	1.3343	2.71236	2.0328	1.00728	1.76749
AC010642.2	19	58309727	58327249	17522	-	44.9522	9.20708	7.44549	7.49204	0.502239	0.69236	1.07726	0.10737	1.07726	7.7707	7.21338	-1.15626	1.34183
AC010655.4	7	128455840	128493860	38020	+	45.651	9.50772	7.29945	7.6085	0.104325	0.269651	0.764335	-0.387724	-1.30833	6.59222	8.62478	-1.95	1.1392
AC010680.2	2	178578790	178580907	2117	+	7.24682	1.71903	1.14974	1.2078	0.0869084	0.241956	0.690268	-0.534772	-1.44871	0.98648	1.42913	-2.34733	1.11843
AC010733.1	2	60925909	60931611	5702	+	29.0556	6.46859	4.54984	4.84261	0.00730763	0.0506543	0.595459	-0.747927	-1.67938	3.61472	6.07049	-2.45475	-1.14892
AC010878.1	2	37816915	37817962	1047	+	10.1961	1.88288	1.68572	1.69935	0.795441	0.891026	1.03885	0.054983	1.03885	1.73173	1.66698	-1.35424	1.4615
AC010889.1	Y	19691941	19694607	2666	-	8.3024	2.08512	1.33704	1.38373	0.545077	0.72386	1.15563	0.20868	1.15563	1.48363	1.28383	-1.38359	1.84776
AC010931.1	15	74125915	74129342	3427	-	197.644	38.854	32.837	32.9407	0.202512	0.404311	1.08938	0.123504	1.08938	34.3498	31.5316	-1.04793	1.24362
AC010969.2	2	9936360	9939591	3231	+	64.7117	12.3237	10.7198	10.7853	0.0608805	0.193996	1.1781	0.236457	1.1781	11.6672	9.90341	-1.01312	1.40611
AC010980.2	2	222317242	222318654	1412	-	43.3847	10.372	6.93852	7.23078	0.000300259	0.00691397	0.582438	-0.779823	-1.71692	5.32277	9.13878	-2.1437	-1.37511
AC011005.1	7	129126518	129130794	4276	+	7.20289	1.60527	1.17825	1.20048	0.287537	0.49735	1.22939	0.297942	1.22939	1.324	1.07696	-1.21796	1.84082
AC011297.1	Y	6918682	6920792	2110	+	30.3946	5.52327	5.05527	5.06576	0.443067	0.64391	0.929632	-0.105268	-1.07569	4.88103	5.2505	-1.3228	1.14319
AC011446.1	19	13139617	13141148	1531	-	17.6501	3.40177	2.91626	2.94168	0.493307	0.685481	0.919745	-0.120693	-1.08726	2.81871	3.06466	-1.45826	1.23359
AC011447.1	19	20125044	20125485	441	+	103.124	19.1742	17.1246	17.1873	0.763503	0.871184	1.02828	0.0402302	1.02828	17.4269	16.9477	-1.15017	1.21614
AC011472.3	19	11322156	11324196	2040	+	20.9642	4.65165	3.41859	3.49403	0.0237412	0.107988	1.39841	0.483785	1.39841	4.07444	2.91363	1.05321	1.85674
AC011477.2	19	19892433	19895848	3415	-	12.5798	2.61032	2.07163	2.09663	0.12689	0.305903	1.26438	0.338429	1.26438	2.34143	1.85184	-1.07365	1.7164
AC011497.2	19	42485076	42485715	639	-	90.0793	16.7856	14.9799	15.0132	0.331114	0.544326	0.931023	-0.103111	-1.07409	14.4769	15.5495	-1.24649	1.08046
AC011498.7	19	4448810	4450837	2027	+	7.99156	1.71945	1.30846	1.33193	0.0377265	0.144205	0.698485	-0.5177	-1.43167	1.09548	1.56837	-1.99724	-1.02625
AC011503.2	19	23927788	23929288	1500	+	8.2541	1.83058	1.32454	1.37568	0.00492809	0.039541	0.585393	-0.772522	-1.70825	1.01592	1.73545	-2.3897	-1.22113
AC011504.1	19	30553956	30558059	4103	+	20.7415	3.95179	3.40421	3.45691	0.308896	0.521472	1.13725	0.185545	1.13725	3.6789	3.23492	-1.21198	1.56748
AC011511.4	19	10315471	10320679	5208	-	73.7863	16.8859	12.1265	12.2977	0.618103	0.777848	1.08816	0.121892	1.08816	12.8169	11.7785	-1.19022	1.40933
AC011815.1	18	35280867	35290202	9335	-	9.88855	2.33316	1.59754	1.64809	0.0110598	0.0669097	0.630982	-0.664329	-1.58483	1.2752	2.02098	-2.20137	-1.14097
AC011897.1	2	14616428	14630193	13765	+	143.798	26.7262	23.8403	23.9664	0.00794996	0.0536307	1.20088	0.264097	1.20088	26.1539	21.7789	1.05979	1.36077
AC011912.1	15	55171378	55176740	5362	-	38.2881	7.34507	6.35004	6.38134	0.121237	0.296872	1.16207	0.216695	1.16207	6.85969	5.903	-1.04935	1.41704
AC011978.2	8	63215981	63218035	2054	+	10.0415	2.33316	1.61479	1.67359	0.839026	0.914382	1.02348	0.0334855	1.02348	1.69301	1.65417	-1.56272	1.63698
AC012055.1	4	174135055	174154638	19583	-	27.3313	6.63426	4.41032	4.55521	0.113158	0.283678	1.30756	0.386882	1.30756	5.16235	3.94807	-1.0904	1.86429
AC012073.1	2	24825610	24826718	1108	+	8.63114	1.62614	1.43361	1.43852	0.923944	0.963106	1.01891	0.0270308	1.01891	1.452	1.42505	-1.36762	1.41984
AC012085.1	12	93640822	93641587	765	-	113.109	22.1899	18.7887	18.8515	0.191896	0.391507	1.10107	0.138902	1.10107	19.7583	17.9447	-1.05238	1.27584
AC012146.1	17	5111468	5115005	3537	+	13.4687	2.95264	2.21347	2.24478	0.315954	0.528211	1.17525	0.232965	1.17525	2.42563	2.06393	-1.18566	1.63764
AC012213.5	8	103398658	103501896	103238	-	80.3023	19.1145	12.9619	13.3837	0.984006	0.992544	0.972218	-0.0406487	-1.02858	13.1952	13.5722	-1.49274	1.41094
AC012306.2	2	127886556	127887186	630	+	13.8234	2.66738	2.29298	2.3039	0.50145	0.691655	1.09493	0.130835	1.09493	2.40829	2.1995	-1.21699	1.45901
AC012306.4	2	127888829	127892733	3904	+	7.36771	1.56271	1.17975	1.22795	0.687096	0.823471	1.02163	0.030873	1.02163	1.24109	1.21481	-1.66333	1.73607
AC012313.1	19	58404238	58408485	4247	-	13.8926	2.86706	2.24317	2.31544	0.110708	0.279442	1.31598	0.396134	1.31598	2.63134	1.99953	-1.13317	1.96242
AC012313.5	19	58428632	58431149	2517	-	33.1909	6.00087	5.51955	5.53182	0.710985	0.838968	1.03436	0.0487406	1.03436	5.62525	5.43838	-1.18915	1.27228
AC012354.1	2	44954664	44968763	14099	+	22.0452	3.83252	3.66994	3.67419	0.574068	0.746321	0.944163	-0.082892	-1.05914	3.56867	3.77972	-1.32628	1.1823
AC012360.3	2	105334027	105337476	3449	-	26.9679	4.99952	4.48641	4.49466	0.29583	0.506584	0.901579	-0.149474	-1.10916	4.26203	4.72729	-1.36431	1.10897
AC012435.2	15	74478070	74490287	12217	-	15.6528	4.1781	2.48413	2.6088	0.00854528	0.0563061	1.68174	0.749952	1.68174	3.272	1.94561	1.18607	2.38456
AC012467.2	3	53858994	53861577	2583	-	63.3422	12.1785	10.4943	10.557	0.0379843	0.144946	1.20004	0.263084	1.20004	11.5169	9.59712	1.01463	1.41933
AC012510.1	2	218633256	218634015	759	-	7.0394	1.47054	1.12144	1.17323	0.0566001	0.186068	0.667406	-0.583364	-1.49834	0.93921	1.40726	-2.39137	1.06519
AC012513.3	2	216211404	216213520	2116	+	237.372	43.9277	39.4999	39.562	0.704029	0.834332	1.02299	0.0327887	1.02299	40.0115	39.1124	-1.09974	1.15088
AC012615.1	19	1874871	1876170	1299	-	9.64665	1.95225	1.59771	1.60777	0.23897	0.446671	0.834986	-0.260176	-1.19762	1.46319	1.75236	-1.63795	1.14198
AC012640.6	5	10264597	10267147	2550	-	85.6543	17.0148	14.1814	14.2757	0.676022	0.815641	0.95199	-0.0709821	-1.05043	13.9246	14.6268	-1.28626	1.16572
AC013394.1	15	92883413	92949231	65818	+	8.22094	2.17961	1.2844	1.37016	0.611222	0.772522	0.961369	-0.056838	-1.04018	1.34317	1.39714	-1.8811	1.73857
AC013470.3	7	12471352	12472546	1194	+	11.3322	2.23013	1.87156	1.8887	0.832843	0.910885	1.03344	0.0474599	1.03344	1.91977	1.85764	-1.35416	1.44625
AC013489.1	15	88459501	88546586	87085	-	16.4536	4.35065	2.61181	2.74227	0.0149691	0.0808178	1.61638	0.692764	1.61638	3.3883	2.09623	1.11871	2.33543
AC013489.3	15	88477871	88478388	517	-	8.86075	2.649	1.40158	1.47679	0.282766	0.492987	1.37057	0.454773	1.37057	1.70764	1.24594	-1.19329	2.24154
AC015712.2	15	100892343	100919392	27049	-	43.7671	9.03105	7.19544	7.29452	0.00997186	0.0622504	1.33154	0.413096	1.33154	8.33179	6.25726	1.08599	1.63261
AC015712.6	15	100849831	100876837	27006	+	11.3544	2.41683	1.83982	1.89239	0.0163719	0.0852766	1.51077	0.595287	1.51077	2.27737	1.50742	1.08934	2.09526
AC015813.1	17	57989039	57994851	5812	-	66.877	12.7592	11.103	11.1462	0.691184	0.825947	0.971565	-0.0416169	-1.02927	10.9854	11.3069	-1.23862	1.16918
AC015813.2	17	57989038	58007247	18209	-	18.0971	4.95839	2.88362	3.01619	0.0202514	0.0978744	0.6288	-0.669328	-1.59033	2.32881	3.70357	-2.26526	-1.1165
AC015813.5	17	58006674	58008188	1514	+	16.9221	2.91192	2.81935	2.82035	0.980271	0.990982	1.00251	0.00361719	1.00251	2.82388	2.81681	-1.27373	1.28013
AC015813.6	17	58095672	58101480	5808	+	121.041	21.9876	20.1533	20.1735	0.668011	0.810712	1.02733	0.038894	1.02733	20.4454	19.9016	-1.10623	1.16752
AC015849.5	17	35893707	35911652	17945	-	18.9295	3.88582	3.124	3.15492	0.696607	0.830007	1.07273	0.101293	1.07273	3.26563	3.04421	-1.25776	1.44738
AC015849.6	17	35861093	35861567	474	-	48.8268	8.99037	8.10814	8.1378	0.882705	0.939784	1.00708	0.0101733	1.00708	8.16649	8.10911	-1.21278	1.23
AC015871.3	15	79920195	79922456	2261	-	27.0232	5.38043	4.43888	4.50387	0.0242273	0.109538	0.755285	-0.404907	-1.324	3.87596	5.13178	-1.68675	-1.03927
AC015909.5	17	50362967	50365233	2266	-	7.33223	1.84819	1.17277	1.22204	0.18064	0.378828	1.36065	0.444299	1.36065	1.40874	1.03534	-1.17881	2.18242
AC015911.4	17	35459481	35460551	1070	-	25.5072	4.7402	4.2283	4.2512	0.295418	0.506249	1.11984	0.16329	1.11984	4.49152	4.01087	-1.135	1.42333
AC016026.1	22	17787652	17811498	23846	-	22.0654	5.1191	3.53804	3.67756	0.230267	0.437012	1.25251	0.324823	1.25251	4.08982	3.2653	-1.21541	1.90671
AC016065.1	8	6403551	6407143	3592	-	8.74591	1.74129	1.44175	1.45765	0.804347	0.895919	1.02254	0.0321605	1.02254	1.4739	1.44141	-1.42058	1.48535
AC016394.3	10	73124573	73125533	960	-	10.2015	2.23794	1.67463	1.70026	0.622712	0.78087	0.895313	-0.159536	-1.11693	1.60634	1.79417	-1.62281	1.30082
AC016394.4	10	73247342	73248269	927	-	19.1079	3.88582	3.14465	3.18465	0.337736	0.550877	1.13634	0.1844	1.13634	3.3879	2.9814	-1.19234	1.53964
AC016582.2	19	37779686	37792866	13180	+	30.7915	5.89931	5.09949	5.13192	0.757099	0.867126	0.967028	-0.0483707	-1.0341	5.0459	5.21795	-1.32303	1.23722
AC016588.2	19	248551	251572	3021	-	62.0889	11.5829	10.3245	10.3481	0.119086	0.293348	1.12583	0.170993	1.12583	10.9607	9.73562	-1.03548	1.31247
AC016629.3	19	58575445	58601317	25872	+	29.7962	5.69671	4.92917	4.96603	0.472849	0.669242	1.08656	0.119763	1.08656	5.17204	4.76003	-1.18397	1.3978
AC016705.2	15	80344853	80404215	59362	-	59.878	12.4555	9.82384	9.97966	0.00144122	0.0186518	1.39716	0.482494	1.39716	11.6331	8.32625	1.17723	1.65817
AC016717.2	2	225698514	225703655	5141	+	15.2017	3.2146	2.4946	2.53362	0.85585	0.924215	1.01168	0.0167486	1.01168	2.54832	2.51891	-1.40298	1.43593
AC016727.1	2	61471188	61484131	12943	+	37.5151	6.80924	6.24527	6.25251	0.954156	0.976179	0.993619	-0.00923463	-1.00642	6.2325	6.27252	-1.21705	1.20157
AC016734.1	2	63622178	63622832	654	-	97.5064	19.6034	16.0931	16.2511	0.88949	0.943982	0.990611	-0.0136095	-1.00948	16.1744	16.3277	-1.2676	1.24391
AC016739.1	2	176200908	176201253	345	-	167.208	36.759	27.5863	27.8679	0.0671118	0.206311	1.1945	0.256411	1.1945	30.3379	25.398	-1.00433	1.43302
AC016747.1	2	61141592	61144970	3378	-	81.0667	16.8426	13.2347	13.5111	0.00096577	0.014658	1.44086	0.526926	1.44086	15.9514	11.0708	1.20208	1.72707
AC016876.3	17	7572826	7582025	9199	+	71.162	13.9692	11.8127	11.8603	0.597662	0.763318	0.952861	-0.0696625	-1.04947	11.574	12.1466	-1.25914	1.14323
AC017100.1	18	31685655	31686824	1169	+	6.86171	1.36162	1.13654	1.14362	0.282732	0.492987	1.19773	0.260309	1.19773	1.24651	1.04072	-1.18725	1.70319
AC018475.1	12	95467397	95467862	465	-	7.25517	1.41921	1.19155	1.20919	0.382237	0.591807	1.15872	0.212527	1.15872	1.2981	1.12029	-1.28534	1.72573
AC018521.5	17	47891229	47895813	4584	-	9.27185	1.96674	1.52494	1.54531	0.255556	0.464576	1.20722	0.271691	1.20722	1.69039	1.40023	-1.18221	1.72293
AC018628.2	17	62003700	62007519	3819	-	9.39857	1.85703	1.53101	1.56643	0.310247	0.522585	0.846509	-0.240403	-1.18132	1.43622	1.69664	-1.78446	1.2787
AC018635.1	7	128306649	128307679	1030	+	16.8703	3.74733	2.76748	2.81172	0.0963737	0.257061	0.780824	-0.356931	-1.2807	2.46567	3.15777	-1.72846	1.05382
AC018645.3	7	32758882	32759354	472	+	6.62553	1.56387	1.01743	1.10426	0.308663	0.521145	0.824671	-0.278109	-1.2126	0.99815	1.21036	-2.36935	1.61136
AC018647.2	7	35695214	35699414	4200	+	75.8841	14.1688	12.5798	12.6474	0.0137674	0.0764937	1.21276	0.278291	1.21276	13.8634	11.4313	1.04864	1.40256
AC018690.1	2	99405218	99405844	626	+	6.99493	1.51309	1.14796	1.16582	0.576101	0.747826	0.899315	-0.153102	-1.11196	1.10402	1.22762	-1.67567	1.35523
AC018809.2	3	9958717	9962540	3823	+	17.1588	3.33305	2.8475	2.8598	0.258195	0.467384	0.869614	-0.201553	-1.14994	2.66036	3.05924	-1.48395	1.12221
AC018904.1	15	58587507	58591677	4170	+	6.29418	1.46266	1.02931	1.04903	0.226711	0.433015	0.774951	-0.367823	-1.2904	0.916022	1.18204	-1.94006	1.1651
AC019069.1	2	74832655	74833988	1333	-	137.838	24.208	22.9657	22.9731	0.896069	0.947708	0.992536	-0.0108087	-1.00752	22.887	23.0591	-1.12906	1.11227
AC019080.1	2	177283508	177392692	109184	-	23.4992	5.6712	3.79086	3.91653	0.00198046	0.0225689	1.60585	0.683336	1.60585	4.8271	3.00595	1.24582	2.06993
AC019080.5	2	177317715	177318472	757	-	10.2246	2.93809	1.60225	1.70411	0.0041977	0.0355915	1.87769	0.908962	1.87769	2.22386	1.18436	1.29881	2.71458
AC019205.1	6	73263212	73301790	38578	+	34.7432	6.76721	5.76448	5.79054	0.435684	0.636992	1.08323	0.115336	1.08323	6.02188	5.5592	-1.14862	1.34777
AC020658.1	15	40312352	40313290	938	-	26.1506	5.47841	4.32101	4.35843	0.593699	0.760293	1.07813	0.108531	1.07813	4.52229	4.19457	-1.21183	1.40859
AC020904.2	19	18022403	18032100	9697	+	152.576	32.571	25.2118	25.4293	0.0382379	0.145505	0.83315	-0.263352	-1.20026	23.1148	27.7438	-1.41601	-1.01739
AC020909.3	19	50480119	50483352	3233	-	7.90412	1.82855	1.26289	1.31735	0.0284033	0.120941	1.567	0.648004	1.567	1.60833	1.02638	1.03631	2.36945
AC020915.1	19	58278966	58315198	36232	+	8.76855	2.18378	1.34613	1.46143	0.319117	0.531592	1.24072	0.311176	1.24072	1.61843	1.30443	-1.50295	2.31361
AC020915.3	19	58257270	58278809	21539	-	39.6089	8.91097	6.49576	6.60149	0.0755136	0.221142	0.792834	-0.334909	-1.2613	5.83867	7.36431	-1.62912	1.02404
AC020928.1	19	36773112	36777079	3967	+	20.7683	3.81275	3.44712	3.46138	0.76664	0.873152	1.03969	0.0561496	1.03969	3.52873	3.39403	-1.24172	1.34223
AC020978.5	16	68225969	68229146	3177	-	13.71	4.64468	2.05446	2.285	0.410043	0.615556	1.40215	0.487637	1.40215	2.66753	1.90246	-1.35663	2.66716
AC021016.1	2	218255319	218257367	2048	+	6.99861	1.25018	1.16335	1.16644	0.868464	0.931431	0.972868	-0.0396839	-1.02789	1.15039	1.18248	-1.46107	1.38286
AC021074.1	3	142827096	142827729	633	-	12.1409	2.7092	1.96314	2.02349	0.579488	0.750207	0.899596	-0.15265	-1.11161	1.91654	2.13044	-1.708	1.38224
AC021078.1	5	149494314	149504671	10357	-	162.865	32.5893	26.9006	27.1441	0.375402	0.585153	0.913876	-0.12993	-1.09424	25.9227	28.3656	-1.34077	1.11977
AC021087.2	5	288833	290322	1489	-	27.8204	5.25928	4.62084	4.63674	0.828927	0.908486	0.98098	-0.0277046	-1.01939	4.59222	4.68126	-1.28222	1.2339
AC021092.1	19	44103007	44113184	10177	-	191.117	38.2796	31.5597	31.8528	0.00594814	0.0446054	1.24895	0.320714	1.24895	35.3788	28.3269	1.08067	1.44343
AC022007.1	3	10004048	10011210	7162	-	38.5281	7.44403	6.39629	6.42134	0.498522	0.689926	1.06915	0.0964606	1.06915	6.63593	6.20675	-1.15246	1.31735
AC022107.1	5	69186359	69189453	3094	-	9.78927	1.92567	1.62028	1.63155	0.332507	0.545685	1.15875	0.212564	1.15875	1.75152	1.51157	-1.1929	1.60169
AC022149.1	19	14621634	14622243	609	-	331.546	60.8604	55.1088	55.2577	0.52308	0.705673	1.03663	0.0518988	1.03663	56.2515	54.2639	-1.09606	1.17782
AC022150.4	19	52650437	52653285	2848	-	36.9315	8.61675	6.03425	6.15526	0.0613714	0.194784	0.769603	-0.377814	-1.29937	5.35386	6.95665	-1.70582	1.01034
AC022182.3	8	60937705	60939872	2167	-	23.439	4.94065	3.85018	3.90651	0.0205236	0.0987778	0.740626	-0.433182	-1.35021	3.32439	4.48862	-1.7197	-1.06011
AC022211.2	17	75145261	75146547	1286	-	6.36217	1.56271	1.03054	1.06036	0.256238	0.465017	0.779991	-0.35847	-1.28207	0.9293	1.19142	-2.00769	1.22145
AC022211.3	17	75271369	75273896	2527	+	10.6602	2.26214	1.7311	1.7767	0.0222781	0.103868	1.48274	0.568267	1.48274	2.12215	1.43124	1.06371	2.06685
AC022306.1	15	49365124	49366686	1562	-	7.24664	1.50466	1.17251	1.20777	0.144799	0.330291	1.32788	0.409127	1.32788	1.37789	1.03766	-1.16328	2.05118
AC022336.2	3	124723788	124726326	2538	+	7.0726	1.57536	1.13808	1.17877	0.89825	0.949163	0.993491	-0.00942058	-1.00655	1.17492	1.18261	-1.66207	1.6405
AC022364.1	12	28163298	28190739	27441	-	11.621	2.52143	1.90388	1.93684	0.0623729	0.196973	1.34928	0.432189	1.34928	2.22479	1.64888	-1.01861	1.85443
AC022400.8	10	73742995	73744231	1236	-	11.2478	2.18241	1.86685	1.87464	0.620534	0.77936	1.07874	0.109346	1.07874	1.94565	1.80363	-1.2573	1.46309
AC022400.9	10	73769264	73772863	3599	-	39.0755	7.85949	6.43179	6.51259	0.436599	0.63785	1.08486	0.117504	1.08486	6.77766	6.24752	-1.21223	1.42669
AC022415.2	19	12141806	12143323	1517	-	22.0019	4.18551	3.64865	3.66699	0.837712	0.914225	0.978447	-0.0314349	-1.02203	3.62704	3.70694	-1.32244	1.26604
AC022415.3	19	12075327	12113326	37999	+	21.564	4.27911	3.54892	3.594	0.524539	0.70687	0.925879	-0.111105	-1.08006	3.45568	3.73233	-1.467	1.25759
AC022893.2	8	72947150	72950446	3296	+	223.394	47.9082	36.8488	37.2323	0.0670986	0.206311	1.18729	0.247678	1.18729	40.4204	34.0441	-1.01107	1.42527
AC022968.1	18	68277802	68278244	442	-	119.76	22.581	19.8859	19.96	0.843501	0.916849	0.988122	-0.0172393	-1.01202	19.8407	20.0792	-1.19193	1.16378
AC023024.1	15	101295419	101305738	10319	+	48.0372	9.13451	7.96078	8.0062	0.216394	0.421206	1.12414	0.168822	1.12414	8.4741	7.5383	-1.09075	1.37837
AC023024.2	15	101299656	101301649	1993	-	25.416	4.92832	4.20414	4.23599	0.635609	0.790226	0.947473	-0.0778428	-1.05544	4.12174	4.35025	-1.37594	1.23519
AC023115.1	2	67324627	67325305	678	+	17.6702	3.71395	2.91507	2.94503	0.26868	0.478471	0.851175	-0.232473	-1.17485	2.70827	3.1818	-1.56853	1.1364
AC023355.2	15	48312353	48331857	19504	-	6.5611	1.51927	1.04166	1.09352	0.0343457	0.136102	0.626285	-0.67511	-1.59672	0.842229	1.3448	-2.52361	-1.01026
AC023509.1	12	53441741	53467529	25788	+	11.181	3.08261	1.78572	1.8635	0.504689	0.693523	0.81726	-0.291133	-1.2236	1.67611	2.05089	-1.95753	1.30746
AC023512.1	12	16989126	16989937	811	+	15.7604	2.88116	2.62061	2.62673	0.692683	0.827	0.955753	-0.0652896	-1.04629	2.5673	2.68616	-1.36167	1.24384
AC023593.1	3	127620106	127629050	8944	-	45.4977	8.88866	7.49712	7.58295	0.550646	0.727703	0.91822	-0.123088	-1.08906	7.25966	7.90623	-1.41455	1.19264
AC024060.2	3	3152942	3153436	494	+	11.926	2.52362	1.95213	1.98767	0.841167	0.915618	0.958131	-0.0617048	-1.0437	1.94517	2.03017	-1.52508	1.40005
AC024075.2	19	16633797	16635270	1473	-	13.428	2.8093	2.22297	2.23801	0.696598	0.830007	0.937399	-0.0932643	-1.06678	2.16569	2.31032	-1.44613	1.27074
AC024267.7	17	28897738	28899403	1665	+	39.6627	8.14705	6.56169	6.61046	0.992894	0.996705	1.01445	0.0206974	1.01445	6.65787	6.56304	-1.25421	1.29072
AC024293.1	11	46428653	46429151	498	-	761.15	158.755	125.772	126.858	0.734906	0.853989	0.986291	-0.0199148	-1.0139	125.983	127.734	-1.22706	1.19364
AC024560.2	3	197634315	197635812	1497	+	15.8795	3.28154	2.59945	2.64658	0.832349	0.910622	0.996152	-0.00556163	-1.00386	2.64148	2.65168	-1.44644	1.43533
AC024560.5	3	197665316	197674864	9548	+	20.8468	6.09407	2.97597	3.47447	0.0205757	0.0989145	2.07679	1.05435	2.07679	4.69044	2.25851	1.07788	4.0014
AC024940.2	12	31111652	31201236	89584	-	48.3393	9.42586	8.00279	8.05655	0.0209888	0.100227	0.807803	-0.307925	-1.23793	7.20001	8.91309	-1.4724	-1.04079
AC024940.3	12	31251992	31252598	606	-	7.64953	1.5347	1.26166	1.27492	0.329885	0.542561	1.18829	0.248883	1.18829	1.38462	1.16522	-1.21161	1.71083
AC025048.6	17	60101759	60102920	1161	-	28.5107	5.49288	4.72352	4.75179	0.781741	0.882224	1.02787	0.0396627	1.02787	4.8171	4.68648	-1.24636	1.31681
AC025165.1	12	57612118	57619639	7521	-	8.44452	1.6507	1.39355	1.40742	0.600224	0.764511	1.078	0.10836	1.078	1.46025	1.35459	-1.33805	1.55493
AC025171.1	5	43013060	43067453	54393	-	19.4897	4.15077	3.21967	3.24829	0.619948	0.779239	1.08089	0.112218	1.08089	3.37456	3.12202	-1.23344	1.44105
AC025198.1	17	73067870	73068289	419	-	8.20911	1.77798	1.33957	1.36818	0.215493	0.420233	1.24953	0.321385	1.24953	1.51995	1.21642	-1.19034	1.8585
AC025423.2	12	68841946	68842385	439	+	80.0142	16.6624	13.0656	13.3357	0.00295882	0.0292441	1.40607	0.491666	1.40607	15.5863	11.0851	1.14929	1.72022
AC025423.4	12	68841288	68843238	1950	-	104.205	23.2292	17.0869	17.3675	0.0041616	0.0353961	1.3553	0.438612	1.3553	19.9874	14.7476	1.13165	1.62315
AC025449.1	5	37286449	37286978	529	-	8.67516	1.83058	1.42447	1.44586	0.0827049	0.234771	0.748095	-0.418707	-1.33673	1.23751	1.65421	-1.87423	1.0489
AC025588.1	19	57175233	57177922	2689	+	29.2812	6.11658	4.83647	4.8802	0.581695	0.752107	0.92619	-0.11062	-1.07969	4.69319	5.0672	-1.40573	1.20588
AC025678.3	15	34415450	34420274	4824	-	35.7851	6.89655	5.93344	5.96418	0.128084	0.307438	0.856613	-0.223285	-1.16739	5.50356	6.42479	-1.43073	1.04985
AC025884.1	15	22278971	22282873	3902	+	17.6212	3.64479	2.90422	2.93687	0.0526528	0.178306	1.29509	0.373055	1.29509	3.31448	2.55926	-1.0018	1.68028
AC026271.1	17	18650195	18651543	1348	+	531.16	95.3369	88.4375	88.5266	0.96384	0.982331	0.997051	-0.00426069	-1.00296	88.3959	88.6573	-1.10555	1.09904
AC026273.1	2	94195806	94208380	12574	-	9.09825	2.21887	1.44944	1.51638	0.0355304	0.139295	1.55362	0.635637	1.55362	1.84512	1.18763	1.02424	2.35661
AC026356.1	12	32339368	32340725	1357	+	63.68	12.0463	10.5864	10.6133	0.350787	0.562516	0.926545	-0.110068	-1.07928	10.2087	11.018	-1.27567	1.09514
AC026356.2	12	32352349	32354145	1796	+	9.04471	2.08512	1.46838	1.50745	0.881918	0.93946	1.04157	0.0587549	1.04157	1.53814	1.47676	-1.48645	1.61259
AC026401.3	16	15701237	15702119	882	+	33.0961	6.65233	5.43536	5.51601	0.00395779	0.0341969	0.718511	-0.476918	-1.39177	4.6125	6.41953	-1.69858	-1.14037
AC026403.1	5	166382305	166382600	295	+	89.6646	23.4137	14.5341	14.9441	0.264321	0.473862	1.23478	0.304255	1.23478	16.5141	13.3741	-1.1071	1.68798
AC026410.3	5	80351021	80351957	936	-	63.6327	11.8829	10.5304	10.6055	0.272937	0.482572	1.10711	0.146793	1.10711	11.1445	10.0664	-1.11099	1.36172
AC026412.1	5	1598920	1634006	35086	-	35.1004	6.97667	5.80578	5.85007	0.072439	0.216473	1.2097	0.274646	1.2097	6.40523	5.29491	-1.02261	1.49645
AC026412.2	5	1614836	1616335	1499	+	19.3015	3.55112	3.18792	3.21691	0.125201	0.303247	0.826088	-0.275632	-1.21052	2.91054	3.52328	-1.57906	1.07758
AC026462.1	16	52655307	52656046	739	+	56.4509	10.4751	9.37893	9.40849	0.450469	0.650506	0.934309	-0.0980287	-1.07031	9.08896	9.72801	-1.28361	1.1205
AC026464.6	16	69328644	69334872	6228	-	35.3104	7.53146	5.8069	5.88506	0.0454049	0.161237	0.785598	-0.348138	-1.27292	5.17842	6.5917	-1.61432	-1.00372
AC026471.1	16	31456711	31459737	3026	-	6.3899	1.42171	1.02819	1.06498	0.24537	0.454265	1.25616	0.329016	1.25616	1.1859	0.944069	-1.28404	2.02612
AC026688.2	5	154483917	154486151	2234	-	15.487	3.12655	2.53665	2.58117	0.0892708	0.245747	1.28784	0.364952	1.28784	2.90591	2.25643	-1.0651	1.7665
AC026748.3	5	1345197	1350787	5590	+	9.7926	2.16844	1.61364	1.6321	0.255463	0.464576	1.21074	0.275891	1.21074	1.78768	1.47652	-1.15758	1.6969
AC026951.1	15	31765743	31768202	2459	-	33.2973	6.66448	5.44921	5.54956	0.0157973	0.0834668	1.35988	0.44348	1.35988	6.39586	4.70325	1.06386	1.73826
AC026979.4	8	30192429	30201333	8904	+	10.4925	2.36944	1.70388	1.74875	0.549499	0.72685	1.12147	0.165397	1.12147	1.84889	1.64862	-1.36125	1.71205
AC027020.2	15	100547765	100550154	2389	-	11.3194	2.2964	1.86281	1.88657	0.853974	0.923223	0.982425	-0.0255814	-1.01789	1.86984	1.90329	-1.45517	1.40447
AC027031.2	8	106270144	106272903	2759	+	27.2599	5.08972	4.50894	4.54332	0.0611121	0.194415	0.813483	-0.297815	-1.22928	4.07604	5.0106	-1.53578	1.01631
AC027097.1	18	57630302	57669297	38995	+	18.8197	3.73699	3.11468	3.13662	0.301788	0.513815	0.878995	-0.186073	-1.13766	2.93463	3.33861	-1.48873	1.15024
AC027097.2	18	57639455	57738604	99149	+	16.7087	3.31637	2.75154	2.78478	0.0318931	0.130033	1.33011	0.411541	1.33011	3.1793	2.39026	1.0278	1.72133
AC027228.2	15	78589123	78591277	2154	-	348.421	71.3332	57.5266	58.0702	0.000401677	0.00850904	1.28872	0.365936	1.28872	65.3956	50.7447	1.15517	1.4377
AC027287.1	12	55122668	55124121	1453	-	7.2318	1.61134	1.16357	1.2053	0.756079	0.866712	1.00764	0.0109867	1.00764	1.20989	1.20071	-1.64934	1.67466
AC027287.2	12	55009746	55014248	4502	+	14.0391	3.17698	2.26571	2.33985	0.00318256	0.0306535	1.62614	0.701451	1.62614	2.89774	1.78197	1.22576	2.15731
AC027309.2	5	172656522	172656714	192	-	27.3207	5.25676	4.5328	4.55345	0.794739	0.890974	1.03082	0.0437862	1.03082	4.62254	4.48435	-1.23186	1.30895
AC027313.1	5	106415576	106417242	1666	-	6.08876	1.41223	1.00065	1.01479	0.432239	0.634669	0.845475	-0.242166	-1.18277	0.929823	1.09976	-1.77714	1.27035
AC027612.3	2	91747940	91748987	1047	-	18.0046	4.19538	2.93248	3.00076	0.114573	0.286485	0.773147	-0.371186	-1.29342	2.61685	3.38467	-1.80607	1.07959
AC027644.3	7	66739829	66740386	557	-	7.96815	2.23707	1.27691	1.32802	0.233991	0.441016	1.36311	0.446897	1.36311	1.53208	1.12397	-1.15424	2.14465
AC027801.3	17	49939122	49939820	698	+	7.09203	1.52373	1.15889	1.18201	0.0982048	0.259993	0.73846	-0.437408	-1.35417	1.00418	1.35983	-1.98307	1.08141
AC034102.1	12	55980432	55981036	604	-	39.3304	7.26392	6.5345	6.55507	0.506559	0.694238	1.06212	0.0869439	1.06212	6.75253	6.35761	-1.15262	1.30026
AC034193.1	3	10149986	10153327	3341	-	38.4442	10.7286	6.0996	6.40736	0.0103083	0.0636952	1.6267	0.701946	1.6267	7.93608	4.87865	1.1746	2.2528
AC034236.1	5	116051917	116052290	373	-	975.299	180.399	162.197	162.55	0.0258598	0.114335	1.10983	0.150337	1.10983	171.012	154.088	1.01524	1.21323
AC037459.2	8	22613908	22616658	2750	-	19.1075	4.42044	3.08606	3.18459	0.540922	0.720805	0.931894	-0.101763	-1.07308	3.07232	3.29686	-1.61995	1.40681
AC040162.1	16	67929614	67936018	6404	-	6.7082	1.54469	1.08703	1.11803	0.96042	0.979874	0.951854	-0.071187	-1.05058	1.09046	1.14561	-1.69443	1.5352
AC040168.1	16	55984009	56191119	207110	-	7.55195	1.70603	1.22059	1.25866	0.0340315	0.135409	1.50558	0.590317	1.50558	1.51263	1.00469	1.02742	2.20626
AC044787.1	15	47730144	47730936	792	-	123.466	25.3413	20.4045	20.5777	0.0320751	0.130488	1.20562	0.269777	1.20562	22.4961	18.6594	1.0193	1.426
AC046134.2	3	139389761	139782700	392939	+	27.3317	5.75827	4.40988	4.55529	0.00146651	0.0188157	1.5954	0.67392	1.5954	5.6003	3.51028	1.24556	2.04351
AC046176.1	8	56050038	56051208	1170	-	312.784	56.3293	52.0395	52.1306	0.429154	0.632614	0.961313	-0.0569213	-1.04024	51.1023	53.1589	-1.16558	1.07714
AC046185.3	17	63700847	63702671	1824	+	64.1316	13.693	10.6002	10.6886	0.479299	0.674065	1.08649	0.119679	1.08649	11.1317	10.2455	-1.14627	1.35314
AC048341.1	12	62602752	62622214	19462	+	10.6865	2.18775	1.7677	1.78108	0.292752	0.503126	0.852698	-0.229894	-1.17275	1.63947	1.92269	-1.60751	1.16881
AC048382.6	15	84622015	84623238	1223	-	23.6017	6.22688	3.65093	3.93362	0.0766267	0.223296	0.670324	-0.577069	-1.49182	3.15723	4.71	-2.49321	1.12029
AC055811.4	17	17181504	17183258	1754	+	13.8244	2.76814	2.29062	2.30406	0.510509	0.696591	0.911852	-0.133129	-1.09667	2.19783	2.41029	-1.47048	1.22267
AC055839.2	17	5499439	5501146	1707	-	27.8043	6.78608	4.37288	4.63405	0.000543872	0.0101843	0.538186	-0.893824	-1.85809	3.24276	6.02535	-2.4705	-1.39749
AC060780.1	17	43148368	43171038	22670	-	90.5028	16.245	15.0552	15.0838	0.501031	0.691491	0.955919	-0.0650394	-1.04611	14.7439	15.4237	-1.21426	1.10957
AC064799.1	15	71341158	71341713	555	-	218.786	41.3064	36.2324	36.4643	0.0230258	0.106081	0.84733	-0.239004	-1.18018	33.4508	39.4778	-1.35833	-1.02539
AC064807.1	8	51899268	51949875	50607	+	46.6927	10.1863	7.54593	7.78211	0.000135195	0.00416926	1.62388	0.699444	1.62388	9.63246	5.93176	1.35044	1.95269
AC067750.1	10	86749754	86756299	6545	-	9.59684	1.8008	1.58894	1.59947	0.649702	0.798806	1.07298	0.101625	1.07298	1.65578	1.54316	-1.30354	1.50076
AC067852.2	17	42552436	42554749	2313	-	21.9565	5.10741	3.55562	3.65942	0.304857	0.517243	1.21284	0.278386	1.21284	4.01139	3.30744	-1.19839	1.7628
AC067863.1	15	78625895	78628194	2299	+	12.3777	2.46422	2.0445	2.06294	0.479769	0.674403	1.10598	0.145325	1.10598	2.16676	1.95913	-1.24818	1.52676
AC067930.5	8	143578358	143583305	4947	+	7.03283	1.73293	1.06942	1.17214	0.162264	0.353946	1.44845	0.534513	1.44845	1.38682	0.957452	-1.32107	2.77162
AC067942.2	4	82580117	82581385	1268	-	14.8522	3.09303	2.4512	2.47537	0.795568	0.891026	0.976385	-0.0344777	-1.02419	2.44579	2.50494	-1.4058	1.34019
AC067968.1	19	44025354	44087319	61965	+	13.3844	2.95516	2.14817	2.23074	0.23314	0.440071	0.797524	-0.326401	-1.25388	1.97946	2.48201	-1.93578	1.23124
AC068205.2	11	43578889	43840031	261142	+	6.95527	1.91987	1.01176	1.15921	0.0038222	0.0337214	0.420078	-1.25127	-2.38051	0.685821	1.6326	-4.16269	-1.36134
AC068286.1	2	14886647	14907665	21018	-	8.92049	2.06759	1.43657	1.48675	0.431509	0.634092	0.889117	-0.169554	-1.12471	1.39948	1.57401	-1.79291	1.41735
AC068286.2	2	14705668	14992067	286399	-	19.4189	4.59663	3.12026	3.23648	0.00502254	0.040086	1.60114	0.679097	1.60114	3.98445	2.48851	1.1895	2.15522
AC068446.1	15	21293653	21295202	1549	-	25.9752	4.72483	4.31846	4.3292	0.798424	0.892673	1.02958	0.042056	1.02958	4.3923	4.26611	-1.21814	1.29127
AC068473.3	18	79576460	79589011	12551	+	7.73335	2.26799	1.20308	1.28889	0.0423097	0.154804	1.70164	0.766929	1.70164	1.62363	0.954154	1.04425	2.7729
AC068473.5	18	79677287	79679359	2072	-	27.2413	5.54774	4.50361	4.54021	0.676583	0.816235	0.936745	-0.0942712	-1.06753	4.39193	4.68849	-1.39069	1.22032
AC068547.1	2	151802651	151973950	171299	-	48.171	10.1839	7.95236	8.0285	0.958831	0.979281	0.990716	-0.013456	-1.00937	7.99106	8.06594	-1.2927	1.26881
AC068587.4	8	12467693	12665589	197896	-	8.5941	1.90411	1.40372	1.43235	0.179468	0.377011	1.28556	0.362396	1.28556	1.61131	1.25339	-1.14023	1.88441
AC068631.4	3	186596976	186597201	225	+	43.3299	8.24453	7.19626	7.22166	0.573108	0.745568	0.948353	-0.0765041	-1.05446	7.03023	7.41309	-1.28926	1.15953
AC068700.1	8	78605952	78609706	3754	+	19.8045	3.93321	3.26944	3.30076	0.071607	0.214789	1.25316	0.325575	1.25316	3.67163	2.92989	-1.02837	1.61497
AC068774.1	12	31627575	31652096	24521	-	12.9544	2.61032	2.09333	2.15906	0.0919307	0.249353	1.33243	0.414061	1.33243	2.46678	1.85134	-1.10833	1.9677
AC068831.5	15	90920218	90921187	969	-	15.1566	2.9693	2.4884	2.5261	0.334651	0.54756	0.865035	-0.20917	-1.15602	2.34329	2.7089	-1.61411	1.20782
AC068831.8	15	90966190	91022567	56377	-	137.394	27.1929	22.5655	22.8989	0.00121586	0.0167943	0.738946	-0.43646	-1.35328	19.4613	26.3366	-1.58115	-1.15825
AC068888.1	12	53012884	53054451	41567	-	13.8655	2.78842	2.28965	2.31092	0.759275	0.868911	1.05382	0.0756316	1.05382	2.37148	2.25036	-1.30683	1.45129
AC068993.1	12	78793526	78794115	589	-	8.70656	1.80941	1.43028	1.45109	0.983337	0.992362	0.984777	-0.0221311	-1.01546	1.43996	1.46222	-1.50158	1.45621
AC069282.1	7	47956793	47957319	526	+	11.3999	2.74854	1.81877	1.89998	0.341483	0.554264	1.21155	0.276853	1.21155	2.08172	1.71823	-1.3417	1.96941
AC073063.1	7	99442890	99443497	607	-	17.7037	3.54127	2.92445	2.95062	0.479214	0.674065	0.903984	-0.145631	-1.10621	2.80182	3.09941	-1.48298	1.21187
AC073073.2	7	105571083	105573661	2578	+	26.4612	5.16527	4.38555	4.4102	0.692874	0.827095	0.962443	-0.0552276	-1.03902	4.3258	4.49461	-1.33177	1.23361
AC073111.4	7	150400702	150412471	11769	+	12.9508	2.52473	2.14951	2.15846	0.501127	0.691491	1.10125	0.139146	1.10125	2.26247	2.05445	-1.21151	1.46926
AC073136.1	7	56288230	56291426	3196	+	113.495	20.6912	18.8779	18.9159	0.459918	0.658894	0.953127	-0.069259	-1.04918	18.4619	19.3699	-1.2085	1.09786
AC073136.2	7	56304678	56305527	849	-	37.5479	7.0188	6.23428	6.25799	0.40048	0.608054	0.921776	-0.117512	-1.08486	6.00326	6.51271	-1.33524	1.13452
AC073225.1	2	155525424	155664669	139245	+	50.0549	10.1409	8.28852	8.34248	0.329376	0.541985	1.10591	0.145231	1.10591	8.76203	7.92293	-1.11784	1.36716
AC073349.2	7	64835280	64836883	1603	-	24.1058	4.33735	4.01211	4.01763	0.913938	0.958922	1.01014	0.0145514	1.01014	4.03789	3.99737	-1.23737	1.26258
AC073508.3	17	40648300	40649719	1419	+	8.97419	1.93745	1.46244	1.4957	0.0203461	0.0981925	1.49217	0.577408	1.49217	1.79108	1.20032	1.07807	2.06533
AC073857.1	12	123152324	123153378	1054	-	97.8175	18.171	16.2195	16.3029	0.427195	0.631231	0.938859	-0.0910191	-1.06512	15.7888	16.817	-1.27575	1.12452
AC073861.1	3	101576489	101576948	459	-	770.116	150.653	127.794	128.353	0.119642	0.294209	1.10759	0.147425	1.10759	134.905	121.8	-1.02731	1.26026
AC073896.2	12	56300076	56317993	17917	+	10.8115	2.11358	1.77489	1.80192	0.203547	0.405127	1.22192	0.289154	1.22192	1.9819	1.62195	-1.16066	1.73298
AC073957.3	7	879790	886548	6758	-	7.87251	1.65075	1.29428	1.31208	0.537853	0.718335	1.0906	0.125124	1.0906	1.36895	1.25522	-1.35342	1.60977
AC074043.1	3	107104911	107107001	2090	-	6.52838	1.23323	1.08249	1.08806	0.81733	0.902687	1.04962	0.0698631	1.04962	1.1144	1.06172	-1.38317	1.52383
AC074117.1	2	27356246	27367623	11377	+	48.7698	10.6258	7.9259	8.1283	0.0115465	0.0687232	0.708393	-0.497377	-1.41165	6.74088	9.51572	-1.82294	-1.09315
AC074134.1	5	32522758	32523866	1108	+	7.42369	1.63512	1.2174	1.23728	0.409845	0.615492	1.1857	0.245743	1.1857	1.3424	1.13216	-1.25596	1.76574
AC074141.1	19	51860242	51863237	2995	-	11.1376	2.36944	1.82945	1.85626	0.248893	0.457425	1.22026	0.28719	1.22026	2.04041	1.67211	-1.15549	1.72056
AC078795.1	3	169777192	169780335	3143	-	15.0714	3.19544	2.45445	2.5119	0.627564	0.784023	1.0768	0.106746	1.0768	2.60479	2.41902	-1.36557	1.58337
AC078819.1	12	104030779	104031544	765	+	169.065	31.1487	28.1442	28.1775	0.504502	0.693523	0.962337	-0.0553865	-1.03914	27.6367	28.7183	-1.16947	1.08304
AC078846.1	7	129604548	129611631	7083	-	12.7858	2.39636	2.12267	2.13096	0.2313	0.438187	1.17196	0.228926	1.17196	2.29968	1.96224	-1.12264	1.54194
AC078899.1	19	20257720	20259419	1699	+	93.1638	16.5729	15.5122	15.5273	0.378344	0.587873	0.946168	-0.0798311	-1.05689	15.0978	15.9568	-1.20848	1.08188
AC079089.1	8	69834111	69854972	20861	+	11.5883	2.28555	1.90684	1.93139	0.405235	0.61186	0.874424	-0.193595	-1.14361	1.80199	2.06078	-1.61507	1.23491
AC079140.2	4	342821	342963	142	-	6.20747	1.21619	1.0204	1.03458	0.690857	0.825846	1.05362	0.0753502	1.05362	1.06159	1.00757	-1.44878	1.6083
AC079250.1	2	47690716	47691247	531	-	10.4488	2.82944	1.66754	1.74146	0.996509	0.998345	1.08607	0.119122	1.08607	1.81332	1.66961	-1.5097	1.78078
AC079776.1	2	129992889	129994041	1152	+	45.0008	8.50476	7.47331	7.50014	0.159096	0.349322	1.13472	0.182332	1.13472	7.97346	7.02682	-1.0588	1.36329
AC079776.2	2	129992602	129993106	504	-	13.9603	3.13305	2.22582	2.32671	0.517305	0.70128	1.13415	0.181612	1.13415	2.47296	2.18045	-1.42551	1.83363
AC079781.5	7	97851688	97972986	121298	-	21.9858	6.89222	3.23917	3.66431	0.412733	0.617783	0.950768	-0.0728343	-1.05178	3.57183	3.75678	-2.16093	1.95339
AC079944.1	3	113850237	113850732	495	-	7.48744	1.69494	1.22783	1.24791	0.317968	0.530206	0.821207	-0.284181	-1.21772	1.1254	1.37042	-1.79911	1.21328
AC079944.2	3	113885298	113886032	734	+	15.6276	2.9763	2.58562	2.6046	0.524782	0.707057	0.925066	-0.112372	-1.081	2.50321	2.70598	-1.45175	1.24234
AC083798.2	3	122416207	122443181	26974	+	70.0479	15.1259	11.534	11.6746	0.364075	0.575145	1.11556	0.157773	1.11556	12.3124	11.0369	-1.14199	1.42119
AC083799.1	3	129847048	129847958	910	-	28.0448	5.89335	4.63542	4.67414	0.0774403	0.224896	0.814338	-0.296301	-1.22799	4.19583	5.15244	-1.54023	1.0214
AC083843.3	8	134792020	134798273	6253	-	25.0587	4.8665	4.1521	4.17645	0.490638	0.683396	0.917446	-0.124305	-1.08998	3.99663	4.35626	-1.3992	1.17772
AC083873.1	7	133169416	133170515	1099	-	122.394	21.8578	20.295	20.399	0.0620624	0.196382	1.14733	0.198281	1.14733	21.7986	18.9994	-1.01423	1.33511
AC083899.1	2	87125198	87196630	71432	+	17.7444	4.22711	2.76876	2.95739	0.0594805	0.19143	0.648747	-0.624272	-1.54143	2.32734	3.58744	-2.47566	1.04194
AC084018.2	12	121800797	121803404	2607	+	15.0323	3.9245	2.4042	2.50538	0.0840653	0.236804	0.688285	-0.538922	-1.45289	2.0428	2.96795	-2.16265	1.02453
AC084824.2	12	32726383	32727388	1005	-	336.734	61.0029	56.0716	56.1223	0.419061	0.624299	1.03885	0.0549933	1.03885	57.1919	55.0528	-1.06166	1.14577
AC084824.5	12	32736930	32737661	731	-	6.72788	1.31763	1.11408	1.12131	0.990615	0.995826	0.990521	-0.0137407	-1.00957	1.11597	1.12665	-1.47165	1.44388
AC084880.1	12	119194850	119195395	545	+	29.291	6.86063	4.72944	4.88183	0.000534242	0.0101188	0.613819	-0.704114	-1.62914	3.71363	6.05003	-2.02629	-1.30983
AC087311.1	12	32985838	32987071	1233	+	9.11633	2.01403	1.49661	1.51939	0.111875	0.281313	1.31614	0.39631	1.31614	1.72677	1.312	-1.06777	1.8496
AC087632.2	15	64181180	64381441	200261	-	24.9145	4.51875	4.12774	4.15242	0.50684	0.694371	0.933899	-0.0986613	-1.07078	4.01049	4.29435	-1.38048	1.20401
AC087854.1	8	22481588	22553445	71857	-	6.47472	1.54175	1.0424	1.07912	0.499041	0.690292	1.10801	0.147975	1.10801	1.13441	1.02383	-1.4771	1.81342
AC090114.2	7	128524016	128531070	7054	-	21.1926	4.23635	3.47902	3.53209	0.182424	0.380867	1.19619	0.258452	1.19619	3.84763	3.21656	-1.13071	1.61791
AC090181.2	15	77067654	77068326	672	-	19.546	4.18605	3.20696	3.25766	0.0102918	0.0636223	0.711378	-0.491312	-1.40572	2.70826	3.80706	-1.78711	-1.10573
AC090181.3	15	77063397	77064911	1514	-	9.35779	1.94296	1.54288	1.55963	0.378946	0.588452	1.15694	0.210309	1.15694	1.67311	1.44615	-1.22641	1.64156
AC090198.1	8	124488510	124491644	3134	+	14.5011	3.14918	2.2884	2.41684	0.0740529	0.219041	0.699268	-0.516083	-1.43007	1.98912	2.84457	-2.26308	1.10659
AC090204.1	8	32927913	33045446	117533	+	7.23672	1.45497	1.19265	1.20612	0.407382	0.613895	1.16127	0.2157	1.16127	1.29612	1.11612	-1.25833	1.69692
AC090517.5	15	56795460	56918500	123040	-	9.04535	1.70385	1.49553	1.50756	0.506159	0.694153	0.907457	-0.140098	-1.10198	1.43442	1.5807	-1.55868	1.28354
AC090589.1	11	47191181	47191543	362	-	8.35664	2.30566	1.33236	1.39277	0.460294	0.659364	1.23103	0.299861	1.23103	1.537	1.24855	-1.33174	2.01815
AC090825.1	15	99805793	99916819	111026	+	18.0833	3.71004	2.95155	3.01388	0.0505345	0.173029	1.33677	0.41875	1.33677	3.44824	2.57953	-1.01834	1.81973
AC091057.1	15	30658717	30772994	114277	+	64.194	13.3365	10.5214	10.699	0.0123002	0.0718566	0.750877	-0.413352	-1.33178	9.17669	12.2213	-1.65119	-1.07415
AC091132.3	17	45531577	45533839	2262	+	9.5004	2.03774	1.53745	1.5834	0.237136	0.444669	0.820831	-0.284843	-1.21828	1.42759	1.73921	-1.86712	1.258
AC091152.2	17	44673689	44676258	2569	-	10.635	2.54392	1.52309	1.77251	0.0536661	0.18048	1.73914	0.798374	1.73914	2.25081	1.29421	-1.26376	3.82237
AC091153.1	17	4704816	4705218	402	-	20.3847	3.86808	3.38933	3.39745	0.860532	0.926823	1.02415	0.0344228	1.02415	3.43798	3.35692	-1.24596	1.30686
AC091167.1	15	90275129	90275717	588	+	21.2451	4.04134	3.5102	3.54086	0.719108	0.844098	0.96264	-0.0549318	-1.03881	3.47345	3.60826	-1.3839	1.28243
AC091182.1	8	37326575	37331992	5417	-	12.2384	3.1238	1.92285	2.03973	0.00203109	0.0229596	1.88097	0.911475	1.88097	2.66345	1.416	1.3383	2.64368
AC091271.1	17	59618553	59619715	1162	-	8.40715	2.21887	1.34311	1.40119	0.0434633	0.156904	1.54576	0.62832	1.54576	1.70158	1.1008	1.02238	2.33707
AC091429.1	5	86884231	86884882	651	-	19.8153	4.24887	3.26842	3.30256	0.19766	0.399022	0.839003	-0.253252	-1.19189	3.01343	3.59168	-1.57117	1.10598
AC091607.2	3	156143570	156540628	397058	+	8.49177	1.79066	1.39938	1.41529	0.741784	0.858064	0.960897	-0.0575458	-1.04069	1.38707	1.44352	-1.51157	1.39567
AC091685.2	7	64141538	64142402	864	-	12.7908	2.39139	2.12182	2.13181	0.253645	0.462533	1.16291	0.217739	1.16291	2.29237	1.97124	-1.1396	1.54115
AC091729.3	7	1160374	1165608	5234	+	6.97944	1.75451	1.10235	1.16324	0.0851112	0.238783	1.5002	0.585156	1.5002	1.39596	0.930517	-1.10008	2.47585
AC091959.3	5	146203550	146339252	135702	+	15.6869	3.6069	2.54501	2.61448	0.742779	0.858631	1.06339	0.0886686	1.06339	2.6948	2.53416	-1.40089	1.58412
AC092017.1	1	211207239	211207898	659	+	18.6083	3.65944	3.07334	3.10138	0.703545	0.834332	1.04867	0.0685549	1.04867	3.17506	3.02771	-1.28325	1.4112
AC092045.1	3	52373652	52374883	1231	+	41.2292	7.80634	6.83351	6.87154	0.0998696	0.262764	1.17168	0.22858	1.17168	7.41476	6.32831	-1.03951	1.42708
AC092070.2	19	53197111	53214523	17412	+	47.2927	9.09838	7.8555	7.88212	0.168829	0.363525	1.12909	0.175157	1.12909	8.36002	7.40423	-1.06038	1.35181
AC092115.2	16	69756536	69757938	1402	-	127.121	23.5898	21.1128	21.1868	0.255542	0.464576	0.92259	-0.116238	-1.08391	20.3337	22.0399	-1.25992	1.07241
AC092171.2	7	5475804	5479812	4008	+	10.6296	2.66319	1.70616	1.77161	0.914484	0.959012	1.01493	0.0213803	1.01493	1.78473	1.75848	-1.57918	1.62668
AC092198.1	X	40009276	40012183	2907	+	10.995	2.27467	1.77155	1.83251	0.05332	0.179894	1.41334	0.499107	1.41334	2.14636	1.51865	-1.04358	2.08458
AC092275.1	16	85227203	85309177	81974	+	7.6316	1.58335	1.24095	1.27193	0.675259	0.815009	1.0623	0.0871899	1.0623	1.31036	1.23351	-1.47725	1.66704
AC092279.1	19	24033401	24077378	43977	+	62.905	11.9929	10.3902	10.4842	0.234365	0.441628	1.12383	0.168418	1.12383	11.0954	9.87291	-1.11217	1.40465
AC092329.4	19	23259906	23274252	14346	-	23.9491	4.51522	3.95158	3.99152	0.147527	0.333769	1.19175	0.253082	1.19175	4.34073	3.64231	-1.09178	1.55062
AC092447.2	7	56567906	56568859	953	-	6.67684	1.65844	1.07734	1.11281	0.0392257	0.147857	0.650447	-0.620495	-1.5374	0.877123	1.34849	-2.28136	-1.03605
AC092597.1	4	47706372	47706988	616	+	8.16648	1.73846	1.32393	1.36108	0.924541	0.963481	1.00879	0.0126287	1.00879	1.36704	1.35512	-1.5706	1.59834
AC092614.1	2	191229165	191246173	17008	-	6.59807	1.3266	1.09465	1.09968	0.809178	0.898153	1.04895	0.0689449	1.04895	1.12595	1.07341	-1.37667	1.51474
AC092645.2	2	112239621	112244376	4755	+	16.2997	4.02799	2.64891	2.71661	0.031129	0.128211	1.43229	0.518326	1.43229	3.19943	2.23379	1.05299	1.94822
AC092675.1	2	98331389	98356006	24617	-	7.25635	1.86589	1.08824	1.20939	0.00193088	0.0223089	2.27032	1.1829	2.27032	1.67917	0.739616	1.43553	3.59057
AC092683.1	2	97416165	97433528	17363	-	34.24	7.5615	5.56706	5.70667	0.0352848	0.138626	0.739503	-0.435371	-1.35226	4.85208	6.56126	-1.80548	-1.01281
AC092718.4	16	81030770	81031486	716	+	28.0985	5.40221	4.6431	4.68308	0.787604	0.886634	1.0478	0.0673637	1.0478	4.79239	4.57377	-1.24875	1.37098
AC092747.4	12	27037100	27038961	1861	+	54.4204	11.5151	8.97569	9.07007	0.944919	0.972932	1.02106	0.0300671	1.02106	9.16458	8.97556	-1.2571	1.31061
AC092835.1	2	95207535	95259775	52240	+	38.715	7.34507	6.42636	6.4525	0.448533	0.648811	1.07526	0.10469	1.07526	6.68651	6.21849	-1.14671	1.32582
AC093155.1	1	87045875	87046701	826	+	11.0035	2.50161	1.79927	1.83392	0.0591288	0.190713	0.728656	-0.456691	-1.37239	1.54605	2.12179	-1.90236	1.01004
AC093155.2	1	87044935	87045872	937	-	6.53244	1.3851	1.07724	1.08874	0.269159	0.478936	0.818222	-0.289435	-1.22216	0.979892	1.19759	-1.78077	1.1922
AC093157.1	1	101025844	101090514	64670	+	94.2997	22.2246	14.9694	15.7166	6.97658e-06	0.000596739	1.84007	0.879757	1.84007	20.3655	11.0678	1.56012	2.17024
AC093297.2	5	44826076	44828593	2517	+	56.8492	10.2846	9.45732	9.47487	0.64554	0.796317	0.96426	-0.0525064	-1.03707	9.30247	9.64727	-1.23103	1.14461
AC093323.1	4	6663396	6676756	13360	+	161.932	28.2894	26.9604	26.9886	0.136865	0.319932	1.08116	0.112583	1.08116	28.0411	25.9361	-1.03027	1.20429
AC093433.1	1	77194825	77195396	571	+	16.2427	3.02609	2.69314	2.70712	0.293955	0.504453	0.878815	-0.186369	-1.1379	2.53251	2.88174	-1.48829	1.14943
AC093512.2	16	30053090	30070421	17331	+	22.2001	5.23254	3.57256	3.70001	0.946881	0.973389	1.04297	0.0606946	1.04297	3.77783	3.6222	-1.47724	1.60691
AC093525.6	16	2554060	2556061	2001	-	30.2341	6.14405	4.99604	5.03901	0.371938	0.581888	0.898996	-0.153614	-1.11235	4.771	5.30703	-1.43471	1.15952
AC093525.7	16	2561471	2565097	3626	-	19.1223	3.954	3.15396	3.18705	0.0466637	0.164029	0.774745	-0.368206	-1.29075	2.78254	3.59156	-1.65656	-1.00572
AC093627.5	7	135853	149528	13675	-	95.7329	17.3911	15.9348	15.9555	0.586448	0.755131	1.03757	0.053204	1.03757	16.2497	15.6613	-1.10885	1.19373
AC093677.1	4	74085995	74086673	678	-	6.38085	1.37412	1.0417	1.06348	0.0550229	0.183635	1.43729	0.523348	1.43729	1.25428	0.872671	-1.01165	2.08987
AC093752.1	4	119454791	119552026	97235	+	49.6491	9.49671	8.24434	8.27485	0.770018	0.874949	1.02115	0.0301887	1.02115	8.36142	8.18827	-1.19335	1.24435
AC093849.2	4	173509633	173511765	2132	+	125.476	23.2781	20.8679	20.9127	0.422859	0.627283	1.05588	0.0784423	1.05588	21.481	20.3443	-1.0883	1.21332
AC093899.2	2	169479480	169525923	46443	+	18.9642	4.27651	3.07147	3.1607	0.54952	0.72685	0.941441	-0.0870578	-1.0622	3.06536	3.25603	-1.59221	1.4112
AC093909.1	4	188738373	188739495	1122	+	68.7049	14.4728	11.2834	11.4508	0.748865	0.861268	0.977323	-0.0330925	-1.0232	11.3195	11.5821	-1.34646	1.28608
AC093909.6	4	188740507	188741282	775	-	27.1535	5.1497	4.49439	4.52558	0.713625	0.840753	0.963284	-0.0539668	-1.03812	4.44095	4.61022	-1.34427	1.24737
AC095055.1	4	151139991	151141104	1113	+	6.66756	1.42171	1.05737	1.11126	0.0334507	0.134124	1.59146	0.670347	1.59146	1.36489	0.857633	1.00522	2.51958
AC095057.3	4	40166675	40167832	1157	+	7.12986	1.61125	1.14624	1.18831	0.16811	0.362386	1.361	0.44467	1.361	1.37001	1.00661	-1.15879	2.14646
AC096636.1	1	210678315	210681933	3618	+	110.393	20.9037	18.2862	18.3989	0.5258	0.707828	1.05369	0.075456	1.05369	18.8799	17.9178	-1.14588	1.27224
AC097263.1	X	25645722	25646328	606	-	62.2667	11.0944	10.3623	10.3778	0.598856	0.763732	0.962752	-0.0547645	-1.03869	10.1808	10.5747	-1.22187	1.13254
AC097374.1	2	94867486	94947342	79856	-	22.4303	4.68978	3.68333	3.73839	0.0166052	0.0861294	1.36345	0.447257	1.36345	4.31327	3.16351	1.07085	1.73598
AC097376.3	4	139411927	139454035	42108	-	13.7387	2.74854	2.27061	2.28978	0.425811	0.629739	1.11652	0.159007	1.11652	2.41584	2.16372	-1.21723	1.51741
AC097448.1	2	151796688	151798689	2001	+	95.8109	19.9026	15.8302	15.9685	0.0326443	0.131896	1.21497	0.280922	1.21497	17.5183	14.4187	1.02085	1.446
AC097460.1	4	99990737	99991478	741	-	8.18722	1.82217	1.33213	1.36454	0.645793	0.79648	1.07092	0.0988554	1.07092	1.41127	1.3178	-1.44056	1.65214
AC097468.4	2	219065308	219070023	4715	+	17.5205	3.79002	2.85072	2.92009	0.0371946	0.142975	1.38715	0.472121	1.38715	3.39367	2.44651	1.01232	1.90076
AC098582.1	4	88523810	88708451	184641	+	15.8204	3.75656	2.55504	2.63674	0.0464597	0.163608	0.704579	-0.505167	-1.41929	2.17976	3.09371	-2.02233	1.00395
AC098588.2	4	144210701	145098175	887474	-	7.57668	1.59884	1.24406	1.26278	0.292922	0.503252	0.828125	-0.272079	-1.20755	1.14406	1.3815	-1.77443	1.21689
AC098591.3	4	39973128	39973443	315	-	7.76184	1.90201	1.25792	1.29364	0.957904	0.978654	0.956761	-0.0637699	-1.04519	1.26505	1.32223	-1.65558	1.51551
AC098614.2	3	27632976	27639112	6136	+	37.408	6.97721	6.20549	6.23467	0.298414	0.509917	0.90125	-0.15	-1.10957	5.91085	6.5585	-1.37015	1.1129
AC098934.1	1	202851828	202861621	9793	-	11.3455	2.48195	1.86786	1.89091	0.296551	0.507626	1.19675	0.259124	1.19675	2.06027	1.72155	-1.16615	1.67018
AC099336.2	1	202471864	202472118	254	-	385.284	69.6996	64.0692	64.214	0.160392	0.35109	1.07666	0.106561	1.07666	66.5844	61.8435	-1.03814	1.2034
AC099518.5	16	19119976	19121630	1654	-	10.2248	2.39035	1.63134	1.70414	0.353231	0.565037	0.790242	-0.339634	-1.26544	1.50447	1.90381	-2.05823	1.28533
AC099560.2	3	40761545	40761800	255	+	627.056	113.978	104.377	104.509	0.120129	0.294902	1.0708	0.0986902	1.0708	108.083	100.936	-1.02122	1.17095
AC099792.1	1	60659631	60868010	208379	-	7.5378	1.52373	1.24475	1.2563	0.156765	0.346049	0.788994	-0.341914	-1.26744	1.10812	1.40448	-1.78361	1.11032
AC100757.1	15	22371736	22373571	1835	+	35.0685	6.42214	5.83096	5.84475	0.361062	0.572513	0.917933	-0.123539	-1.0894	5.59466	6.09484	-1.32722	1.11831
AC100810.1	8	1761054	1764509	3455	-	26.4293	5.52007	4.36365	4.40488	0.217247	0.421859	1.16677	0.222522	1.16677	4.74392	4.06585	-1.10831	1.5088
AC104073.4	7	65269374	65306239	36865	+	6.24204	1.31136	1.02321	1.04034	0.696701	0.830007	0.926494	-0.110146	-1.07934	1.00065	1.08004	-1.66236	1.42696
AC104083.1	4	155734448	155737063	2615	+	34.904	7.57065	5.71246	5.81734	0.0125631	0.0727366	0.725465	-0.463022	-1.37843	4.89175	6.74292	-1.74057	-1.09163
AC104109.4	5	134205614	134371045	165431	-	8.94248	1.93227	1.47124	1.49041	0.210443	0.413887	0.809947	-0.304101	-1.23465	1.33391	1.64691	-1.75327	1.15017
AC104297.1	3	17871729	17872599	870	-	69.4841	13.949	11.5336	11.5807	0.25678	0.465753	0.90577	-0.142783	-1.10403	11.0081	12.1533	-1.31363	1.07773
AC104447.1	3	47346950	47349074	2124	+	23.85	4.53908	3.93932	3.975	0.226578	0.432912	1.15122	0.203161	1.15122	4.25441	3.69558	-1.12974	1.49724
AC104472.3	3	155763043	155854443	91400	-	14.5713	4.3202	2.09015	2.42855	0.327452	0.539754	1.29155	0.369099	1.29155	2.73753	2.11957	-1.70386	2.8422
AC104563.1	11	27581680	27582056	376	+	46.6967	8.60929	7.75039	7.78279	0.625634	0.782807	1.05168	0.0727014	1.05168	7.97885	7.58673	-1.16615	1.28981
AC104581.4	17	7858943	7866084	7141	+	10.2892	2.26733	1.64309	1.71487	0.0543294	0.18208	0.686776	-0.542088	-1.45608	1.39643	2.03331	-2.23576	1.05452
AC104619.3	4	135045464	135046851	1387	+	64.6728	13.0034	10.7341	10.7788	0.548201	0.726067	1.06045	0.0846741	1.06045	11.095	10.4626	-1.13545	1.27687
AC104996.2	17	30068632	30069632	1000	+	8.77451	1.76503	1.43677	1.46242	0.23742	0.444754	0.827173	-0.273739	-1.20894	1.32409	1.60074	-1.76825	1.20986
AC105052.4	7	102579104	102679296	100192	-	9.14579	2.04896	1.44024	1.5243	0.00216433	0.0237635	1.87815	0.909309	1.87815	1.98937	1.05922	1.31783	2.67671
AC105339.2	15	82752884	82757209	4325	+	15.6626	3.1357	2.57834	2.61043	0.604794	0.768119	0.905037	-0.143951	-1.10493	2.48031	2.74056	-1.53133	1.2543
AC105942.1	1	94927361	94963617	36256	+	19.4751	3.93682	3.20662	3.24585	0.901772	0.951517	1.01412	0.0202305	1.01412	3.26861	3.22309	-1.34887	1.38723
AC106791.1	5	137809780	137889395	79615	-	10.2544	2.27467	1.68142	1.70907	0.166185	0.359777	1.26571	0.339949	1.26571	1.9095	1.50864	-1.11947	1.79342
AC106795.1	5	177809407	177950733	141326	+	368.158	63.3076	61.3417	61.3597	0.660173	0.80613	0.982498	-0.0254733	-1.01781	60.818	61.9014	-1.11041	1.07188
AC106820.4	16	2476558	2482174	5616	+	173.477	31.4704	28.829	28.9128	0.403313	0.61053	1.05459	0.0766885	1.05459	29.6811	28.1446	-1.09061	1.21294
AC106845.1	8	13147389	13207126	59737	+	6.72163	1.56271	1.07665	1.12027	0.51725	0.70128	0.840241	-0.251125	-1.19013	1.02302	1.21753	-1.99088	1.40557
AC106881.1	4	95549129	95552458	3329	+	6.48594	1.42171	1.04384	1.08099	0.0475798	0.16626	1.50426	0.589052	1.50426	1.29866	0.863322	-1.01202	2.28999
AC106886.6	16	30704067	30745170	41103	+	227.701	40.6648	37.9119	37.9501	0.769986	0.874949	1.01702	0.024343	1.01702	38.2703	37.6299	-1.098	1.13568
AC106895.2	4	173924207	173991025	66818	-	44.856	11.0886	6.74584	7.476	3.40977e-07	8.43144e-05	2.50705	1.32599	2.50705	10.6886	4.26342	2.09295	3.00308
AC107027.3	3	131455126	131458599	3473	-	63.5464	12.2033	10.5574	10.5911	0.262102	0.471557	1.09898	0.13616	1.09898	11.0905	10.0916	-1.07875	1.30286
AC107068.1	4	47840122	47844340	4218	-	58.3361	12.4563	9.61916	9.72268	0.0238475	0.108325	0.790935	-0.33837	-1.26433	8.5877	10.8577	-1.53283	-1.04286
AC107075.1	2	164573741	164574055	314	+	351.123	62.1004	58.3761	58.5205	0.0509747	0.174185	1.10819	0.148205	1.10819	61.5237	55.5173	-1.0027	1.2314
AC107081.2	2	61868432	61886083	17651	+	41.1108	8.07833	6.79332	6.85179	0.620371	0.77936	1.05298	0.0744774	1.05298	7.02861	6.67497	-1.21401	1.34606
AC107081.5	2	61878940	61881354	2414	+	12.8404	2.65409	2.12141	2.14006	0.565503	0.739497	1.09243	0.127542	1.09243	2.23459	2.04552	-1.2585	1.5019
AC107871.1	15	68184032	68229719	45687	-	16.0971	3.22591	2.64034	2.68285	0.929423	0.96543	0.972052	-0.0408949	-1.02875	2.64483	2.72087	-1.46234	1.38174
AC107918.4	8	12006188	12015194	9006	-	8.18396	1.66893	1.34183	1.36399	0.139903	0.323805	1.28769	0.364787	1.28769	1.53552	1.19246	-1.11861	1.85482
AC107954.1	15	88989519	88990246	727	-	10.6285	2.08053	1.75237	1.77142	0.40065	0.6081	0.882609	-0.180153	-1.133	1.66096	1.88188	-1.59474	1.2423
AC108010.1	7	128574751	128626474	51723	+	15.662	3.3377	2.55064	2.61034	0.575787	0.747669	0.932112	-0.101424	-1.07283	2.51862	2.70206	-1.57991	1.37267
AC108047.1	2	190534855	190569777	34922	+	10.7609	2.14271	1.75305	1.79349	0.458989	0.658327	1.11707	0.159725	1.11707	1.89267	1.69431	-1.3484	1.68261
AC108449.2	8	29055935	29056686	751	+	11.7316	2.42089	1.93851	1.95527	0.621765	0.780219	0.923345	-0.115058	-1.08302	1.87734	2.0332	-1.50176	1.28035
AC108488.3	2	3568505	3575101	6596	-	15.6542	2.78148	2.6061	2.60903	0.687843	0.823982	1.05034	0.0708536	1.05034	2.67309	2.54498	-1.22889	1.35572
AC110079.1	4	118591773	118633730	41957	+	23.0667	4.71691	3.80053	3.84444	0.508779	0.695486	0.93133	-0.102636	-1.07373	3.70775	3.98114	-1.44169	1.25049
AC110994.3	3	101457241	101457733	492	-	18.1827	3.61065	2.98501	3.03044	0.200628	0.401788	1.19695	0.259363	1.19695	3.30211	2.75877	-1.14461	1.63987
AC110998.1	8	66984135	66986188	2053	-	7.75425	1.82078	1.25444	1.29237	0.369061	0.578919	1.2039	0.267715	1.2039	1.41194	1.17281	-1.30667	1.89385
AC112128.1	3	113361901	113515152	153251	-	7.66566	1.54741	1.25467	1.27761	0.892462	0.945655	0.98509	-0.0216724	-1.01514	1.26801	1.28721	-1.54838	1.50255
AC112491.1	3	161429112	161429614	502	+	7.651	1.49837	1.2675	1.27517	0.58302	0.752679	1.09425	0.129942	1.09425	1.33255	1.21778	-1.30296	1.56014
AC112777.1	12	20551590	20553013	1423	+	34.7589	7.2023	5.72553	5.79315	0.734334	0.853804	0.978354	-0.031572	-1.02213	5.72976	5.85653	-1.35254	1.29462
AC113191.1	8	43125995	43126398	403	-	11.9455	2.76814	1.95311	1.99092	0.889565	0.943982	0.986834	-0.0191205	-1.01334	1.97773	2.00411	-1.48762	1.4487
AC113404.3	5	76173629	76174184	555	-	345.932	62.3401	57.5717	57.6554	0.799272	0.892968	0.985234	-0.0214624	-1.01499	57.2265	58.0842	-1.13353	1.1003
AC113935.1	1	77129114	77129669	555	+	1348.42	245.1	224.246	224.736	0.0103844	0.0640777	0.89152	-0.165661	-1.12168	211.847	237.625	-1.21737	-1.03351
AC114490.2	1	34981533	35031742	50209	-	8.16308	2.41208	1.08109	1.36051	0.00776481	0.05288	2.65125	1.40667	2.65125	1.97579	0.745232	1.24219	5.65865
AC114491.1	1	107505203	107505449	246	+	127.879	22.5672	21.3028	21.3132	0.775163	0.878885	1.01668	0.0238617	1.01668	21.4894	21.1369	-1.10784	1.1451
AC115223.1	4	65573459	65574329	870	+	1251.87	232.259	208.263	208.645	0.101569	0.265235	1.07985	0.110835	1.07985	216.656	200.635	-1.01718	1.18612
AC115837.1	8	74603244	74604245	1001	-	661.005	122.924	109.888	110.167	0.863667	0.928381	1.00777	0.011169	1.00777	110.594	109.741	-1.12018	1.13766
AC116347.1	5	98213402	98214122	720	+	15.9529	2.92065	2.65185	2.65881	0.368232	0.57842	1.11554	0.157736	1.11554	2.80402	2.51361	-1.15783	1.44083
AC116366.3	5	132410832	132646080	235248	+	186.438	39.9443	30.7301	31.073	0.0178854	0.0910676	0.804437	-0.313949	-1.24311	27.7053	34.4406	-1.47394	-1.04842
AC116533.1	11	16974693	16975014	321	-	1707.04	305.888	284.006	284.507	0.0332982	0.133712	1.0973	0.133957	1.0973	297.707	271.308	1.00829	1.19417
AC116565.1	4	577168	618077	40909	+	28.9019	5.49698	4.78366	4.81698	0.66829	0.810772	1.06009	0.0841911	1.06009	4.95749	4.67647	-1.21539	1.36585
AC116913.1	15	66488658	66492110	3452	-	7.37603	1.50565	1.19617	1.22934	0.185743	0.384522	1.26988	0.34469	1.26988	1.3755	1.08318	-1.21127	1.95328
AC117382.1	3	136736500	136737230	730	-	6.91414	1.86432	1.11276	1.15236	0.673602	0.813634	0.862739	-0.213003	-1.1591	1.06744	1.23727	-1.87714	1.39719
AC118549.1	1	77562416	77683420	121004	-	1015.11	185.044	168.862	169.185	0.00955133	0.0603616	1.11873	0.161856	1.11873	178.666	159.705	1.03433	1.21001
AC118553.2	1	99970011	100083322	113311	+	117.461	22.9432	19.359	19.5769	0.384268	0.593936	1.09563	0.131764	1.09563	20.4702	18.6835	-1.14816	1.37826
AC119673.3	1	205813322	205896083	82761	+	59.4105	11.3965	9.76604	9.90175	0.0422817	0.154804	1.24647	0.317843	1.24647	10.9881	8.81541	-1.00458	1.56079
AC120049.1	18	44676927	44679718	2791	-	22.5918	4.79063	3.711	3.76531	0.0236889	0.107893	1.343	0.425463	1.343	4.31653	3.21408	1.04892	1.71954
AC120057.2	17	7240427	7244636	4209	-	25.7187	7.02359	4.08796	4.28645	0.446487	0.647013	0.826872	-0.274265	-1.20938	3.88024	4.69267	-1.88998	1.29221
AC120057.3	17	7242200	7243815	1615	+	7.96104	1.90752	1.29237	1.32684	0.0466215	0.163965	0.683305	-0.549398	-1.46347	1.07721	1.57647	-2.11616	-1.0121
AC122688.3	12	125138245	125141712	3467	+	7.82819	1.71419	1.27897	1.3047	0.548325	0.726067	0.868047	-0.204155	-1.15201	1.21254	1.39686	-1.74986	1.31853
AC122718.1	5	61375112	61375856	744	+	62.7458	12.3832	10.4026	10.4576	0.199308	0.400403	0.89084	-0.166761	-1.12254	9.85391	11.0614	-1.35332	1.07399
AC123768.5	15	32624106	32641616	17510	-	12.8592	2.81349	2.10698	2.1432	0.213519	0.41776	0.811674	-0.301027	-1.23202	1.92041	2.36599	-1.73273	1.14155
AC124016.3	4	82344876	82346843	1967	-	8.11935	2.1799	1.29732	1.35323	0.225388	0.432033	1.3483	0.431139	1.3483	1.55393	1.15252	-1.18774	2.15921
AC124045.1	3	44667412	44669365	1953	+	34.7455	6.60769	5.76786	5.79092	0.13846	0.321891	0.86465	-0.209812	-1.15654	5.37057	6.21126	-1.40889	1.05332
AC124068.1	15	89201091	89201769	678	-	22.0903	4.50999	3.59175	3.68172	0.64154	0.794188	0.949056	-0.0754353	-1.05368	3.58549	3.77795	-1.54173	1.38865
AC124242.1	8	18084386	18097645	13259	+	7.47623	1.60649	1.22183	1.24604	0.0567363	0.18638	1.41014	0.495834	1.41014	1.45808	1.034	-1.01503	2.01836
AC124283.1	17	82602989	82604179	1190	-	141.368	26.6975	23.473	23.5613	0.244487	0.453248	0.920072	-0.120182	-1.08687	22.5805	24.5421	-1.2629	1.06908
AC124798.1	11	17380649	17383532	2883	+	31.702	6.25517	5.26272	5.28366	0.221555	0.42689	1.13476	0.182382	1.13476	5.61719	4.95013	-1.08606	1.39848
AC124944.2	3	195913078	195954486	41408	-	11.132	2.6116	1.82265	1.85533	0.267665	0.477659	0.816285	-0.292855	-1.22506	1.66766	2.04299	-1.75071	1.16653
AC125232.1	2	87030675	87076430	45755	-	24.352	6.08423	3.87448	4.05867	0.760046	0.869281	0.935224	-0.0966163	-1.06926	3.92282	4.19452	-1.70784	1.49376
AC125257.1	17	41848518	41851448	2930	-	67.4509	14.8862	10.9743	11.2418	0.703071	0.833996	0.9175	-0.12422	-1.08992	10.7581	11.7255	-1.52102	1.28041
AC125494.1	12	6663260	6672070	8810	+	88.7077	15.5467	14.7546	14.7846	0.408221	0.614409	0.945959	-0.08015	-1.05713	14.374	15.1952	-1.22878	1.09956
AC125807.1	12	3071532	3072146	614	-	12.0793	2.62563	1.92414	2.01322	0.12203	0.297847	0.750999	-0.413117	-1.33156	1.72693	2.29951	-2.09012	1.17883
AC125807.2	12	3041437	3044951	3514	+	57.9446	13.3144	9.41086	9.65743	0.00115539	0.0163489	0.66341	-0.592028	-1.50736	7.70325	11.6116	-1.84837	-1.22927
AC126474.2	12	100032325	100034075	1750	-	75.0466	13.751	12.4889	12.5078	0.945884	0.973064	1.00269	0.00387911	1.00269	12.5246	12.491	-1.16512	1.17141
AC127502.2	15	30487963	30490314	2351	+	8.49578	2.01742	1.3717	1.41596	0.213057	0.417217	0.76545	-0.38562	-1.30642	1.22784	1.60408	-2.0149	1.18055
AC130304.1	8	37858949	37861334	2385	+	27.3075	5.48377	4.50242	4.55124	0.480725	0.675319	1.0782	0.108627	1.0782	4.72251	4.37998	-1.22734	1.4268
AC130689.1	17	1858039	1858447	408	-	23.35	4.43018	3.86079	3.89166	0.47668	0.672472	1.08192	0.113591	1.08192	4.04479	3.73854	-1.2118	1.41847
AC131160.1	3	183815568	183884890	69322	-	30.7215	6.44651	4.97393	5.12024	0.775668	0.879125	0.995049	-0.00716047	-1.00498	5.10754	5.13295	-1.49147	1.47673
AC131235.2	3	184149704	184150436	732	+	60.6461	11.6883	10.0803	10.1077	0.790104	0.88831	1.02686	0.0382358	1.02686	10.2416	9.97375	-1.16334	1.22667
AC131392.1	5	69875271	69920868	45597	+	6.45658	1.30364	1.06877	1.0761	0.516767	0.70105	0.891392	-0.165868	-1.12184	1.01431	1.13789	-1.63209	1.29682
AC132008.2	3	197578213	197627907	49694	-	81.7935	15.7747	13.5867	13.6323	0.801928	0.894612	1.01359	0.0194758	1.01359	13.7243	13.5402	-1.17173	1.2038
AC132219.2	8	81696368	81698695	2327	+	7.62591	1.56271	1.24911	1.27099	0.354241	0.565787	1.16236	0.217059	1.16236	1.36642	1.17555	-1.285	1.73615
AC132812.1	17	64750420	64751312	892	+	8.07226	1.93225	1.31812	1.34538	0.247523	0.45618	1.26055	0.334056	1.26055	1.50045	1.19031	-1.1746	1.86642
AC132872.1	17	82293716	82294911	1195	+	12.1157	2.57219	1.99736	2.01928	0.671504	0.812568	0.925397	-0.111856	-1.08062	1.94104	2.09752	-1.51446	1.29693
AC133134.1	5	108593609	108593968	359	+	14.414	2.85916	2.37234	2.40233	0.942954	0.972249	1.0341	0.0483704	1.0341	2.4426	2.36206	-1.35873	1.45297
AC134878.2	Y	11153858	11215027	61169	-	13.4808	2.83681	2.22354	2.24679	0.189012	0.388185	1.21582	0.281927	1.21582	2.46563	2.02796	-1.11233	1.64427
AC135050.6	16	31122235	31124065	1830	+	13.6964	2.76168	2.25237	2.28274	0.635094	0.790003	0.937884	-0.0925191	-1.06623	2.20957	2.35591	-1.50163	1.32088
AC135279.3	12	64338178	64338798	620	-	9.3198	1.87004	1.53734	1.5533	0.173507	0.369801	1.24607	0.317389	1.24607	1.72347	1.38312	-1.1158	1.73251
AC135977.1	11	49433480	49434439	959	-	69.4688	14.9285	11.4473	11.5781	0.0546783	0.182844	0.816066	-0.293243	-1.22539	10.4055	12.7508	-1.50624	1.0031
AC135983.3	15	32519848	32536927	17079	-	7.01633	1.75857	1.13154	1.16939	0.0711038	0.213799	0.68391	-0.548122	-1.46218	0.94988	1.3889	-2.21221	1.03472
AC136621.1	16	55704119	55706423	2304	+	90.7448	22.6818	13.9295	15.1241	3.19556e-07	8.16611e-05	2.25101	1.17057	2.25101	20.944	9.30426	1.92117	2.63748
AC136632.1	5	178055604	178056195	591	+	147.486	29.0335	24.4511	24.5809	0.594853	0.761197	1.04757	0.0670526	1.04757	25.1521	24.0098	-1.13538	1.24598
AC138356.2	8	37747338	37748005	667	-	14.5634	2.89993	2.41394	2.42723	0.871623	0.933171	0.986728	-0.0192756	-1.01345	2.41102	2.44345	-1.35804	1.32224
AC138392.1	1	77810861	77811782	921	-	315.4	56.0452	52.5379	52.5667	0.359258	0.570384	0.960437	-0.0582372	-1.04119	51.5059	53.6276	-1.14127	1.05275
AC138409.2	5	34164698	34244797	80099	-	40.3911	8.21787	6.66928	6.73186	0.210945	0.414483	0.870468	-0.200138	-1.14881	6.26567	7.19805	-1.45531	1.10271
AC138649.1	15	22757841	22778742	20901	+	28.9627	5.43458	4.78689	4.82712	0.0585222	0.189907	1.23257	0.301668	1.23257	5.32997	4.32427	-1.01496	1.54196
AC138904.1	16	28284885	28292065	7180	-	29.8058	6.0596	4.9317	4.96763	0.45959	0.658656	1.09473	0.130574	1.09473	5.19228	4.74298	-1.17082	1.40315
AC138907.8	16	32781883	32784139	2256	+	14.9278	2.8093	2.45727	2.48796	0.211369	0.414629	0.841799	-0.248451	-1.18793	2.27426	2.70166	-1.62489	1.15144
AC138969.1	16	16317444	16350591	33147	+	42.1021	9.50051	6.89127	7.01702	0.188148	0.387201	0.81839	-0.289139	-1.22191	6.31621	7.71784	-1.6212	1.08582
AC139768.1	12	51201684	51202582	898	-	7.35433	1.62614	1.1945	1.22572	0.745137	0.859749	0.946721	-0.0789885	-1.05628	1.19218	1.25927	-1.65835	1.48634
AC141586.1	16	2603350	2630495	27145	+	56.4318	10.4751	9.3684	9.4053	0.453523	0.653519	0.93578	-0.0957584	-1.06863	9.09328	9.71732	-1.29221	1.13157
AC144530.1	3	197850400	197850955	555	-	9.3764	2.20859	1.5031	1.56273	0.00695733	0.0490017	0.598679	-0.740144	-1.67034	1.17044	1.95503	-2.35262	-1.18593
AC145207.5	17	81878425	81881107	2682	-	22.5626	4.34213	3.7235	3.76043	0.705944	0.835012	0.961671	-0.0563852	-1.03986	3.68695	3.83391	-1.39089	1.28631
AC146944.3	5	70449636	70450354	718	+	36.8428	7.77289	6.01236	6.14046	0.541323	0.721057	0.917865	-0.123646	-1.08948	5.87749	6.40344	-1.51219	1.27398
AC156455.1	12	122063306	122068617	5311	+	11.0229	2.09683	1.82501	1.83716	0.203476	0.405046	1.19871	0.261483	1.19871	2.00319	1.67112	-1.1276	1.62025
AC159540.2	2	97281356	97291850	10494	+	40.8318	7.94952	6.75294	6.80529	0.0744924	0.219761	0.833074	-0.263484	-1.20037	6.18558	7.42501	-1.47869	1.02623
AC231533.2	X	48775644	48776971	1327	-	31.689	6.29595	5.26205	5.2815	0.343986	0.556017	0.905023	-0.143974	-1.10494	5.01818	5.54481	-1.3671	1.11974
AC233279.1	X	53825887	53826310	423	+	9.13521	1.88553	1.5059	1.52254	0.121123	0.296698	0.78105	-0.356513	-1.28033	1.33537	1.70971	-1.77453	1.08253
AC233699.1	17	36274191	36320548	46357	+	6.41117	1.38986	1.03163	1.06853	0.590674	0.758134	1.1172	0.159893	1.1172	1.12768	1.00938	-1.48108	1.8486
AC234775.2	X	101537485	101539277	1792	-	50.4164	9.23505	8.38323	8.40274	0.37598	0.585584	0.929676	-0.1052	-1.07564	8.09652	8.70896	-1.28496	1.11059
AC234917.3	8	143829518	143832862	3344	+	31.1217	5.68549	5.16723	5.18695	0.403603	0.610624	0.922868	-0.115804	-1.08358	4.97889	5.39502	-1.34903	1.14895
AC239868.1	1	149861271	149862505	1234	+	6.58978	1.42851	1.06174	1.0983	0.545937	0.724464	0.902238	-0.14842	-1.10835	1.04185	1.15474	-1.83107	1.49055
AC241584.1	1	147082338	147083579	1241	-	8.1481	1.80203	1.34485	1.35802	0.405467	0.612025	0.858299	-0.220448	-1.1651	1.25446	1.46157	-1.66406	1.22588
AC241952.2	1	120489860	120701290	211430	-	30.1652	5.92593	4.99529	5.02753	0.464519	0.663181	0.919405	-0.121227	-1.08766	4.81643	5.23864	-1.38554	1.17121
AC242376.2	15	23309607	23314567	4960	+	8.78606	1.80941	1.4243	1.46434	0.90189	0.951568	1.01735	0.0248137	1.01735	1.47694	1.45175	-1.5496	1.60384
AC243919.1	15	82372196	82372913	717	-	12237	2227.02	2035.66	2039.5	0.0805013	0.230731	1.08843	0.122254	1.08843	2125.87	1953.14	-1.01332	1.20046
AC243960.2	19	41506152	41506899	747	+	36.2489	7.46432	5.98641	6.04148	0.0263024	0.115187	0.789077	-0.341762	-1.2673	5.32922	6.75374	-1.55115	-1.0354
AC244033.2	1	150045660	150067702	22042	-	36.8529	6.93846	6.12869	6.14216	0.419826	0.624845	1.07763	0.107867	1.07763	6.37167	5.91265	-1.1272	1.30901
AC244034.1	1	206528915	206529707	792	+	6.50587	1.27483	1.07583	1.08431	0.245548	0.45449	0.820096	-0.286135	-1.21937	0.977136	1.19149	-1.75353	1.17935
AC245060.4	22	22303224	22310402	7178	+	41.1344	8.4236	6.78998	6.85573	0.0355858	0.139432	1.25237	0.324656	1.25237	7.62387	6.08758	1.01947	1.53847
AC245060.5	22	22283928	22287221	3293	-	12.6401	2.84331	2.04686	2.10669	0.167277	0.361499	1.28385	0.360477	1.28385	2.36852	1.84486	-1.15239	1.89945
AC245060.7	22	22298124	22329123	30999	+	28.2204	6.07406	4.61438	4.7034	0.0927298	0.250648	1.27176	0.346826	1.27176	5.26604	4.14075	-1.05422	1.70507
AC245100.2	1	148435105	148436927	1822	+	13.8201	2.61206	2.28714	2.30335	0.20918	0.412177	1.18321	0.242704	1.18321	2.49664	2.11006	-1.12535	1.57546
AC246787.1	14	105978520	105979147	627	-	119.421	25.5465	19.7017	19.9035	0.101959	0.2659	1.18031	0.239165	1.18031	21.5494	18.2575	-1.03047	1.43557
ACAA1	3	38103129	38137243	34114	-	20.7835	3.88345	3.44824	3.46391	0.729043	0.849759	0.957031	-0.063363	-1.0449	3.38785	3.53996	-1.35211	1.23841
ACAA2	18	49782164	49813954	31790	-	683.683	123.428	113.779	113.947	0.317788	0.529971	1.04733	0.0667195	1.04733	116.582	111.313	-1.05417	1.15632
ACACA	17	37084992	37406837	321845	-	1212.95	242.785	201.346	202.158	0.0435295	0.156904	0.885744	-0.175038	-1.12899	189.909	214.406	-1.26406	-1.00836
ACACB	12	109116595	109268227	151632	+	35.2287	6.68165	5.84839	5.87145	0.669228	0.811232	1.04306	0.0608261	1.04306	5.9952	5.74769	-1.19187	1.29673
ACAD10	12	111686053	111757108	71055	+	40.2738	8.00848	6.64486	6.71231	0.504823	0.693523	1.0747	0.103937	1.0747	6.95399	6.47062	-1.20033	1.38636
ACAD11	3	132558138	132660083	101945	-	124.548	25.6964	20.4023	20.7579	4.54189e-05	0.00207281	1.4432	0.52927	1.4432	24.5235	16.9924	1.27732	1.63062
ACAD8	11	134253548	134265856	12308	+	94.4421	16.8553	15.7118	15.7403	0.822518	0.90519	1.01268	0.0181759	1.01268	15.8395	15.6412	-1.14698	1.17624
ACAD9	3	128879596	128916068	36472	+	70.7062	14.1209	11.7255	11.7844	0.62692	0.783618	1.05232	0.0735704	1.05232	12.0848	11.484	-1.15174	1.2754
ACADL	2	210187126	210225448	38322	-	41.0847	7.67678	6.82986	6.84746	0.606404	0.769071	1.048	0.0676448	1.048	7.00796	6.68695	-1.16052	1.27462
ACADM	1	75724347	75787576	63229	+	949.587	177.025	157.898	158.265	0.325717	0.538179	0.947952	-0.077114	-1.05491	154.036	162.493	-1.1785	1.05902
ACADSB	10	123008979	123058291	49312	+	263.17	46.9131	43.8023	43.8617	0.103632	0.268509	1.08368	0.115938	1.08368	45.6231	42.1002	-1.01932	1.19705
ACADVL	17	7217125	7225267	8142	+	81.4586	17.5014	13.466	13.5764	0.229674	0.436131	1.13311	0.180287	1.13311	14.4236	12.7293	-1.07843	1.38463
ACAP2	3	195274745	195443045	168300	-	562.412	107.095	93.3768	93.7353	0.181981	0.380244	1.08612	0.119189	1.08612	97.6051	89.8655	-1.0483	1.23664
ACAP3	1	1292390	1309610	17220	-	8.11961	1.75451	1.33159	1.35327	0.135827	0.318382	1.29731	0.375528	1.29731	1.52841	1.17813	-1.10724	1.86352
ACAT1	11	108116695	108147604	30909	+	366.28	65.9866	60.9791	61.0467	0.0597101	0.19184	0.920107	-0.120126	-1.08683	58.5067	63.5868	-1.1855	1.00364
ACAT2	6	159762045	159779113	17068	+	735.639	144.657	122.12	122.606	0.00708788	0.0495605	0.861055	-0.215823	-1.16137	113.453	131.76	-1.28065	-1.05319
ACBD3	1	226144679	226186742	42063	-	593.819	112.909	98.5842	98.9699	0.0191156	0.0944925	1.14402	0.194107	1.14402	105.618	92.322	1.02658	1.27488
ACBD5	10	27195214	27242131	46917	-	281.388	50.7622	46.8178	46.898	0.319385	0.531592	0.946844	-0.0788007	-1.05614	45.6175	48.1784	-1.18172	1.05943
ACBD6	1	180269653	180502955	233302	-	157.219	27.7249	26.1701	26.2032	0.723313	0.846588	1.0218	0.0311146	1.0218	26.4857	25.9206	-1.10769	1.15652
ACBD7	10	15075475	15088777	13302	-	260.164	51.3201	42.8934	43.3606	0.000398213	0.00844883	1.31233	0.392125	1.31233	49.2173	37.5039	1.16539	1.47778
ACD	16	67657512	67660816	3304	-	13.0113	3.5945	2.03563	2.16855	0.798734	0.892673	1.01006	0.0144405	1.01006	2.17941	2.1577	-1.71326	1.7479
ACE	17	63477061	63498381	21320	+	24.9191	7.06052	3.85344	4.15319	0.000184723	0.00503453	2.07938	1.05616	2.07938	5.60896	2.69741	1.56659	2.76003
ACER2	9	19409009	19452506	43497	+	39.4782	7.22922	6.54393	6.5797	0.0683055	0.208285	1.18951	0.25037	1.18951	7.1492	6.0102	-1.01939	1.44238
ACER3	11	76860867	77026798	165931	+	309.305	56.3771	51.384	51.5508	0.00802633	0.0539318	1.15507	0.207976	1.15507	55.2601	47.8415	1.04708	1.27419
ACIN1	14	23058564	23095615	37051	-	776.742	142.121	129.274	129.457	0.0624387	0.197008	0.921959	-0.117225	-1.08465	124.2	134.714	-1.18164	1.0044
ACLY	17	41866917	41930543	63626	-	3886.08	681.298	647.154	647.681	0.417102	0.621927	0.968593	-0.0460376	-1.03243	637.348	658.014	-1.12442	1.0549
ACO1	9	32384603	32454770	70167	+	230.739	42.2216	38.3846	38.4565	0.100628	0.263793	1.09207	0.127061	1.09207	40.1489	36.7641	-1.02096	1.21761
ACO2	22	41469117	41528990	59873	+	233.623	48.4705	38.6226	38.9371	0.488017	0.68093	1.07328	0.102023	1.07328	40.3133	37.5609	-1.12745	1.29874
ACOT1	14	73537143	73543797	6654	+	10.2051	2.43012	1.66844	1.70084	0.690552	0.825627	1.10273	0.141075	1.10273	1.78394	1.61775	-1.33938	1.6287
ACOT11	1	54542257	54639193	96936	+	12.7487	3.63729	2.02144	2.12478	0.0526274	0.178265	1.5544	0.63636	1.5544	2.58594	1.66362	1.02965	2.34658
ACOT13	6	24667035	24705066	38031	+	145.565	27.0637	24.2003	24.2608	0.0953799	0.255297	1.1088	0.148996	1.1088	25.5124	23.0091	-1.02237	1.25693
ACOT2	14	73567620	73575659	8039	+	87.7888	19.1365	14.4937	14.6315	0.395531	0.604136	1.10713	0.146824	1.10713	15.3754	13.8876	-1.12092	1.37395
ACOT7	1	6264269	6394392	130123	-	61.933	12.7089	10.2077	10.3222	0.913817	0.958869	1.0335	0.0475329	1.0335	10.4922	10.1521	-1.24735	1.33231
ACOT8	20	45841721	45857406	15685	-	24.3052	4.95232	4.01621	4.05087	0.164388	0.356967	1.18324	0.242739	1.18324	4.39086	3.71089	-1.08674	1.52149
ACOT9	X	23701055	23766476	65421	-	139.144	26.3262	23.1365	23.1907	0.0626153	0.197311	0.892098	-0.164727	-1.12095	21.8682	24.5132	-1.26377	1.00576
ACOX1	17	75941507	75979178	37671	-	616.867	112.855	102.613	102.811	0.0130937	0.0744636	1.11809	0.161041	1.11809	108.543	97.0789	1.02919	1.21468
ACOX3	4	8366282	8440724	74442	-	17.258	3.89403	2.79751	2.87633	0.00605689	0.0450622	1.53412	0.617413	1.53412	3.48258	2.27008	1.16136	2.02652
ACP1	2	264140	278284	14144	+	2063.22	366.371	343.584	343.869	0.0639312	0.199739	1.0715	0.0996255	1.0715	355.738	332.001	-1.00482	1.15364
ACP2	11	47239302	47248907	9605	-	58.1156	12.4521	9.57141	9.68593	0.125894	0.304427	1.1898	0.250721	1.1898	10.5255	8.8464	-1.05871	1.49873
ACP6	1	147629652	147670525	40873	-	25.1053	5.0705	4.14039	4.18422	0.830703	0.909527	0.975449	-0.0358615	-1.02517	4.13222	4.23622	-1.36646	1.30018
ACSBG1	15	78167468	78245689	78221	-	10.9705	1.99329	1.82506	1.82841	0.481165	0.675626	0.90934	-0.137108	-1.0997	1.7416	1.91523	-1.46891	1.21464
ACSF2	17	50426158	50474846	48688	+	35.7024	8.55819	5.64574	5.95041	8.35122e-05	0.00307796	1.86931	0.902505	1.86931	7.75319	4.14762	1.49276	2.34085
ACSF3	16	89088375	89164122	75747	+	13.3744	2.51161	2.21894	2.22907	0.982182	0.992198	1.00581	0.00835592	1.00581	2.23552	2.22261	-1.33554	1.3511
ACSL1	4	184755595	184826819	71224	-	428.838	74.4897	71.4319	71.473	0.114337	0.286053	0.939178	-0.0905289	-1.06476	69.2313	73.7147	-1.15436	1.01821
ACSL3	2	222860942	222944640	83698	+	1090.51	192.058	181.42	181.752	0.468267	0.665944	1.03409	0.0483578	1.03409	184.798	178.706	-1.07505	1.14959
ACSL4	X	109624244	109733404	109160	-	675.089	129.273	112.063	112.515	0.0237204	0.107964	1.14086	0.19012	1.14086	119.918	105.112	1.02108	1.27469
ACSL6	5	131949973	132012244	62271	-	22.7711	4.79063	3.69866	3.79518	0.00100524	0.0149412	1.57093	0.651616	1.57093	4.63798	2.95239	1.25807	1.96159
ACSS1	20	25006230	25058981	52751	-	60.8078	11.8959	10.105	10.1346	0.338409	0.551446	1.08535	0.118162	1.08535	10.5494	9.71983	-1.09432	1.28909
ACSS2	20	34872146	34927963	55817	+	80.7187	16.5172	13.3584	13.4531	0.0146853	0.0797922	1.22976	0.298382	1.22976	14.8394	12.0669	1.05326	1.43585
ACTA2	10	88935074	88991340	56266	-	24.3025	7.7648	2.71238	4.05041	6.77586e-07	0.000127988	6.28088	2.65097	6.28088	6.98821	1.11262	4.2205	9.3471
ACTB	7	5527148	5563785	36637	-	12137	2259.91	2018.8	2022.83	0.0381631	0.145297	1.10599	0.145342	1.10599	2124.64	1921.02	1.0078	1.21376
ACTBP2	5	77784881	77786004	1123	+	23.0091	5.84118	3.71714	3.83485	0.728503	0.84942	1.10526	0.14438	1.10526	4.02658	3.64312	-1.34331	1.64098
ACTG1	17	81509971	81523848	13877	-	17442.2	3426.5	2894.78	2907.04	0.0319215	0.130033	1.14347	0.193421	1.14347	3101.62	2712.45	1.01614	1.28676
ACTL6A	3	179562886	179588408	25522	+	887.661	156.522	147.83	147.943	0.311578	0.523726	1.04093	0.0578784	1.04093	150.911	144.976	-1.04521	1.13253
ACTL6B	7	100643097	100656449	13352	-	50.2886	12.4093	8.21112	8.38143	0.493575	0.685731	1.141	0.190302	1.141	8.93342	7.82945	-1.1863	1.54443
ACTN1	14	68874143	68979441	105298	-	160.888	34.7888	26.5117	26.8146	0.0669173	0.205946	1.20077	0.263956	1.20077	29.2608	24.3684	-1.00981	1.45599
ACTN2	1	236664141	236764632	100491	+	14.6453	3.12531	2.39027	2.44089	0.0713874	0.214273	0.746296	-0.422179	-1.33995	2.08627	2.7955	-1.85564	1.03351
ACTN4	19	38647649	38731590	83941	+	143.245	28.9265	23.7703	23.8741	0.2911	0.501221	1.08762	0.121179	1.08762	24.8762	22.8721	-1.07435	1.27088
ACTR10	14	58200080	58235637	35557	+	437.355	77.0986	72.8417	72.8926	0.140308	0.324478	1.0623	0.0871975	1.0623	75.0947	70.6904	-1.0239	1.15546
ACTR1A	10	102461881	102502713	40832	-	444.83	83.8698	73.7788	74.1383	0.821854	0.904818	0.986676	-0.019351	-1.0135	73.6411	74.6355	-1.18391	1.15257
ACTR1B	2	97655939	97664045	8106	-	59.41	13.1796	9.80134	9.90167	0.337697	0.550877	1.12618	0.171434	1.12618	10.4893	9.31406	-1.11782	1.4177
ACTR2	2	65227753	65271254	43501	+	4674.13	836.406	778.026	779.022	0.361372	0.572737	0.959748	-0.0592728	-1.04194	763.021	795.022	-1.14467	1.05438
ACTR3	2	113890063	113962597	72534	+	1184.35	215.258	197.007	197.392	0.0180761	0.0917042	0.899888	-0.152182	-1.11125	186.991	207.794	-1.20733	-1.02281
ACTR3B	7	152759749	152855379	95630	+	178.879	33.1329	29.7617	29.8131	0.190952	0.390283	1.07798	0.108328	1.07798	30.9319	28.6943	-1.0429	1.21189
ACTR5	20	38748460	38772521	24061	+	55.7258	10.0466	9.27751	9.28763	0.90131	0.951103	1.00804	0.0115585	1.00804	9.32484	9.25043	-1.17071	1.18962
ACTR6	12	100199122	100241866	42744	+	532.7	98.1314	88.478	88.7833	0.414339	0.6193	0.94668	-0.0790512	-1.05632	86.3515	91.2151	-1.20549	1.08036
ACTR8	3	53867066	53882153	15087	-	286.382	51.8414	47.62	47.7303	0.00795968	0.0536454	1.14111	0.190438	1.14111	50.876	44.5846	1.04343	1.24794
ACTRT3	3	169766921	169769562	2641	-	6.26039	1.31119	1.02996	1.0434	0.434653	0.636306	1.16375	0.218782	1.16375	1.12236	0.964435	-1.28627	1.74201
ACVR1	2	157736444	157876331	139887	-	122.137	23.3476	20.1436	20.3562	0.00111823	0.0160475	1.30944	0.388947	1.30944	23.0836	17.6287	1.14316	1.4999
ACVR1B	12	51951699	51997079	45380	+	462.813	83.0633	76.975	77.1355	0.149062	0.335585	0.929799	-0.105009	-1.0755	74.3295	79.9415	-1.19602	1.03399
ACVR1C	2	157526767	157628865	102098	-	13.0503	3.2698	2.12295	2.17506	0.211021	0.414483	1.2718	0.346874	1.2718	2.43528	1.91483	-1.13332	1.83313
ACVR2A	2	147844517	147930827	86310	+	138.98	25.3841	23.0696	23.1633	0.0498839	0.17191	1.14246	0.192141	1.14246	24.7035	21.6232	-1.00305	1.30919
ACVR2B	3	38453890	38493143	39253	+	1517.97	265.777	252.801	252.995	0.388526	0.597886	0.967277	-0.0479984	-1.03383	248.787	257.203	-1.12395	1.0516
ACVR2B-AS1	3	38451027	38454821	3794	-	7.92911	1.46266	1.31748	1.32152	0.833909	0.911596	1.0314	0.0445986	1.0314	1.34194	1.30109	-1.36015	1.4469
ACY1	3	51983340	51989198	5858	+	11.8452	3.10749	1.90776	1.9742	0.152229	0.339952	1.34895	0.431834	1.34895	2.26748	1.68092	-1.11007	2.01995
ACYP1	14	75053237	75069484	16247	-	27.5777	5.9994	4.50314	4.59628	0.174834	0.371626	0.821363	-0.283908	-1.21749	4.14549	5.04708	-1.66671	1.12443
ACYP2	2	53970838	54305301	334463	+	20.0211	5.17774	3.18213	3.33686	0.00141889	0.0184837	1.76072	0.816164	1.76072	4.25633	2.41738	1.32027	2.3481
ADA	20	44619522	44652234	32712	-	26.7085	5.64844	4.40703	4.45142	0.29126	0.50141	1.14434	0.194521	1.14434	4.75106	4.15178	-1.13935	1.492
ADAL	15	43330657	43354556	23899	+	303.534	55.964	50.4616	50.589	0.0588691	0.190306	1.10952	0.149935	1.10952	53.2155	47.9626	-1.00424	1.23625
ADAM10	15	58588809	58749792	160983	-	2077.84	373.504	345.747	346.307	0.993102	0.996828	1.00011	0.000152576	1.00011	346.325	346.288	-1.10857	1.1088
ADAM11	17	44758988	44781847	22859	+	20.5255	4.40751	3.36321	3.42092	0.327464	0.539754	1.1533	0.205773	1.1533	3.66447	3.17737	-1.19917	1.59503
ADAM12	10	126012381	126388456	376075	-	17.0093	3.7821	2.75383	2.83488	0.0112637	0.0677709	1.51774	0.601923	1.51774	3.41783	2.25193	1.12801	2.04212
ADAM15	1	155050566	155062776	12210	+	9.69991	2.35357	1.58128	1.61665	0.259648	0.468642	1.2501	0.322043	1.2501	1.79634	1.43696	-1.1768	1.83905
ADAM17	2	9488486	9556733	68247	-	517.955	94.4651	86.0161	86.3258	0.00211644	0.0234203	1.17153	0.228399	1.17153	93.1448	79.5068	1.07404	1.27788
ADAM19	5	157395534	157575776	180242	-	76.9192	13.8692	12.8052	12.8199	0.729847	0.850259	0.976069	-0.0349457	-1.02452	12.6646	12.9751	-1.18921	1.13297
ADAM22	7	87934143	88202890	268747	+	647.604	120.187	107.58	107.934	0.00425038	0.0359485	0.864977	-0.209266	-1.1561	100.12	115.748	-1.26322	-1.05806
ADAM23	2	206443532	206621128	177596	+	201.915	36.7724	33.6022	33.6525	0.240318	0.448239	1.06554	0.0915899	1.06554	34.7204	32.5847	-1.05118	1.19349
ADAM9	8	38996869	39105262	108393	+	313.228	59.2812	52.0612	52.2046	0.0180913	0.0917042	1.13524	0.182993	1.13524	55.511	48.8982	1.02763	1.25411
ADAMTS1	21	26835755	26845410	9655	-	55.1423	11.4274	9.02363	9.19038	0.000975169	0.014667	0.696365	-0.522084	-1.43603	7.54538	10.8354	-1.71556	-1.20204
ADAMTS12	5	33523535	33892020	368485	-	36.8298	8.27007	6.07491	6.1383	0.319167	0.531592	1.14294	0.19275	1.14294	6.54774	5.72886	-1.12213	1.46585
ADAMTS14	10	70672506	70762442	89936	+	8.24684	1.96846	1.30179	1.37447	0.0316523	0.129504	1.60951	0.686617	1.60951	1.69551	1.05344	1.02024	2.5391
ADAMTS17	15	99971437	100342006	370569	-	33.1652	6.37587	5.46908	5.52753	0.0580114	0.188881	1.24145	0.312025	1.24145	6.12295	4.9321	-1.01556	1.56517
ADAMTS19	5	129460281	129738684	278403	+	8.53611	1.56333	1.41651	1.42268	0.401933	0.609192	1.13332	0.180553	1.13332	1.51159	1.33378	-1.22386	1.57194
ADAMTS2	5	179110853	179345462	234609	-	18.0915	4.62147	2.87934	3.01525	0.00146116	0.0187984	1.76104	0.816424	1.76104	3.84636	2.18414	1.32183	2.34617
ADAMTS20	12	43353866	43552204	198338	-	70.773	14.8079	11.5033	11.7955	7.0539e-05	0.0027488	0.64423	-0.634352	-1.55224	9.24325	14.3478	-1.81196	-1.32975
ADAMTS3	4	72280969	72569222	288253	-	8.79888	2.13251	1.42015	1.46648	0.0252219	0.112354	1.53623	0.619397	1.53623	1.77654	1.15642	1.06749	2.21081
ADAMTS4	1	161184302	161199055	14753	-	129.051	28.2846	21.1758	21.5086	0.00616369	0.0456819	1.32613	0.407221	1.32613	24.5241	18.493	1.10479	1.59181
ADAMTS5	21	26917922	26967089	49167	-	70.9823	13.5054	11.7828	11.8304	0.754816	0.865938	0.9771	-0.033422	-1.02344	11.6934	11.9674	-1.23091	1.17518
ADAMTS7	15	78759206	78811465	52259	-	9.86834	2.35357	1.61171	1.64472	0.15591	0.344888	1.29881	0.377193	1.29881	1.85851	1.43093	-1.10786	1.86887
ADAMTS8	11	130404923	130428610	23687	-	70.8055	16.1321	11.5675	11.8009	0.00321347	0.030817	1.41067	0.49638	1.41067	13.8113	9.79058	1.1575	1.71922
ADAMTS9	3	64515654	64688001	172347	-	305.464	59.3598	50.3946	50.9106	3.21936e-05	0.00165846	0.753831	-0.407687	-1.32656	43.7648	58.0564	-1.45209	-1.21188
ADAMTSL1	9	17906563	18910951	1004388	+	17.249	3.61641	2.81632	2.87483	0.181664	0.37998	0.801417	-0.319374	-1.24779	2.55792	3.19174	-1.75006	1.12401
ADAR	1	154582057	154628014	45957	-	2507	453.546	417.489	417.834	0.681418	0.819317	0.98229	-0.0257784	-1.01803	414.101	421.567	-1.1101	1.07113
ADARB1	21	45073853	45226561	152708	+	88.8194	18.6567	14.5919	14.8032	0.000521774	0.00996648	1.38365	0.468482	1.38365	17.1858	12.4206	1.19639	1.60023
ADAT1	16	75596981	75623301	26320	-	68.6572	12.3562	11.4278	11.4429	0.757141	0.867126	1.02117	0.030226	1.02117	11.5627	11.323	-1.14548	1.19449
ADAT2	6	143422832	143450696	27864	-	145.387	26.5209	24.1712	24.2311	0.0341884	0.135813	0.881218	-0.18243	-1.13479	22.7011	25.7611	-1.27285	-1.01171
ADCK1	14	77800109	77935015	134906	+	11.4108	2.52474	1.86233	1.9018	0.0507054	0.173483	1.39445	0.479692	1.39445	2.21509	1.58851	1.00441	1.93594
ADCK2	7	140672945	140696262	23317	+	38.661	8.74008	6.35278	6.44351	0.0631555	0.198318	1.2673	0.341758	1.2673	7.20315	5.68386	-1.00394	1.61237
ADCY1	7	45574140	45723117	148977	+	134.552	29.0976	22.1068	22.4253	0.000933678	0.0143245	1.35825	0.441748	1.35825	25.832	19.0186	1.17178	1.57439
ADCY2	5	7396138	7830082	433944	+	8.08746	1.51309	1.34174	1.34791	0.743391	0.858754	0.951527	-0.0716833	-1.05094	1.31443	1.38139	-1.48199	1.3418
ADCY3	2	24819169	24919840	100671	-	66.9382	14.2787	11.0198	11.1564	0.0634793	0.199013	0.817306	-0.291052	-1.22353	10.0348	12.2779	-1.51997	1.01532
ADCY5	3	123282296	123449759	167463	-	22.9307	6.96319	3.55028	3.82178	0.00164948	0.0201749	1.95726	0.968839	1.95726	5.05889	2.58467	1.39462	2.74691
ADCY6	12	48766194	48789038	22844	-	138.203	31.3655	22.7299	23.0338	0.0109498	0.066481	1.29003	0.36741	1.29003	25.951	20.1165	1.0825	1.53736
ADCY7	16	50246137	50318136	71999	+	29.7493	6.84456	4.8234	4.95822	0.00484908	0.0390969	1.50785	0.59249	1.50785	5.96228	3.95417	1.17103	1.94154
ADCY9	16	3953387	4116443	163056	-	142.474	26.9818	23.6363	23.7457	0.200203	0.401259	0.909318	-0.137143	-1.09973	22.6179	24.8735	-1.28606	1.06339
ADCYAP1	18	904871	912173	7302	+	43.5643	8.34423	7.21717	7.26071	0.0398933	0.149257	1.21255	0.278042	1.21255	7.95821	6.56321	1.00929	1.45674
ADCYAP1R1	7	31052461	31111480	59019	+	1005.22	219.47	160.974	167.537	2.52814e-07	7.00183e-05	1.74452	0.802827	1.74452	212.985	122.089	1.56824	1.94061
ADD1	4	2843857	2930077	86220	+	538.082	96.7488	89.576	89.6803	0.964269	0.982474	0.999086	-0.00131949	-1.00092	89.6393	89.7213	-1.10642	1.1044
ADD2	2	70607618	70768226	160608	-	1394.17	250.5	232.091	232.361	0.606492	0.769071	1.02093	0.0298802	1.02093	234.767	229.955	-1.0757	1.12119
ADD3	10	109996368	110135566	139198	+	431.267	84.5866	71.3275	71.8779	0.000124895	0.00395937	1.27133	0.346334	1.27133	80.4642	63.2916	1.16202	1.39091
ADGRA2	8	37784191	37844897	60706	+	130.38	29.4314	21.3774	21.7301	0.00748903	0.0517009	1.32949	0.410878	1.32949	24.8037	18.6565	1.10176	1.60431
ADGRA3	4	22345071	22516067	170996	-	766.849	145.814	127.385	127.808	0.00469422	0.038361	0.865881	-0.207759	-1.15489	118.621	136.995	-1.26194	-1.05692
ADGRB1	8	142449430	142545010	95580	+	8.78945	2.43915	1.39552	1.46491	0.255691	0.464579	1.35808	0.441572	1.35808	1.68736	1.24246	-1.19793	2.20945
ADGRB2	1	31727117	31764894	37777	-	13.9289	2.6959	2.30001	2.32149	0.162386	0.354089	1.21064	0.275771	1.21064	2.54269	2.10029	-1.1068	1.62218
ADGRB3	6	68635282	69389507	754225	+	184.403	32.5469	30.7155	30.7339	0.862004	0.927291	1.00788	0.0113258	1.00788	30.8545	30.6132	-1.10651	1.12402
ADGRG1	16	57610652	57665581	54929	+	37.1031	10.9544	5.6832	6.18386	0.000127742	0.00400922	2.15563	1.10811	2.15563	8.44847	3.91925	1.62568	2.85834
ADGRG6	6	142301854	142446267	144413	+	27.7392	5.84959	4.51878	4.62319	0.00626752	0.0461087	1.45171	0.537751	1.45171	5.47498	3.77141	1.13286	1.86029
ADGRL1	19	14147743	14206188	58445	-	160.699	31.5203	26.6115	26.7832	0.660204	0.80613	0.97222	-0.0406446	-1.02857	26.4059	27.1604	-1.23766	1.16985
ADGRL2	1	81306147	81992437	686290	+	1964.54	341.89	327.216	327.423	0.673149	0.813401	0.98447	-0.0225805	-1.01577	324.861	329.986	-1.10338	1.06938
ADGRL3	4	61201258	62078336	877078	+	242.208	41.8596	40.3382	40.3679	0.335478	0.548377	0.956186	-0.0646363	-1.04582	39.4638	41.2721	-1.15589	1.05682
ADH5	4	99070978	99088802	17824	-	956.782	165.291	159.386	159.464	0.0804749	0.230731	0.940312	-0.0887882	-1.06348	154.558	164.369	-1.1411	1.00894
ADH5P4	6	65836930	65838040	1110	-	37.7662	6.59087	6.28893	6.29437	0.405027	0.611823	0.932024	-0.101562	-1.07293	6.07291	6.51583	-1.28518	1.1164
ADI1	2	3497366	3519532	22166	-	404.82	84.6402	66.1306	67.4699	2.69461e-06	0.000297941	1.48326	0.568775	1.48326	80.6002	54.3397	1.34748	1.63273
ADIPOR1	1	202940826	202958573	17747	-	506.889	88.5751	84.4262	84.4815	0.305276	0.517555	1.04247	0.0600117	1.04247	86.2384	82.7247	-1.04593	1.13667
ADIPOR2	12	1688574	1788675	100101	+	1027.53	216.661	168.111	171.254	1.41417e-06	0.000192328	0.684567	-0.546737	-1.46078	139.187	203.321	-1.59205	-1.34033
ADK	10	74151202	74709964	558762	+	261.352	45.5863	43.5318	43.5586	0.150639	0.337665	1.06588	0.0920447	1.06588	44.9477	42.1695	-1.02749	1.16733
ADM2	22	50481543	50486441	4898	+	13.3608	2.73869	2.18963	2.2268	0.760012	0.869281	1.07498	0.104316	1.07498	2.30727	2.14633	-1.34252	1.55141
ADNP	20	50888916	50931438	42522	-	2650.74	470.497	441.495	441.79	0.189884	0.389213	0.952159	-0.0707249	-1.05024	430.963	452.617	-1.13458	1.02862
ADNP2	18	80109262	80147524	38262	+	594.414	104.666	99.0127	99.0691	0.118057	0.292183	1.06151	0.0861179	1.06151	102.025	96.1131	-1.01791	1.14698
ADO	10	62804720	62808480	3760	+	502.576	90.9355	83.5176	83.7627	0.0395408	0.148551	1.11682	0.159395	1.11682	88.3853	79.1402	1.00469	1.24146
ADORA1	1	203090654	203167406	76752	+	17.302	4.4931	2.80512	2.88367	0.0953434	0.255297	1.36006	0.443674	1.36006	3.32362	2.44372	-1.03315	1.91109
ADORA2B	17	15944917	15975747	30830	+	51.5671	9.99875	8.53937	8.59451	0.167706	0.361914	1.14014	0.189211	1.14014	9.1573	8.03173	-1.07369	1.39571
ADPGK	15	72751369	72785847	34478	-	353.682	61.7301	58.932	58.947	0.701384	0.832925	0.984312	-0.0228119	-1.01594	58.4809	59.413	-1.10836	1.07386
ADPRHL1	13	113399610	113453525	53915	-	7.24622	1.7973	1.17248	1.2077	0.392453	0.60092	1.2523	0.324582	1.2523	1.34299	1.07242	-1.25455	1.96747
ADPRM	17	10697594	10711559	13965	+	57.1039	10.6655	9.46738	9.51731	0.402721	0.609903	0.929045	-0.10618	-1.07637	9.16724	9.86738	-1.31491	1.13493
ADPRS	1	36088892	36093933	5041	+	17.6511	3.72287	2.91548	2.94185	0.782439	0.882511	1.0564	0.0791527	1.0564	3.02253	2.86117	-1.27648	1.42452
ADRA2C	4	3766348	3768527	2179	+	12.227	3.63729	1.91248	2.03784	0.0284693	0.121108	1.71077	0.774649	1.71077	2.57217	1.50351	1.11511	2.62463
ADRM1	20	62302093	62308863	6770	+	38.0819	8.7692	6.162	6.34698	0.660499	0.806162	1.07276	0.101327	1.07276	6.56977	6.12418	-1.35462	1.55891
ADSL	22	40346500	40390464	43964	+	445.37	81.3792	74.1019	74.2283	0.20878	0.411748	0.939539	-0.0899743	-1.06435	71.9144	76.5422	-1.18006	1.04168
ADSS1	14	104724186	104747326	23140	+	6.23992	1.36939	1.01365	1.03999	0.404163	0.611006	1.22771	0.295972	1.22771	1.14629	0.933682	-1.28384	1.93509
ADSS2	1	244408494	244451910	43416	-	663.923	122.443	110.353	110.654	0.0521854	0.176946	0.901956	-0.148871	-1.1087	104.95	116.358	-1.22906	-1.00013
AEBP1	7	44104345	44114563	10218	+	101.857	25.546	16.5679	16.9761	0.0629068	0.197994	1.31362	0.393552	1.31362	19.2773	14.6749	1.00782	1.71222
AEBP2	12	19404045	19720802	316757	+	683.833	129.224	113.415	113.972	0.578844	0.750027	0.96008	-0.0587736	-1.04158	111.651	116.293	-1.21191	1.11708
AEN	15	88621337	88632282	10945	+	509.089	102.74	83.9905	84.8481	0.000123537	0.00393466	1.30848	0.387896	1.30848	96.1864	73.5098	1.18325	1.44697
AF106564.1	8	24912165	24914718	2553	-	55.2951	10.4556	9.17931	9.21585	0.504978	0.693567	1.05964	0.0835763	1.05964	9.48272	8.94899	-1.14372	1.28421
AF117829.1	8	89585872	89757813	171941	-	22.4529	4.31231	3.71126	3.74216	0.914015	0.95893	1.0092	0.0132055	1.0092	3.75928	3.72503	-1.31225	1.3365
AF127577.4	21	14818843	15014431	195588	-	160.347	32.6695	26.457	26.7246	0.00125897	0.0171573	1.29543	0.373431	1.29543	30.1641	23.285	1.13653	1.47655
AF131215.5	8	11107788	11109727	1939	-	33.6657	5.90518	5.5957	5.61096	0.643167	0.79526	0.960481	-0.0581708	-1.04114	5.49785	5.72406	-1.28505	1.18549
AF131215.6	8	11104691	11106705	2014	-	16.2248	3.2698	2.65514	2.70413	0.0338381	0.135098	1.36495	0.448846	1.36495	3.12142	2.28684	1.02076	1.82519
AF201337.1	8	69129598	69130346	748	+	48.245	8.82449	8.02889	8.04083	0.575394	0.747479	0.954444	-0.067267	-1.04773	7.85341	8.22825	-1.24853	1.13737
AFAP1	4	7758714	7939927	181213	-	1169.05	213.251	194.607	194.842	0.602544	0.766208	1.02426	0.0345786	1.02426	197.177	192.508	-1.07345	1.12616
AFAP1-AS1	4	7754077	7778929	24852	+	38.5736	10.5642	6.10659	6.42894	0.342613	0.555235	0.803532	-0.315572	-1.24451	5.7286	7.12927	-1.94769	1.25756
AFDN	6	167826922	167972024	145102	+	1371.95	237.502	228.556	228.659	0.515174	0.699716	0.9771	-0.0334215	-1.02344	226.01	231.307	-1.10656	1.05646
AFDN-DT	6	167822103	167826813	4710	-	12.8174	2.41773	2.12706	2.13623	0.775769	0.879125	0.955618	-0.0654934	-1.04644	2.08775	2.18471	-1.40742	1.28527
AFF1	4	86935002	87141055	206053	+	588.361	105.988	97.9018	98.0602	0.0364122	0.141407	0.910458	-0.135335	-1.09835	93.4642	102.656	-1.19767	-1.00726
AFF2	X	148500617	149000664	500047	+	225.105	41.8542	37.432	37.5176	0.0307838	0.127431	1.12459	0.169397	1.12459	39.7176	35.3175	1.01415	1.24706
AFF3	2	99545419	100192429	647010	-	325.186	59.6602	54.075	54.1976	0.0104736	0.0644794	1.13475	0.182378	1.13475	57.6187	50.7765	1.03746	1.24117
AFF4	5	132875395	132963635	88240	-	1759.03	345.503	291.127	293.172	9.98187e-05	0.0034368	1.25432	0.326902	1.25432	326.246	260.098	1.15497	1.36221
AFG1L	6	108294991	108526797	231806	+	38.5843	9.09838	6.25659	6.43071	0.00172367	0.0206536	1.53174	0.615176	1.53174	7.78136	5.08006	1.22522	1.91495
AFG3L1P	16	89972586	90002162	29576	+	19.216	3.8568	3.17813	3.20267	0.0565863	0.186068	0.79281	-0.334952	-1.26134	2.83255	3.5728	-1.6013	1.0065
AFG3L2	18	12328944	12377228	48284	-	434.253	75.554	72.3308	72.3756	0.232918	0.439923	0.952325	-0.0704738	-1.05006	70.6082	74.1429	-1.14428	1.03777
AFMID	17	78187317	78207702	20385	+	117.125	23.9054	19.212	19.5209	0.0010956	0.0158008	0.726747	-0.460476	-1.376	16.4317	22.61	-1.61587	-1.17173
AFTPH	2	64524305	64593006	68701	+	468.726	84.5652	78.0257	78.121	0.122242	0.298016	1.07272	0.10128	1.07272	80.862	75.38	-1.02104	1.17495
AGA	4	177430774	177442438	11664	-	37.7536	7.74516	6.19987	6.29227	0.00707007	0.0495124	1.36171	0.44542	1.36171	7.25597	5.32857	1.10676	1.6754
AGAP1	2	235494043	236131801	637758	+	561.734	104.239	93.4586	93.6223	0.0425493	0.155098	1.0987	0.135792	1.0987	98.0251	89.2195	1.00456	1.20166
AGAP2	12	57723761	57742158	18397	-	42.5408	9.1429	7.03043	7.09014	0.486558	0.679941	1.09234	0.127423	1.09234	7.40304	6.77723	-1.16037	1.38456
AGAP3	7	151085831	151144437	58606	+	89.192	20.1116	14.6221	14.8653	0.993807	0.996959	1.02461	0.0350751	1.02461	15.046	14.6846	-1.28672	1.35083
AGAP4	10	45825594	45853876	28282	-	25.8535	4.60765	4.30451	4.30891	0.947927	0.973496	1.00674	0.00969777	1.00674	4.32339	4.29443	-1.23132	1.24798
AGAP6	10	49982190	50010500	28310	+	12.6727	2.94218	2.06998	2.11212	0.119786	0.294361	1.31763	0.397945	1.31763	2.40159	1.82266	-1.06464	1.84837
AGAP9	10	47501854	47523639	21785	-	8.56832	2.09763	1.39977	1.42805	0.471559	0.668445	1.17538	0.233131	1.17538	1.54318	1.31292	-1.26831	1.7522
AGBL3	7	134986508	135147964	161456	+	12.3829	2.55899	2.02639	2.06382	0.0537391	0.180636	1.35934	0.44291	1.35934	2.37815	1.74949	-1.00936	1.86511
AGBL5	2	27042364	27070623	28259	+	154.029	28.1244	25.6378	25.6715	0.404546	0.611314	1.05031	0.0708184	1.05031	26.3014	25.0415	-1.07498	1.18587
AGFG1	2	227472152	227561215	89063	+	732.074	132.779	121.758	122.012	0.19636	0.397513	1.06633	0.0926507	1.06633	125.929	118.096	-1.04232	1.18517
AGFG2	7	100539203	100568221	29018	+	13.8971	2.95264	2.28386	2.31619	0.820759	0.904412	0.975487	-0.0358051	-1.02513	2.28745	2.34493	-1.4476	1.3775
AGGF1	5	77029251	77065235	35984	+	510.477	90.8362	84.9241	85.0795	0.92177	0.961946	1.00214	0.0030802	1.00214	85.1703	84.9887	-1.11726	1.12204
AGK	7	141551278	141655245	103967	+	254.977	53.8983	41.1887	42.4962	1.82834e-07	5.65124e-05	0.605512	-0.723774	-1.6515	32.0545	52.9379	-1.8114	-1.50571
AGL	1	99850361	99924024	73663	+	556.631	99.7947	92.6449	92.7718	0.0792898	0.228511	1.08159	0.11315	1.08159	96.408	89.1357	-1.01055	1.18218
AGO1	1	35869808	35930533	60725	+	351.89	69.2952	58.4207	58.6483	0.068471	0.208606	0.89157	-0.165579	-1.12162	55.2864	62.0102	-1.26795	1.00789
AGO2	8	140520156	140635634	115478	-	692.39	122.732	115.306	115.398	0.655201	0.802311	0.982678	-0.0252099	-1.01763	114.39	116.407	-1.11351	1.07527
AGO3	1	35930718	36072501	141783	+	143.777	26.5368	23.9332	23.9628	0.579462	0.750207	1.0345	0.0489294	1.0345	24.3691	23.5565	-1.09486	1.1717
AGO4	1	35808016	35857891	49875	+	118.115	21.2962	19.651	19.6858	0.642573	0.795032	0.971167	-0.0422082	-1.02969	19.3978	19.9737	-1.18357	1.1163
AGPAT1	6	32168212	32178097	9885	-	408.928	83.0938	67.7935	68.1547	0.127995	0.307427	1.11916	0.162418	1.11916	71.987	64.3223	-1.03009	1.29021
AGPAT3	21	43865223	43987593	122370	+	101.824	19.3414	16.928	16.9706	0.144236	0.3295	1.10605	0.14541	1.10605	17.8252	16.1161	-1.03919	1.27128
AGPAT4	6	161129967	161274062	144095	-	226.918	40.5632	37.7096	37.8196	0.0213999	0.101231	1.13868	0.187365	1.13868	40.272	35.3672	1.02244	1.26814
AGPAT5	8	6708642	6761504	52862	+	1566.9	279.577	260.794	261.15	0.347224	0.558779	0.958043	-0.0618383	-1.04379	255.554	266.746	-1.14707	1.05283
AGPS	2	177392757	177559300	166543	+	1407.43	256.646	234.017	234.572	0.135202	0.317462	1.07849	0.109018	1.07849	243.431	225.713	-1.02943	1.19738
AGTPBP1	9	85546539	85742030	195491	-	767.071	131.216	127.816	127.845	0.771812	0.876181	0.989837	-0.0147366	-1.01027	127.192	128.498	-1.09146	1.06939
AHCTF1	1	246839098	246931949	92851	-	1133.39	198.282	188.684	188.898	0.148903	0.335519	0.942363	-0.0856454	-1.06116	183.293	194.504	-1.15655	1.02707
AHCTF1P1	2	161500885	161507706	6821	-	523.651	95.0884	87.0534	87.2752	0.154808	0.343344	0.926068	-0.11081	-1.07983	83.9251	90.6253	-1.20815	1.03611
AHCY	20	34280268	34311803	31535	-	1071.44	207.28	177.881	178.573	0.257085	0.466242	1.07543	0.104919	1.07543	185.063	172.082	-1.05876	1.22451
AHCYL1	1	109984765	110023743	38978	+	1110.7	189.225	185.08	185.116	0.951636	0.975419	0.99808	-0.00277321	-1.00192	184.938	185.294	-1.07931	1.07517
AHCYL2	7	129225023	129430212	205189	+	84.1233	15.0272	14.0054	14.0206	0.421007	0.625896	1.05499	0.0772292	1.05499	14.3957	13.6454	-1.09085	1.21412
AHDC1	1	27534035	27604432	70397	-	11.3505	2.57186	1.8408	1.89175	0.0534748	0.180192	1.42727	0.513259	1.42727	2.22475	1.55874	1.00141	2.03422
AHI1	6	135283532	135497766	214234	-	214.248	40.5632	35.4716	35.708	0.000540302	0.0101634	1.2513	0.323424	1.2513	39.6938	31.7221	1.13083	1.3846
AHNAK	11	62433542	62556236	122694	-	735.567	166.944	118.756	122.594	2.5114e-05	0.00141722	1.5997	0.677802	1.5997	150.875	94.3143	1.38076	1.85335
AHNAK2	14	104937244	104978375	41131	-	16.7638	4.62147	2.48237	2.79397	0.000433609	0.0088662	2.38987	1.25693	2.38987	3.93952	1.64842	1.60551	3.55743
AHR	7	16916359	17346153	429794	+	16.4224	3.28544	2.68943	2.73707	0.180827	0.379104	1.20838	0.27307	1.20838	2.99533	2.47881	-1.14877	1.67741
AHRR	5	271670	438292	166622	+	11.1418	2.35357	1.82713	1.85696	0.0297728	0.124895	1.402	0.48749	1.402	2.16775	1.54618	1.04108	1.88805
AHSA1	14	77457870	77469473	11603	+	641.338	122.754	106.618	106.89	0.609679	0.771243	0.968718	-0.0458516	-1.03229	105.191	108.588	-1.16345	1.0918
AHSA2P	2	61177418	61191204	13786	+	214.974	41.7756	35.5823	35.8291	0.3969	0.605213	0.941195	-0.087435	-1.06248	34.7437	36.9145	-1.27395	1.12852
AIDA	1	222668013	222713211	45198	-	963.97	168.059	160.578	160.662	0.60959	0.771243	0.98035	-0.0286307	-1.02004	159.068	162.256	-1.10694	1.06386
AIDAP1	2	11308025	11308942	917	+	27.1514	4.9998	4.50354	4.52523	0.672029	0.812914	0.959147	-0.0601754	-1.04259	4.43087	4.61959	-1.32781	1.22154
AIDAP2	4	158270378	158278677	8299	+	6.12693	1.19532	1.00823	1.02116	0.72926	0.849939	0.941618	-0.0867855	-1.062	0.990451	1.05186	-1.61271	1.4299
AIF1L	9	131096476	131123153	26677	+	36.1794	8.60099	5.59981	6.0299	7.44003e-06	0.000624595	2.1506	1.10474	2.1506	8.23202	3.82778	1.74523	2.65012
AIFM1	X	130129362	130165888	36526	-	203.595	39.4892	33.8026	33.9325	0.0209716	0.100181	0.865457	-0.208465	-1.15546	31.4851	36.3798	-1.29881	-1.02793
AIG1	6	143060496	143341059	280563	+	112.742	23.2468	18.5803	18.7904	0.00232791	0.0250076	1.30764	0.38697	1.30764	21.2954	16.2853	1.12661	1.51776
AIMP1	4	106315544	106349457	33913	+	688.57	124.081	114.535	114.762	0.155731	0.344727	0.932466	-0.100877	-1.07243	110.751	118.772	-1.18789	1.03286
AIMP2	7	6009255	6023835	14580	+	131.377	24.689	21.8417	21.8961	0.456092	0.655966	1.05468	0.0768026	1.05468	22.4788	21.3134	-1.09333	1.21616
AIP	11	67483026	67491104	8078	+	33.4395	9.11447	5.39274	5.57325	0.344289	0.556042	1.23677	0.306572	1.23677	6.16319	4.98331	-1.16334	1.77943
AJUBA	14	22971177	22982552	11375	-	13.6738	2.85743	2.25411	2.27897	0.0556004	0.184656	0.763376	-0.389534	-1.30997	1.97316	2.58478	-1.72634	1.00601
AK1	9	127866486	127877676	11190	-	33.0416	8.07496	5.39594	5.50693	0.112672	0.282668	1.27522	0.350744	1.27522	6.17306	4.84079	-1.04548	1.70014
AK2	1	33007940	33080997	73057	-	653.264	114.558	108.831	108.877	0.53838	0.718826	0.976664	-0.0340658	-1.02389	107.592	110.163	-1.11125	1.05999
AK3	9	4709556	4742044	32488	-	490.326	87.7998	81.4973	81.721	0.673484	0.813634	0.973717	-0.0384249	-1.02699	80.6327	82.8092	-1.16523	1.10479
AK4	1	65147549	65232146	84597	+	709.171	132.301	117.595	118.195	0.000677487	0.0115918	1.20727	0.271753	1.20727	129.294	107.096	1.10543	1.3185
AK4P1	17	31345519	31346191	672	+	39.7284	8.33834	6.57333	6.6214	0.226482	0.432789	0.871669	-0.198148	-1.14722	6.1674	7.0754	-1.43135	1.08755
AK5	1	77282019	77559967	277948	+	79.6093	15.6828	13.1534	13.2682	0.0129099	0.0738807	1.24731	0.318818	1.24731	14.7283	11.8081	1.05687	1.47206
AK6	5	69350984	69370014	19030	-	155.058	28.614	25.7706	25.8431	0.0877223	0.243077	0.896423	-0.157748	-1.11554	24.4316	27.2545	-1.26543	1.01687
AK7	14	96392128	96489428	97300	+	8.36791	1.86589	1.35445	1.39465	0.00951941	0.0602158	1.60095	0.678929	1.60095	1.71689	1.07242	1.15191	2.22504
AK9	6	109492856	109691218	198362	-	39.6589	8.67348	6.49138	6.60981	0.00525525	0.0413368	1.40328	0.488799	1.40328	7.71896	5.50067	1.13457	1.73562
AKAP1	17	57085092	57121347	36255	+	639.69	110.498	106.552	106.615	0.500373	0.691252	0.973996	-0.0380122	-1.0267	105.21	108.019	-1.11831	1.0609
AKAP10	17	19904302	19978344	74042	-	116.771	21.535	19.4154	19.4618	0.105064	0.270801	0.899676	-0.152523	-1.11151	18.434	20.4896	-1.26668	1.02528
AKAP11	13	42272152	42323262	51110	+	1687.23	301.76	280.908	281.205	0.740239	0.857151	1.01493	0.0213745	1.01493	283.288	279.122	-1.08024	1.11272
AKAP12	6	151239967	151358560	118593	+	4195.07	744.873	698.674	699.178	0.0948286	0.254372	0.939465	-0.0900894	-1.06444	677.355	721.001	-1.14748	1.01276
AKAP13	15	85380571	85749359	368788	+	365.88	68.4358	60.8369	60.98	0.46997	0.667349	0.958772	-0.0607396	-1.043	59.6965	62.2635	-1.17695	1.0819
AKAP17A	X	1591604	1602521	10917	+	88.6994	16.6028	14.7465	14.7832	0.680839	0.818949	0.974363	-0.0374684	-1.02631	14.5913	14.9752	-1.20279	1.14191
AKAP5	14	64465499	64474504	9005	+	78.5589	14.4654	13.0378	13.0931	0.435454	0.636805	0.93862	-0.0913875	-1.06539	12.6786	13.5077	-1.2735	1.12196
AKAP6	14	32329298	32837685	508387	+	94.6392	19.0109	15.6031	15.7732	0.00193235	0.0223089	1.31362	0.393547	1.31362	17.9113	13.6351	1.13419	1.52144
AKAP7	6	131135467	131283536	148069	+	120.56	22.6417	20.0145	20.0934	0.0299752	0.125435	1.16077	0.215086	1.16077	21.5884	18.5983	1.01738	1.32438
AKAP8	19	15353385	15379799	26414	-	116.673	20.6679	19.4282	19.4455	0.799518	0.893022	0.986642	-0.0194007	-1.01354	19.3147	19.5762	-1.15268	1.12209
AKAP8L	19	15380050	15419142	39092	-	93.343	16.7439	15.5252	15.5572	0.445135	0.645742	0.949329	-0.0750205	-1.05338	15.1528	15.9616	-1.22229	1.10156
AKAP9	7	91940862	92110674	169812	+	577.545	109.274	95.8984	96.2575	0.859815	0.926437	0.9922	-0.0112975	-1.00786	95.8806	96.6344	-1.15878	1.14078
AKIP1	11	8911139	8920085	8946	+	51.5462	8.97604	8.58717	8.59104	0.511519	0.69748	1.05037	0.0708996	1.05037	8.8021	8.37998	-1.11666	1.23199
AKIRIN1	1	38991276	39006060	14784	+	447.755	76.6252	74.6096	74.6258	0.6841	0.821306	0.984775	-0.0221346	-1.01546	74.0533	75.1983	-1.10279	1.06947
AKIRIN2	6	87674860	87702234	27374	-	685.125	119.461	114.14	114.187	0.953902	0.976165	0.998086	-0.00276348	-1.00192	114.078	114.297	-1.08839	1.08422
AKNAD1	1	108815898	108963485	147587	-	43.0846	8.42981	7.12098	7.18077	0.0443307	0.158881	1.22889	0.297358	1.22889	7.91818	6.44335	1.00519	1.50237
AKR1A1	1	45550543	45570050	19507	+	60.6116	10.7928	10.087	10.1019	0.940615	0.971146	1.0056	0.00806012	1.0056	10.1302	10.0737	-1.17373	1.18692
AKR1B1	7	134442356	134459285	16929	-	673.301	128.028	111.9	112.217	0.791845	0.889201	1.01825	0.0260971	1.01825	113.232	111.202	-1.11274	1.15374
AKR1C1	10	4963253	4983284	20031	+	7.82773	1.83024	1.27471	1.30462	0.133065	0.314892	1.34971	0.432649	1.34971	1.49879	1.11045	-1.09447	1.99382
AKR1C2	10	4987400	5018032	30632	-	10.8859	2.79162	1.75006	1.81431	0.0139922	0.0772925	1.59441	0.673019	1.59441	2.22999	1.39863	1.13287	2.24398
AKR1E2	10	4786629	4848063	61434	+	17.7995	3.72287	2.93925	2.96658	0.073455	0.217929	1.26262	0.336415	1.26262	3.3109	2.62226	-1.02351	1.63168
AKR7A2	1	19303965	19312147	8182	-	25.6476	5.56286	4.21467	4.2746	0.551942	0.728636	1.09362	0.129116	1.09362	4.46575	4.08345	-1.23889	1.48173
AKT1	14	104769349	104795752	26403	-	175.38	39.3833	28.9002	29.2301	0.594237	0.760695	1.07786	0.108165	1.07786	30.3253	28.1348	-1.15608	1.3431
AKT1S1	19	49869033	49878460	9427	-	69.7333	14.7266	11.5189	11.6222	0.271608	0.481098	0.889853	-0.168361	-1.12378	10.9448	12.2996	-1.39328	1.10325
AKT2	19	40230317	40285537	55220	-	100.336	21.0102	16.5771	16.7227	0.104465	0.269894	1.16717	0.223018	1.16717	18.0126	15.4327	-1.03653	1.41206
AKT3	1	243488233	243851080	362847	-	2535.54	437.422	422.475	422.591	0.499722	0.69069	1.02363	0.0336907	1.02363	427.525	417.657	-1.05107	1.10133
AKTIP	16	53491040	53504412	13372	-	48.4421	10.1579	7.9991	8.07368	0.074362	0.219519	1.20935	0.274236	1.20935	8.83873	7.30863	-1.0196	1.49121
AL008721.2	22	25476218	25479972	3754	+	17.9838	3.78258	2.96547	2.9973	0.0744059	0.219601	0.787236	-0.345132	-1.27027	2.64048	3.35412	-1.65352	1.02476
AL009174.1	X	133670971	133671387	416	+	732.74	134.477	121.804	122.123	0.0926756	0.250624	1.09413	0.129784	1.09413	127.613	116.634	-1.01648	1.21685
AL021368.2	6	57908560	57913912	5352	-	51.6192	9.65702	8.57137	8.60321	0.624933	0.78222	1.04177	0.059037	1.04177	8.77921	8.4272	-1.16577	1.26519
AL021707.2	22	38667585	38681848	14263	-	10.0543	2.19146	1.65721	1.67572	0.17943	0.376989	0.803246	-0.316087	-1.24495	1.49288	1.85856	-1.72481	1.11285
AL022311.1	22	37876148	37895564	19416	+	71.3064	12.7033	11.8528	11.8844	0.434015	0.635717	1.0607	0.0850158	1.0607	12.2345	11.5343	-1.11395	1.25328
AL023775.1	6	166701094	166702840	1746	-	41.2176	7.44153	6.85094	6.8696	0.0908496	0.248297	0.864689	-0.209746	-1.15648	6.37111	7.36809	-1.37493	1.02802
AL031133.1	6	149491567	149492290	723	-	6.60865	1.35591	1.07576	1.10144	0.343917	0.556017	0.849803	-0.2348	-1.17674	1.01201	1.19088	-1.83677	1.32645
AL031274.1	1	171339299	171339960	661	+	52.5102	12.2384	8.56692	8.75169	0.0239886	0.108748	0.740727	-0.432987	-1.35003	7.44817	10.0552	-1.73409	-1.05103
AL031282.2	1	1702736	1737689	34953	-	9.24508	1.91147	1.52289	1.54085	0.447845	0.648222	1.13564	0.183502	1.13564	1.63871	1.44299	-1.26201	1.62757
AL031284.1	1	25398721	25399199	478	+	27.2697	5.40259	4.49996	4.54495	0.170766	0.366021	1.17977	0.2385	1.17977	4.91977	4.17013	-1.09481	1.5238
AL031587.5	22	37943050	37944899	1849	+	28.6539	5.64788	4.75742	4.77566	0.850719	0.920941	1.02632	0.0374832	1.02632	4.83769	4.71362	-1.22634	1.29175
AL031658.1	20	32005671	32031592	25921	-	9.69744	2.27467	1.58693	1.61624	0.290347	0.500471	1.23512	0.304651	1.23512	1.78626	1.44622	-1.17461	1.7919
AL031658.2	20	31970181	31970832	651	+	52.0258	9.42758	8.64691	8.67096	0.0814578	0.232444	0.86935	-0.201991	-1.15028	8.06494	9.27698	-1.35148	1.02141
AL031686.1	20	46455033	46496732	41699	-	12.5394	3.27546	1.98502	2.0899	0.0265192	0.115449	1.5999	0.677986	1.5999	2.57212	1.60767	1.06003	2.41473
AL031714.1	16	1317891	1322846	4955	-	6.96535	1.55088	1.14189	1.16089	0.417026	0.621881	1.18575	0.245805	1.18575	1.25955	1.06223	-1.2652	1.77889
AL031729.1	1	27649419	27649611	192	+	33.5874	6.49572	5.56316	5.59791	0.0560275	0.185233	1.21399	0.279756	1.21399	6.13896	5.05685	-1.00745	1.48476
AL031775.1	6	24700907	24701794	887	-	12.3631	2.83805	2.00479	2.06051	0.0197443	0.0962355	1.50282	0.58767	1.50282	2.47447	1.64655	1.09207	2.06806
AL031847.2	1	6159430	6197758	38328	-	140.84	26.2674	23.4351	23.4733	0.490737	0.683464	0.957469	-0.0627022	-1.04442	22.9633	23.9833	-1.1889	1.08992
AL031985.3	1	40464319	40466768	2449	+	50.4917	9.95135	8.37318	8.41529	0.929258	0.96543	1.01324	0.0189742	1.01324	8.47063	8.35995	-1.21666	1.24908
AL033519.3	6	35555873	35556265	392	+	112.314	21.4597	18.6111	18.7191	0.753665	0.865112	1.02353	0.0335576	1.02353	18.9368	18.5014	-1.17804	1.23413
AL034370.1	X	44029332	44030922	1590	+	19.385	3.80737	3.21026	3.23083	0.660853	0.806284	0.945548	-0.0807776	-1.05759	3.14041	3.32125	-1.39224	1.24475
AL034379.1	1	37556247	37556500	253	+	6.48005	1.49409	1.04593	1.08001	0.193194	0.39325	1.32037	0.400944	1.32037	1.22912	0.930893	-1.19733	2.0874
AL034397.1	X	65956289	65957197	908	-	23.1794	4.33548	3.81587	3.86323	0.210348	0.413759	0.855771	-0.224703	-1.16854	3.56298	4.16347	-1.55713	1.14035
AL034550.3	20	32485149	32487020	1871	+	7.75721	1.66418	1.27226	1.29287	0.528221	0.709862	1.1284	0.174285	1.1284	1.37087	1.21487	-1.32391	1.68573
AL035071.1	20	32856621	32858752	2131	+	12.556	2.42839	2.08254	2.09266	0.855464	0.923945	0.97424	-0.0376513	-1.02644	2.06536	2.11997	-1.38848	1.31787
AL035252.4	20	25229150	25231934	2784	+	9.67457	1.88288	1.59207	1.61243	0.63103	0.786835	1.07951	0.110372	1.07951	1.67408	1.55078	-1.34045	1.56208
AL035411.1	1	58630841	58631531	690	-	82.4685	17.2979	13.6304	13.7448	0.116616	0.289681	0.858469	-0.220163	-1.16486	12.698	14.7915	-1.41351	1.04171
AL035456.1	20	10612861	10614230	1369	-	30.2972	6.98341	4.97767	5.04953	0.658445	0.804949	0.920175	-0.12002	-1.08675	4.83961	5.25944	-1.45797	1.2345
AL035458.1	20	34245953	34246538	585	-	105.417	20.9391	17.4579	17.5695	0.125957	0.304429	1.13811	0.186646	1.13811	18.7044	16.4346	-1.04559	1.35436
AL035461.3	20	6000418	6000942	524	+	11.5913	2.39636	1.91237	1.93188	0.878638	0.937435	0.987941	-0.0175039	-1.01221	1.92016	1.9436	-1.42208	1.38799
AL035461.4	20	5950949	6039857	88908	+	283.655	52.7778	47.171	47.2759	0.737273	0.855559	0.983928	-0.0233748	-1.01633	46.8929	47.6589	-1.15147	1.11476
AL049830.1	14	30821419	30821844	425	+	9.40279	2.09509	1.54434	1.56713	0.355217	0.566265	0.846154	-0.241008	-1.18182	1.43654	1.69773	-1.70347	1.21964
AL049830.3	14	30876179	30889809	13630	-	32.9381	6.78181	5.4468	5.48968	0.137086	0.320173	0.843931	-0.244802	-1.18493	5.02504	5.95432	-1.48639	1.05864
AL049838.1	14	57993545	57994526	981	-	10.7775	2.19032	1.76442	1.79624	0.282817	0.492987	1.18078	0.23974	1.18078	1.94515	1.64734	-1.22321	1.70545
AL049840.2	14	103682362	103684016	1654	-	6.90366	1.26077	1.14093	1.15061	0.568387	0.741493	1.09323	0.128601	1.09323	1.20186	1.09936	-1.33789	1.599
AL049840.6	14	103696353	103697164	811	+	10.9135	2.57123	1.7717	1.81892	0.442657	0.64359	0.826454	-0.274993	-1.20999	1.64609	1.99175	-1.82681	1.24776
AL049844.2	6	143858062	143858690	628	-	9.65495	2.11802	1.57835	1.60916	0.161335	0.352475	1.27306	0.348299	1.27306	1.80246	1.41585	-1.13423	1.83823
AL049873.1	14	58794654	58795030	376	+	217.081	40.9428	35.999	36.1802	0.00566915	0.0432905	1.1933	0.254958	1.1933	39.3688	32.9915	1.06504	1.33701
AL049873.2	14	58827679	58828177	498	-	16.9148	3.76566	2.7895	2.81913	0.277844	0.487748	1.17717	0.235318	1.17717	3.04853	2.58972	-1.13759	1.57638
AL050331.1	6	116258493	116259116	623	-	14.6591	4.19887	2.21134	2.44318	0.457584	0.657281	0.893475	-0.162501	-1.11923	2.30572	2.58063	-2.14313	1.71086
AL050341.2	1	40256427	40257968	1541	-	18.4048	3.6015	3.00596	3.06747	0.635236	0.790051	1.06975	0.0972793	1.06975	3.17085	2.96409	-1.34702	1.5415
AL050343.2	1	51793934	51799155	5221	+	15.3643	2.84887	2.55362	2.56072	0.994245	0.996961	0.999691	-0.00044542	-1.00031	2.56032	2.56111	-1.31106	1.31025
AL078621.1	2	113657908	113658676	768	+	172.349	31.6723	28.6602	28.7248	0.227226	0.433352	0.928756	-0.106629	-1.07671	27.6637	29.7858	-1.22215	1.05421
AL078621.3	2	113605867	113607909	2042	-	18.3127	3.93014	2.94377	3.05211	0.00108776	0.0157378	1.67904	0.747638	1.67904	3.82571	2.27851	1.29437	2.17803
AL080250.1	6	75285014	75317526	32512	+	8.5791	1.91263	1.24614	1.42985	0.0286119	0.121677	1.8983	0.924705	1.8983	1.87302	0.986683	-1.07305	3.86678
AL080276.2	6	152983331	152991323	7992	+	38.5617	7.87072	6.21202	6.42694	0.23201	0.439128	0.837744	-0.255419	-1.19368	5.8595	6.99438	-1.76206	1.23664
AL096711.2	6	127438406	127519002	80596	-	1825.9	330.45	303.803	304.317	0.0386003	0.146311	0.913922	-0.129858	-1.09419	290.631	318.004	-1.19062	-1.00557
AL096854.1	6	120462511	120706790	244279	+	11.3204	2.16872	1.86908	1.88673	0.44042	0.641434	1.11815	0.161114	1.11815	1.99197	1.78148	-1.2435	1.55469
AL096870.2	14	24209646	24215988	6342	-	10.2481	2.18681	1.67766	1.70801	0.507124	0.694419	1.13974	0.188702	1.13974	1.81955	1.59647	-1.28809	1.67323
AL109615.4	6	44090787	44095586	4799	-	17.0802	3.48248	2.79297	2.84669	0.185551	0.384386	0.82209	-0.282631	-1.21641	2.56874	3.12464	-1.69941	1.14851
AL109618.1	20	6213699	6215382	1683	+	190.664	36.2877	31.6359	31.7773	0.0192376	0.0948284	0.858012	-0.220929	-1.16548	29.3489	34.2057	-1.31848	-1.03024
AL109766.1	14	44120210	44120762	552	-	6.74239	1.24156	1.11191	1.12373	0.266609	0.476338	1.20497	0.268993	1.20497	1.22819	1.01927	-1.20776	1.7536
AL109918.1	6	52664366	52669156	4790	+	435.344	74.4688	72.5301	72.5574	0.287676	0.497506	0.959471	-0.0596892	-1.04224	71.0566	74.0581	-1.1317	1.04182
AL117339.3	10	38137337	38144400	7063	+	6.84623	1.8008	1.08624	1.14104	0.24823	0.456824	1.39123	0.476364	1.39123	1.32773	0.954351	-1.1995	2.32166
AL118506.1	20	63861212	63864294	3082	-	7.02354	1.62614	1.14344	1.17059	0.968772	0.984338	1.01169	0.0167701	1.01169	1.17739	1.16379	-1.5479	1.5843
AL121594.1	14	35122549	35317475	194926	+	314.261	59.0265	52.0986	52.3768	0.000792392	0.0128279	0.820573	-0.285296	-1.21866	47.2148	57.5388	-1.33872	-1.10937
AL121603.2	14	34874343	34876460	2117	+	39.5045	7.45168	6.54223	6.58409	0.949064	0.973987	0.986768	-0.0192175	-1.01341	6.54023	6.62794	-1.28131	1.24762
AL121871.1	X	92676519	92676955	436	-	41.8296	8.74944	6.91584	6.97159	0.664074	0.80856	1.05879	0.0824153	1.05879	7.17067	6.77252	-1.20029	1.34556
AL121900.1	20	18567453	18744217	176764	+	64.5631	12.0379	10.7359	10.7605	0.779786	0.881215	1.01814	0.0259291	1.01814	10.8572	10.6638	-1.16521	1.20786
AL122020.1	14	90766531	90766990	459	+	16.2205	3.163	2.68848	2.70342	0.748775	0.861268	0.950369	-0.0734406	-1.05222	2.63463	2.77221	-1.39752	1.26224
AL132656.2	10	79660891	79677997	17106	+	6.54812	1.37864	1.06961	1.09135	0.86147	0.927047	1.03757	0.053207	1.03757	1.11148	1.07123	-1.5005	1.61536
AL132656.4	10	79681973	79684095	2122	-	16.7682	3.36779	2.77736	2.7947	0.766207	0.872888	0.957982	-0.0619299	-1.04386	2.73473	2.85468	-1.3876	1.27344
AL132777.1	14	60779978	60780596	618	+	58.9979	11.313	9.76596	9.83298	0.0264846	0.115435	0.820393	-0.285613	-1.21893	8.86282	10.8031	-1.44811	-1.02602
AL132780.4	14	23023083	23024218	1135	-	11.6515	2.31972	1.93062	1.94191	0.715796	0.841992	1.05956	0.0834639	1.05956	1.99807	1.88576	-1.29076	1.4491
AL133243.2	2	32521927	32523548	1621	+	21.695	4.73879	3.57233	3.61584	0.357236	0.568199	1.14657	0.197329	1.14657	3.86274	3.36894	-1.16803	1.53553
AL133243.3	2	32526504	32529508	3004	+	10.1175	2.31078	1.63231	1.68625	0.0384526	0.145914	1.48986	0.575172	1.48986	2.018	1.3545	1.02869	2.15776
AL133260.1	6	151099529	151099934	405	+	8.81398	1.72447	1.45903	1.469	0.864907	0.929053	0.962941	-0.054481	-1.03849	1.44126	1.49673	-1.47175	1.36469
AL133268.1	6	25140003	25141404	1401	+	51.8859	9.35512	8.62426	8.64765	0.22586	0.43239	0.906027	-0.142373	-1.10372	8.2213	9.07401	-1.31365	1.07836
AL133338.1	6	100881471	100882988	1517	+	11.3422	2.27467	1.87782	1.89037	0.173705	0.369958	1.21655	0.282795	1.21655	2.07505	1.70568	-1.10292	1.63232
AL133415.1	10	17233325	17234834	1509	-	6.78755	1.95907	1.06483	1.13126	0.59005	0.757617	0.80441	-0.313998	-1.24315	1.00864	1.25388	-2.20557	1.42717
AL133520.1	20	46681676	46682376	700	-	11.3855	2.06759	1.89464	1.89759	0.541015	0.720859	1.08583	0.118803	1.08583	1.97568	1.8195	-1.2254	1.44479
AL135903.1	6	85286076	85290850	4774	+	8.82335	1.79967	1.45454	1.47056	0.684745	0.821849	0.948951	-0.0755944	-1.0538	1.43204	1.50908	-1.52348	1.37191
AL135905.2	6	63572472	63583588	11116	+	988.117	190.472	163.516	164.686	4.92374e-05	0.00218001	1.26291	0.33675	1.26291	183.82	145.553	1.16765	1.36594
AL135925.1	10	79825902	79827603	1701	+	8.4542	1.64484	1.39557	1.40903	0.796097	0.891251	0.954464	-0.0672376	-1.04771	1.3762	1.44186	-1.51361	1.3789
AL136116.3	6	143342246	143343384	1138	+	6.2633	1.41205	1.00903	1.04388	0.0499884	0.171938	1.49431	0.579475	1.49431	1.25075	0.837013	-1.01992	2.27742
AL136126.1	11	33237008	33237410	402	+	33.208	6.7197	5.48121	5.53467	0.206489	0.408948	0.850484	-0.233645	-1.1758	5.08748	5.98186	-1.50292	1.0871
AL136295.1	14	24189157	24213474	24317	-	51.1667	13.6841	8.03127	8.52778	0.490361	0.683083	0.951315	-0.0720044	-1.05118	8.31501	8.74054	-1.73398	1.56925
AL136295.5	14	24147548	24166453	18905	+	10.1629	2.37588	1.45941	1.69382	0.0843128	0.237202	0.645647	-0.631183	-1.54883	1.3291	2.05855	-3.44001	1.434
AL137058.2	13	52600042	52642543	42501	+	25.4962	4.74988	4.21862	4.24936	0.618528	0.778078	1.057	0.0799783	1.057	4.36711	4.1316	-1.23091	1.37524
AL137191.1	14	63122888	63178191	55303	-	44.9134	8.17989	7.46459	7.48556	0.120388	0.295429	0.876334	-0.190448	-1.14112	6.9922	7.97893	-1.35725	1.04231
AL137845.2	X	95973328	95974316	988	-	52.1168	9.86008	8.65877	8.68613	0.591411	0.758611	0.949566	-0.0746597	-1.05311	8.46143	8.91084	-1.27118	1.14619
AL138478.1	14	89156743	89157575	832	+	21.7035	6.45483	3.30441	3.61724	0.568679	0.741803	1.19159	0.252884	1.19159	3.93346	3.30103	-1.54461	2.19316
AL138752.1	9	37836044	37836395	351	+	9.04587	1.79035	1.49976	1.50765	0.303368	0.515657	0.853426	-0.228662	-1.17175	1.38842	1.62687	-1.61262	1.17453
AL138756.1	9	112028570	112039144	10574	-	109.19	21.8454	18.0642	18.1984	0.0273629	0.117951	1.20763	0.272182	1.20763	19.91	16.4868	1.02998	1.41592
AL138921.2	10	100190036	100190748	712	+	7.57123	1.66657	1.23412	1.26187	0.754125	0.865419	0.931567	-0.102269	-1.07346	1.21716	1.30658	-1.66421	1.44423
AL139095.2	6	7338839	7339569	730	-	121.507	23.0896	20.1665	20.2512	0.162993	0.354613	1.11185	0.152966	1.11185	21.3238	19.1786	-1.04832	1.29595
AL139099.2	14	49620815	49623481	2666	-	255.642	47.3329	42.4913	42.6069	0.0145615	0.0793099	0.876528	-0.190127	-1.14086	39.8035	45.4104	-1.26087	-1.03228
AL139100.2	6	34744176	34744674	498	+	9.15705	1.84473	1.51395	1.52617	0.801779	0.89452	0.957953	-0.0619733	-1.04389	1.4934	1.55895	-1.48055	1.35866
AL139232.1	6	83852312	83854168	1856	-	7.22938	1.66406	1.17665	1.2049	0.197134	0.398488	1.30919	0.38868	1.30919	1.36623	1.04356	-1.15328	1.97672
AL139274.2	6	87151159	87155286	4127	-	10.1743	2.13251	1.67421	1.69572	0.252576	0.461352	1.20075	0.26393	1.20075	1.8504	1.54104	-1.17567	1.69506
AL139300.1	14	103562962	103685925	122963	+	47.389	12.4322	7.45041	7.89817	0.96526	0.983188	0.935117	-0.096781	-1.06938	7.63335	8.16299	-1.7717	1.54925
AL139351.3	20	48025245	48060272	35027	+	14.6836	3.2698	2.37141	2.44727	0.0325869	0.131703	1.44628	0.532349	1.44628	2.89373	2.00081	1.01839	2.05396
AL139353.2	14	31420286	31452884	32598	+	11.4312	3.0922	1.79593	1.9052	0.0019036	0.0221463	1.89396	0.921407	1.89396	2.49373	1.31668	1.3495	2.65809
AL139393.3	6	160990318	160992343	2025	-	63.1503	14.1413	10.2719	10.525	0.00141369	0.0184336	0.676084	-0.564726	-1.47911	8.491	12.5591	-1.8119	-1.20744
AL157392.3	10	13631143	13668446	37303	+	85.4699	16.6173	14.1758	14.245	0.931528	0.966345	0.998026	-0.00285106	-1.00198	14.2309	14.2591	-1.20796	1.2032
AL158050.1	6	51410081	51410538	457	-	40.3829	8.18183	6.68969	6.73048	0.388696	0.597886	0.906244	-0.142028	-1.10346	6.39945	7.06151	-1.37566	1.1298
AL158206.1	9	19453209	19455174	1965	+	45.1407	8.72391	7.49441	7.52344	0.10382	0.26879	1.15637	0.209603	1.15637	8.06901	6.97788	-1.03476	1.38367
AL158212.3	10	112823490	112827727	4237	+	57.4893	11.8468	9.44947	9.58155	0.00512163	0.0406621	1.34576	0.428416	1.34576	10.9938	8.16927	1.11876	1.61881
AL158214.2	1	230692533	230696889	4356	-	8.10795	1.86342	1.31904	1.35132	0.175254	0.371972	1.29112	0.368627	1.29112	1.52303	1.17962	-1.15761	1.92973
AL158801.6	14	55229217	55229682	465	+	50.3324	9.80859	8.3242	8.38873	0.542352	0.721792	1.06886	0.0960779	1.06886	8.66795	8.1095	-1.1762	1.34377
AL160006.1	1	110058340	110062556	4216	+	90.7846	16.346	15.1089	15.1308	0.729847	0.850259	0.978879	-0.0307979	-1.02158	14.9693	15.2923	-1.18175	1.13236
AL161457.2	9	68393881	68406501	12620	-	16.2611	3.61873	2.61911	2.71019	0.400368	0.608054	1.14761	0.19863	1.14761	2.89646	2.52391	-1.33024	1.75193
AL161665.1	14	32149176	32158009	8833	-	159.566	31.8886	26.3487	26.5943	0.0163192	0.0851915	0.814261	-0.296437	-1.22811	23.8717	29.317	-1.44231	-1.04572
AL161772.1	13	20699307	20703719	4412	-	21.961	4.61343	3.59625	3.66017	0.0188589	0.0937086	1.37499	0.459418	1.37499	4.23807	3.08226	1.06111	1.78171
AL161787.1	9	87525302	87525476	174	+	11.3176	2.5692	1.8479	1.88627	0.280755	0.491159	1.20628	0.270567	1.20628	2.06263	1.70991	-1.20376	1.75161
AL161891.1	13	33846190	33850826	4636	+	58.2326	10.6655	9.66652	9.70544	0.174044	0.370508	0.892591	-0.163929	-1.12033	9.15463	10.2562	-1.33882	1.06666
AL161909.1	9	19200335	19201047	712	-	7.22305	1.69274	1.16446	1.20384	0.332377	0.545538	1.23909	0.309277	1.23909	1.33239	1.0753	-1.28982	1.98031
AL161945.1	20	52840936	52843776	2840	-	7.70176	1.87523	1.1994	1.28363	0.00138592	0.0182111	0.492185	-1.02273	-2.03176	0.846788	1.72047	-2.9365	-1.40577
AL162231.2	9	34665607	34681982	16375	+	13.1612	2.72231	2.13616	2.19353	0.0520524	0.176757	1.38751	0.472502	1.38751	2.54956	1.8375	-1.02172	1.96701
AL162595.1	1	229256892	229271243	14351	-	110.573	21.0453	18.372	18.4288	0.0961179	0.256596	0.891474	-0.165735	-1.12174	17.3714	19.4862	-1.28845	1.02397
AL353705.3	9	78178263	78179513	1250	+	64.2802	13.5739	10.601	10.7134	0.00819256	0.0547322	1.29208	0.369695	1.29208	12.0786	9.34816	1.08715	1.53564
AL353743.1	9	85805359	85849543	44184	+	55.8796	10.7599	9.27388	9.31327	0.939833	0.97097	1.00948	0.0136081	1.00948	9.35719	9.26935	-1.20702	1.23001
AL353743.2	9	85783668	85805155	21487	-	9.3399	2.29602	1.49033	1.55665	0.0345007	0.136597	1.55909	0.640706	1.55909	1.89674	1.21656	1.0337	2.35152
AL353759.1	6	26160765	26172803	12038	-	6.59259	1.38412	1.07106	1.09876	0.0510126	0.174206	0.688173	-0.539157	-1.45312	0.895808	1.30172	-2.14601	1.01631
AL353763.2	9	41012231	41014134	1903	+	23.55	4.48807	3.88399	3.92501	0.148965	0.335557	1.19253	0.254021	1.19253	4.26966	3.58035	-1.09554	1.55798
AL353796.1	10	30302826	30306067	3241	-	25.9912	4.94255	4.27862	4.33187	0.451427	0.651535	0.913583	-0.130393	-1.09459	4.13624	4.52749	-1.46989	1.22682
AL354714.2	1	160894980	160896077	1097	+	265.04	47.0933	44.127	44.1733	0.756865	0.867102	0.985296	-0.0213705	-1.01492	43.8461	44.5004	-1.13031	1.09731
AL354740.1	6	34248535	34286769	38234	+	282.202	57.5579	46.2127	47.0336	0.115722	0.288297	1.20333	0.267038	1.20333	51.3741	42.6931	-1.06079	1.53604
AL355032.1	14	101677943	101678381	438	+	33.0063	6.20568	5.47998	5.50105	0.952556	0.975656	0.993876	-0.00886181	-1.00616	5.48415	5.51794	-1.25625	1.24091
AL355488.1	1	110370154	110373004	2850	+	29.4441	5.63914	4.88537	4.90735	0.723968	0.84711	0.967212	-0.0480958	-1.0339	4.82555	4.98914	-1.30554	1.22134
AL355802.1	6	43538822	43539704	882	-	11.3839	2.77521	1.81016	1.89731	0.368944	0.578919	0.829135	-0.270321	-1.20608	1.72008	2.07455	-1.98982	1.36794
AL355802.3	6	43519180	43519725	545	-	6.79003	1.57618	1.0895	1.13167	0.0502264	0.172458	0.659314	-0.600962	-1.51673	0.89932	1.36402	-2.32802	1.01198
AL355999.1	1	182837185	182839562	2377	-	6.52857	1.41593	1.06629	1.0881	0.877157	0.936313	1.05986	0.0838786	1.05986	1.11972	1.05647	-1.47394	1.65569
AL356019.2	14	20260480	20264309	3829	-	14.9369	2.86706	2.46801	2.48948	0.215816	0.420546	1.18048	0.239374	1.18048	2.69553	2.28342	-1.13205	1.57755
AL356234.1	6	137705423	137707202	1779	-	22.0625	4.64712	3.65018	3.67709	0.218548	0.423218	1.16775	0.223732	1.16775	3.96164	3.39254	-1.10264	1.50361
AL356273.6	1	185292384	185294373	1989	-	10.8577	2.46422	1.76156	1.80962	0.742997	0.858658	1.12064	0.164319	1.12064	1.91256	1.70667	-1.37279	1.72399
AL356489.2	9	33697459	33700987	3528	+	121.653	22.5912	20.2222	20.2755	0.110601	0.279376	1.1112	0.152114	1.1112	21.3434	19.2076	-1.02764	1.26888
AL356599.1	6	145799409	145887431	88022	+	30.5604	6.25132	4.87552	5.0934	0.0109316	0.0664001	1.5488	0.631154	1.5488	6.1901	3.9967	1.09963	2.18146
AL356653.1	1	44122153	44122513	360	-	57.3359	12.0107	9.38008	9.55598	0.00210661	0.0233686	0.705774	-0.502721	-1.41688	7.90769	11.2043	-1.71492	-1.17064
AL356776.2	6	79077841	79081372	3531	+	14.6234	3.1238	2.41244	2.43724	0.910178	0.956527	1.03014	0.0428461	1.03014	2.47342	2.40105	-1.33719	1.41902
AL356968.2	1	48435967	48437224	1257	+	77.6142	15.6642	12.8426	12.9357	0.0185002	0.0927711	1.22562	0.293509	1.22562	14.247	11.6244	1.04347	1.43956
AL358115.1	1	165889725	165900996	11271	-	6.6425	1.57312	1.02809	1.10708	0.00133731	0.0178484	0.475367	-1.07289	-2.10364	0.71341	1.50076	-3.09325	-1.43063
AL358781.1	9	131497479	131500192	2713	-	397.442	77.4471	66.0139	66.2403	0.278111	0.487977	1.07248	0.100948	1.07248	68.5568	63.9237	-1.06155	1.221
AL358942.1	6	112616703	112617881	1178	-	143.992	29.2668	23.8115	23.9987	0.00203671	0.0229635	0.792946	-0.334705	-1.26112	21.2272	26.7701	-1.42908	-1.1129
AL359263.1	X	93222220	93225016	2796	-	43.7098	7.69133	7.26568	7.28497	0.341489	0.554264	1.08441	0.116915	1.08441	7.57999	6.98995	-1.11278	1.30857
AL359504.1	1	84076331	84077932	1601	-	9.41315	2.03774	1.541	1.56886	0.814182	0.901086	1.0545	0.0765565	1.0545	1.61047	1.52724	-1.41181	1.56988
AL359643.3	6	5003774	5045667	41893	+	13.8806	3.27783	2.17781	2.31344	0.00313952	0.0303541	1.81519	0.860119	1.81519	2.98334	1.64354	1.26294	2.60892
AL359715.1	6	80441295	80466675	25380	+	6.61385	1.61896	1.04888	1.10231	0.945454	0.973064	0.931611	-0.102201	-1.07341	1.06328	1.14134	-1.90026	1.64924
AL359918.2	1	240142670	240145390	2720	-	46.0775	8.68269	7.64958	7.67958	0.700361	0.832452	1.03063	0.0435332	1.03063	7.79544	7.56372	-1.18932	1.26331
AL365203.2	10	32887255	32889312	2057	-	12.7676	2.47132	2.10724	2.12793	0.846449	0.917926	0.963902	-0.0530421	-1.03745	2.08882	2.16704	-1.44435	1.34196
AL365205.1	6	41780349	41790142	9793	+	10.2603	2.01913	1.67276	1.71004	0.118314	0.292505	1.29397	0.371804	1.29397	1.92918	1.4909	-1.11776	1.87153
AL365217.1	6	65302522	65304958	2436	+	64.888	13.5299	10.709	10.8147	0.863793	0.928401	1.00712	0.0102419	1.00712	10.853	10.7763	-1.25976	1.27777
AL365357.1	1	178411616	178411973	357	+	70.5347	13.8284	11.7129	11.7558	0.282354	0.492842	1.09631	0.132649	1.09631	12.2959	11.2157	-1.0823	1.30079
AL365440.1	1	158523672	158525839	2167	+	24.4365	4.49279	4.0594	4.07276	0.518685	0.702322	0.929181	-0.105969	-1.07622	3.92325	4.22227	-1.35841	1.17282
AL390039.1	X	107131659	107132270	611	+	84.644	15.7618	14.0786	14.1073	0.549992	0.727192	1.04612	0.0650455	1.04612	14.4253	13.7894	-1.11474	1.21994
AL390195.2	1	111438638	111441365	2727	-	25.6444	6.2723	4.11449	4.27407	0.918413	0.960309	0.988971	-0.0160002	-1.01115	4.25037	4.29777	-1.55049	1.51648
AL390728.1	1	247229940	247231881	1941	+	9.17278	2.23896	1.46906	1.5288	0.061205	0.194529	0.679093	-0.558319	-1.47255	1.23661	1.82098	-2.24505	1.03534
AL390728.4	1	247189851	247210857	21006	-	97.9685	18.5218	16.2544	16.3281	0.893763	0.94637	1.00758	0.010898	1.00758	16.3898	16.2664	-1.18742	1.2055
AL390728.6	1	247187281	247188527	1246	-	21.7307	5.2852	3.49362	3.62178	0.215952	0.420645	0.794993	-0.330987	-1.25787	3.20814	4.03543	-1.86859	1.18097
AL391058.1	1	113449700	113450729	1029	+	243.239	45.2664	40.425	40.5399	0.48617	0.679573	0.958233	-0.0615517	-1.04359	39.6752	41.4045	-1.19286	1.09529
AL391069.2	1	151346967	151348028	1061	+	20.6199	4.99234	3.26128	3.43664	0.00507326	0.0403959	1.70655	0.771083	1.70655	4.33378	2.5395	1.20792	2.41102
AL391684.1	10	99430919	99463260	32341	+	11.1023	2.58956	1.82275	1.85038	0.60331	0.766728	0.893144	-0.163036	-1.11964	1.74593	1.95482	-1.60609	1.28119
AL391807.1	6	68627879	68635162	7283	-	10.5413	2.14271	1.69674	1.75688	0.0824383	0.234224	0.732115	-0.449858	-1.36591	1.48517	2.0286	-2.0548	1.10136
AL391834.2	9	19375451	19375997	546	+	15.7929	3.2815	2.585	2.63215	0.0557838	0.184891	1.32639	0.407506	1.32639	3.00144	2.26287	-1.02089	1.79607
AL392083.1	10	1290018	1293003	2985	-	7.68362	1.71172	1.25498	1.2806	0.392266	0.600808	1.19898	0.261805	1.19898	1.39648	1.16473	-1.25995	1.81124
AL392172.1	1	222815022	222837385	22363	+	27.8086	5.4469	4.6029	4.63477	0.202238	0.404056	0.858501	-0.220108	-1.16482	4.2819	4.98765	-1.4747	1.08689
AL445305.1	1	214482813	214483388	575	-	6.85744	1.45011	1.10511	1.14291	0.138054	0.321496	0.740836	-0.432773	-1.34983	0.972759	1.31306	-2.11846	1.16269
AL445433.1	1	99008218	99008475	257	+	9.0328	2.10985	1.46018	1.50547	0.0260291	0.114636	0.659544	-0.600459	-1.5162	1.19662	1.81431	-2.17416	-1.05735
AL445487.1	9	107169569	107171149	1580	-	8.26351	1.78593	1.34906	1.37725	0.204309	0.406229	0.784626	-0.349923	-1.27449	1.21104	1.54346	-1.88573	1.16093
AL445524.1	1	231520729	231528619	7890	-	24.8528	4.59665	4.13487	4.14213	0.60515	0.768229	1.05632	0.0790458	1.05632	4.25557	4.02868	-1.18078	1.31752
AL445524.2	1	231363797	231528604	164807	-	99.0914	22.9355	16.1557	16.5152	0.0384049	0.145855	1.31514	0.395221	1.31514	18.7633	14.2671	1.02336	1.69012
AL450306.1	10	77782866	77793177	10311	+	94.8901	18.4922	15.7115	15.815	0.249386	0.457714	1.10638	0.145848	1.10638	16.6137	15.0163	-1.09048	1.33483
AL450405.1	6	117998975	117999449	474	+	769.142	146.896	127.898	128.19	0.24919	0.457661	1.06454	0.0902357	1.06454	132.198	124.183	-1.04714	1.18667
AL450998.1	1	15828232	15828670	438	+	9.48204	2.9486	1.43422	1.58034	0.0292353	0.123516	1.88447	0.914162	1.88447	2.06492	1.09576	1.11189	3.19388
AL512625.1	9	62897368	62900105	2737	+	33.7258	6.77323	5.56429	5.62096	0.0237493	0.107988	1.28273	0.359213	1.28273	6.31715	4.92478	1.04062	1.58116
AL512844.1	1	105891739	105893518	1779	+	181.853	34.8074	30.1898	30.3088	0.0233347	0.106997	0.86387	-0.211113	-1.15758	28.0952	32.5224	-1.30598	-1.02604
AL513175.1	1	192246708	192247488	780	-	119.091	21.2378	19.8097	19.8485	0.142641	0.327367	0.912885	-0.131496	-1.09543	18.9446	20.7525	-1.24584	1.03823
AL513175.2	1	192247505	192247948	443	+	55.7128	10.2237	9.24087	9.28546	0.0606389	0.19368	0.851922	-0.231206	-1.17382	8.543	10.0279	-1.39358	1.01142
AL513534.3	10	68698500	68700795	2295	+	31.211	6.83092	5.11539	5.20183	0.218209	0.422921	0.833263	-0.263156	-1.2001	4.72872	5.67494	-1.60781	1.11635
AL513550.1	6	99424922	99432324	7402	+	46.4393	8.68927	7.71506	7.73988	0.105815	0.272192	1.14898	0.200356	1.14898	8.27646	7.2033	-1.03503	1.3664
AL583856.1	6	70608234	70609335	1101	-	47.5735	8.76227	7.90307	7.92892	0.105218	0.271001	0.87131	-0.198742	-1.1477	7.38365	8.47419	-1.36439	1.03582
AL589182.3	14	19072333	19075342	3009	+	10.1511	2.48867	1.62017	1.69185	0.167538	0.36167	1.36052	0.444154	1.36052	1.95024	1.43345	-1.1594	2.14606
AL589674.1	6	142062717	142063054	337	+	10.4335	2.00696	1.7182	1.73891	0.717533	0.843107	0.942907	-0.0848126	-1.06055	1.68782	1.79001	-1.52051	1.35184
AL589743.1	14	19268853	19337731	68878	-	368.664	66.3878	61.3387	61.4441	0.0853885	0.239243	0.919051	-0.121784	-1.08808	58.8522	64.0359	-1.20092	1.01436
AL590132.1	1	210858125	211134147	276022	-	40.2764	8.00488	6.62831	6.71273	0.701313	0.832925	1.06535	0.091333	1.06535	6.92514	6.50032	-1.24085	1.40834
AL590399.1	9	62374128	62376837	2709	-	26.1024	5.68766	4.27224	4.3504	0.0920635	0.249491	1.26341	0.337322	1.26341	4.85669	3.84412	-1.05697	1.68714
AL590714.1	1	161153760	161159350	5590	-	7.21101	1.47897	1.18712	1.20183	0.75063	0.862654	0.947212	-0.0782402	-1.05573	1.16925	1.23442	-1.56645	1.40544
AL590867.2	6	153282287	153282734	447	-	572.935	148.544	86.3885	95.4891	2.94471e-08	1.33494e-05	0.409198	-1.28913	-2.44381	55.4556	135.523	-2.8036	-2.13018
AL591135.1	6	80064286	80070200	5914	-	51.2058	9.77521	8.48516	8.53429	0.555206	0.730977	0.947014	-0.0785416	-1.05595	8.30204	8.76654	-1.30695	1.17212
AL591684.2	10	47517816	47553515	35699	-	8.03708	1.95467	1.18984	1.33951	0.348192	0.55994	1.14945	0.200939	1.14945	1.43265	1.24638	-1.94237	2.56632
AL591846.2	1	206695837	206696270	433	-	73.7471	14.4595	12.2382	12.2912	0.839831	0.914615	1.02205	0.0314675	1.02205	12.4252	12.1571	-1.17834	1.23088
AL591848.4	1	246772301	246775773	3472	+	14.6038	2.8907	2.40761	2.43397	0.542804	0.722089	1.11251	0.153817	1.11251	2.5636	2.30434	-1.23892	1.53338
AL592078.2	1	154564855	154567749	2894	-	15.0511	3.36457	2.47786	2.50852	0.17859	0.376154	1.23117	0.300026	1.23117	2.76842	2.24862	-1.09653	1.66209
AL592148.3	1	222658867	222661513	2646	-	9.19373	1.84977	1.50388	1.53229	0.258889	0.467954	1.20799	0.272614	1.20799	1.67663	1.38795	-1.21821	1.77768
AL592293.2	9	15055057	15056053	996	+	76.8628	15.548	12.7358	12.8105	0.0411019	0.152188	0.841336	-0.249245	-1.18859	11.7066	13.9143	-1.39714	-1.01116
AL592424.1	1	151130075	151131611	1536	-	6.15177	1.41223	1.00086	1.0253	0.804092	0.895919	1.00958	0.0137528	1.00958	1.03018	1.02041	-1.58189	1.61234
AL592435.1	1	163244505	163321895	77390	-	28.3182	5.53902	4.68438	4.7197	0.0617219	0.19576	1.2286	0.297016	1.2286	5.20382	4.23557	-1.01318	1.52935
AL592437.2	9	105758164	105760756	2592	+	23.7958	5.23048	3.87771	3.96597	0.00486489	0.0391726	1.47638	0.56206	1.47638	4.7289	3.20304	1.157	1.88391
AL596087.1	1	166275629	166277598	1969	-	301.56	55.1939	50.0849	50.26	0.0264675	0.115435	0.879273	-0.185618	-1.1373	47.0313	53.4888	-1.27261	-1.01638
AL596202.1	6	155253139	155256725	3586	-	56.0628	10.0207	9.33105	9.34381	0.662867	0.807829	1.03631	0.0514615	1.03631	9.51044	9.17718	-1.14036	1.22468
AL596244.1	9	121815674	121819453	3779	-	22.6447	4.94255	3.67834	3.77412	0.199304	0.400403	0.815154	-0.294856	-1.22676	3.38978	4.15846	-1.75472	1.16597
AL603766.1	6	149112009	149112673	664	-	29.3389	5.52007	4.87457	4.88981	0.707979	0.83654	0.967513	-0.0476465	-1.03358	4.80907	4.97055	-1.2912	1.20867
AL627402.1	X	41675760	41676495	735	-	49.5093	10.0047	8.19284	8.25155	0.458618	0.658166	0.925072	-0.112362	-1.081	7.93038	8.57271	-1.34952	1.15486
AL645568.1	1	173417793	173489408	71615	-	6.76757	1.38089	1.1114	1.12793	0.11848	0.292543	0.753741	-0.407859	-1.32672	0.969545	1.28631	-1.91811	1.08973
AL645608.2	1	911435	914949	3514	+	12.5631	2.78148	2.07215	2.09385	0.608865	0.770931	1.10126	0.139152	1.10126	2.19475	1.99295	-1.26067	1.5289
AL645608.3	1	1008076	1008230	154	-	7.06457	1.54056	1.15198	1.17743	0.688095	0.824055	0.95763	-0.0624594	-1.04424	1.15194	1.20291	-1.63006	1.49486
AL662795.2	6	30282349	30286055	3706	-	155.435	30.7068	25.7494	25.9058	0.0309675	0.127857	1.1771	0.235242	1.1771	28.0132	23.7984	1.01763	1.36157
AL662797.2	6	30723105	30723878	773	-	17.5732	4.12217	2.8597	2.92886	0.571786	0.744642	1.11255	0.153869	1.11255	3.0849	2.77282	-1.30894	1.62016
AL662884.1	6	32184733	32185883	1150	-	40.0427	10.3773	6.29831	6.67379	0.0252746	0.112442	0.624648	-0.678885	-1.6009	5.13191	8.21568	-2.35566	-1.08797
AL662899.4	6	31666102	31673547	7445	+	13.3651	3.35616	2.16348	2.22751	0.837428	0.914194	0.985102	-0.0216546	-1.01512	2.2108	2.24423	-1.54212	1.49651
AL663058.1	1	233836080	233836433	353	-	35.8121	7.24438	5.89781	5.96868	0.480958	0.675447	1.09993	0.137418	1.09993	6.25272	5.68463	-1.19558	1.44648
AL663070.2	1	39962680	39963405	725	+	10.9684	2.282	1.80881	1.82806	0.868491	0.931431	0.988046	-0.0173503	-1.0121	1.81707	1.83905	-1.43262	1.39858
AL669831.1	1	725885	778627	52742	-	9.0462	1.88228	1.49283	1.5077	0.112152	0.28157	1.28666	0.363636	1.28666	1.69671	1.31869	-1.06931	1.77024
AL670729.3	1	228357012	228368555	11543	-	11.5305	2.11829	1.91849	1.92174	0.496293	0.688042	0.913262	-0.130899	-1.09498	1.83462	2.00886	-1.45458	1.21319
AL672207.1	X	101778969	101780539	1570	-	48.3712	9.19948	8.03414	8.06186	0.999534	0.999952	0.997427	-0.00371631	-1.00258	8.05148	8.07224	-1.22133	1.21506
AL691432.2	1	1613758	1615796	2038	-	9.70555	1.84009	1.60245	1.61759	0.322518	0.535073	1.15907	0.212963	1.15907	1.73677	1.49842	-1.21141	1.62745
AL731556.1	10	77730766	77734770	4004	+	22.2866	4.99401	3.60856	3.71443	0.0367233	0.142128	1.4099	0.495593	1.4099	4.34621	3.08264	1.02155	1.94589
AL731577.2	10	124917143	124942882	25739	+	8.04761	1.98664	1.30282	1.34127	0.726121	0.848607	0.907865	-0.139451	-1.10149	1.2765	1.40604	-1.73589	1.43076
AL732414.1	1	231021611	231022184	573	+	13.2065	2.77697	2.14672	2.20108	0.136363	0.319143	0.780023	-0.358411	-1.28201	1.92907	2.47309	-1.85186	1.12674
AL807761.2	9	107116829	107117558	729	+	12.001	2.86394	1.96236	2.00017	0.526175	0.708102	1.14915	0.200572	1.14915	2.13898	1.86135	-1.26253	1.66724
AL845472.2	9	41269916	41273998	4082	-	49.5403	10.2355	8.16009	8.25672	0.0131659	0.0745263	0.769568	-0.37788	-1.29943	7.18153	9.3319	-1.57934	-1.06913
AL928654.1	14	105416884	105419740	2856	-	10.109	1.96846	1.67585	1.68484	0.970024	0.984943	0.998733	-0.00182906	-1.00127	1.68377	1.6859	-1.38717	1.38366
AL928970.1	9	27657	30892	3235	+	7.0678	1.34755	1.15464	1.17797	0.232448	0.439435	0.811538	-0.30127	-1.23223	1.05542	1.30052	-1.86269	1.22676
AL929602.1	14	19324708	19327717	3009	-	8.64908	2.15851	1.30944	1.44151	0.0780091	0.226258	0.644811	-0.633051	-1.55084	1.13023	1.7528	-2.91524	1.2121
ALAD	9	113386312	113401291	14979	-	102.785	18.785	17.1069	17.1308	0.533833	0.714861	1.04141	0.0585362	1.04141	17.4783	16.7833	-1.10235	1.19553
ALAS1	3	52198086	52214328	16242	+	194.297	36.5005	32.2351	32.3828	0.232779	0.439876	1.08785	0.121484	1.08785	33.7454	31.0202	-1.07	1.26627
ALCAM	3	105366909	105576901	209992	+	273.418	52.9463	45.4215	45.5697	0.12023	0.295095	0.907788	-0.139572	-1.10158	43.3672	47.7723	-1.24714	1.02775
ALDH16A1	19	49453225	49471051	17826	+	10.5438	2.61032	1.70355	1.75729	0.529771	0.711032	1.15134	0.203314	1.15134	1.88091	1.63367	-1.34582	1.784
ALDH18A1	10	95605941	95656712	50771	-	866.555	159.566	144.057	144.426	0.00269595	0.0275055	0.872793	-0.196288	-1.14575	134.616	154.236	-1.23761	-1.0607
ALDH1A3	15	100877714	100916627	38913	+	176.834	38.4694	28.4636	29.4723	6.27703e-07	0.000120236	1.69358	0.760079	1.69358	37.0612	21.8833	1.51683	1.89093
ALDH1B1	9	38392702	38398662	5960	+	502.786	85.9425	83.7691	83.7977	0.718297	0.843451	0.986298	-0.0199043	-1.01389	83.2196	84.3757	-1.10266	1.07265
ALDH1L2	12	105019784	105107644	87860	-	1051.61	193.738	175.014	175.268	0.0505962	0.173153	1.08777	0.121372	1.08777	182.636	167.9	1.00072	1.18239
ALDH2	12	111766887	111817533	50646	+	303.372	58.7085	50.3248	50.562	0.00183873	0.0215575	1.19951	0.262447	1.19951	55.1483	45.9756	1.08868	1.32162
ALDH3A2	17	19648136	19685761	37625	+	401.512	69.5978	66.87	66.9187	0.203827	0.405625	0.948083	-0.0769153	-1.05476	65.1353	68.7021	-1.15193	1.03543
ALDH4A1	1	18871430	18902725	31295	-	14.3488	3.38054	2.33744	2.39147	0.0620351	0.19638	1.37239	0.456692	1.37239	2.76686	2.01608	-1.00974	1.9018
ALDH5A1	6	24494867	24537208	42341	+	279.503	53.9564	46.0901	46.5838	3.05476e-05	0.00159817	1.33545	0.417329	1.33545	53.2748	39.8927	1.21791	1.46434
ALDH6A1	14	74056847	74084493	27646	-	166.771	31.3428	27.6921	27.7951	0.0172924	0.08888	1.16168	0.216208	1.16168	29.874	25.7163	1.03295	1.30645
ALDH7A1	5	126531200	126595363	64163	-	505.223	94.0452	84.0727	84.2038	0.0729482	0.217181	0.919826	-0.120567	-1.08716	80.6874	87.7202	-1.19139	1.00801
ALDH7A1P1	5	77290268	77291801	1533	+	98.7313	19.1772	16.389	16.4552	0.845722	0.917869	0.981204	-0.0273743	-1.01916	16.2991	16.6113	-1.211	1.16591
ALDH9A1	1	165662216	165698864	36648	-	466.646	85.7254	77.579	77.7743	0.00651825	0.0471526	1.14014	0.189216	1.14014	82.8673	72.6814	1.04629	1.24242
ALDOA	16	30064164	30072208	8044	+	531.678	112.163	87.0752	88.613	0.203117	0.404687	0.881328	-0.182248	-1.13465	83.0234	94.2026	-1.45398	1.12937
ALDOC	17	28573115	28576949	3834	-	24.3258	6.03355	3.89869	4.0543	0.00343193	0.0319468	1.64143	0.714951	1.64143	5.03882	3.06978	1.23831	2.17578
ALG1	16	5033923	5087380	53457	+	51.5445	10.4208	8.4297	8.59075	0.119024	0.293247	0.829437	-0.269795	-1.20564	7.78982	9.39169	-1.59437	1.09687
ALG10	12	34022468	34029695	7227	+	159.859	29.5888	26.584	26.6431	0.582031	0.752124	0.965684	-0.0503768	-1.03554	26.178	27.1083	-1.18584	1.10585
ALG10B	12	38316762	38329722	12960	+	519.235	98.7779	86.181	86.5392	0.755537	0.866311	1.02127	0.0303666	1.02127	87.4499	85.6285	-1.13234	1.18103
ALG11	13	52012398	52033601	21203	+	758.937	131.12	126.445	126.489	0.992107	0.996356	0.999412	-0.000849179	-1.00059	126.452	126.527	-1.08448	1.08321
ALG12	22	49900229	49918439	18210	-	28.3583	5.68752	4.69759	4.72639	0.324857	0.537281	1.12262	0.166875	1.12262	4.99943	4.45335	-1.12943	1.42341
ALG13	X	111665811	111760650	94839	+	226.118	40.1859	37.6478	37.6864	0.51316	0.698694	1.03212	0.0456106	1.03212	38.2821	37.0907	-1.08043	1.15095
ALG14	1	94974405	95072952	98547	-	96.2771	17.1163	16.0328	16.0462	0.917996	0.960292	1.00803	0.0115439	1.00803	16.1104	15.982	-1.1364	1.15474
ALG2	9	99216425	99221943	5518	-	171.723	30.8015	28.5809	28.6205	0.0753484	0.220883	1.09871	0.135813	1.09871	29.9666	27.2743	-1.01171	1.2213
ALG3	3	184242301	184249549	7248	-	85.7064	18.0551	14.0927	14.2844	0.420427	0.625307	0.912891	-0.131485	-1.09542	13.6339	14.9349	-1.40789	1.17329
ALG5	13	36949738	37000262	50524	-	183.552	32.4131	30.5553	30.5919	0.237067	0.444669	0.939612	-0.0898627	-1.06427	29.6395	31.5444	-1.18959	1.05026
ALG6	1	63367575	63438554	70979	+	199.187	35.5403	33.1562	33.1978	0.136542	0.319341	1.08046	0.111652	1.08046	34.4818	31.9139	-1.0286	1.20079
ALG8	11	78100936	78139654	38718	-	382.094	66.6224	63.6529	63.6824	0.864757	0.929039	0.992665	-0.0106213	-1.00739	63.448	63.9168	-1.10302	1.0869
ALG9	11	111782195	111871582	89387	-	374.136	68.5385	62.2859	62.356	0.195873	0.396823	0.941379	-0.0871519	-1.06227	60.4731	64.2388	-1.1684	1.03543
ALK	2	29192774	29921587	728813	-	128.687	29.8251	20.9575	21.4478	0.000339853	0.00748084	1.48089	0.566468	1.48089	25.6053	17.2904	1.25591	1.74619
ALKBH1	14	77672404	77708024	35620	-	128.472	22.2915	21.397	21.412	0.370936	0.580923	0.95186	-0.0711788	-1.05057	20.8839	21.9401	-1.18196	1.0709
ALKBH2	12	109088188	109093632	5444	-	153.538	32.0929	25.377	25.5896	0.144328	0.329615	1.1459	0.196477	1.1459	27.3295	23.8498	-1.0482	1.37638
ALKBH3	11	43880811	43920275	39464	+	56.2245	10.7928	9.31651	9.37074	0.414108	0.619093	0.92333	-0.115081	-1.08304	8.9972	9.74429	-1.3297	1.13362
ALKBH4	7	102456238	102464864	8626	-	37.7692	7.25194	6.25755	6.29486	0.179646	0.377108	1.15277	0.205106	1.15277	6.74158	5.84815	-1.07218	1.42479
ALKBH5	17	18183078	18209955	26877	+	248.606	47.4977	41.305	41.4343	0.0165663	0.0860021	1.14611	0.196743	1.14611	44.2552	38.6135	1.03162	1.2733
ALKBH6	19	36009120	36014240	5120	-	9.22701	1.7973	1.52906	1.53784	0.752554	0.864274	1.04991	0.0702597	1.04991	1.57527	1.5004	-1.33332	1.46972
ALKBH8	11	107502726	107565747	63021	-	280.112	48.7534	46.6497	46.6853	0.183332	0.382	0.941996	-0.0862069	-1.06158	45.2909	48.0797	-1.1657	1.03439
ALMS1	2	73385758	73625167	239409	+	945.943	180.719	157.03	157.657	0.114658	0.286548	0.907641	-0.139807	-1.10176	150.024	165.29	-1.24807	1.02818
ALMS1-IT1	2	73456764	73459483	2719	+	8.94849	2.27704	1.42237	1.49141	0.181986	0.380244	0.722161	-0.469608	-1.38473	1.2508	1.73203	-2.23347	1.16479
ALPK1	4	112285509	112442622	157113	+	52.8336	9.98458	8.74719	8.80561	0.0388194	0.146978	1.20839	0.273092	1.20839	9.63655	7.97467	1.00832	1.44816
ALPK2	18	58481247	58629092	147845	-	10.3043	2.84331	1.39559	1.71739	4.42667e-05	0.00204771	3.48718	1.80206	3.48718	2.66932	0.765464	2.26924	5.35883
ALPL	1	21509397	21578411	69014	+	13.8273	4.23635	2.11083	2.30455	0.0908304	0.248297	1.6867	0.754201	1.6867	2.89357	1.71553	-1.01437	2.88584
ALS2	2	201700267	201780957	80690	-	328.256	58.523	54.6124	54.7094	0.136255	0.318974	1.07876	0.109379	1.07876	56.7823	52.6365	-1.02923	1.19775
ALX1	12	85280220	85301785	21565	+	52.0045	9.10786	8.65546	8.66742	0.404975	0.611823	0.937954	-0.0924112	-1.06615	8.38992	8.94492	-1.2603	1.10876
ALYREF	17	81887835	81891587	3752	-	413.114	84.811	68.1875	68.8523	0.35755	0.568535	0.933919	-0.0986306	-1.07076	66.4996	71.2049	-1.30548	1.13864
AMACR	5	33986165	34008105	21940	-	88.7517	17.2961	14.6805	14.7919	0.00277763	0.0280652	1.26886	0.34353	1.26886	16.5448	13.0391	1.10843	1.45251
AMBRA1	11	46396414	46594126	197712	-	147.369	28.4129	24.4848	24.5615	0.413882	0.618889	1.06133	0.0858751	1.06133	25.2923	23.8308	-1.09018	1.228
AMD1	6	110874770	110898880	24110	+	2009.83	382.031	332.464	334.971	0.000115898	0.00376185	0.792814	-0.334945	-1.26133	296.26	373.682	-1.37554	-1.1566
AMER1	X	64185117	64205709	20592	-	169.836	33.9416	28.143	28.306	0.00726977	0.0504375	0.828651	-0.271163	-1.20678	25.6537	30.9583	-1.36586	-1.06623
AMER2	13	25161684	25172289	10605	-	51.2605	9.414	8.51498	8.54342	0.0679134	0.207742	1.16258	0.217329	1.16258	9.18569	7.90114	-1.01352	1.36986
AMER3	2	130755435	130768135	12700	+	217.042	41.8919	36.06	36.1736	0.0935317	0.251887	1.11098	0.151832	1.11098	38.0753	34.2719	-1.01874	1.2574
AMFR	16	56361452	56425546	64094	-	103.685	19.5107	17.2385	17.2808	0.134439	0.316439	1.10707	0.146747	1.10707	18.1589	16.4027	-1.03628	1.27007
AMIGO1	1	109504178	109509739	5561	-	67.5584	13.2623	11.1632	11.2597	0.00331113	0.0313153	1.2902	0.367596	1.2902	12.6865	9.83297	1.11151	1.49762
AMIGO2	12	47075707	47079952	4245	-	22.2552	4.08466	3.69504	3.7092	0.191048	0.39036	1.15357	0.206108	1.15357	3.9737	3.44469	-1.08985	1.4503
AMMECR1	X	110194186	110440234	246048	-	331.905	59.8022	55.2201	55.3176	0.603347	0.766728	0.973679	-0.0384817	-1.02703	54.5798	56.0553	-1.15196	1.09212
AMMECR1L	2	127861630	127885957	24327	-	437.709	76.4063	72.9209	72.9515	0.733802	0.853404	0.985815	-0.0206106	-1.01439	72.4304	73.4726	-1.10706	1.07588
AMN1	12	31671142	31729122	57980	-	175.558	30.9741	29.2147	29.2597	0.068105	0.207954	0.907314	-0.140326	-1.10215	27.8378	30.6815	-1.22607	1.00932
AMOT	X	112774503	112840816	66313	-	128.058	22.8434	21.3024	21.343	0.58561	0.75441	1.03608	0.0511415	1.03608	21.7212	20.9647	-1.10814	1.18955
AMOTL1	11	94706431	94876749	170318	+	1048.93	180.802	174.791	174.822	0.646157	0.796525	0.984294	-0.0228387	-1.01596	173.438	176.206	-1.09328	1.05921
AMOTL2	3	134355874	134375480	19606	-	84.0286	16.0534	13.9679	14.0048	0.258475	0.467704	1.08892	0.122893	1.08892	14.6009	13.4086	-1.07048	1.26931
AMPD2	1	109616104	109632054	15950	+	79.2127	16.8167	13.0432	13.2021	0.739663	0.856723	0.978372	-0.0315449	-1.02211	13.0578	13.3464	-1.31052	1.25444
AMPH	7	38383704	38631421	247717	-	217.028	39.2824	36.112	36.1713	0.0417619	0.153744	1.10972	0.150191	1.10972	38.0523	34.2902	1.00497	1.22538
AMZ2	17	68247930	68257165	9235	+	909.515	181.076	149.288	151.586	7.58687e-07	0.000135765	1.41736	0.503204	1.41736	177.757	125.414	1.31581	1.52674
AMZ2P1	17	64966550	64975577	9027	-	144.426	28.9654	23.7256	24.071	8.70459e-05	0.00318232	1.3937	0.478923	1.3937	28.03	20.1119	1.23664	1.57071
ANAPC1	2	111611639	111884691	273052	-	811.89	152.571	135.04	135.315	0.0620474	0.19638	0.913963	-0.129792	-1.09414	129.232	141.398	-1.2023	1.00432
ANAPC10	4	144831908	145098542	266634	-	85.2084	15.3352	14.1123	14.2014	0.24729	0.455957	1.10128	0.139187	1.10128	14.8859	13.5169	-1.10008	1.33421
ANAPC11	17	81890790	81900992	10202	+	62.9188	18.3885	10.0292	10.4865	0.141544	0.325718	1.37972	0.464378	1.37972	12.1597	8.81318	-1.04615	1.99149
ANAPC13	3	134477706	134486717	9011	-	772.351	138.494	128.509	128.725	0.0120342	0.0708202	1.11263	0.153975	1.11263	135.588	121.862	1.029	1.20306
ANAPC15	11	72106378	72112781	6403	-	40.1896	7.33405	6.68384	6.69826	0.730665	0.850813	1.03145	0.0446789	1.03145	6.80197	6.59455	-1.1776	1.25285
ANAPC16	10	72216000	72235861	19861	+	474.233	91.5987	78.5097	79.0389	0.000581788	0.0106348	1.23979	0.3101	1.23979	87.5008	70.5769	1.12416	1.36732
ANAPC2	9	137174784	137188561	13777	-	22.2383	4.96379	3.66164	3.70639	0.121297	0.296911	1.23626	0.305985	1.23626	4.09797	3.31481	-1.05753	1.61626
ANAPC4	4	25377213	25418499	41286	+	146.538	25.5417	24.3886	24.4231	0.584663	0.753784	1.03122	0.044352	1.03122	24.7985	24.0477	-1.10142	1.17126
ANAPC5	12	121308245	121399897	91652	-	514.515	97.6052	85.453	85.7526	0.0075754	0.0520593	1.15422	0.206916	1.15422	91.8915	79.6136	1.04825	1.2709
ANAPC7	12	110372900	110403731	30831	-	927.102	170.369	154.313	154.517	0.175279	0.371972	0.941667	-0.0867112	-1.06195	149.875	159.159	-1.16238	1.03072
ANGEL1	14	76786009	76826247	40238	-	123.132	22.7988	20.4252	20.522	0.0261069	0.114941	1.1717	0.2286	1.1717	22.1445	18.8995	1.02133	1.34421
ANGEL2	1	212992182	213015868	23686	-	628.864	111.265	104.686	104.811	0.328746	0.541145	1.04383	0.061889	1.04383	107.058	102.563	-1.0537	1.1481
ANGPT2	8	6499632	6563410	63778	-	6.13912	1.42171	1.002	1.02319	0.347723	0.559411	1.23698	0.306819	1.23698	1.13158	0.914794	-1.24455	1.90431
ANGPTL2	9	127087348	127122636	35288	-	129.789	23.6029	21.5383	21.6314	0.0709123	0.213554	0.880169	-0.184147	-1.13614	20.2528	23.0101	-1.31322	1.01735
ANK1	8	41653220	41896763	243543	-	35.6412	8.55818	5.7207	5.94019	0.00022112	0.00563151	1.69898	0.764667	1.69898	7.47858	4.40181	1.37477	2.09964
ANK2	4	112818032	113384222	566190	+	1365.27	245.89	227.256	227.545	0.547655	0.725936	1.02704	0.0384974	1.02704	230.58	224.509	-1.07105	1.12976
ANK2-AS1	4	112973272	113071963	98691	-	6.88335	1.66893	1.1117	1.14723	0.382177	0.591807	1.25896	0.332237	1.25896	1.27874	1.01571	-1.2641	2.00358
ANK3	10	60026298	60733491	707193	-	340.421	67.0897	56.3601	56.7369	0.00251096	0.0262924	1.22315	0.290607	1.22315	62.432	51.0418	1.09212	1.36991
ANKDD1A	15	64911902	64958692	46790	+	58.1672	11.4074	9.60511	9.69454	0.863462	0.928234	0.981929	-0.0263092	-1.0184	9.60614	9.78293	-1.29415	1.2478
ANKEF1	20	9986126	10058304	72178	+	106.552	20.1708	17.6614	17.7587	0.0130968	0.0744636	1.20213	0.265588	1.20213	19.3887	16.1287	1.04742	1.37968
ANKFY1	17	4163821	4263996	100175	-	515.293	95.3903	85.5122	85.8822	0.000476566	0.00950839	1.19934	0.262235	1.19934	93.6661	78.0984	1.10619	1.30032
ANKH	5	14704800	14871779	166979	-	289.535	54.5579	48.1084	48.2558	0.0853398	0.239205	1.10817	0.148182	1.10817	50.7318	45.7797	-1.01573	1.24736
ANKHD1	5	140401814	140539857	138043	+	813.856	153.213	135.152	135.643	0.0212064	0.100806	0.879911	-0.18457	-1.13648	126.978	144.308	-1.26245	-1.02307
ANKHD1-EIF4EBP3	5	140401908	140549570	147662	+	175.73	32.6248	29.1719	29.2884	0.0114959	0.0684519	0.853145	-0.229137	-1.17213	26.9674	31.6094	-1.31468	-1.04504
ANKIB1	7	92245974	92401384	155410	+	486.507	87.5235	81.0322	81.0845	0.379719	0.58945	1.03784	0.0535776	1.03784	82.59	79.5791	-1.05177	1.13286
ANKLE1	19	17281645	17287647	6002	+	19.3245	4.27914	3.13968	3.22076	0.6644	0.80856	1.08985	0.124133	1.08985	3.35923	3.08228	-1.34809	1.60124
ANKLE2	12	132725503	132761833	36330	-	636.519	108.797	106.04	106.087	0.237745	0.445156	0.956952	-0.0634816	-1.04498	103.753	108.42	-1.13032	1.0351
ANKMY1	2	240479422	240569210	89788	-	20.1338	4.03475	3.32722	3.35564	0.0709016	0.213554	0.80126	-0.319658	-1.24803	2.9854	3.72588	-1.5956	1.0244
ANKMY2	7	16599779	16645818	46039	-	142.053	24.5578	23.664	23.6756	0.511418	0.697412	1.03497	0.0495926	1.03497	24.0825	23.2687	-1.08218	1.15919
ANKRA2	5	73552190	73565668	13478	-	63.7213	11.9352	10.5737	10.6202	0.0226897	0.105066	1.19743	0.259939	1.19743	11.5744	9.66604	1.03099	1.39074
ANKRD10	13	110878540	110915070	36530	-	97.9984	17.1886	16.3129	16.3331	0.687114	0.823471	1.02565	0.0365329	1.02565	16.5398	16.1263	-1.12107	1.17931
ANKRD10-IT1	13	110894639	110899173	4534	-	8.21582	1.95225	1.30171	1.3693	0.106716	0.273468	0.705801	-0.502666	-1.41683	1.13314	1.60547	-2.30157	1.14654
ANKRD11	16	89267630	89490562	222932	-	314.929	57.5496	52.4056	52.4881	0.743277	0.858754	1.02021	0.0288613	1.02021	53.0131	51.9631	-1.098	1.14283
ANKRD12	18	9136228	9285986	149758	+	287.988	53.6606	47.7333	47.9979	0.139246	0.322759	0.898842	-0.15386	-1.11254	45.4409	50.5549	-1.2936	1.04512
ANKRD13A	12	109999186	110039764	40578	+	412.225	71.1085	68.6601	68.7042	0.302602	0.514769	1.04375	0.0617728	1.04375	70.1749	67.2336	-1.04698	1.14059
ANKRD13B	17	29589769	29614762	24993	+	38.8481	8.92675	6.31206	6.47468	0.00805444	0.054094	0.692919	-0.52924	-1.44317	5.30023	7.64913	-1.85599	-1.12217
ANKRD13C	1	70258999	70354735	95736	-	298.772	54.9935	49.6397	49.7953	0.966159	0.983588	0.994551	-0.00788278	-1.00548	49.6593	49.9314	-1.15463	1.14209
ANKRD13D	11	67289300	67302486	13186	+	8.58876	1.66893	1.40097	1.43146	0.168974	0.363674	1.26459	0.338664	1.26459	1.59871	1.26421	-1.17304	1.8759
ANKRD16	10	5861616	5889907	28291	-	12.8316	3.27825	2.06151	2.1386	0.493344	0.685481	0.854748	-0.226429	-1.16994	1.97112	2.30608	-1.82824	1.3357
ANKRD17	4	73073376	73258799	185423	-	1162.25	219.991	193.244	193.709	0.0909862	0.248305	0.917337	-0.124476	-1.09011	185.358	202.061	-1.20628	1.0151
ANKRD18B	9	33524394	33573010	48616	+	31.0779	5.94925	5.15152	5.17966	0.124258	0.301554	1.17605	0.233951	1.17605	5.59871	4.7606	-1.05147	1.45428
ANKRD18EP	6	39110321	39112953	2632	+	143.778	26.6315	23.9089	23.9629	0.656851	0.80366	1.03154	0.0448024	1.03154	24.335	23.5909	-1.1147	1.18613
ANKRD20A1	9	67832765	67920553	87788	+	6.84754	1.47607	1.10743	1.14126	0.196535	0.397631	1.28545	0.362268	1.28545	1.2838	0.998717	-1.22626	2.02623
ANKRD20A8P	2	94791103	94857283	66180	-	8.09317	2.16609	1.30474	1.34886	0.242189	0.450523	1.32002	0.400561	1.32002	1.53492	1.1628	-1.17106	2.04052
ANKRD26	10	26991914	27100499	108585	-	134.41	24.3766	22.3442	22.4016	0.355213	0.566265	0.94271	-0.0851143	-1.06077	21.741	23.0622	-1.22149	1.08554
ANKRD27	19	32597006	32676598	79592	-	188.401	34.0928	31.3546	31.4002	0.0683076	0.208285	0.909142	-0.137423	-1.09994	29.9059	32.8946	-1.22019	1.00853
ANKRD28	3	15667236	15859772	192536	-	663.269	119.94	110.376	110.545	0.039952	0.149312	0.913899	-0.129894	-1.09421	105.572	115.518	-1.19164	-1.00475
ANKRD33B	5	10564070	10657817	93747	+	314.662	64.3997	51.8551	52.4437	7.85447e-05	0.00295903	1.33505	0.416895	1.33505	59.9687	44.9187	1.20528	1.4788
ANKRD34A	1	145959441	145964576	5135	-	8.22527	1.66657	1.35976	1.37088	0.285381	0.495377	0.838257	-0.254536	-1.19295	1.25026	1.4915	-1.68062	1.18093
ANKRD36	2	97113153	97264522	151369	+	18.5121	3.50752	3.0718	3.08536	0.639107	0.792406	1.05153	0.0724884	1.05153	3.16285	3.00786	-1.23885	1.36981
ANKRD36B	2	97492663	97589966	97303	-	14.8985	3.37151	2.37799	2.48308	0.0254123	0.112734	0.657886	-0.60409	-1.52002	1.97069	2.99548	-2.22693	-1.03751
ANKRD36BP2	2	88765807	88806613	40806	+	13.5303	3.03602	2.2155	2.25505	0.233998	0.441016	0.81047	-0.303169	-1.23385	2.01898	2.49112	-1.73652	1.14065
ANKRD36C	2	95836919	95991832	154913	-	13.7251	2.64272	2.27238	2.28752	0.35512	0.566265	0.884427	-0.177186	-1.13068	2.14722	2.42782	-1.51646	1.18619
ANKRD37	4	185396021	185400629	4608	+	10.3646	1.92966	1.71691	1.72743	0.413176	0.618173	1.12178	0.165788	1.12178	1.82657	1.62828	-1.22544	1.54208
ANKRD39	2	96836611	96858017	21406	-	12.4844	2.77392	2.02527	2.08074	0.0728779	0.217117	0.719103	-0.47573	-1.39062	1.74075	2.42073	-1.98643	1.0272
ANKRD40	17	50693198	50707915	14717	-	1708.61	292.474	284.736	284.768	0.54074	0.720805	1.02013	0.0287467	1.02013	287.605	281.931	-1.05085	1.09358
ANKRD42	11	83193712	83260695	66983	+	22.4711	4.85909	3.7062	3.74519	0.307193	0.519436	0.868646	-0.203159	-1.15122	3.48193	4.00845	-1.51875	1.14597
ANKRD44	2	196967017	197311174	344157	-	47.1267	9.05099	7.80008	7.85445	0.0425474	0.155098	1.21496	0.280908	1.21496	8.61671	7.09218	1.00738	1.46531
ANKRD46	8	100509752	100559785	50033	-	520.739	92.5523	86.5762	86.7899	0.128732	0.308394	1.08233	0.114142	1.08233	90.2214	83.3583	-1.03149	1.20833
ANKRD49	11	94493979	94499579	5600	+	86.5174	15.1797	14.4056	14.4196	0.704316	0.834454	0.975251	-0.0361553	-1.02538	14.2389	14.6002	-1.1812	1.12346
ANKRD50	4	124664048	124712733	48685	-	623.76	110.695	103.85	103.96	0.694802	0.828596	0.984168	-0.0230239	-1.01609	103.13	104.789	-1.119	1.08385
ANKRD52	12	56237807	56258385	20578	-	207.422	37.4845	34.4118	34.5704	0.0915267	0.248803	0.892821	-0.163557	-1.12005	32.6129	36.5279	-1.29042	1.02863
ANKRD54	22	37830855	37849328	18473	-	44.4683	8.38392	7.39621	7.41138	0.530771	0.711953	1.05819	0.0815993	1.05819	7.62092	7.20184	-1.1366	1.27272
ANKRD6	6	89433152	89633835	200683	+	38.9977	7.93831	6.43507	6.49962	0.63451	0.789555	1.04114	0.058159	1.04114	6.63061	6.36863	-1.24594	1.35056
ANKRD7	7	118214669	118496172	281503	+	7.47219	1.76503	1.19272	1.24536	0.0234621	0.10737	1.60894	0.686109	1.60894	1.53604	0.954691	1.06618	2.428
ANKRD9	14	102501767	102509800	8033	-	25.7353	5.60696	4.17391	4.28921	0.164028	0.356242	0.811897	-0.300631	-1.23168	3.84393	4.7345	-1.74609	1.15099
ANKS1A	6	34889255	35091407	202152	+	201.742	36.9282	33.568	33.6236	0.502616	0.692561	1.03897	0.0551557	1.03897	34.2662	32.9809	-1.08636	1.17269
ANKS1B	12	98726457	99984655	1258198	-	26.8886	4.90094	4.45549	4.48143	0.303654	0.515992	1.11536	0.157514	1.11536	4.72583	4.23703	-1.1395	1.41758
ANKS3	16	4696510	4734379	37869	-	6.31296	1.26093	1.01266	1.05216	0.148986	0.335557	0.747649	-0.419567	-1.33753	0.900234	1.20409	-2.18451	1.2211
ANKS6	9	98731329	98796966	65637	-	154.929	28.4985	25.7627	25.8214	0.450523	0.650506	1.04967	0.0699419	1.04967	26.4472	25.1957	-1.09068	1.20173
ANKZF1	2	219229783	219236680	6897	+	40.6654	8.18963	6.74455	6.77757	0.13804	0.321496	0.864239	-0.210497	-1.15709	6.284	7.27113	-1.40696	1.05087
ANLN	7	36389821	36453792	63971	+	1224.9	213.808	204.011	204.15	0.307635	0.519795	1.04043	0.0571834	1.04043	208.196	200.105	-1.04225	1.12823
ANO10	3	43354859	43691595	336736	-	93.7907	17.2482	15.5536	15.6318	0.174402	0.370951	1.11115	0.15206	1.11115	16.4548	14.8087	-1.06727	1.31772
ANO3	11	26188842	26663290	474448	+	11.8845	2.81279	1.91994	1.98076	0.0129679	0.0741646	0.642975	-0.637165	-1.55527	1.55033	2.41118	-2.14904	-1.12555
ANO4	12	100717526	101128642	411116	+	71.9778	14.7848	11.8006	11.9963	0.000976003	0.014667	1.40421	0.489758	1.40421	14.0132	9.97941	1.18999	1.657
ANO5	11	21799934	22283358	483424	+	286.975	50.5179	47.7821	47.8292	0.731378	0.851264	0.982438	-0.0255618	-1.01788	47.4055	48.2529	-1.13071	1.09135
ANO6	12	45215987	45440405	224418	+	1689.93	360.657	272.103	281.655	2.65629e-08	1.33494e-05	0.591664	-0.757151	-1.69015	209.397	353.912	-1.83035	-1.56069
ANO8	19	17323223	17334856	11633	-	14.6702	3.63729	2.37647	2.44503	0.445436	0.645861	1.17526	0.232983	1.17526	2.64203	2.24803	-1.26553	1.74801
ANOS1	X	8528874	8732138	203264	-	7.69729	1.652	1.26039	1.28288	0.568154	0.741474	0.901837	-0.149061	-1.10885	1.21667	1.3491	-1.66809	1.35667
ANOS2P	Y	13703902	13915825	211923	+	17.9701	3.68008	2.93477	2.99502	0.0932384	0.251525	1.28672	0.363693	1.28672	3.37055	2.6195	-1.07089	1.77301
ANP32A	15	68778535	68820898	42363	-	3788.04	707.458	628.194	631.34	0.000117156	0.00379364	0.821469	-0.283723	-1.21733	569.459	693.221	-1.30969	-1.13149
ANP32AP1	15	35181799	35238198	56399	+	17.8879	4.34264	2.92035	2.98131	0.198652	0.399833	0.801643	-0.318967	-1.24744	2.65307	3.30954	-1.73665	1.11603
ANP32B	9	97983341	98015944	32603	+	1334.82	243.947	221.77	222.47	0.000717356	0.0119706	0.856493	-0.223487	-1.16755	205.273	239.666	-1.25544	-1.08582
ANP32BP1	15	75321397	75322694	1297	-	64.1226	13.0395	10.5648	10.6871	0.0071401	0.0498487	0.765336	-0.385835	-1.30662	9.26648	12.1077	-1.55824	-1.09562
ANP32C	4	164197007	164197712	705	-	9.30995	2.78678	1.44159	1.55166	0.00920512	0.0592306	0.530782	-0.91381	-1.88401	1.07604	2.02728	-2.89275	-1.22704
ANP32E	1	150218417	150236157	17740	-	3373.61	728.453	549.957	562.268	5.26047e-05	0.00227657	0.677622	-0.561447	-1.47575	454.221	670.316	-1.68253	-1.29438
ANTXR1	2	69013178	69249328	236150	+	8004.86	1512.84	1326.38	1334.14	0.000590749	0.0107409	1.22137	0.288497	1.22137	1467.1	1201.19	1.11407	1.339
ANTXR2	4	79901146	80125455	224309	-	1560.86	280.69	259.745	260.144	0.043506	0.156904	0.91787	-0.123639	-1.08948	249.003	271.284	-1.18412	-1.0024
ANXA11	10	80150889	80205573	54684	-	55.8855	12.067	9.21298	9.31424	0.108921	0.27704	1.19532	0.257391	1.19532	10.1429	8.48556	-1.04377	1.49132
ANXA2	15	60347134	60402884	55750	-	1362.82	265.482	226.41	227.136	0.163232	0.354823	0.922004	-0.117155	-1.08459	217.919	236.354	-1.21806	1.03546
ANXA2P2	9	33624274	33625294	1020	+	883.896	176.058	146.703	147.316	0.101265	0.264693	0.901092	-0.150254	-1.10976	139.652	154.98	-1.25635	1.02011
ANXA4	2	69644425	69827113	182688	+	45.7603	10.8689	7.36082	7.62671	0.000455187	0.00918477	1.64	0.713699	1.64	9.47562	5.77781	1.31946	2.03842
ANXA5	4	121667946	121696996	29050	-	339.172	63.8987	56.3899	56.5286	0.0187036	0.0932154	0.88584	-0.174882	-1.12887	53.1066	59.9506	-1.24248	-1.02565
ANXA6	5	151100706	151157786	57080	-	421.321	81.2167	70.0117	70.2202	0.383612	0.593441	1.05693	0.0798865	1.05693	72.1638	68.2765	-1.07326	1.19896
ANXA7	10	73375101	73414077	38976	-	211.236	36.4721	35.1966	35.206	0.879821	0.938035	0.992736	-0.0105176	-1.00732	35.0777	35.3344	-1.11259	1.09648
AOPEP	9	94726701	95087219	360518	+	129.181	22.6641	21.516	21.5302	0.484616	0.678064	0.961402	-0.056788	-1.04015	21.1065	21.9539	-1.17137	1.08269
AOX1	2	200586014	200677065	91051	+	34.5957	6.41866	5.74825	5.76594	0.400184	0.608054	1.08703	0.120392	1.08703	6.00639	5.5255	-1.12995	1.33519
AP000254.2	21	31666728	31667248	520	-	11.5683	2.21887	1.91164	1.92805	0.853929	0.923223	1.03797	0.0537677	1.03797	1.96398	1.89213	-1.34403	1.44804
AP000295.1	21	33229901	33297161	67260	+	20.8716	6.8304	3.08494	3.4786	0.737724	0.855697	0.844148	-0.244431	-1.18463	3.18462	3.77258	-2.33422	1.66333
AP000347.1	22	23658094	23717357	59263	-	13.039	2.79246	2.1274	2.17316	0.999584	0.999952	0.9998	-0.000288052	-1.0002	2.17295	2.17338	-1.47573	1.47514
AP000428.2	8	107160354	107166596	6242	+	11.5687	2.55899	1.87963	1.92812	0.789605	0.888058	1.08111	0.112512	1.08111	2.00327	1.85298	-1.40829	1.64601
AP000525.1	22	15823197	15823891	694	+	28.2182	5.7908	4.62369	4.70304	0.0903282	0.247304	0.790709	-0.338781	-1.26469	4.15337	5.25271	-1.67545	1.04752
AP000526.1	22	15794901	15797910	3009	+	6.46635	1.63936	1.02903	1.07773	0.2208	0.425963	1.38868	0.473718	1.38868	1.25309	0.902359	-1.19375	2.30207
AP000593.4	11	72261731	72290689	28958	+	37.5214	7.81481	6.19462	6.25357	0.170264	0.365515	0.854808	-0.226328	-1.16985	5.76404	6.74309	-1.48218	1.08302
AP000648.4	11	90193614	90198121	4507	+	227.559	41.3499	37.8118	37.9264	0.287036	0.497176	1.07037	0.0981077	1.07037	39.2155	36.6374	-1.06765	1.2232
AP000662.1	11	57638024	57652791	14767	+	6.8524	1.46266	1.12485	1.14207	0.269382	0.479096	0.819361	-0.287428	-1.22046	1.02867	1.25546	-1.80693	1.21309
AP000704.2	21	36966461	36975165	8704	+	10.0367	1.95225	1.65702	1.67278	0.196749	0.397945	0.823708	-0.279794	-1.21402	1.51108	1.83448	-1.67782	1.13839
AP000763.2	11	73510658	73510821	163	+	9.45902	2.01125	1.54223	1.5765	0.251672	0.460294	1.21357	0.279261	1.21357	1.72861	1.4244	-1.22056	1.79759
AP000766.1	11	107312132	107316272	4140	-	61.0599	11.8759	10.1487	10.1767	0.623251	0.781289	0.956025	-0.0648799	-1.046	9.94787	10.4054	-1.24742	1.14012
AP000777.3	11	60841806	60851082	9276	-	8.25062	2.21563	1.25425	1.3751	0.670654	0.812117	0.807385	-0.308672	-1.23857	1.22856	1.52165	-2.44605	1.59451
AP000802.1	11	112959279	112963461	4182	-	18.9369	4.15077	3.10675	3.15614	0.162722	0.354534	1.22919	0.29771	1.22919	3.48064	2.83165	-1.103	1.66653
AP000813.1	11	105995185	105999214	4029	+	12.9972	2.62228	2.15353	2.1662	0.812949	0.900443	1.04038	0.0571047	1.04038	2.20907	2.12333	-1.30281	1.41014
AP000866.1	11	124800424	124834488	34064	+	6.96255	1.71461	1.10157	1.16042	0.00753458	0.0518837	1.79056	0.840411	1.79056	1.48917	0.831678	1.20599	2.65849
AP000866.6	11	124789240	124792819	3579	-	9.03135	1.89558	1.48124	1.50522	0.739506	0.856723	1.05749	0.0806503	1.05749	1.54729	1.46316	-1.4005	1.56617
AP000879.1	11	70206291	70207391	1100	-	22.0755	4.08543	3.66431	3.67925	0.568294	0.741493	1.06566	0.0917492	1.06566	3.7962	3.56229	-1.20199	1.36502
AP000892.4	11	117204967	117210293	5326	+	6.94484	1.91372	1.06401	1.15747	0.384531	0.594183	1.24991	0.321819	1.24991	1.28604	1.02891	-1.54972	2.42108
AP001000.1	11	127940913	127941655	742	-	250.749	44.6882	41.7339	41.7916	0.890202	0.944443	0.993819	-0.00894509	-1.00622	41.662	41.9211	-1.12886	1.11495
AP001107.5	11	66409158	66417138	7980	+	12.9383	2.92484	2.11343	2.15639	0.0828516	0.234976	1.33627	0.418215	1.33627	2.46677	1.84601	-1.04121	1.85921
AP001267.1	11	118397095	118401896	4801	-	31.7023	8.49655	4.89638	5.28371	0.0837844	0.236252	1.47657	0.562247	1.47657	6.30046	4.26696	-1.1385	2.48222
AP001267.5	11	118401602	118482738	81136	+	9.67461	1.83722	1.545	1.61244	0.221297	0.426536	0.803862	-0.314981	-1.24399	1.43711	1.78776	-2.04328	1.32035
AP001273.1	11	93726654	93729806	3152	-	30.6011	6.27656	5.04165	5.10019	0.386135	0.595266	1.09733	0.134002	1.09733	5.33688	4.8635	-1.19918	1.44399
AP001273.2	11	93741664	93812379	70715	+	29.9131	8.3502	4.74868	4.98551	0.43854	0.639958	0.798621	-0.324416	-1.25216	4.42732	5.54371	-1.95604	1.24755
AP001282.1	11	106826392	106827891	1499	-	23.6187	4.52118	3.90057	3.93645	0.576667	0.74823	1.06642	0.0927696	1.06642	4.06297	3.80993	-1.24099	1.4113
AP001324.1	11	74745716	74746115	399	-	1041.71	199.741	172.939	173.618	0.0109164	0.0663667	1.1517	0.203761	1.1517	185.858	161.378	1.04107	1.27408
AP001372.2	11	74493366	74498534	5168	+	13.9758	3.33775	2.27663	2.3293	0.0288897	0.122475	1.43177	0.517804	1.43177	2.74288	1.91572	1.05422	1.94454
AP001469.3	21	46251549	46254134	2585	-	6.59831	1.46909	1.07193	1.09972	0.0642099	0.200196	1.43896	0.525031	1.43896	1.29765	0.901791	-1.03197	2.13682
AP001505.1	21	44978832	44979275	443	+	9.56215	2.14271	1.56719	1.59369	0.748058	0.861268	0.933762	-0.0988731	-1.07094	1.5391	1.64828	-1.57902	1.37677
AP001931.2	11	57712582	57818432	105850	+	78.2647	15.7133	12.8002	13.0441	0.588828	0.756841	1.06715	0.0937685	1.06715	13.4679	12.6204	-1.26517	1.4408
AP001972.3	11	75206048	75241174	35126	-	9.10773	2.02358	1.49265	1.51795	0.315777	0.528211	1.20392	0.267745	1.20392	1.65841	1.3775	-1.20921	1.75267
AP001972.5	11	75260129	75262467	2338	-	10.6697	3.10157	1.56315	1.77828	0.240936	0.448929	1.3857	0.470612	1.3857	2.06578	1.49078	-1.47635	2.83483
AP002360.2	11	76435559	76444688	9129	-	13.3698	2.87442	2.15839	2.2283	0.0897285	0.246577	1.34723	0.429997	1.34723	2.55794	1.89867	-1.09791	1.99274
AP002414.2	18	12073232	12076655	3423	-	35.008	6.45806	5.81839	5.83467	0.425503	0.629415	0.926974	-0.109399	-1.07878	5.61356	6.05579	-1.32237	1.13629
AP002490.1	11	72014291	72020911	6620	+	8.49288	1.79684	1.39953	1.41548	0.24873	0.457277	0.822959	-0.281108	-1.21513	1.27801	1.55295	-1.7267	1.16943
AP002784.2	11	94188449	94188998	549	-	132.458	24.2924	22.0422	22.0763	0.836296	0.913299	0.986165	-0.0200992	-1.01403	21.9225	22.2301	-1.15873	1.12689
AP002990.1	11	62559603	62591532	31929	-	14.2923	3.48637	2.29167	2.38204	0.508085	0.694872	0.922398	-0.116539	-1.08413	2.28589	2.4782	-1.70685	1.45221
AP003057.1	11	107176286	107177531	1245	+	15.6268	3.37404	2.5503	2.60447	0.055116	0.183671	1.35494	0.438232	1.35494	2.99702	2.21192	-1.01018	1.85456
AP003108.2	11	61429220	61485823	56603	+	12.649	3.8574	1.87564	2.10816	0.536216	0.716922	1.38022	0.464898	1.38022	2.44492	1.7714	-1.47959	2.81863
AP003119.3	11	76800364	76804556	4192	+	58.3772	10.5897	9.71235	9.72953	0.690095	0.825371	0.971041	-0.0423952	-1.02982	9.58658	9.87247	-1.21999	1.15036
AP003352.1	8	98041726	98044122	2396	+	133.47	23.4554	22.2177	22.245	0.993399	0.996828	0.999683	-0.000456812	-1.00032	22.2415	22.2486	-1.1384	1.13768
AP003355.2	8	98436669	98439291	2622	+	6.48059	1.56333	1.03556	1.0801	0.0129816	0.0742117	1.69363	0.760123	1.69363	1.35823	0.801964	1.14389	2.50759
AP003396.5	11	119417951	119419115	1164	+	8.15192	2.40617	1.28818	1.35865	0.77	0.874949	1.17799	0.23633	1.17799	1.46969	1.24762	-1.44568	2.00612
AP003486.1	11	130866254	130870248	3994	-	62.4759	11.989	10.3581	10.4127	0.526613	0.708472	0.949821	-0.0742723	-1.05283	10.1447	10.6806	-1.28489	1.15918
AP003498.1	11	71673885	71818239	144354	-	8.50662	2.11802	1.33621	1.41777	0.0220476	0.102934	1.68252	0.750627	1.68252	1.7785	1.05704	1.07811	2.62579
AP006222.1	1	257864	359682	101818	-	17.6419	3.81086	2.86271	2.94032	0.0251244	0.112141	1.438	0.524061	1.438	3.46856	2.41208	1.05267	1.96437
AP006333.1	11	64103188	64119174	15986	+	20.9114	5.23133	3.23981	3.48523	0.000182042	0.00499146	2.06833	1.04847	2.06833	4.69872	2.27174	1.54802	2.76352
AP006333.2	11	64118272	64119211	939	-	8.41475	1.8914	1.37329	1.40246	0.218026	0.422687	1.27822	0.35414	1.27822	1.57373	1.23119	-1.15603	1.88879
AP1AR	4	112231740	112273111	41371	+	398.791	72.7541	66.2315	66.4652	0.804225	0.895919	0.980891	-0.0278348	-1.01948	65.8241	67.1064	-1.17271	1.12832
AP1B1	22	29327680	29423180	95500	-	106.227	24.5412	17.4157	17.7045	0.106722	0.273468	1.22191	0.289143	1.22191	19.4728	15.9363	-1.03741	1.54893
AP1G1	16	71729000	71809202	80202	-	531.887	94.9531	88.5764	88.6478	0.510822	0.696948	1.02907	0.0413408	1.02907	89.9179	87.3778	-1.06481	1.12762
AP1M1	19	16197578	16245908	48330	+	76.5197	17.6298	12.5628	12.7533	0.0991596	0.261706	1.22355	0.291076	1.22355	14.0355	11.4711	-1.03254	1.5458
AP1S1	7	101154456	101161597	7141	+	125.917	27.4288	20.6737	20.9862	0.00138982	0.0182447	1.36053	0.444169	1.36053	24.1915	17.7809	1.16305	1.59154
AP1S2	X	15825806	15854932	29126	-	197.215	38.4803	32.6391	32.8691	0.0357128	0.139808	0.848412	-0.237163	-1.17867	30.1735	35.5647	-1.37193	-1.01264
AP1S3	2	223751686	223838028	86342	-	61.3601	11.9652	10.124	10.2267	0.854117	0.923223	0.973841	-0.0382424	-1.02686	10.0912	10.3622	-1.31152	1.2438
AP2A1	19	49766968	49807114	40146	+	54.484	12.1847	8.98191	9.08066	0.184164	0.382854	1.17226	0.229292	1.17226	9.80076	8.36057	-1.07208	1.47324
AP2A2	11	924894	1012246	87352	+	215.868	41.9775	35.8337	35.978	0.17727	0.374651	1.1001	0.137633	1.1001	37.6928	34.2631	-1.04577	1.2656
AP2B1	17	35578046	35726414	148368	+	1904.04	348.325	316.825	317.341	0.608846	0.770931	1.02178	0.0310796	1.02178	320.759	313.923	-1.08357	1.13128
AP2M1	3	184174689	184184092	9403	+	496.603	105.436	82.0654	82.7671	0.28952	0.49987	1.10567	0.144924	1.10567	86.9207	78.6134	-1.08359	1.32471
AP2S1	19	46838136	46850847	12711	-	79.649	16.0378	13.1457	13.2748	0.18751	0.386649	0.877309	-0.188843	-1.13985	12.4073	14.1424	-1.41275	1.08735
AP3B1	5	78002326	78294699	292373	-	400.447	69.5469	66.6779	66.7412	0.217749	0.422452	0.947489	-0.0778183	-1.05542	64.9416	68.5407	-1.15795	1.03954
AP3B2	15	82659281	82709947	50666	-	245.89	44.6305	40.9471	40.9817	0.753276	0.864738	1.01702	0.0243433	1.01702	41.3274	40.6359	-1.09266	1.13016
AP3D1	19	2100988	2164469	63481	-	232.422	48.3961	38.5089	38.737	0.10455	0.270013	1.13598	0.183942	1.13598	41.2031	36.2709	-1.02307	1.32024
AP3M1	10	74120255	74151064	30809	-	1249.32	225.229	207.916	208.221	0.0558169	0.184923	0.92186	-0.11738	-1.08476	199.755	216.687	-1.18018	1.00295
AP3M2	8	42152946	42171674	18728	+	476.994	84.9177	79.4433	79.499	0.125319	0.30337	1.06426	0.0898483	1.06426	81.9737	77.0243	-1.02021	1.15554
AP3S1	5	115841592	115914082	72490	+	578.004	103.275	96.1017	96.3341	0.368619	0.57874	1.04769	0.0672052	1.04769	98.5774	94.0907	-1.07322	1.17802
AP3S2	15	89830599	89894639	64040	-	404.432	74.6568	67.2893	67.4053	0.126058	0.304476	1.07929	0.110086	1.07929	69.9758	64.8349	-1.0244	1.1933
AP4B1	1	113894194	113905202	11008	-	95.2487	18.7283	15.8183	15.8748	0.131957	0.313305	0.892458	-0.164143	-1.1205	14.9727	16.7769	-1.30266	1.03754
AP4E1	15	50908672	51005896	97224	+	520.648	91.9301	86.5849	86.7747	0.458349	0.658007	1.0386	0.0546383	1.0386	88.4176	85.1317	-1.08112	1.16619
AP4M1	7	100101549	100110346	8797	+	27.1763	6.19843	4.46238	4.52938	0.247368	0.456039	1.186	0.246109	1.186	4.91478	4.14398	-1.12394	1.58094
AP4S1	14	31025106	31130997	105891	+	42.1506	7.92773	7.00601	7.0251	0.884299	0.940965	1.01745	0.0249626	1.01745	7.08588	6.96433	-1.19803	1.24022
AP5B1	11	65773898	65780977	7079	-	37.4412	8.30144	6.157	6.24021	0.0184676	0.0926479	1.31897	0.399417	1.31897	7.09855	5.38187	1.06348	1.63585
AP5M1	14	57268924	57298743	29819	+	435.413	76.1981	72.5086	72.5689	0.591894	0.75891	1.0242	0.0344966	1.0242	73.4365	71.7013	-1.07375	1.12635
AP5S1	20	3820524	3828839	8315	+	25.0232	5.00422	4.12762	4.17053	0.0539155	0.180916	1.26286	0.336698	1.26286	4.655	3.68607	-1.0059	1.60424
AP5Z1	7	4775615	4794398	18783	+	8.59113	1.92567	1.35817	1.43186	0.54884	0.726234	0.890008	-0.168111	-1.12359	1.34853	1.51519	-1.94911	1.54392
APAF1	12	98645290	98735434	90144	+	249.821	46.0514	41.5355	41.6368	0.0515433	0.175423	1.11384	0.155545	1.11384	43.8792	39.3944	-1.00061	1.2414
APBA1	9	69427532	69672372	244840	-	249.569	45.9447	41.4722	41.5948	0.0474409	0.165946	0.891615	-0.165507	-1.12156	39.2115	43.978	-1.25705	-1.00068
APBA2	15	28884483	29118316	233833	+	96.9209	20.7962	16.0252	16.1535	0.20285	0.404514	1.13768	0.186095	1.13768	17.1939	15.1131	-1.06546	1.37904
APBB1	11	6395124	6419415	24291	-	94.2818	24.8613	15.2027	15.7136	0.0318187	0.1299	1.42	0.505886	1.42	18.4408	12.9865	1.06674	1.89023
APBB2	4	40810027	41216715	406688	-	101.219	17.8342	16.8405	16.8698	0.080472	0.230731	1.11527	0.15739	1.11527	17.789	15.9505	-1.01646	1.2643
APBB3	5	140558268	140564782	6514	-	25.9269	6.03355	4.19275	4.32114	0.0122114	0.0715533	1.48476	0.570231	1.48476	5.16417	3.47812	1.11019	1.98571
APC	5	112707498	112846240	138742	+	816.569	150.218	135.782	136.095	0.0863949	0.241034	1.09226	0.127322	1.09226	142.096	130.093	-1.0125	1.20796
APC2	19	1446302	1473245	26943	+	17.3139	5.67476	2.66974	2.88564	0.144189	0.329485	1.53796	0.62102	1.53796	3.4973	2.27398	-1.08057	2.5559
APCDD1	18	10454635	10489950	35315	+	11.8255	2.55899	1.93813	1.97091	0.282491	0.492844	1.2137	0.279418	1.2137	2.16118	1.78064	-1.17221	1.72676
APEH	3	49674014	49683972	9958	+	94.3317	19.8203	15.3255	15.7219	0.00290843	0.0289353	0.69229	-0.530552	-1.44448	12.8632	18.5807	-1.79719	-1.161
APEX1	14	20455191	20457773	2582	+	966.128	182.545	160.668	161.021	0.95033	0.974551	1.00719	0.0103292	1.00719	161.598	160.445	-1.11264	1.12869
APEX2	X	55000363	55009058	8695	+	77.7842	16.0893	12.8371	12.964	0.506979	0.694419	0.946993	-0.0785739	-1.05597	12.6111	13.317	-1.32748	1.19048
APH1A	1	150265399	150269581	4182	-	634.261	120.032	105.275	105.71	0.144253	0.3295	0.913837	-0.129992	-1.09429	100.951	110.469	-1.24606	1.04058
APH1B	15	63276018	63309127	33109	+	235.346	47.8135	38.4197	39.2244	1.84229e-06	0.00023416	1.50225	0.587127	1.50225	47.0975	31.3512	1.36579	1.65235
API5	11	43311963	43344530	32567	+	1941.27	357.877	322.911	323.546	0.0692216	0.210043	0.918178	-0.123154	-1.08911	309.745	337.347	-1.1946	1.00711
API5P1	X	116106921	116108431	1510	-	98.8442	18.1248	16.4411	16.474	0.0589424	0.190453	0.886483	-0.173836	-1.12805	15.4827	17.4653	-1.27898	1.00509
APIP	11	34853094	34916380	63286	-	130.691	24.1344	21.7342	21.7818	0.645384	0.796317	0.967295	-0.0479717	-1.03381	21.4197	22.1439	-1.19098	1.11436
APLF	2	68467572	68655863	188291	+	32.7303	6.88619	5.34854	5.45506	0.00696877	0.0490048	1.41311	0.498874	1.41311	6.38893	4.52118	1.119	1.78453
APLP1	19	35867899	35879793	11894	+	104.217	22.1655	17.1776	17.3695	0.389024	0.597956	1.11579	0.158062	1.11579	18.32	16.4189	-1.12462	1.40013
APLP2	11	130068147	130144812	76665	+	1699.51	309.504	282.648	283.252	0.0165097	0.0857975	1.11418	0.155987	1.11418	298.55	267.954	1.02408	1.21221
APMAP	20	24962925	24992752	29827	-	301.499	56.5261	50.069	50.2499	0.0241379	0.109207	1.14169	0.191175	1.14169	53.5744	46.9254	1.02048	1.2773
APOL2	22	36226209	36239955	13746	-	7.11873	1.84009	1.10552	1.18646	0.0059583	0.0446054	1.91893	0.940304	1.91893	1.55997	0.812938	1.24561	2.95622
APOL4	22	36189124	36204841	15717	-	28.5741	5.38043	4.74628	4.76235	0.628571	0.784777	0.950947	-0.0725634	-1.05158	4.64261	4.8821	-1.31747	1.19139
APOLD1	12	12725917	12829976	104059	+	32.1833	6.58996	5.27156	5.36388	0.00429529	0.0361993	1.41363	0.499409	1.41363	6.28311	4.44465	1.1418	1.75019
APOO	X	23833353	23907939	74586	-	96.5536	17.3314	16.0721	16.0923	0.737517	0.855636	1.01968	0.0281112	1.01968	16.249	15.9355	-1.12899	1.17386
APOOL	X	85003877	85093317	89440	+	312.473	57.3376	51.9885	52.0789	0.194467	0.39474	1.0701	0.0977438	1.0701	53.8424	50.3154	-1.04032	1.19128
APP	21	25880550	26171129	290579	-	2178.7	381.36	362.972	363.117	0.516028	0.700537	1.0239	0.0340749	1.0239	367.406	358.829	-1.05402	1.105
APPBP2	17	60443158	60526243	83085	-	1778.62	320.763	295.793	296.436	0.0171088	0.0880364	1.11439	0.156259	1.11439	312.474	280.398	1.02338	1.2135
APPL1	3	57227726	57278106	50380	+	829.842	150.099	137.943	138.307	0.344762	0.556332	0.948039	-0.0769824	-1.05481	134.618	141.996	-1.18569	1.06567
APPL2	12	105173297	105236204	62907	-	259.53	48.0976	43.1878	43.255	0.613437	0.774053	1.02911	0.0413998	1.02911	43.8755	42.6344	-1.09034	1.15475
APRT	16	88809339	88811938	2599	-	17.0028	3.68008	2.78269	2.83381	0.128057	0.307427	1.27222	0.347353	1.27222	3.17331	2.4943	-1.08039	1.74866
APTR	7	77657659	77696268	38609	-	63.7551	11.9008	10.596	10.6258	0.197705	0.399022	1.10612	0.145513	1.10612	11.1613	10.0904	-1.06503	1.30308
APTX	9	32886601	33025131	138530	-	222.43	38.6438	37.0534	37.0716	0.96053	0.979912	0.997463	-0.00366545	-1.00254	37.0245	37.1187	-1.11054	1.10491
AQP11	11	77589391	77610357	20966	+	10.5667	2.78148	1.68756	1.76111	0.0213805	0.101209	1.59747	0.675785	1.59747	2.1662	1.35602	1.09475	2.33104
AQP3	9	33441156	33447597	6441	-	30.0186	7.44564	4.82486	5.00311	0.000735611	0.0121827	1.66054	0.731649	1.66054	6.24523	3.76098	1.31321	2.09972
AQR	15	34851782	34969743	117961	-	1104.49	200.599	183.779	184.082	0.0310978	0.128177	1.09847	0.13549	1.09847	192.72	175.444	1.01116	1.19331
ARAF	X	47561100	47571921	10821	+	49.69	10.3389	8.19052	8.28167	0.168583	0.363176	0.855555	-0.225068	-1.16883	7.63699	8.92636	-1.47902	1.0826
ARAP1	11	72685069	72793600	108531	-	42.4722	8.85754	6.99877	7.07871	0.0127923	0.0734381	1.30485	0.383889	1.30485	8.01498	6.14243	1.07225	1.58791
ARAP3	5	141653401	141682231	28830	-	21.7754	4.79263	3.56152	3.62923	0.914818	0.959254	1.03485	0.0494233	1.03485	3.69139	3.56707	-1.36553	1.46237
ARCN1	11	118572390	118603034	30644	+	1608.28	291.16	267.719	268.046	0.121913	0.297809	1.06689	0.0934103	1.06689	276.721	259.371	-1.02047	1.16155
AREL1	14	74653437	74713109	59672	-	497.045	91.8391	82.7355	82.8409	0.119007	0.293247	0.931488	-0.102391	-1.07355	79.9024	85.7794	-1.17571	1.02012
ARF1	1	228082660	228099213	16553	+	858.126	184.091	141.894	143.021	0.0850028	0.238604	1.155	0.207891	1.155	153.308	132.734	-1.01257	1.35079
ARF3	12	48935723	48957488	21765	-	734.379	133.396	122.21	122.397	0.733274	0.852936	1.01485	0.0212717	1.01485	123.299	121.494	-1.09312	1.12583
ARF4	3	57571363	57598221	26858	-	1449.76	247.46	241.517	241.627	0.254858	0.464186	1.04103	0.0580144	1.04103	246.484	236.769	-1.0352	1.12189
ARF5	7	127588386	127591701	3315	+	90.3283	19.8963	14.5937	15.0547	0.00191099	0.0221758	0.662049	-0.59499	-1.51046	11.9936	18.1158	-1.90026	-1.20063
ARF6	14	49893082	49897055	3973	+	751.886	136.46	124.965	125.314	0.735238	0.854198	0.977604	-0.0326776	-1.02291	123.895	126.733	-1.15872	1.1074
ARFGAP1	20	63272785	63289791	17006	+	31.3986	7.83075	5.11134	5.2331	0.0577007	0.18832	1.34458	0.427154	1.34458	6.0022	4.464	1.00808	1.79339
ARFGAP2	11	47164299	47177126	12827	-	181.539	37.6131	30.0266	30.2565	0.302534	0.514759	1.0989	0.136058	1.0989	31.6821	28.8308	-1.09414	1.32126
ARFGAP3	22	42796502	42858107	61605	-	280.056	53.7843	46.3431	46.676	0.000135603	0.00417241	1.26795	0.342493	1.26795	52.1905	41.1614	1.15894	1.38721
ARFGEF1	8	67173511	67343782	170271	-	409.159	72.8166	68.1116	68.1932	0.344168	0.556033	1.0463	0.0652914	1.0463	69.736	66.6503	-1.05562	1.15562
ARFGEF2	20	48921711	49036694	114983	+	437.543	79.3258	72.8152	72.9239	0.0624979	0.197118	1.08936	0.123482	1.08936	76.0428	69.805	-1.0056	1.19335
ARFGEF3	6	138161939	138344664	182725	+	6.74007	1.61125	1.04709	1.12334	0.0327581	0.132173	1.70075	0.766172	1.70075	1.41481	0.831876	1.01883	2.8391
ARFIP1	4	152779937	152918464	138527	+	343.707	61.5555	57.1797	57.2845	0.569268	0.742354	1.02934	0.041717	1.02934	58.1127	56.4563	-1.09043	1.15535
ARFIP2	11	6474683	6481480	6797	-	78.9546	17.0735	13.0121	13.1591	0.248101	0.456648	1.14197	0.191528	1.14197	14.0313	12.2869	-1.09916	1.43342
ARFRP1	20	63698642	63708026	9384	-	17.7539	3.63082	2.93791	2.95898	0.183984	0.382717	1.18828	0.24888	1.18828	3.21357	2.70438	-1.09536	1.54667
ARG2	14	67619920	67651709	31789	+	77.7577	14.605	12.908	12.9596	0.82912	0.908527	0.983361	-0.0242069	-1.01692	12.8509	13.0683	-1.21912	1.17888
ARGLU1	13	106541673	106568138	26465	-	410.9	77.1038	68.0652	68.4833	0.0733114	0.217693	0.878014	-0.187684	-1.13893	64.035	72.9317	-1.31813	1.01615
ARHGAP1	11	46677080	46700620	23540	-	67.0127	15.3619	11.0102	11.1688	0.409735	0.615394	1.12453	0.169323	1.12453	11.8234	10.5141	-1.14993	1.45416
ARHGAP10	4	147732063	148072777	340714	+	65.3507	11.6391	10.8828	10.8918	0.515062	0.699716	1.04692	0.066153	1.04692	11.1414	10.6421	-1.11086	1.21755
ARHGAP11A	15	32615144	32639942	24798	+	1387.57	252.516	230.737	231.261	0.00826773	0.055009	0.887803	-0.171688	-1.12638	217.517	245.005	-1.22127	-1.03885
ARHGAP11B	15	30624494	30685607	61113	+	23.6468	5.21672	3.81932	3.94113	0.0105577	0.0647946	0.667445	-0.583279	-1.49825	3.15511	4.72714	-2.01948	-1.11155
ARHGAP12	10	31805398	31928877	123479	-	286.907	51.8413	47.7349	47.8179	0.398707	0.606805	1.0474	0.0668145	1.0474	48.925	46.7108	-1.07013	1.17399
ARHGAP17	16	24919389	25015667	96278	-	249.327	44.5269	41.5014	41.5544	0.57587	0.747669	1.02969	0.0422033	1.02969	42.1622	40.9467	-1.08578	1.1512
ARHGAP18	6	129576132	129710178	134046	-	58.345	11.6573	9.63288	9.72417	0.00686905	0.048641	1.2882	0.365361	1.2882	10.9489	8.49939	1.0894	1.5233
ARHGAP19	10	97222173	97292674	70501	-	544.749	100.14	90.5987	90.7914	0.0121797	0.0713981	0.88958	-0.168804	-1.12413	85.4859	96.0969	-1.22407	-1.03234
ARHGAP21	10	24583609	24723888	140279	-	391.512	70.6655	65.1857	65.252	0.143124	0.328064	0.936373	-0.0948453	-1.06795	63.1078	67.3961	-1.16942	1.02534
ARHGAP23	17	38419280	38512386	93106	+	37.4982	8.08749	6.19142	6.24971	0.0913869	0.248574	1.21547	0.281512	1.21547	6.85753	5.64189	-1.027	1.51726
ARHGAP26	5	142770377	143229012	458635	+	83.2271	18.0545	13.3808	13.8712	3.94346e-06	0.000396245	1.71231	0.775945	1.71231	17.5141	10.2283	1.49394	1.96261
ARHGAP27P1-BPTFP1-KPNA2P3	17	64749663	64781708	32045	-	19.4729	3.85357	3.17606	3.24549	0.0225749	0.10482	0.718538	-0.476864	-1.39172	2.71394	3.77703	-1.85448	-1.04443
ARHGAP28	18	6729718	6915717	185999	+	171.788	31.0859	28.5902	28.6314	0.149957	0.336425	1.08175	0.113371	1.08175	29.7558	27.507	-1.03446	1.21051
ARHGAP29	1	94148988	94275069	126081	-	361.728	73.3079	59.4414	60.2881	9.34411e-06	0.000738836	1.39282	0.47801	1.39282	70.1854	50.3908	1.27001	1.52751
ARHGAP31	3	119294383	119420715	126332	+	20.4707	3.88295	3.39742	3.41179	0.704761	0.834545	1.04706	0.0663489	1.04706	3.49023	3.33335	-1.23346	1.35229
ARHGAP32	11	128965060	129279325	314265	-	408.742	73.9236	68.0122	68.1237	0.612272	0.773444	1.02586	0.0368345	1.02586	68.9933	67.2541	-1.08814	1.14515
ARHGAP33	19	35774532	35788823	14291	+	6.47425	2.01125	1.00983	1.07904	0.131666	0.31306	1.57048	0.651208	1.57048	1.31852	0.839564	-1.07844	2.65988
ARHGAP35	19	46860997	47005078	144081	+	756.797	134.607	125.838	126.133	0.111906	0.281313	1.08227	0.114056	1.08227	131.116	121.15	-1.02577	1.20148
ARHGAP36	X	131058346	131089886	31540	+	18.4802	3.88583	3.04098	3.08003	0.0675761	0.20699	1.28856	0.365761	1.28856	3.46839	2.69168	-1.0171	1.68878
ARHGAP39	8	144529179	144605817	76638	-	11.2434	2.2693	1.85086	1.87389	0.520496	0.70383	1.12952	0.175706	1.12952	1.98786	1.75992	-1.25458	1.6006
ARHGAP42	11	100687288	100993942	306654	+	182.876	31.0627	30.4755	30.4793	0.887819	0.943013	1.00676	0.00971757	1.00676	30.582	30.3767	-1.09886	1.11376
ARHGAP44	17	12789498	12991644	202146	+	64.8957	13.3079	10.7204	10.8159	0.017955	0.0913192	1.25033	0.322308	1.25033	12.0191	9.61276	1.04916	1.49007
ARHGAP5	14	32076114	32159729	83615	+	964.224	181.221	160.221	160.704	0.142959	0.327866	1.08551	0.118374	1.08551	167.293	154.115	-1.03288	1.21708
ARHGDIA	17	81867721	81871379	3658	-	291.784	69.2693	47.6939	48.6307	0.969912	0.984943	1.04273	0.0603646	1.04273	49.6479	47.6134	-1.2653	1.37575
ARHGDIB	12	14942031	14961729	19698	-	29.0871	6.84657	4.71755	4.84784	0.00157214	0.0196307	1.5519	0.634037	1.5519	5.89629	3.7994	1.23675	1.94736
ARHGEF1	19	41883173	41930151	46978	+	8.28109	2.14271	1.31892	1.38018	0.200049	0.401097	0.73323	-0.447662	-1.36383	1.16775	1.59261	-2.21128	1.18884
ARHGEF10	8	1823926	1958642	134716	+	110.515	19.9493	18.3832	18.4192	0.0557564	0.184891	0.889018	-0.169716	-1.12484	17.337	19.5013	-1.26988	1.00365
ARHGEF10L	1	17539698	17697875	158177	+	8.66963	2.52474	1.35827	1.44494	0.0380738	0.145124	1.68532	0.753021	1.68532	1.8137	1.07618	1.06824	2.65885
ARHGEF11	1	156934840	157045371	110531	-	199.752	37.5272	33.2127	33.292	0.0369957	0.142533	1.12449	0.169272	1.12449	35.2428	31.3411	1.00928	1.25285
ARHGEF12	11	120336413	120489938	153525	+	879.489	160.69	146.405	146.582	0.268857	0.478594	1.05025	0.0707373	1.05025	150.174	142.989	-1.04331	1.15081
ARHGEF17	11	73308276	73369389	61113	+	62.9616	17.0307	10.102	10.4936	0.00726826	0.0504375	1.54614	0.628674	1.54614	12.7445	8.24274	1.17689	2.03126
ARHGEF18	19	7395113	7472485	77372	+	42.7838	10.0489	7.01135	7.13063	0.255678	0.464579	1.18966	0.250545	1.18966	7.74824	6.51301	-1.11067	1.57191
ARHGEF2	1	155946851	156007071	60220	-	401.411	75.1824	66.6652	66.9019	0.41211	0.617285	1.05395	0.0758038	1.05395	68.6591	65.1447	-1.08628	1.20665
ARHGEF25	12	57610180	57617246	7066	+	194.508	44.6193	31.8541	32.4181	0.00360813	0.032605	1.35625	0.439621	1.35625	37.3194	27.5167	1.13595	1.61927
ARHGEF26	3	154121003	154257828	136825	+	22.6253	4.59863	3.73666	3.77088	0.0573111	0.187408	0.793369	-0.333936	-1.26045	3.33641	4.20536	-1.59823	1.00598
ARHGEF28	5	73626158	73941994	315836	+	39.2104	8.87519	6.32721	6.53507	0.00274157	0.0277834	1.55542	0.6373	1.55542	7.95546	5.11469	1.21189	1.99632
ARHGEF3	3	56727418	57079330	351912	-	76.6301	15.8326	12.54	12.7717	0.000257996	0.00629937	1.4488	0.53486	1.4488	15.1124	10.431	1.24431	1.6869
ARHGEF39	9	35658875	35675867	16992	-	65.7165	12.5788	10.8994	10.9527	0.116705	0.289792	1.14612	0.196763	1.14612	11.6985	10.207	-1.03857	1.36426
ARHGEF4	2	130836916	131047264	210348	+	15.4236	3.19021	2.51152	2.57059	0.590675	0.758134	0.908869	-0.137856	-1.10027	2.44787	2.69332	-1.62272	1.34044
ARHGEF40	14	21070273	21090249	19976	+	22.8348	4.86891	3.75237	3.80581	0.0693627	0.210377	1.28848	0.365671	1.28848	4.28556	3.32606	-1.01251	1.68095
ARHGEF6	X	136665547	136780933	115386	-	92.9971	15.8753	15.4968	15.4995	0.770459	0.875302	1.01726	0.0246877	1.01726	15.6321	15.3669	-1.11673	1.15562
ARHGEF7	13	111114559	111305738	191179	+	432.343	74.3699	72.0268	72.0571	0.740607	0.857214	0.986989	-0.0188942	-1.01318	71.5853	72.529	-1.10606	1.07747
ARHGEF9	X	63634967	63809275	174308	-	218.82	41.4004	36.3513	36.47	0.0258866	0.114379	1.14132	0.190704	1.14132	38.8769	34.0631	1.01952	1.27767
ARID1A	1	26693236	26782105	88869	+	551.939	98.1606	91.8857	91.9898	0.787937	0.886788	1.01201	0.0172255	1.01201	92.539	91.4407	-1.09114	1.11751
ARID1B	6	156776020	157210780	434760	+	728.41	126.237	121.316	121.402	0.755323	0.866284	0.987756	-0.0177733	-1.0124	120.654	122.149	-1.10585	1.07894
ARID2	12	45729706	45908041	178335	+	1272.09	222.057	211.872	212.014	0.943782	0.972615	0.998091	-0.00275693	-1.00191	211.812	212.217	-1.09093	1.08677
ARID3A	19	925781	975940	50159	+	34.9035	7.44563	5.7593	5.81724	0.028006	0.119849	1.27699	0.352751	1.27699	6.5249	5.10958	1.03712	1.57234
ARID3B	15	74541177	74598132	56955	+	87.6969	18.4383	14.4851	14.6162	0.8027	0.895209	1.03612	0.0511946	1.03612	14.8755	14.3569	-1.20387	1.29241
ARID3BP1	1	81501794	81503469	1675	+	10.8338	2.3434	1.78404	1.80563	0.0862587	0.240827	1.30644	0.38564	1.30644	2.04553	1.56573	-1.0403	1.77556
ARID4A	14	58298504	58373888	75384	+	183.471	32.9488	30.5008	30.5786	0.116484	0.289576	0.910649	-0.135032	-1.09812	29.1486	32.0086	-1.24225	1.03018
ARID4B	1	235131634	235328220	196586	-	702.015	126.241	116.81	117.003	0.358342	0.569395	0.954425	-0.0672958	-1.04775	114.274	119.731	-1.16075	1.05736
ARID5B	10	61901684	62096945	195261	+	7.11272	1.49777	1.14364	1.18545	0.215442	0.420203	1.28714	0.36417	1.28714	1.33428	1.03663	-1.24782	2.06731
ARIH1	15	72474330	72602988	128658	+	1157.29	204.52	192.696	192.881	0.90648	0.954264	0.995157	-0.00700463	-1.00487	192.413	193.349	-1.10116	1.09052
ARIH2	3	48918821	48986383	67562	+	418.698	79.1701	69.5895	69.783	0.0133153	0.0752337	0.879876	-0.184628	-1.13652	65.3239	74.2421	-1.24954	-1.03373
ARIH2P1	18	28651732	28653209	1477	+	10.1398	2.0731	1.67412	1.68996	0.705085	0.834638	1.062	0.0867899	1.062	1.74078	1.63915	-1.33084	1.501
ARL1	12	101393116	101407773	14657	-	499.979	86.7181	83.2715	83.3298	0.559113	0.733971	1.02437	0.0347357	1.02437	84.3329	82.3267	-1.06891	1.12164
ARL10	5	176365487	176401866	36379	+	819.412	145.834	136.384	136.569	0.2021	0.403903	1.05879	0.0824224	1.05879	140.469	132.669	-1.0366	1.16207
ARL13B	3	93980139	94055679	75540	+	123.539	23.7963	20.3927	20.5898	0.240842	0.448876	0.88863	-0.170345	-1.12533	19.3756	21.8039	-1.38517	1.09382
ARL14EP	11	30323104	30338224	15120	+	420.295	75.7634	69.9204	70.0492	0.72943	0.850064	0.978415	-0.031481	-1.02206	69.285	70.8135	-1.14581	1.09688
ARL15	5	53883942	54310583	426641	-	168.724	30.5174	28.0531	28.1207	0.410114	0.615556	1.0553	0.0776517	1.0553	28.8773	27.3641	-1.0839	1.20709
ARL16	17	81681174	81683925	2751	-	173.293	33.5045	28.7767	28.8822	0.0194442	0.0953318	1.15861	0.21239	1.15861	31.0044	26.7601	1.03078	1.30228
ARL17A	17	46516702	46579692	62990	-	347.14	59.926	57.8255	57.8567	0.277563	0.487518	0.95556	-0.0655821	-1.04651	56.5419	59.1715	-1.14352	1.04414
ARL17B	17	46274784	46361798	87014	-	30.6904	6.32335	5.06926	5.11506	0.137809	0.321145	0.834272	-0.26141	-1.19865	4.65291	5.57721	-1.51928	1.05743
ARL2	11	65014160	65022185	8025	+	42.9137	9.89711	7.01101	7.15229	0.899437	0.950159	1.0147	0.0210517	1.0147	7.20447	7.1001	-1.35723	1.39743
ARL2-SNX15	11	65014182	65040571	26389	+	46.6435	8.81802	7.75706	7.77391	0.472656	0.669108	0.938584	-0.0914422	-1.06543	7.52763	8.0202	-1.27809	1.12592
ARL2BP	16	57245259	57253636	8377	+	590.696	109.989	98.0971	98.4493	0.00129417	0.0174928	1.17562	0.233421	1.17562	106.396	90.5023	1.08297	1.27619
ARL3	10	102673731	102714398	40667	-	239.044	45.8286	39.6791	39.8406	0.00484974	0.0390969	1.18071	0.239657	1.18071	43.1422	36.5391	1.06528	1.30865
ARL4A	7	12686856	12690959	4103	+	94.7499	17.4452	15.7522	15.7917	0.984839	0.992943	0.99935	-0.00093802	-1.00065	15.7865	15.7968	-1.17148	1.16995
ARL4C	2	234493041	234497082	4041	-	63.3072	11.0828	10.5423	10.5512	0.905661	0.954025	0.992357	-0.0110689	-1.0077	10.5107	10.5917	-1.17789	1.15995
ARL4D	17	43398993	43401138	2145	+	446.756	90.887	73.7469	74.4594	9.14496e-05	0.00327293	1.30444	0.383432	1.30444	84.2962	64.6225	1.18554	1.43526
ARL5A	2	151788984	151828493	39509	-	857.112	158.171	142.289	142.852	0.474552	0.670676	1.04215	0.0595698	1.04215	145.801	139.903	-1.10169	1.19653
ARL5B	10	18659431	18681640	22209	+	1860.9	348.15	309.111	310.151	0.346701	0.558203	0.943587	-0.0837722	-1.05979	301.149	319.153	-1.20103	1.06934
ARL6	3	97764521	97801230	36709	+	176.333	32.3291	29.2995	29.3889	0.664565	0.80856	1.02536	0.0361352	1.02536	29.7569	29.0208	-1.12808	1.18603
ARL6IP1	16	18791669	18801573	9904	-	3020.13	557.195	501.083	503.355	0.00012014	0.00384448	0.828206	-0.271939	-1.20743	456.055	550.654	-1.2955	-1.12534
ARL6IP4	12	122980060	122982914	2854	+	76.9605	18.3619	12.6258	12.8267	0.256087	0.464867	1.17473	0.23233	1.17473	13.8573	11.7962	-1.09524	1.51142
ARL6IP5	3	69084937	69106093	21156	+	640.287	117.423	106.407	106.714	0.0328623	0.132423	1.11851	0.161581	1.11851	112.684	100.745	1.01032	1.23829
ARL6IP6	2	152717893	152762397	44504	+	365.261	72.9435	60.5366	60.8769	0.0371195	0.142817	0.865097	-0.209066	-1.15594	56.4736	65.2801	-1.32056	-1.01184
ARL8A	1	202133404	202144744	11340	-	83.9625	18.4	13.8596	13.9938	0.300111	0.512173	1.12746	0.173072	1.12746	14.8321	13.1554	-1.09895	1.39694
ARL8B	3	5122245	5180913	58668	+	763.457	136.237	127.049	127.243	0.367357	0.577846	1.04238	0.0598768	1.04238	129.883	124.603	-1.06086	1.15267
ARMC1	8	65602458	65634218	31760	-	604.71	110.366	100.523	100.785	0.00838689	0.0554775	1.13603	0.184006	1.13603	107.204	94.3664	1.04081	1.23998
ARMC10	7	103074881	103099760	24879	+	306.835	54.2238	51.0829	51.1391	0.230776	0.437502	1.05839	0.0818718	1.05839	52.5898	49.6884	-1.04343	1.16884
ARMC10P1	3	94506766	94507621	855	-	29.4695	6.13937	4.84855	4.91158	0.767787	0.873946	0.983686	-0.0237301	-1.01658	4.87119	4.95198	-1.36767	1.32341
ARMC2	6	108848416	108974477	126061	+	13.6555	2.46422	2.26927	2.27592	0.658502	0.804949	0.945444	-0.0809367	-1.0577	2.21209	2.33974	-1.39919	1.25069
ARMC5	16	31458080	31467167	9087	+	7.82876	2.2252	1.24277	1.30479	0.411231	0.616756	1.26862	0.34326	1.26862	1.45929	1.1503	-1.3088	2.10637
ARMC6	19	19033575	19060312	26737	+	43.3316	10.5693	7.08047	7.22193	0.43007	0.633529	1.15238	0.204615	1.15238	7.73321	6.71065	-1.17387	1.55887
ARMC7	17	75109952	75130273	20321	+	51.7879	13.8642	8.35534	8.63131	0.106611	0.273468	1.33537	0.417235	1.33537	9.87079	7.39183	-1.03487	1.84538
ARMC8	3	138187248	138298385	111137	+	406.52	71.612	67.7048	67.7533	0.104269	0.269645	0.935295	-0.0965061	-1.06918	65.488	70.0186	-1.16206	1.01654
ARMC9	2	231198546	231374838	176292	+	52.1268	10.6977	8.6287	8.68779	0.522051	0.704859	1.0736	0.102451	1.0736	8.99614	8.37945	-1.15891	1.33577
ARMCX1	X	101550547	101554701	4154	+	60.829	11.4469	10.104	10.1382	0.99999	0.99999	1.00123	0.00177347	1.00123	10.1444	10.1319	-1.20232	1.20528
ARMCX2	X	101655281	101659851	4570	-	218.986	40.4045	36.3867	36.4976	0.00561772	0.0430186	0.859241	-0.218865	-1.16382	33.7345	39.2608	-1.28203	-1.0565
ARMCX3	X	101622797	101627844	5047	+	430.494	78.5683	71.6629	71.749	0.466411	0.664573	1.03567	0.0505583	1.03567	73.0061	70.4919	-1.06764	1.14515
ARMCX4	X	101418287	101533460	115173	+	126.451	22.9976	21.0319	21.0752	0.990613	0.995826	0.998295	-0.00246231	-1.00171	21.0572	21.0931	-1.15496	1.15102
ARMCX5	X	102599168	102604160	4992	+	71.5038	14.3374	11.8404	11.9173	0.0783	0.226715	0.854741	-0.226441	-1.16995	10.984	12.8506	-1.39858	1.02178
ARMCX5-GPRASP2	X	102599512	102753531	154019	+	69.1745	13.3841	11.4988	11.5291	0.717695	0.843107	1.03384	0.0480186	1.03384	11.7209	11.3372	-1.14667	1.2256
ARMCX6	X	101615118	101618002	2884	-	69.7197	12.6373	11.5872	11.62	0.791239	0.888959	0.977002	-0.0335663	-1.02354	11.4848	11.7551	-1.21752	1.16216
ARMH3	10	101845599	102056194	210595	-	130.632	23.751	21.725	21.772	0.0667392	0.205523	1.11756	0.16035	1.11756	22.9807	20.5633	-1.00975	1.26111
ARMH4	14	57999735	58298140	298405	-	111.195	19.9186	18.5077	18.5324	0.286108	0.495994	1.06931	0.096675	1.06931	19.1531	17.9117	-1.06433	1.21698
ARMT1	6	151452258	151470102	17844	+	352.046	64.4685	58.5406	58.6743	0.506436	0.694218	0.959479	-0.0596772	-1.04223	57.4609	59.8876	-1.17634	1.08294
ARNT	1	150809713	150876709	66996	-	524.303	92.2814	87.2984	87.3838	0.270798	0.480345	1.04847	0.0682911	1.04847	89.4516	85.316	-1.04519	1.14898
ARNT2	15	80404350	80597934	193584	+	607.078	111.423	101.002	101.18	0.34106	0.55384	1.04818	0.0678857	1.04818	103.56	98.7996	-1.05934	1.16388
ARNTL	11	13276652	13387267	110615	+	28.2767	5.60565	4.63172	4.71278	0.0136774	0.0762035	1.3697	0.453857	1.3697	5.44802	3.97753	1.07504	1.74512
ARNTL2	12	27332854	27425290	92436	+	215.401	37.4133	35.8823	35.9002	0.806791	0.896774	0.987797	-0.0177137	-1.01235	35.6798	36.1206	-1.12217	1.09495
ARPC1A	7	99325898	99366263	40365	+	515.756	93.1988	85.8001	85.9593	0.826309	0.907199	1.01144	0.0164157	1.01144	86.4483	85.4703	-1.10662	1.13209
ARPC1B	7	99374249	99394817	20568	+	19.8498	3.80822	3.29726	3.30829	0.656926	0.80366	1.05463	0.0767387	1.05463	3.39626	3.22033	-1.21845	1.35522
ARPC2	2	218217141	218254357	37216	+	714.173	124.066	119.003	119.029	0.644967	0.795966	0.983385	-0.0241713	-1.0169	118.032	120.026	-1.09838	1.06218
ARPC3	12	110434823	110450423	15600	-	1048.3	183.438	174.646	174.716	0.780871	0.881681	1.01048	0.0150436	1.01048	175.627	173.805	-1.07125	1.09383
ARPC3P1	20	49134480	49135013	533	+	44.0771	8.583	7.31327	7.34618	0.864692	0.929039	0.97974	-0.0295288	-1.02068	7.271	7.42136	-1.26052	1.20996
ARPC4	3	9792495	9807727	15232	+	325.268	61.053	54.0791	54.2113	0.409973	0.615556	1.04925	0.0693652	1.04925	55.5143	52.9083	-1.07744	1.18619
ARPC5	1	183620846	183635784	14938	-	1010.19	177.453	168.042	168.365	0.631265	0.786942	1.02121	0.0302778	1.02121	170.132	166.598	-1.09261	1.13945
ARPC5L	9	124862130	124877734	15604	+	141.783	26.3304	23.5373	23.6306	0.122019	0.297847	0.898289	-0.154749	-1.11323	22.3644	24.8967	-1.28753	1.03893
ARPIN	15	89895006	89912953	17947	-	242.27	44.7816	40.207	40.3783	0.00168826	0.0204638	0.835463	-0.259353	-1.19694	36.7587	43.998	-1.31632	-1.08839
ARPIN-AP3S2	15	89834308	89912883	78575	-	64.8027	14.2203	10.5316	10.8004	0.692194	0.826573	0.950223	-0.0736625	-1.05238	10.5248	11.0761	-1.47377	1.3307
ARPP19	15	52547045	52569884	22839	-	5915.94	1059.94	984.342	985.991	0.240551	0.448518	1.05607	0.0786987	1.05607	1012.88	959.105	-1.04621	1.16682
ARRB1	11	75260122	75351706	91584	-	127.687	27.6749	20.9347	21.2812	0.000353668	0.00772053	1.40308	0.4886	1.40308	24.8508	17.7116	1.21555	1.61954
ARRB2	17	4710596	4721500	10904	+	117.041	21.4809	19.4546	19.5068	0.740359	0.857214	1.02378	0.033909	1.02378	19.736	19.2775	-1.13733	1.19206
ARRDC1-AS1	9	137615332	137618907	3575	-	18.0946	3.47998	2.97783	3.01577	0.595834	0.76195	1.06426	0.0898521	1.06426	3.10966	2.92189	-1.29634	1.46831
ARRDC2	19	18001132	18014103	12971	+	15.1967	3.07652	2.50422	2.53278	0.928842	0.96543	0.988553	-0.0166096	-1.01158	2.5182	2.54736	-1.40079	1.36891
ARRDC3	5	91368631	91383318	14687	-	323.562	58.1912	53.8466	53.9269	0.215065	0.41982	1.06394	0.0894159	1.06394	55.5976	52.2563	-1.04311	1.18077
ARRDC4	15	97960703	97973834	13131	+	97.8509	17.5906	16.2823	16.3085	0.493218	0.685481	1.04421	0.0624068	1.04421	16.6612	15.9558	-1.1041	1.20387
ARSB	5	78777209	78986088	208879	-	173.206	33.4833	28.7819	28.8677	0.0913219	0.24857	1.11392	0.155645	1.11392	30.4234	27.312	-1.01786	1.26297
ARSD	X	2903972	2929350	25378	-	33.1096	7.27445	5.3704	5.51826	0.00922841	0.059285	1.45719	0.543188	1.45719	6.545	4.49153	1.11585	1.90295
ARSG	17	68259182	68422732	163550	+	39.2024	7.44047	6.48175	6.53373	0.0201091	0.0975189	1.26069	0.334212	1.26069	7.28716	5.7803	1.04326	1.52344
ARSI	5	150296343	150339308	42965	-	7.24609	1.31136	1.20456	1.20768	0.719299	0.844153	1.0569	0.0798404	1.0569	1.24109	1.17427	-1.33625	1.49265
ARSJ	4	113900284	113979728	79444	-	15.9244	3.20938	2.62791	2.65407	0.952744	0.975695	1.00862	0.0123776	1.00862	2.66545	2.64268	-1.35745	1.38095
ARSK	5	95555101	95605103	50002	+	46.2263	9.3827	7.65518	7.70439	0.838661	0.914382	0.989757	-0.0148534	-1.01035	7.66473	7.74405	-1.26467	1.2389
ARV1	1	230978981	231000734	21753	+	161.459	29.4493	26.8753	26.9098	0.134055	0.315999	1.08532	0.118123	1.08532	28.0108	25.8088	-1.02924	1.21237
AS3MT	10	102869470	102901900	32430	+	139.44	25.7033	23.1945	23.2399	0.190027	0.389277	0.92183	-0.117428	-1.0848	22.2946	24.1852	-1.23093	1.04601
ASAH1	8	18055992	18084999	29007	-	357.366	68.8658	59.2342	59.561	0.00105342	0.0154547	1.21642	0.282644	1.21642	65.3768	53.7452	1.10407	1.3402
ASAH2	10	50182778	50279721	96943	-	26.8793	5.92542	4.33713	4.47988	0.00491884	0.0395134	1.53692	0.620038	1.53692	5.42801	3.53175	1.16549	2.02671
ASAH2B	10	50739318	50816496	77178	+	229.96	43.6249	38.0603	38.3266	0.0106636	0.0652095	1.20487	0.268872	1.20487	41.8877	34.7655	1.0515	1.3806
ASAP1	8	130052104	130443675	391571	-	1192.92	203.894	198.754	198.82	0.215185	0.419978	0.958326	-0.0614112	-1.04349	194.589	203.051	-1.12115	1.02965
ASAP2	2	9206765	9405684	198919	+	372.849	67.476	62.0555	62.1415	0.732086	0.851845	0.981071	-0.0275708	-1.01929	61.5477	62.7352	-1.13537	1.09279
ASAP3	1	23428563	23484569	56006	-	29.8443	5.68653	4.94988	4.97406	0.170759	0.366021	1.15528	0.208236	1.15528	5.33241	4.6157	-1.07415	1.43363
ASB1	2	238426742	238452251	25509	+	336.922	62.0462	56.0575	56.1537	0.178868	0.376448	1.07159	0.0997528	1.07159	58.0943	54.2132	-1.03684	1.1906
ASB13	10	5638867	5666596	27729	-	126.596	26.2734	20.8562	21.0994	0.00119025	0.0166708	1.3219	0.402608	1.3219	24.0245	18.1743	1.14907	1.52072
ASB16-AS1	17	44175968	44186724	10756	-	30.1372	5.40225	4.98964	5.02286	0.360491	0.571741	0.909678	-0.136573	-1.09929	4.7853	5.26043	-1.40222	1.16036
ASB3	2	53532672	53860161	327489	-	214.288	38.4781	35.6905	35.7147	0.702485	0.833764	1.01986	0.0283667	1.01986	36.0658	35.3636	-1.08979	1.1335
ASB6	9	129634604	129642170	7566	-	95.1745	17.8354	15.7961	15.8624	0.795087	0.890992	1.02299	0.032786	1.02299	16.0426	15.6822	-1.16576	1.21997
ASB7	15	100602589	100651702	49113	+	260.083	44.5187	43.3398	43.3472	0.452991	0.65296	0.968888	-0.0455977	-1.03211	42.6622	44.0322	-1.12902	1.05986
ASB8	12	48147789	48181214	33425	-	217.705	39.1817	36.1826	36.2842	0.035279	0.138626	1.12783	0.173547	1.12783	38.4639	34.1044	1.00843	1.26136
ASCC1	10	72096032	72217135	121103	-	241.426	44.212	40.1141	40.2377	0.0364545	0.141455	1.12899	0.175034	1.12899	42.6757	37.7998	1.00763	1.26497
ASCC2	22	29788609	29838305	49696	-	124.261	25.8027	20.5475	20.7101	0.618006	0.777797	1.05458	0.0766641	1.05458	21.2602	20.16	-1.15891	1.28886
ASCC3	6	100508194	100881373	373179	-	1813.06	382.041	294.746	302.176	3.21587e-07	8.16611e-05	1.55483	0.63676	1.55483	367.8	236.553	1.42675	1.69442
ASCL1	12	102957674	102960514	2840	+	52.4581	9.68825	8.71937	8.74301	0.260964	0.470081	0.910937	-0.134577	-1.09777	8.33553	9.1505	-1.308	1.08538
ASDURF	2	189661452	189666438	4986	+	15.4487	3.29871	2.53744	2.57478	0.420365	0.625283	1.1393	0.188152	1.1393	2.74244	2.40712	-1.22375	1.58845
ASF1A	6	118894152	118909172	15020	+	594.689	112.681	98.6677	99.1149	0.00785711	0.0532007	0.854209	-0.227338	-1.17067	91.3218	106.908	-1.29985	-1.05434
ASF1B	19	14119512	14136614	17102	-	97.6103	20.7962	16.1299	16.2684	0.217081	0.421818	1.13297	0.180109	1.13297	17.2826	15.2542	-1.07696	1.38241
ASH1L	1	155335268	155562808	227540	-	965.911	173.588	160.667	160.985	0.140843	0.325008	0.932432	-0.100929	-1.07246	155.356	166.614	-1.18507	1.03034
ASH2L	8	38105493	38144077	38584	+	360.982	63.8808	60.129	60.1637	0.148899	0.335519	1.06162	0.0862727	1.06162	61.962	58.3653	-1.0252	1.15544
ASIC1	12	50057548	50083612	26064	+	141.625	35.2595	22.5731	23.6042	9.8324e-06	0.000768536	1.77932	0.831327	1.77932	30.2228	16.9856	1.5165	2.08769
ASIC4	2	219514170	219538773	24603	+	6.8219	1.62614	1.08885	1.13698	0.0236304	0.107735	1.61569	0.692152	1.61569	1.40461	0.869356	1.06584	2.44921
ASL	7	66075800	66094698	18898	+	11.11	3.3269	1.74914	1.85167	0.0560361	0.185233	1.61142	0.688332	1.61142	2.28521	1.41813	1.04194	2.49216
ASMTL	X	1403139	1453763	50624	-	14.8593	2.95264	2.44819	2.47655	0.174446	0.370987	1.21344	0.279099	1.21344	2.71536	2.23774	-1.11398	1.64026
ASNS	7	97851677	97872543	20866	-	1020.86	187.368	169.879	170.143	0.542504	0.721852	1.02991	0.0425147	1.02991	172.65	167.637	-1.07433	1.13955
ASNSD1	2	189661385	189670832	9447	+	721.142	129.422	120.021	120.19	0.0162713	0.0850338	1.10438	0.143238	1.10438	126.152	114.229	1.0227	1.19259
ASNSP1	8	46579213	46638887	59674	-	11.2926	2.60638	1.81745	1.88209	0.0738504	0.218673	1.39461	0.479859	1.39461	2.19224	1.57194	-1.06799	2.07717
ASPH	8	61500556	61714641	214085	-	615.796	114.719	102.378	102.633	0.118616	0.292742	0.918731	-0.122286	-1.08846	98.2856	106.98	-1.21155	1.02263
ASPHD1	16	29900375	29919865	19490	+	18.5479	4.51194	3.02632	3.09132	0.58688	0.755473	1.12387	0.168472	1.12387	3.27161	2.91103	-1.26854	1.60226
ASPHD2	22	26429260	26445016	15756	+	61.1939	10.653	10.1934	10.199	0.648952	0.798422	1.03353	0.0475741	1.03353	10.3671	10.0308	-1.12722	1.20406
ASPM	1	197084127	197146695	62568	-	1925.99	375.07	319.042	320.998	0.00597185	0.0446248	0.837857	-0.255225	-1.19352	292.678	349.317	-1.33715	-1.06532
ASPSCR1	17	81976807	82017407	40600	+	17.226	3.89403	2.81726	2.87101	0.771064	0.875771	0.980153	-0.0289209	-1.02025	2.84223	2.89978	-1.45615	1.39893
ASRGL1	11	62337448	62393413	55965	+	177.625	34.5319	29.4665	29.6041	0.00555964	0.042762	1.19455	0.256464	1.19455	32.2285	26.9797	1.06762	1.33656
ASS1	9	130444961	130501275	56314	+	2639.98	612.224	432.58	439.996	0.00834401	0.0552207	1.3154	0.395496	1.3154	499.931	380.062	1.09813	1.57565
ASS1P1	6	25023247	25024484	1237	-	132.079	29.1355	21.7799	22.0131	0.0422894	0.154804	1.22226	0.28955	1.22226	24.2148	19.8115	1.01918	1.46581
ASS1P10	5	145228811	145230055	1244	+	48.8052	10.6347	8.03068	8.1342	0.0238635	0.108326	1.28948	0.366788	1.28948	9.16268	7.10573	1.04576	1.58999
ASS1P11	7	21220213	21221429	1216	-	10.7738	2.56366	1.76387	1.79564	0.185667	0.38445	1.27125	0.346252	1.27125	2.01009	1.58119	-1.11593	1.80344
ASS1P7	3	177297161	177298387	1226	-	40.2966	9.00761	6.62051	6.7161	0.219313	0.424154	1.17784	0.236143	1.17784	7.26453	6.16768	-1.10817	1.53737
ASS1P9	5	53859166	53860402	1236	+	22.9021	4.88664	3.7373	3.81702	0.0852234	0.238977	1.28979	0.367136	1.28979	4.3001	3.33395	-1.06	1.76338
ASTE1	3	131013875	131027650	13775	-	85.2429	15.5349	14.1797	14.2072	0.109467	0.277857	1.11414	0.155928	1.11414	14.9742	13.4401	-1.02886	1.27713
ASTN2	9	116425225	117415071	989846	-	121.228	28.1989	19.6513	20.2046	0.000168878	0.00477276	1.54735	0.6298	1.54735	24.546	15.8632	1.30706	1.83182
ASXL1	20	32358330	32439320	80990	+	615.087	112.718	102.249	102.515	0.517153	0.70128	0.963208	-0.0540804	-1.0382	100.593	104.436	-1.1715	1.08689
ASXL2	2	25733753	25878488	144735	-	597.445	106.971	99.4826	99.5741	0.202426	0.404261	0.947853	-0.0772642	-1.05502	96.9084	102.24	-1.1512	1.03427
ASXL3	18	33578219	33751196	172977	+	83.0215	14.927	13.8168	13.8369	0.712151	0.839858	1.02619	0.0372964	1.02619	14.0158	13.6581	-1.1315	1.19154
ATAD1	10	87751512	87841344	89832	-	863.283	153.363	143.763	143.881	0.556108	0.731721	0.974921	-0.0366426	-1.02572	142.053	145.708	-1.12045	1.06495
ATAD2	8	123319850	123416351	96501	-	1397.64	257.207	231.919	232.94	0.000222964	0.00565264	0.832712	-0.264111	-1.2009	211.677	254.202	-1.29298	-1.11537
ATAD2B	2	23748664	23927124	178460	-	341.262	64.9147	56.651	56.8771	0.162208	0.353946	0.90979	-0.136394	-1.09915	54.1905	59.5637	-1.25594	1.03957
ATAD5	17	30831966	30895870	63904	+	264.046	54.6022	43.5014	44.0076	0.00183032	0.0214775	0.769199	-0.378572	-1.30005	38.2666	49.7486	-1.49319	-1.1319
ATAT1	6	30626842	30646824	19982	+	105.38	19.7195	17.5226	17.5633	0.951823	0.975419	1.00139	0.00200051	1.00139	17.5755	17.5511	-1.16193	1.16516
ATCAY	19	3879864	3928083	48219	+	327.658	71.8028	53.7104	54.6096	0.000975834	0.014667	1.36954	0.453691	1.36954	63.1262	46.093	1.17648	1.59428
ATE1	10	121740421	121928802	188381	-	341.777	61.7467	56.7816	56.9628	0.00303149	0.029682	1.16525	0.220641	1.16525	61.3102	52.6154	1.0664	1.27326
ATF1	12	50763710	50821163	57453	+	310.125	58.9493	51.5134	51.6876	0.0199749	0.0969861	1.14225	0.191882	1.14225	55.1198	48.2553	1.02602	1.27166
ATF2	2	175072250	175168383	96133	-	621.019	114.13	103.213	103.503	0.154409	0.342848	0.923622	-0.114625	-1.08269	99.3936	107.613	-1.21367	1.03536
ATF3	1	212565334	212620778	55444	+	64.8592	11.8942	10.7672	10.8099	0.0639063	0.199707	1.15913	0.213048	1.15913	11.6066	10.0131	-1.01199	1.3597
ATF4	22	39519695	39522686	2991	+	1764.26	322.812	293.532	294.043	0.146717	0.333002	1.06964	0.0971198	1.06964	303.937	284.15	-1.0279	1.17604
ATF4P3	17	76225751	76226807	1056	-	6.37605	1.21737	1.05665	1.06267	0.386577	0.595745	1.15687	0.210231	1.15687	1.13997	0.985385	-1.24629	1.66798
ATF4P4	11	113789231	113791367	2136	+	6.42893	1.75861	1.02589	1.07149	0.146281	0.332512	1.42702	0.513005	1.42702	1.26001	0.882966	-1.12857	2.2982
ATF5	19	49928702	49933936	5234	+	38.0768	7.95912	6.29104	6.34613	0.140541	0.324692	1.18442	0.244186	1.18442	6.88191	5.81034	-1.05816	1.48445
ATF6	1	161766320	161964071	197751	+	692.24	126.571	115.178	115.373	0.0263979	0.11539	1.10349	0.142067	1.10349	121.049	109.697	1.01434	1.20046
ATF6B	6	32115264	32128254	12990	-	69.7227	15.3619	11.507	11.6205	0.428321	0.63207	1.10477	0.143752	1.10477	12.1989	11.042	-1.13438	1.38454
ATF7	12	53507856	53626411	118555	-	399.442	73.9242	66.1315	66.5737	0.0014256	0.0185114	1.22814	0.296473	1.22814	73.3902	59.7572	1.10297	1.36752
ATF7IP	12	14365632	14502936	137304	+	1932.05	345.425	321.579	322.009	0.160507	0.351286	1.06254	0.0875205	1.06254	331.773	312.245	-1.02848	1.16115
ATF7IP2	16	10326434	10483639	157205	+	97.8928	17.6799	16.2998	16.3155	0.373979	0.583939	0.945374	-0.0810434	-1.05778	15.8573	16.7736	-1.20648	1.07827
ATG10	5	81972023	82276858	304835	+	65.1347	12.6127	10.7683	10.8558	0.0043116	0.0362409	1.27961	0.355702	1.27961	12.1873	9.52425	1.1004	1.488
ATG101	12	52069246	52077495	8249	+	36.0885	8.80684	5.88935	6.01475	0.835368	0.912751	1.07243	0.100878	1.07243	6.22495	5.80455	-1.29179	1.48568
ATG12	5	115828200	115841838	13638	-	608.757	108.745	101.23	101.459	0.82306	0.905479	1.00888	0.0127601	1.00888	101.908	101.011	-1.116	1.13592
ATG13	11	46617527	46674819	57292	+	274.362	51.296	45.6257	45.727	0.355553	0.566485	1.05666	0.0795142	1.05666	46.9868	44.4672	-1.06776	1.19219
ATG14	14	55366391	55411831	45440	-	124.019	21.8547	20.6587	20.6698	0.748068	0.861268	0.981739	-0.0265881	-1.0186	20.4794	20.8603	-1.14936	1.10777
ATG16L1	2	233210051	233295675	85624	+	146.952	26.9819	24.4372	24.492	0.997108	0.99865	0.999707	-0.000422286	-1.00029	24.4885	24.4956	-1.15069	1.15002
ATG2A	11	64894546	64917212	22666	-	11.0542	2.99543	1.71393	1.84236	0.284032	0.494285	1.34767	0.430467	1.34767	2.1152	1.56953	-1.31894	2.39548
ATG2B	14	96279195	96363342	84147	-	293.672	50.6093	48.9003	48.9454	0.644959	0.795966	0.979679	-0.0296183	-1.02074	48.443	49.4478	-1.13187	1.08634
ATG3	3	112532510	112562047	29537	-	173.283	30.233	28.8687	28.8805	0.66895	0.811118	1.02176	0.0310595	1.02176	29.1914	28.5697	-1.08904	1.13696
ATG4A	X	108091668	108154672	63004	+	60.9151	11.2062	10.123	10.1525	0.590737	0.758142	0.957374	-0.0628452	-1.04452	9.93143	10.3736	-1.24918	1.14495
ATG4B	2	241637213	241673858	36645	+	60.4921	12.4521	10.0147	10.082	0.495604	0.687496	1.08013	0.111205	1.08013	10.4704	9.69364	-1.14279	1.33327
ATG4C	1	62784132	62865517	81385	+	193.602	36.3459	32.0631	32.2669	0.182803	0.3812	1.11011	0.150696	1.11011	33.9506	30.5832	-1.0666	1.3144
ATG4D	19	10543895	10553419	9524	+	17.8345	3.91268	2.93312	2.97242	0.194891	0.395187	1.21873	0.285381	1.21873	3.26546	2.67939	-1.10499	1.64124
ATG5	6	106045423	106325792	280369	-	410.65	75.4677	68.2111	68.4417	0.00599388	0.0447403	0.863762	-0.211294	-1.15773	63.4388	73.4447	-1.27265	-1.05318
ATG7	3	11272309	11557666	285357	+	109.276	20.629	18.1631	18.2127	0.411709	0.616997	1.06187	0.0866078	1.06187	18.7592	17.6662	-1.09409	1.23367
ATG9A	2	219219380	219229718	10338	-	86.4176	19.0728	14.1604	14.4029	0.0663008	0.204465	1.24605	0.317364	1.24605	15.9808	12.8251	-1.01939	1.58275
ATG9B	7	151012209	151024500	12291	-	16.3198	3.16057	2.70493	2.71996	0.970108	0.984954	0.997396	-0.00376233	-1.00261	2.71642	2.72351	-1.33254	1.32561
ATIC	2	215311956	215349774	37818	+	1106.82	200.015	184.222	184.469	0.327134	0.539603	0.957244	-0.0630408	-1.04467	180.44	188.499	-1.14826	1.05217
ATL1	14	50532509	50634018	101509	+	201.989	34.7664	33.6522	33.6649	0.893165	0.946019	1.00613	0.00882071	1.00613	33.7678	33.562	-1.10144	1.11499
ATL2	2	38293954	38377286	83332	-	982.495	174.298	163.563	163.749	0.119576	0.294128	0.93683	-0.0941414	-1.06743	158.408	169.09	-1.16172	1.01958
ATL3	11	63624087	63671922	47835	-	120.456	21.4664	20.0321	20.0759	0.314028	0.52628	1.06639	0.0927357	1.06639	20.7209	19.4309	-1.07769	1.22554
ATM	11	108222484	108369103	146619	+	647.867	119.508	107.775	107.978	0.0324057	0.131205	1.10399	0.142732	1.10399	113.315	102.641	1.0104	1.20626
ATMIN	16	81035842	81047351	11509	+	404.142	71.0606	67.3225	67.357	0.232863	0.439923	0.952392	-0.0703729	-1.04999	65.7146	68.9995	-1.14282	1.03659
ATN1	12	6924463	6942322	17859	+	218.778	44.9728	35.803	36.463	0.172191	0.367897	0.863666	-0.211454	-1.15785	33.7956	39.1304	-1.49579	1.11574
ATOH8	2	85751344	85791384	40040	+	274.833	56.013	45.5497	45.8055	0.479429	0.674065	1.06313	0.0883198	1.06313	47.2071	44.4038	-1.10699	1.25118
ATOX1	5	151742316	151772533	30217	-	38.3885	7.91633	6.34869	6.39809	0.945223	0.973056	1.01685	0.0241083	1.01685	6.45154	6.34463	-1.25508	1.29774
ATP10D	4	47485275	47593487	108212	+	164.284	29.0484	27.3489	27.3806	0.671243	0.812397	1.02205	0.0314625	1.02205	27.6791	27.082	-1.10412	1.15334
ATP11A	13	112690329	112887169	196840	+	193.87	37.5778	32.1432	32.3116	0.00467372	0.0382447	1.20361	0.267363	1.20361	35.2971	29.3261	1.07417	1.34864
ATP11B	3	182793503	182921630	128127	+	370.656	63.6222	61.754	61.776	0.937131	0.969495	0.996695	-0.00477653	-1.00332	61.6737	61.8783	-1.09685	1.08961
ATP11C	X	139726346	139945277	218931	-	583.39	115.142	96.4136	97.2317	0.00177147	0.0210226	0.800513	-0.321003	-1.2492	86.459	108.004	-1.40666	-1.10936
ATP13A1	19	19645198	19663677	18479	-	58.2413	13.3935	9.53256	9.70688	0.273403	0.483207	1.18278	0.242181	1.18278	10.5197	8.89406	-1.11851	1.56476
ATP13A2	1	16985958	17011929	25971	-	9.03871	2.65311	1.3853	1.50645	0.0107754	0.0656273	1.91187	0.934986	1.91187	1.97821	1.0347	1.19635	3.05535
ATP13A3	3	194402672	194498365	95693	-	1586.15	279.673	264.04	264.358	0.917583	0.960218	1.00389	0.00559745	1.00389	264.871	263.846	-1.09615	1.10469
ATP1A1	1	116372668	116410262	37594	+	3965.06	1164.61	533.133	660.843	2.9499e-11	2.00593e-07	0.258681	-1.95076	-3.86577	271.629	1050.06	-4.29526	-3.47923
ATP1A1-AS1	1	116390575	116418636	28061	-	109.944	31.2245	14.9197	18.324	6.16655e-10	1.19807e-06	0.26611	-1.90991	-3.75785	7.70266	28.9454	-4.31638	-3.27159
ATP1A3	19	41966582	41997498	30916	-	519.347	148.697	81.6475	86.5578	0.00100473	0.0149412	1.77429	0.827243	1.77429	110.716	62.3999	1.35679	2.32026
ATP1B1	1	169105697	169132723	27026	+	2078.86	360.3	346.182	346.476	0.21665	0.421514	1.04888	0.0688556	1.04888	354.743	338.21	-1.03476	1.1384
ATP1B2	17	7646627	7657771	11144	+	8.19213	2.01717	1.20285	1.36536	0.00458933	0.0378043	2.2095	1.14372	2.2095	1.87989	0.850821	1.28183	3.80854
ATP1B3	3	141876124	141926550	50426	+	526.445	95.2159	87.6022	87.7408	0.0187623	0.0934676	0.90225	-0.148401	-1.10834	83.2321	92.2495	-1.20308	-1.02106
ATP23	12	57906039	57959149	53110	+	58.3308	11.2308	9.69664	9.72181	0.3008	0.513027	1.08967	0.123895	1.08967	10.139	9.30462	-1.08742	1.29119
ATP2A2	12	110280756	110351094	70338	+	4419.06	781.167	735.959	736.51	0.056104	0.185333	0.931952	-0.101672	-1.07302	710.568	762.451	-1.15385	1.00216
ATP2A3	17	3923870	3964465	40595	-	9.39704	2.78148	1.44014	1.56617	0.00402696	0.0346186	2.02818	1.02018	2.02818	2.09795	1.0344	1.32745	3.09881
ATP2B1	12	89588049	89709301	121252	-	980.184	177.468	163.169	163.364	0.363745	0.574691	0.960295	-0.058451	-1.04135	160.055	166.673	-1.14257	1.05364
ATP2B2	3	10324023	10708008	383985	-	84.5941	18.4336	13.7207	14.099	0.000164488	0.00468865	1.55228	0.634391	1.55228	17.1499	11.0482	1.30719	1.84332
ATP2B3	X	153517676	153582940	65264	+	91.4228	21.2669	14.8947	15.2371	0.00115563	0.0163489	1.4593	0.54528	1.4593	18.0829	12.3914	1.2114	1.75794
ATP2B4	1	203626561	203744082	117521	+	432.557	92.1292	69.9057	72.0928	5.09042e-07	0.00010888	1.63306	0.707581	1.63306	89.426	54.7597	1.47667	1.80602
ATP2C1	3	130850595	131016713	166118	+	991.085	172.747	165.077	165.181	0.425273	0.629281	1.03208	0.0455589	1.03208	167.789	162.573	-1.05214	1.12073
ATP5F1A	18	46080248	46104335	24087	-	3235.68	565.915	538.812	539.28	0.416816	0.621704	1.03264	0.046336	1.03264	547.94	530.621	-1.05536	1.12538
ATP5F1B	12	56638175	56645985	7810	-	5718.92	1098.12	950.777	953.153	0.103253	0.267984	0.917621	-0.12403	-1.08978	912.207	994.1	-1.20913	1.01812
ATP5F1C	10	7788147	7807816	19669	+	878.874	152.811	146.432	146.479	0.624287	0.781681	0.98229	-0.0257784	-1.01803	145.17	147.788	-1.10035	1.06172
ATP5F1E	20	59025475	59032346	6871	-	1059.55	201.838	176.142	176.591	0.112901	0.283137	1.08736	0.120834	1.08736	183.982	169.2	-1.02154	1.20783
ATP5IF1	1	28236109	28246907	10798	+	105.697	19.0418	17.5958	17.6161	0.255918	0.464684	1.07261	0.10112	1.07261	18.2332	16.999	-1.05942	1.21885
ATP5MC1	17	48892765	48895872	3107	+	434.509	80.3176	72.1614	72.4181	0.440007	0.641047	0.957097	-0.0632623	-1.04483	70.8306	74.0056	-1.19762	1.09706
ATP5MC2	12	53632726	53677409	44683	-	894.945	196.578	147.719	149.158	0.147644	0.333769	1.14804	0.199176	1.14804	159.438	138.878	-1.04088	1.37188
ATP5MC2P4	X	42098754	42099174	420	-	10.1769	2.11924	1.65105	1.69614	0.301555	0.513735	1.18979	0.250713	1.18979	1.84315	1.54914	-1.28257	1.81562
ATP5MC3	2	175176258	175184608	8350	-	1207.73	219.772	201.035	201.288	0.119899	0.29441	1.06833	0.0953591	1.06833	207.938	194.638	-1.02006	1.16422
ATP5MD	10	103389041	103396493	7452	-	525.003	92.4692	87.4304	87.5005	0.18311	0.381761	1.05634	0.0790749	1.05634	89.8979	85.1032	-1.03151	1.15101
ATP5ME	4	672436	674331	1895	-	104.066	21.9513	17.206	17.3444	0.548802	0.726234	1.07453	0.103708	1.07453	17.9675	16.7212	-1.14242	1.31906
ATP5MF	7	99448475	99466187	17712	-	544.396	95.0002	90.6756	90.7327	0.661325	0.806639	1.01779	0.0254386	1.01779	91.5327	89.9328	-1.0738	1.11234
ATP5MF-PTCD1	7	99419749	99466198	46449	-	10.1215	2.63593	1.56371	1.68691	0.352186	0.563952	0.878595	-0.18673	-1.13818	1.57789	1.79593	-2.11158	1.62999
ATP5MG	11	118401606	118431497	29891	+	560.369	105.674	93.2157	93.3948	0.161415	0.352573	1.07369	0.102575	1.07369	96.7136	90.076	-1.03139	1.18899
ATP5MPL	14	103912288	103928270	15982	-	599.67	106.292	99.7456	99.9449	0.0624046	0.197006	1.09324	0.128613	1.09324	104.397	95.4929	-1.00699	1.20354
ATP5PB	1	111448864	111462774	13910	+	1430.3	243.389	238.357	238.384	0.681523	0.819357	0.98665	-0.0193895	-1.01353	236.782	239.986	-1.08777	1.05892
ATP5PBP7	16	75709056	75709816	760	-	7.19483	1.71172	1.16291	1.19914	0.500912	0.691474	1.15602	0.209163	1.15602	1.28591	1.11236	-1.38434	1.84999
ATP5PD	17	75038863	75046986	8123	-	973.495	173.641	162.159	162.249	0.59786	0.763318	1.02138	0.0305187	1.02138	163.965	160.533	-1.06296	1.1089
ATP5PDP4	12	68642519	68642994	475	-	7.80267	1.66784	1.27409	1.30044	0.377098	0.586775	1.14761	0.198629	1.14761	1.38983	1.21106	-1.31967	1.73801
ATP5PF	21	25716503	25735674	19171	-	546.568	97.5172	90.9918	91.0947	0.0952802	0.25525	1.07405	0.103063	1.07405	94.3471	87.8422	-1.01539	1.17134
ATP5PO	21	33903453	33915815	12362	-	1199.31	216.484	199.343	199.886	0.111683	0.281119	1.08609	0.119138	1.08609	208.134	191.637	-1.02575	1.20995
ATP6AP1	X	154428645	154436517	7872	+	186.512	41.1217	30.7622	31.0853	0.045895	0.162165	1.21084	0.276014	1.21084	34.0498	28.1207	1.01455	1.44512
ATP6AP1L	5	82279462	82386978	107516	+	14.5266	3.17698	2.38162	2.4211	0.0328361	0.132356	1.37753	0.462084	1.37753	2.80555	2.03665	1.03769	1.82868
ATP6AP2	X	40579372	40606849	27477	+	564.512	103.445	93.6792	94.0853	0.00247326	0.0260545	1.1813	0.240375	1.1813	101.905	86.2654	1.0751	1.29799
ATP6V0A1	17	42458844	42522612	63768	+	598.288	111.469	99.2864	99.7147	0.00135118	0.0179981	1.18752	0.247949	1.18752	108.262	91.167	1.087	1.29733
ATP6V0A2	12	123712353	123761756	49403	+	422.952	76.8792	70.2448	70.492	0.000784414	0.0127554	0.845906	-0.241431	-1.18216	64.6074	76.3766	-1.27995	-1.09185
ATP6V0B	1	43974487	43978296	3809	+	79.3395	17.0735	13.0783	13.2232	0.884799	0.941106	1.02997	0.0426084	1.02997	13.4185	13.028	-1.2344	1.30951
ATP6V0C	16	2513952	2520219	6267	+	86.357	18.3953	14.2574	14.3928	0.502807	0.692684	1.08926	0.123351	1.08926	15.0078	13.7779	-1.14547	1.35909
ATP6V0D1	16	67438014	67481182	43168	-	75.3716	14.3777	12.4404	12.5619	0.208775	0.411748	0.884622	-0.176867	-1.13043	11.7929	13.331	-1.40627	1.10049
ATP6V0E1	5	172983771	173035446	51675	+	279.649	50.4332	46.553	46.6082	0.596351	0.762397	1.02475	0.0352662	1.02475	47.1779	46.0386	-1.08722	1.1417
ATP6V0E2	7	149872968	149891205	18237	+	77.2895	16.0037	12.7941	12.8816	0.287119	0.497176	1.11051	0.151225	1.11051	13.5561	12.2071	-1.09529	1.35075
ATP6V0E2-AS1	7	149867697	149880611	12914	-	18.5458	5.17775	2.90559	3.09096	0.000765571	0.0125746	1.92293	0.943309	1.92293	4.06695	2.11497	1.42245	2.5995
ATP6V1A	3	113747033	113812057	65024	+	729.393	133.728	121.248	121.566	0.00249991	0.0262336	1.14867	0.19996	1.14867	129.977	113.154	1.06281	1.24146
ATP6V1B2	8	20197381	20226820	29439	+	918.601	166.608	152.807	153.1	0.0341542	0.135778	1.10103	0.138853	1.10103	160.462	145.738	1.00803	1.2026
ATP6V1C1	8	103021063	103073052	51989	+	588.259	102.831	97.9434	98.0431	0.153752	0.342059	1.0622	0.0870514	1.0622	101	95.0861	-1.02759	1.1594
ATP6V1C2	2	10721100	10785111	64011	+	44.6615	9.14142	7.38444	7.44359	0.127516	0.306804	0.85194	-0.231177	-1.17379	6.84848	8.03869	-1.45421	1.05547
ATP6V1D	14	67294371	67360266	65895	-	337.557	59.3599	56.2174	56.2595	0.341794	0.55457	0.958762	-0.0607548	-1.04301	55.0751	57.4439	-1.14606	1.05349
ATP6V1E1	22	17592136	17628750	36614	-	367.076	67.1963	61.0512	61.1794	0.109137	0.277329	1.08645	0.119625	1.08645	63.7144	58.6444	-1.0233	1.20788
ATP6V1E1P1	1	42903232	42903913	681	+	8.34702	1.63421	1.37411	1.39117	0.181128	0.379442	1.2447	0.315802	1.2447	1.54283	1.23951	-1.14252	1.7701
ATP6V1E2	2	46490750	46542578	51828	-	45.4654	8.6746	7.55319	7.57757	0.252382	0.461319	0.902984	-0.147228	-1.10744	7.19126	7.96389	-1.33383	1.08758
ATP6V1F	7	128862856	128865848	2992	+	110.186	23.7916	18.1349	18.3643	0.117587	0.29145	1.18475	0.244586	1.18475	19.9173	16.8114	-1.05027	1.4742
ATP6V1G1	9	114587769	114598880	11111	+	760.644	140.929	126.25	126.774	0.382545	0.592148	1.05648	0.0792677	1.05648	130.256	123.292	-1.08798	1.21435
ATP6V1G2	6	31544462	31548428	3966	-	56.6777	10.2328	9.41592	9.44628	0.413034	0.618054	1.06808	0.0950177	1.06808	9.75724	9.13532	-1.12335	1.28151
ATP6V1H	8	53715543	53843559	128016	-	197.717	34.446	32.9305	32.9529	0.201887	0.403596	0.940368	-0.0887025	-1.06341	31.9402	33.9656	-1.17556	1.03954
ATP7A	X	77910656	78050396	139740	+	308.77	53.5433	51.4435	51.4617	0.779003	0.880865	0.988161	-0.0171815	-1.01198	51.1552	51.7681	-1.10942	1.08331
ATP7B	13	51930436	52012126	81690	-	73.0176	12.88	12.1558	12.1696	0.343517	0.55598	1.06678	0.0932611	1.06678	12.5628	11.7764	-1.08468	1.23439
ATP8A1	4	42408373	42657106	248733	-	1251.77	221.396	208.348	208.629	0.63734	0.791004	0.979875	-0.0293306	-1.02054	206.508	210.75	-1.12552	1.08067
ATP8A2	13	25371974	26025852	653878	+	50.9711	12.758	7.72354	8.49518	9.72025e-07	0.000153245	2.39725	1.26138	2.39725	11.9891	5.00121	1.97897	2.90393
ATP8B2	1	154325553	154351305	25752	+	166.145	29.4827	27.6672	27.6908	0.704643	0.834545	1.02072	0.0295852	1.02072	27.9747	27.4069	-1.09991	1.14596
ATP9A	20	51596514	51768391	171877	-	738.254	133.532	122.732	123.042	0.00352411	0.0322096	1.14307	0.192911	1.14307	131.256	114.828	1.05591	1.23742
ATP9B	18	79069285	79378288	309003	+	51.1568	9.48153	8.49182	8.52613	0.983585	0.992488	0.997807	-0.0031667	-1.0022	8.51678	8.53549	-1.22518	1.21981
ATPAF1	1	46632737	46673868	41131	-	389.502	71.3173	64.8447	64.917	0.116597	0.289681	1.07363	0.102504	1.07363	67.2222	62.6117	-1.02002	1.17577
ATPAF2	17	17977409	18039210	61801	-	42.3571	9.0529	6.98217	7.05951	0.0237454	0.107988	1.27995	0.356084	1.27995	7.92632	6.1927	1.04331	1.57025
ATPSCKMT	5	10225507	10249898	24391	-	86.8268	16.7276	14.429	14.4711	0.132469	0.313762	1.11671	0.159252	1.11671	15.269	13.6732	-1.03791	1.29431
ATR	3	142449007	142578734	129727	-	315.503	55.4218	52.4661	52.5839	0.78782	0.88673	0.987541	-0.0180879	-1.01262	52.2543	52.9135	-1.1474	1.11898
ATRAID	2	27212027	27217179	5152	+	330.895	59.676	54.9846	55.1491	0.120471	0.295582	1.09246	0.127579	1.09246	57.586	52.7123	-1.03219	1.23188
ATRIP	3	48446710	48467646	20936	+	54.5959	9.53196	9.09508	9.09932	0.558	0.733075	0.957818	-0.0621765	-1.04404	8.90327	9.29537	-1.22159	1.1207
ATRN	20	3471018	3651119	180101	+	572.334	103.423	95.1965	95.3891	0.0546368	0.182805	1.09713	0.133733	1.09713	99.807	90.9711	-1.00294	1.20723
ATRNL1	10	115093365	115949000	855635	+	98.2871	18.2441	16.308	16.3812	0.577884	0.749134	1.0478	0.0673666	1.0478	16.7636	15.9988	-1.138	1.2494
ATRX	X	77504878	77786234	281356	-	1626.26	312.279	270.06	271.044	0.191078	0.39036	1.08218	0.113943	1.08218	281.741	260.346	-1.04576	1.22471
ATXN1	6	16299112	16761492	462380	-	91.6629	17.278	15.2231	15.2772	0.289415	0.499752	0.92287	-0.115801	-1.08358	14.6644	15.8899	-1.27403	1.08508
ATXN10	22	45671798	45845308	173510	+	1388.52	245.914	231.05	231.42	0.00412536	0.0351976	0.893199	-0.162946	-1.11957	218.365	244.475	-1.19895	-1.04545
ATXN1L	16	71845976	71885269	39293	+	168.457	29.7556	28.0553	28.0761	0.851469	0.921606	1.00889	0.0127675	1.00889	28.2003	27.9519	-1.11097	1.13081
ATXN2	12	111443485	111599677	156192	-	321.36	55.4056	53.5326	53.56	0.315242	0.527601	0.958216	-0.0615778	-1.04361	52.4171	54.7028	-1.14203	1.04858
ATXN2L	16	28823035	28837238	14203	+	359.673	66.8611	59.7342	59.9454	0.419333	0.624389	0.952652	-0.0699789	-1.0497	58.4919	61.399	-1.20333	1.09208
ATXN3	14	92044496	92106622	62126	-	193.319	34.8532	32.1387	32.2198	0.250371	0.458838	0.933141	-0.0998333	-1.07165	31.1054	33.3341	-1.21915	1.06157
ATXN7	3	63863867	64003463	139596	+	127.687	22.5078	21.2516	21.2811	0.659089	0.805211	1.02581	0.0367615	1.02581	21.5523	21.01	-1.11242	1.17058
ATXN7L1	7	105605067	105876605	271538	-	46.0779	8.37092	7.66823	7.67965	0.233223	0.440071	1.10124	0.139125	1.10124	8.04966	7.30965	-1.07468	1.30329
ATXN7L2	1	109483479	109492805	9326	+	20.0313	4.03423	3.29046	3.33855	0.643156	0.79526	1.0968	0.133307	1.0968	3.49269	3.18442	-1.26098	1.51693
ATXN7L3	17	44191805	44200114	8309	-	433.965	92.0849	71.7768	72.3274	0.0696303	0.211003	1.16171	0.216244	1.16171	77.7379	66.917	-1.0052	1.35658
ATXN7L3B	12	74537835	74545431	7596	+	2833.86	511.19	471.847	472.31	0.072063	0.215824	0.932113	-0.101423	-1.07283	455.715	488.905	-1.15898	1.00696
AUH	9	91213815	91361919	148104	-	20.3179	3.85679	3.37726	3.38631	0.760768	0.869598	0.964242	-0.0525335	-1.03708	3.32466	3.44796	-1.32547	1.23237
AUNIP	1	25831913	25859459	27546	-	46.401	9.8102	7.66869	7.73351	0.233238	0.440071	0.875774	-0.191369	-1.14185	7.22135	8.24567	-1.42839	1.09555
AUP1	2	74526645	74529761	3116	-	334.499	70.6899	55.3064	55.7498	0.284334	0.494494	1.10321	0.141703	1.10321	58.4855	53.0141	-1.08363	1.31885
AURKA	20	56369389	56392338	22949	-	445.612	79.3804	74.1753	74.2687	0.813026	0.900443	0.988005	-0.0174101	-1.01214	73.8206	74.7168	-1.12284	1.09607
AURKAIP1	1	1373730	1375496	1766	-	14.2163	3.33775	2.27803	2.36938	0.775723	0.879125	0.961663	-0.0563974	-1.03987	2.32307	2.41568	-1.64708	1.52322
AURKB	17	8204733	8210601	5868	-	148.044	26.4256	24.5926	24.6739	0.147968	0.33427	0.910003	-0.136057	-1.0989	23.5113	25.8366	-1.2634	1.04623
AUTS2	7	69598296	70793507	1195211	+	767.311	137.079	127.63	127.885	0.00641189	0.0467319	0.888054	-0.17128	-1.12606	120.303	135.468	-1.21708	-1.04184
AUXG01000058.1	7	130538954	130546901	7947	+	6.77143	1.99035	1.0159	1.12857	0.00101958	0.0150885	2.39415	1.25951	2.39415	1.59213	0.665009	1.57515	3.63899
AVEN	15	33866227	34039205	172978	-	81.2428	14.9283	13.4987	13.5405	0.866676	0.930145	1.00929	0.0133357	1.00929	13.603	13.4779	-1.17538	1.19731
AVIL	12	57797376	57818705	21329	-	7.46034	1.7588	1.2084	1.24339	0.40862	0.61479	1.19694	0.259348	1.19694	1.35485	1.13193	-1.3081	1.87406
AVL9	7	32495426	32588727	93301	+	798.55	145.411	132.791	133.092	0.00662922	0.0475765	0.884395	-0.177238	-1.13072	124.927	141.257	-1.22572	-1.04308
AVPI1	10	97677424	97687242	9818	-	10.0258	2.11802	1.64903	1.67097	0.147679	0.333794	1.26917	0.343888	1.26917	1.86918	1.47276	-1.09898	1.77023
AVPR1A	12	63142759	63151202	8443	-	10.2524	1.91987	1.69281	1.70873	0.171204	0.366469	0.81592	-0.2935	-1.22561	1.53552	1.88195	-1.68473	1.12157
AXIN1	16	287440	352724	65284	-	31.9804	6.33269	5.25855	5.33006	0.0719688	0.215637	0.805428	-0.312172	-1.24158	4.75564	5.90448	-1.59949	1.03761
AXIN2	17	65528563	65561649	33086	-	148.035	27.1001	24.6304	24.6724	0.164627	0.357313	0.920649	-0.119276	-1.08619	23.6531	25.6918	-1.22495	1.03827
AZI2	3	28315003	28349051	34048	-	547.601	99.1737	91.0074	91.2669	0.291989	0.502416	1.05976	0.0837308	1.05976	93.9146	88.6191	-1.06621	1.19744
AZIN1	8	102826308	102893865	67557	-	3018.53	565.648	501.141	503.088	0.00136392	0.0180996	0.850321	-0.233921	-1.17603	462.392	543.785	-1.27766	-1.08248
B2M	15	44711487	44718878	7391	+	1199.53	209.926	199.842	199.921	0.343743	0.556017	0.966679	-0.0488911	-1.03447	196.534	203.309	-1.11554	1.04244
B3GALNT1	3	161083883	161105412	21529	-	106.525	19.0455	17.7167	17.7542	0.784526	0.883753	0.983135	-0.0245379	-1.01715	17.6032	17.9052	-1.18022	1.14075
B3GALNT2	1	235447190	235504453	57263	-	865.304	158.303	143.858	144.217	0.00234093	0.0250696	0.8728	-0.196276	-1.14574	134.422	154.013	-1.23555	-1.06246
B3GALT1	2	167868948	167874042	5094	+	23.281	5.13495	3.79432	3.88017	0.00806449	0.0541091	1.45738	0.543377	1.45738	4.60237	3.15798	1.13057	1.87866
B3GALT2	1	193178730	193186614	7884	-	112.098	19.9716	18.6675	18.6829	0.238614	0.446253	0.933689	-0.0989855	-1.07102	18.0422	19.3236	-1.20858	1.05361
B3GALT6	1	1232237	1235042	2805	+	30.453	6.15215	5.04525	5.0755	0.945441	0.973064	1.00142	0.00204226	1.00142	5.07909	5.07191	-1.27388	1.27749
B3GAT1	11	134378504	134412243	33739	-	47.5661	9.75633	7.85804	7.92768	0.0583001	0.189519	1.21944	0.286216	1.21944	8.71149	7.14386	-1.00523	1.49481
B3GAT2	6	70856679	70957061	100382	-	42.0489	8.73931	6.884	7.00815	0.018347	0.0923459	1.34399	0.426517	1.34399	8.03661	5.97969	1.06033	1.70353
B3GAT3	11	62615296	62622155	6859	-	10.584	3.46612	1.61349	1.76401	0.542749	0.722089	1.32851	0.40981	1.32851	2.01287	1.51514	-1.39715	2.46589
B3GLCT	13	31199975	31332277	132302	+	87.6846	17.865	14.4894	14.6141	0.00373648	0.0333658	1.27599	0.351618	1.27599	16.3862	12.842	1.10427	1.47441
B3GNT10	9	120792403	120799919	7516	+	22.4697	4.43764	3.71844	3.74495	0.861215	0.926917	1.02226	0.0317603	1.02226	3.78617	3.70373	-1.28179	1.33949
B3GNT2	2	62196115	62224732	28617	+	206.776	37.7842	34.363	34.4626	0.248606	0.457206	1.07304	0.10171	1.07304	35.6769	33.2483	-1.06404	1.22516
B3GNT5	3	183253253	183298505	45252	+	345.991	65.832	57.4075	57.6652	0.0139498	0.0771839	0.858661	-0.21984	-1.1646	53.2801	62.0503	-1.30417	-1.03998
B3GNT9	16	67148104	67150999	2895	-	11.6239	3.077	1.82521	1.93732	0.035871	0.140105	1.67498	0.744142	1.67498	2.42616	1.44848	1.08446	2.58706
B3GNTL1	17	82942155	83051811	109656	-	9.47632	1.99807	1.56023	1.57939	0.118645	0.292742	1.29154	0.369092	1.29154	1.78032	1.37845	-1.07332	1.79038
B4GALNT1	12	57623409	57633240	9831	-	250.688	46.7934	41.6241	41.7813	0.663484	0.80833	0.972273	-0.040566	-1.02852	41.1939	42.3687	-1.19126	1.12611
B4GALNT3	12	459939	563510	103571	+	33.7825	7.31727	5.55459	5.63041	0.606864	0.769302	1.08268	0.114604	1.08268	5.85393	5.4069	-1.23012	1.44193
B4GALNT4	11	369499	382118	12619	+	29.0959	7.18889	4.74907	4.84932	0.405128	0.611823	1.17478	0.232385	1.17478	5.23904	4.45961	-1.17445	1.62085
B4GALT1	9	33104082	33167357	63275	-	110.407	20.6679	18.355	18.4011	0.554124	0.7301	1.04364	0.0616219	1.04364	18.7941	18.0082	-1.11273	1.21196
B4GALT2	1	43978943	43991171	12228	+	54.7034	12.7088	8.96055	9.11723	0.21025	0.413626	1.19141	0.252671	1.19141	9.91358	8.32088	-1.10029	1.56182
B4GALT3	1	161171310	161177969	6659	-	185.045	35.2093	30.7511	30.8408	0.632206	0.78758	1.03411	0.0483947	1.03411	31.358	30.3236	-1.11382	1.19111
B4GALT4	3	119211732	119240947	29215	-	81.276	14.6426	13.5132	13.546	0.362898	0.573888	1.06693	0.093472	1.06693	13.9847	13.1073	-1.09609	1.24773
B4GALT5	20	49632945	49713879	80934	-	1055.71	183.856	175.897	175.951	0.896072	0.947708	1.00497	0.00715467	1.00497	176.387	175.515	-1.07493	1.08564
B4GALT6	18	31622247	31685837	63590	-	78.3767	14.6651	12.9785	13.0628	0.183442	0.382171	0.890183	-0.167825	-1.12336	12.3039	13.8217	-1.35676	1.07513
B4GALT7	5	177600132	177610331	10199	+	8.41235	2.52474	1.31948	1.40206	0.743964	0.859277	1.19976	0.262748	1.19976	1.52938	1.27474	-1.45392	2.09281
B4GAT1	11	66345374	66347630	2256	-	117.788	25.8455	19.3733	19.6313	0.030561	0.126842	1.25274	0.325087	1.25274	21.8338	17.4289	1.02834	1.5261
B9D1	17	19334308	19378194	43886	-	23.3714	6.17816	3.1964	3.89523	0.412423	0.617386	0.764854	-0.386743	-1.30744	3.37623	4.41422	-3.29326	1.92656
BAALC	8	103140713	103230306	89593	+	75.8243	13.4136	12.6183	12.6374	0.600628	0.764845	1.03784	0.0535777	1.03784	12.872	12.4028	-1.12298	1.20956
BABAM1	19	17267376	17281250	13874	+	85.317	18.9562	14.06	14.2195	0.350674	0.562402	1.12039	0.164	1.12039	15.0268	13.4122	-1.12167	1.408
BABAM2	2	27889941	28338902	448961	+	150.392	28.9488	24.8651	25.0654	0.200295	0.401329	1.11045	0.151148	1.11045	26.3772	23.7536	-1.08766	1.3412
BACE1	11	117285207	117316260	31053	-	394.344	74.6137	65.3301	65.724	0.000689377	0.0116748	1.22798	0.296283	1.22798	72.4492	58.9989	1.11521	1.35214
BACE1-AS	11	117288453	117293572	5119	+	72.7263	12.8921	12.0958	12.1211	0.672096	0.812924	0.970909	-0.0425922	-1.02996	11.9421	12.3	-1.21222	1.14271
BACE2	21	41167801	41282531	114730	+	17.3423	3.25925	2.8808	2.89038	0.364458	0.575324	0.898112	-0.155033	-1.11345	2.73523	3.04554	-1.43557	1.15794
BACH1	21	29194071	29630752	436681	+	769.078	135.905	128.066	128.18	0.135505	0.317845	1.0626	0.0875919	1.0626	132.07	124.29	-1.02173	1.15364
BACH2	6	89926528	90296909	370381	-	109.287	18.8116	18.2067	18.2144	0.64471	0.795925	0.973839	-0.0382452	-1.02686	17.973	18.4559	-1.16178	1.10179
BAD	11	64269830	64284705	14875	-	6.45682	1.71172	1.00382	1.07614	0.344416	0.556045	0.855725	-0.224781	-1.1686	0.992471	1.1598	-2.13526	1.56358
BAG1	9	33247820	33264721	16901	-	250.136	49.1724	41.3593	41.6893	0.000183128	0.00500491	0.781221	-0.356197	-1.28005	36.5688	46.8098	-1.41022	-1.16189
BAG2	6	57172326	57189834	17508	+	386.075	78.0184	63.9218	64.3458	0.0311768	0.12833	0.852073	-0.230951	-1.17361	59.2064	69.4852	-1.34858	-1.02134
BAG3	10	119651380	119677820	26440	+	44.8784	8.9433	7.44675	7.47974	0.380523	0.590109	1.09229	0.127359	1.09229	7.80967	7.1498	-1.11989	1.33614
BAG4	8	38176533	38213302	36769	+	423.266	84.5686	69.9561	70.5443	0.00121115	0.0167814	0.795725	-0.329658	-1.25672	62.5194	78.5691	-1.40981	-1.12025
BAG5	14	103556544	103562832	6288	-	613.407	108.221	102.187	102.234	0.179204	0.376631	0.950568	-0.0731384	-1.052	99.6436	104.825	-1.13692	1.0273
BAG6	6	31639028	31652706	13678	-	600.143	117.489	98.9978	100.024	0.152578	0.34043	0.883203	-0.179183	-1.13224	93.8204	106.227	-1.37085	1.06933
BAHD1	15	40439721	40468237	28516	+	176.147	35.4281	29.1958	29.3578	0.742174	0.858078	1.03282	0.0465909	1.03282	29.8318	28.8838	-1.15078	1.22756
BAIAP2	17	81035122	81117433	82311	+	54.1599	13.0188	8.8221	9.02665	0.0130925	0.0744636	1.39892	0.484316	1.39892	10.5277	7.52558	1.10094	1.77756
BAIAP2-DT	17	81029130	81034882	5752	-	211.655	49.9363	34.5296	35.2758	0.00300828	0.0295219	1.40267	0.48818	1.40267	41.1879	29.3638	1.16168	1.69366
BAK1	6	33572547	33580294	7747	-	68.7991	16.4644	11.2323	11.4665	0.0433681	0.156738	1.31698	0.39723	1.31698	13.0352	9.89782	1.02692	1.68896
BAMBI	10	28677510	28682933	5423	+	47.853	9.1895	7.89349	7.97549	0.0295837	0.124448	0.798264	-0.325061	-1.25272	7.08078	8.87021	-1.53612	-1.0216
BANF1	11	66002228	66004150	1922	+	488.415	99.1875	80.9855	81.4025	0.407936	0.614206	1.06758	0.0943418	1.06758	84.0631	78.7419	-1.08925	1.24144
BANP	16	87949244	88077319	128075	+	17.3127	3.67805	2.85598	2.88545	0.34645	0.557997	1.14434	0.194515	1.14434	3.07967	2.69122	-1.17515	1.53887
BAP1	3	52401008	52410009	9001	-	171.523	36.4575	28.3771	28.5872	0.309631	0.522195	1.10409	0.142854	1.10409	30.0014	27.173	-1.08556	1.32331
BARD1	2	214725646	214809684	84038	-	236.22	48.1374	38.9003	39.37	0.0030386	0.0297162	0.773092	-0.371288	-1.29351	34.3317	44.4084	-1.50299	-1.11322
BASP1	5	17065598	17276844	211246	+	1678.87	319.722	278.814	279.812	0.00345073	0.0320144	0.861863	-0.214469	-1.16028	259.052	300.572	-1.26618	-1.06323
BATF3	1	212686417	212699841	13424	-	8.36759	2.01125	1.35778	1.3946	0.0403082	0.150272	1.47531	0.561016	1.47531	1.66239	1.12681	1.02735	2.1186
BAX	19	48954815	48961799	6984	+	100.397	29.9534	15.2819	16.7328	2.02151e-05	0.0012188	2.24101	1.16415	2.24101	23.14	10.3257	1.76377	2.84739
BAZ1A	14	34752731	34875648	122917	-	1213.07	239.762	200.487	202.179	0.000110144	0.00366446	0.782801	-0.353282	-1.27746	177.548	226.811	-1.3986	-1.16682
BAZ1B	7	73440406	73522294	81888	-	2940.07	540.68	489.344	490.011	0.0636122	0.199154	0.924763	-0.112844	-1.08136	470.857	509.165	-1.17456	1.00447
BAZ2A	12	56595596	56636817	41221	-	1080.05	195.017	179.772	180.009	0.25608	0.464867	1.05151	0.072468	1.05151	184.529	175.489	-1.04318	1.15342
BAZ2B	2	159318979	159616570	297591	-	213.083	39.2355	35.4357	35.5138	0.182633	0.381011	0.926521	-0.110104	-1.07931	34.1593	36.8683	-1.21665	1.04442
BBIP1	10	110898730	110919202	20472	-	120.36	22.3785	19.9875	20.06	0.463501	0.662152	1.05425	0.0762154	1.05425	20.5897	19.5303	-1.1121	1.23603
BBOF1	14	74019349	74082864	63515	+	10.7427	2.2471	1.76021	1.79045	0.0933544	0.251609	1.32873	0.410049	1.32873	2.0432	1.5377	-1.04891	1.85187
BBS1	11	66510606	66533614	23008	+	53.5933	10.6659	8.88784	8.93222	0.749419	0.861692	1.0382	0.0540825	1.0382	9.09962	8.76481	-1.18239	1.27444
BBS10	12	76344474	76348416	3942	-	316.233	57.433	52.5131	52.7054	0.949856	0.974285	1.0038	0.00547527	1.0038	52.8055	52.6054	-1.15169	1.16047
BBS12	4	122732702	122744943	12241	+	33.0204	7.06075	5.31553	5.5034	0.000319377	0.00721517	1.6616	0.732574	1.6616	6.87139	4.13541	1.33829	2.06301
BBS2	16	56466836	56520088	53252	-	149.938	29.0563	24.7454	24.9896	0.00219369	0.0239631	1.28167	0.358022	1.28167	28.0745	21.9047	1.11626	1.47159
BBS4	15	72686179	72738476	52297	+	215.047	39.8371	35.7163	35.8411	0.00683477	0.0484887	1.16845	0.224593	1.16845	38.6253	33.057	1.05438	1.29485
BBS5	2	169479480	169506656	27176	+	62.3482	11.9224	10.2943	10.3914	0.539943	0.720065	0.932517	-0.100799	-1.07237	10.0285	10.7542	-1.35532	1.17857
BBS7	4	121824329	121870488	46159	-	219.465	38.8285	36.5403	36.5774	0.0973834	0.258725	1.08334	0.115484	1.08334	38.0406	35.1143	-1.01758	1.19426
BBS9	7	33109557	33877181	767624	+	112.469	20.1707	18.7098	18.7448	0.102538	0.266944	1.10684	0.146444	1.10684	19.6954	17.7943	-1.02478	1.25545
BBX	3	107522936	107811340	288404	+	733.505	128.67	122.161	122.251	0.230895	0.437593	0.95373	-0.0683473	-1.04851	119.356	125.146	-1.13947	1.03647
BCAP29	7	107579977	107629171	49194	+	415.516	80.1399	68.842	69.2526	0.0063008	0.0462694	1.19526	0.257321	1.19526	75.4123	63.0929	1.06291	1.34409
BCAP31	X	153700492	153724566	24074	-	290.186	54.5182	48.2398	48.3643	0.587632	0.756155	0.96707	-0.0483084	-1.03405	47.5546	49.1739	-1.17556	1.09942
BCAR1	16	75228181	75268054	39873	-	8.85358	2.52474	1.41363	1.4756	0.0623611	0.196973	1.5325	0.615883	1.5325	1.78586	1.16533	1.01394	2.31626
BCAR3	1	93561741	93847151	285410	-	26.3933	5.56285	4.36093	4.39888	0.0983849	0.260268	1.21848	0.28508	1.21848	4.83209	3.96568	-1.03958	1.54346
BCAS2	1	114567557	114581630	14073	-	629.899	111.556	104.752	104.983	0.258867	0.467954	1.05851	0.0820385	1.05851	107.967	101.999	-1.05541	1.18253
BCAS2P2	1	100393033	100394027	994	-	22.9979	4.41248	3.79949	3.83299	0.556472	0.732059	1.08119	0.112618	1.08119	3.98251	3.68346	-1.22164	1.42806
BCAS3	17	60677453	61392839	715386	+	98.0108	17.6998	16.3207	16.3351	0.892775	0.945765	1.00989	0.0141966	1.00989	16.4155	16.2548	-1.13401	1.15655
BCAS4	20	50794894	50882677	87783	+	63.01	11.6299	10.4532	10.5017	0.802048	0.894673	0.978591	-0.031222	-1.02188	10.388	10.6153	-1.24426	1.19156
BCAT1	12	24810024	24949102	139078	-	7705.07	1347.45	1282.67	1284.18	0.241512	0.449694	1.05185	0.0729295	1.05185	1316.63	1251.73	-1.04263	1.15356
BCAT2	19	48795062	48811030	15968	-	16.2129	4.45031	2.60337	2.70215	0.610398	0.771937	1.1755	0.233269	1.1755	2.92013	2.48417	-1.3053	1.80366
BCCIP	10	125823546	125853696	30150	+	784.076	136.474	130.636	130.679	0.492195	0.684582	0.975225	-0.0361924	-1.0254	129.04	132.318	-1.10864	1.05439
BCDIN3D	12	49836043	49843107	7064	-	68.1523	13.2526	11.2682	11.3587	0.00581662	0.0439722	1.26943	0.344176	1.26943	12.7072	10.0102	1.08892	1.47985
BCDIN3D-AS1	12	49827913	49841144	13231	+	25.3882	4.63728	4.19546	4.23137	0.601789	0.765609	0.949913	-0.0741326	-1.05273	4.12268	4.34006	-1.38504	1.24977
BCHE	3	165772904	165837463	64559	-	164.736	29.7519	27.4143	27.456	0.327983	0.540152	1.05836	0.0818372	1.05836	28.2345	26.6774	-1.0664	1.19451
BCKDHA	19	41397808	41425003	27195	+	26.0664	6.84482	4.21191	4.34439	0.119741	0.294321	1.3384	0.420509	1.3384	4.97309	3.7157	-1.0527	1.88572
BCKDHB	6	80106647	80346271	239624	+	250.871	45.3282	41.7346	41.8119	0.131948	0.313305	0.923297	-0.115134	-1.08308	40.1444	43.4794	-1.2084	1.03014
BCKDK	16	31106107	31112792	6685	+	26.6958	5.90518	4.37881	4.4493	0.289971	0.500139	1.16706	0.222879	1.16706	4.7923	4.1063	-1.15825	1.57757
BCL10	1	85265776	85276633	10857	-	194.463	34.9962	32.3547	32.4105	0.141257	0.325499	1.08363	0.115878	1.08363	33.7114	31.1096	-1.03348	1.21358
BCL11A	2	60450520	60554468	103948	-	469.879	93.0365	77.7593	78.3131	0.000505211	0.00980152	0.801652	-0.318952	-1.24742	69.6915	86.9348	-1.37674	-1.13026
BCL11B	14	99169287	99272198	102911	-	352.726	62.0412	58.6104	58.7876	0.0798084	0.229616	0.906406	-0.141771	-1.10326	55.9015	61.6738	-1.23933	1.0182
BCL2	18	63123346	63320129	196783	-	561.705	98.3324	93.5184	93.6176	0.0389453	0.147249	1.08787	0.121511	1.08787	97.5577	89.6774	1.00495	1.17764
BCL2L1	20	31664452	31723990	59538	-	137.073	28.1161	22.7044	22.8455	0.944006	0.972659	1.0173	0.0247451	1.0173	23.0414	22.6496	-1.18308	1.22437
BCL2L11	2	111119378	111168446	49068	+	84.3722	14.4221	14.0571	14.062	0.984401	0.992722	1.00087	0.00125119	1.00087	14.0681	14.0559	-1.14385	1.14584
BCL2L13	22	17628855	17730856	102001	+	332.301	64.5542	55.1795	55.3835	0.0123338	0.0719802	0.865605	-0.208219	-1.15526	51.3938	59.3732	-1.28291	-1.04031
BCL2L2	14	23298790	23311752	12962	+	104.972	19.5682	17.4408	17.4953	0.0875035	0.242881	0.886967	-0.173048	-1.12744	16.4473	18.5433	-1.29595	1.01954
BCL6B	17	7023050	7030291	7241	+	6.4547	1.38412	1.04403	1.07578	0.0156959	0.0831247	0.623615	-0.681272	-1.60355	0.826396	1.32517	-2.30733	-1.11444
BCL7A	12	122019422	122062045	42623	+	554.891	103.468	92.0321	92.4819	0.000905456	0.0140093	0.831717	-0.265835	-1.20233	83.9854	100.978	-1.31518	-1.09917
BCL7B	7	73536356	73557691	21335	-	105.456	20.1544	17.5203	17.576	0.992546	0.99665	1.00389	0.00560652	1.00389	17.6101	17.5418	-1.17078	1.17991
BCL7C	16	30833626	30894961	61335	-	17.0046	3.34641	2.80351	2.8341	0.546265	0.724729	1.07024	0.0979284	1.07024	2.93025	2.73795	-1.27845	1.46435
BCL9	1	147541501	147626217	84716	+	443.771	82.9121	73.7717	73.9618	0.0324512	0.131273	0.894981	-0.160072	-1.11734	69.8629	78.0608	-1.23468	-1.01115
BCL9L	11	118893875	118925609	31734	-	33.0442	8.38702	5.37055	5.50737	0.0497303	0.171732	1.36429	0.448151	1.36429	6.35595	4.65879	1.02257	1.8202
BCLAF1	6	136256627	136289852	33225	-	5181.85	973.712	860.262	863.642	0.00474852	0.0385782	0.859278	-0.218803	-1.16377	798.276	929.008	-1.2785	-1.05933
BCLAF1P1	5	110948029	110950781	2752	-	11.8396	2.24623	1.963	1.97326	0.901289	0.951103	0.984517	-0.0225118	-1.01573	1.95786	1.98865	-1.38536	1.3428
BCLAF1P2	16	34266041	34268650	2609	-	454.637	93.3309	75.303	75.7728	0.062009	0.19635	0.870378	-0.200285	-1.14893	70.5216	81.0241	-1.3245	1.00339
BCLAF3	X	19912860	19970299	57439	-	108.673	22.2719	17.9305	18.1122	0.775158	0.878885	0.978163	-0.0318534	-1.02232	17.9123	18.3122	-1.28086	1.22553
BCOR	X	40049815	40177330	127515	-	648.979	130.471	107.257	108.163	0.000367847	0.00795344	0.788132	-0.343491	-1.26882	95.3475	120.979	-1.40505	-1.1458
BCORL1	X	129981107	130058084	76977	+	85.5681	17.2446	14.1799	14.2614	0.441913	0.642852	1.07697	0.106979	1.07697	14.7899	13.7328	-1.12128	1.30053
BCR	22	23179704	23318038	138334	+	108.956	22.2357	18.0099	18.1593	0.765386	0.872601	1.04244	0.0599661	1.04244	18.5367	17.782	-1.18469	1.28738
BCS1L	2	218658764	218663444	4680	+	56.9448	11.2968	9.39783	9.49081	0.924948	0.963768	0.990439	-0.0138593	-1.00965	9.44522	9.53639	-1.29071	1.26615
BCYRN1	2	47335315	47335515	200	+	13.9161	3.50892	2.22429	2.31935	0.342455	0.555153	1.22174	0.288938	1.22174	2.55084	2.08787	-1.29335	1.93053
BDH1	3	197509783	197573324	63541	-	56.2255	9.7337	9.36501	9.37092	0.522409	0.705187	0.954772	-0.0667724	-1.04737	9.1541	9.58773	-1.22525	1.11693
BDH2	4	103077592	103099871	22279	-	111.766	20.7366	18.5474	18.6276	0.0417219	0.153744	0.864197	-0.210568	-1.15714	17.2706	19.9846	-1.33282	-1.00462
BDH2P1	6	99174744	99175480	736	+	13.4741	3.18493	2.17459	2.24568	0.0140574	0.0774954	0.652112	-0.616809	-1.53348	1.7728	2.71856	-2.12337	-1.10747
BDKRB2	14	96204679	96244167	39488	+	24.0546	7.31726	3.27813	4.00909	3.58316e-07	8.54929e-05	3.66734	1.87474	3.66734	6.30026	1.71793	2.84074	4.73447
BDNF	11	27654893	27722059	67166	-	43.4315	8.2659	7.20625	7.23858	0.22791	0.434296	0.893466	-0.162515	-1.11924	6.83131	7.64585	-1.36455	1.08929
BDNF-AS	11	27506830	27698232	191402	+	7.49358	1.50081	1.22685	1.24893	0.528645	0.710232	1.113	0.15446	1.113	1.31572	1.18214	-1.36011	1.68488
BDP1	5	71455651	71567821	112170	+	761.013	140.055	126.237	126.836	0.0127104	0.0732434	0.861608	-0.214896	-1.16062	117.407	136.265	-1.2978	-1.03794
BECN1	17	42810134	42833351	23217	-	400.866	70.0204	66.7947	66.8111	0.58049	0.751086	0.97822	-0.0317697	-1.02227	66.0755	67.5467	-1.11196	1.06405
BEND3	6	107065182	107115270	50088	-	144.005	27.0447	23.868	24.0009	0.00504265	0.0401768	0.824282	-0.278791	-1.21318	21.6891	26.3127	-1.37035	-1.07403
BEND3P1	10	50655967	50660473	4506	+	18.6863	3.84834	3.0741	3.11438	0.0445722	0.159312	1.31496	0.39502	1.31496	3.53811	2.69066	1.01172	1.70909
BEND4	4	42110853	42152879	42026	-	920.4	159.696	153.291	153.4	0.333379	0.546181	0.963213	-0.0540738	-1.03819	150.526	156.274	-1.12858	1.04708
BEND5	1	48727519	48776970	49451	-	17.5273	3.34854	2.91354	2.92122	0.615614	0.775882	0.940445	-0.0885851	-1.06333	2.83156	3.01088	-1.372	1.21345
BEND6	6	56955107	57027347	72240	+	49.2299	10.3798	8.01937	8.20499	0.000376652	0.00809237	0.660433	-0.598516	-1.51416	6.52702	9.88295	-1.81072	-1.26617
BEND7	10	13438484	13528975	90491	-	124.974	21.5827	20.8154	20.8289	0.611315	0.772522	1.02867	0.0407849	1.02867	21.1233	20.5346	-1.09757	1.16142
BEST1	11	61950063	61965516	15453	+	78.0458	15.0242	12.973	13.0076	0.7257	0.848407	0.968914	-0.0455592	-1.03208	12.8023	13.213	-1.21802	1.14347
BET1	7	93962762	94004383	41621	-	126.804	23.7116	21.0968	21.134	0.432319	0.634669	0.94994	-0.0740917	-1.0527	20.5915	21.6766	-1.20327	1.08582
BET1L	11	167784	207429	39645	-	75.6747	15.9609	12.5222	12.6124	0.218887	0.423692	1.12985	0.176129	1.12985	13.3814	11.8435	-1.07551	1.37295
BEX1	X	103062651	103064172	1521	-	672.395	125.359	111.89	112.066	0.103089	0.267699	0.927006	-0.10935	-1.07874	107.821	116.311	-1.18285	1.01647
BEX2	X	103309346	103311047	1701	-	98.3351	18.7723	16.2554	16.3892	0.00114408	0.0162879	0.776531	-0.364884	-1.28778	14.3276	18.4508	-1.46155	-1.13466
BEX3	X	103376395	103378165	1770	+	878.497	154.021	146.275	146.416	0.153213	0.341254	0.943413	-0.0840392	-1.05998	142.153	150.679	-1.15277	1.026
BEX4	X	103215108	103217247	2139	+	444.706	80.5424	73.9769	74.1177	0.0400254	0.149484	0.905393	-0.143384	-1.10449	70.4376	77.7978	-1.21214	-1.0064
BFAR	16	14632931	14669237	36306	+	470.871	84.1225	78.4136	78.4784	0.119133	0.293408	0.937263	-0.0934744	-1.06694	75.937	81.0199	-1.16087	1.01978
BHLHB9	X	102720688	102753541	32853	+	157.102	27.2512	26.1635	26.1836	0.915907	0.959965	0.994304	-0.00824039	-1.00573	26.1088	26.2584	-1.13042	1.11758
BHLHE22	8	64580365	64583628	3263	+	100.443	18.7598	16.6206	16.7405	0.18472	0.383716	0.889752	-0.168525	-1.12391	15.7638	17.7171	-1.35714	1.07439
BHLHE40	3	4979437	4985324	5887	+	7.18901	1.36179	1.18511	1.19817	0.190663	0.389927	0.803142	-0.316273	-1.24511	1.06736	1.32898	-1.78776	1.15317
BICC1	10	58512872	58831436	318564	+	111.181	20.4712	18.4635	18.5301	0.00985158	0.0616858	1.18341	0.242948	1.18341	20.0867	16.9736	1.05118	1.33227
BICD1	12	32106835	32383634	276799	+	1088.94	201.301	181.101	181.489	0.0339829	0.135409	1.10463	0.143566	1.10463	190.512	172.467	1.009	1.20932
BICD2	9	92711363	92764834	53471	-	292.865	52.8465	48.7506	48.8109	0.253057	0.461894	1.0581	0.0814806	1.0581	50.1889	47.4329	-1.0473	1.17254
BICDL1	12	119989869	120094495	104626	+	27.0355	6.2475	4.44678	4.50591	0.19003	0.389277	1.20718	0.271647	1.20718	4.92888	4.08295	-1.08569	1.58217
BICRA	19	47608196	47703278	95082	+	12.5625	2.61032	2.06497	2.09374	0.727184	0.848805	0.953526	-0.0686559	-1.04874	2.04393	2.14355	-1.49072	1.35538
BICRAL	6	42746958	42868561	121603	+	144.538	26.3263	24.0458	24.0897	0.956277	0.977406	0.996225	-0.00545687	-1.00379	24.0441	24.1352	-1.14857	1.13992
BID	22	17734138	17774771	40633	-	197.734	34.2819	32.9364	32.9557	0.9673	0.983719	1.00211	0.00304193	1.00211	32.9904	32.9209	-1.11066	1.11535
BIN1	2	127048027	127107289	59262	-	24.8584	5.86239	4.0701	4.14307	0.744819	0.859749	1.07858	0.109131	1.07858	4.29969	3.98644	-1.28288	1.49242
BIN3	8	22620418	22669149	48731	-	13.6144	2.79323	2.23552	2.26907	0.618419	0.778029	1.08357	0.115798	1.08357	2.36008	2.17805	-1.31131	1.53966
BIRC2	11	102347211	102378671	31460	+	324.667	57.5171	54.0657	54.1112	0.675387	0.815091	0.980197	-0.0288557	-1.0202	53.5701	54.6524	-1.12746	1.08325
BIRC5	17	78214186	78225637	11451	+	1729.47	321.92	287.824	288.245	0.295617	0.506409	1.05039	0.0709285	1.05039	295.33	281.161	-1.0463	1.15441
BIRC6	2	32357028	32618900	261872	+	1690.71	312.897	281.07	281.785	0.0632146	0.198412	1.09986	0.13732	1.09986	295.186	268.385	-1.00451	1.21515
BIVM	13	102799119	102841534	42415	+	327.765	60.5763	54.5039	54.6275	0.292502	0.502911	0.94167	-0.0867061	-1.06194	52.9864	56.2685	-1.19435	1.05908
BIVM-ERCC5	13	102799110	102875995	76885	+	10.393	2.1063	1.71572	1.73216	0.284535	0.494717	1.18172	0.240894	1.18172	1.87644	1.58788	-1.17569	1.64182
BLACAT1	1	205434885	205457092	22207	-	12.6211	2.56753	2.07278	2.10352	0.0706516	0.213004	1.31062	0.390244	1.31062	2.38629	1.82074	-1.03702	1.78131
BLCAP	20	37492472	37527932	35460	-	257.421	48.8669	42.723	42.9034	0.0848287	0.238312	1.12043	0.164049	1.12043	45.3401	40.4668	-1.01948	1.27981
BLM	15	90717346	90816167	98821	+	842.413	156.498	139.808	140.402	0.000623841	0.0111488	0.839138	-0.253019	-1.1917	128.122	152.683	-1.2922	-1.09902
BLMH	17	30248203	30292057	43854	-	1057.25	183.226	176.14	176.209	0.761547	0.870089	1.01052	0.0150986	1.01052	177.131	175.286	-1.07096	1.09361
BLOC1S1	12	55716037	55720088	4051	+	79.0721	17.7012	12.9945	13.1787	0.22274	0.428407	1.1626	0.217356	1.1626	14.1696	12.1878	-1.09749	1.48342
BLOC1S2	10	100273280	100286681	13401	-	399.624	79.2717	65.8443	66.604	8.46742e-05	0.00311235	1.33378	0.415516	1.33378	76.1296	57.0783	1.20266	1.47919
BLOC1S3	19	45178784	45216934	38150	+	25.7247	6.16192	4.19559	4.28745	0.823704	0.905771	1.0737	0.102595	1.0737	4.43983	4.13507	-1.31728	1.51861
BLOC1S4	4	6716174	6717665	1491	+	41.622	7.74517	6.90542	6.93699	0.0945557	0.253791	1.16661	0.222322	1.16661	7.47044	6.40355	-1.03494	1.40854
BLOC1S5	6	8013567	8064397	50830	-	300.224	55.0117	49.9667	50.0374	0.0659724	0.203637	1.09238	0.127474	1.09238	52.2465	47.8282	-1.00621	1.20071
BLOC1S5-TXNDC5	6	7881522	8064365	182843	-	279.275	55.0041	46.1354	46.5458	0.458637	0.658166	1.06171	0.0863946	1.06171	47.939	45.1525	-1.1466	1.29249
BLOC1S6	15	45587214	45615946	28732	+	1630.38	290.584	271.221	271.731	0.0559483	0.185223	1.0901	0.124466	1.0901	283.445	260.016	-1.00424	1.19337
BLVRA	7	43758680	43807343	48663	+	161.321	29.4825	26.8249	26.8868	0.444416	0.645181	1.05269	0.0740793	1.05269	27.577	26.1967	-1.08682	1.20437
BLZF1	1	169367970	169396541	28571	+	173.902	32.3653	28.9316	28.9837	0.495416	0.687376	1.04265	0.0602515	1.04265	29.5889	28.3786	-1.08828	1.18308
BMERB1	16	15434475	15625029	190554	+	126.755	29.2259	20.786	21.1258	0.00654255	0.0472432	1.33674	0.41872	1.33674	24.1702	18.0815	1.11284	1.60569
BMF	15	40087890	40108893	21003	-	38.1532	9.3712	6.11122	6.35887	0.000234933	0.00581983	1.71372	0.777135	1.71372	8.03129	4.68645	1.38084	2.12686
BMI1	10	22321099	22331485	10386	+	842.094	150.948	140.051	140.349	0.40482	0.611661	0.957304	-0.0629511	-1.0446	137.287	143.41	-1.16632	1.06885
BMP1	8	22165140	22212327	47187	+	12.569	3.03822	2.01273	2.09483	0.849051	0.91972	1.08107	0.112457	1.08107	2.17644	2.01323	-1.49003	1.74141
BMP2K	4	78776342	78916373	140031	+	238.321	45.4744	39.6157	39.7201	0.243304	0.451979	1.07601	0.105693	1.07601	41.1744	38.2658	-1.0532	1.21939
BMPR1A	10	86756601	86932826	176225	+	466.413	82.1418	77.638	77.7354	0.170844	0.366075	0.940216	-0.0889355	-1.06359	75.3402	80.1307	-1.1689	1.03332
BMPR1AP1	6	129157523	129159121	1598	-	47.7795	9.15445	7.91322	7.96325	0.783824	0.883401	0.972782	-0.0398121	-1.02798	7.85339	8.07312	-1.28424	1.21529
BMPR1AP2	11	121361854	121362866	1012	-	34.7357	8.06189	5.68866	5.78928	0.191393	0.390832	0.825165	-0.277245	-1.21188	5.23472	6.34384	-1.61389	1.09889
BMPR1B	4	94757955	95158449	400494	+	64.2537	13.6652	10.5647	10.709	0.0381394	0.14528	0.794393	-0.332076	-1.25882	9.48189	11.936	-1.56366	-1.01342
BMPR2	2	202376327	202567752	191425	+	876.372	164.907	145.77	146.062	0.076539	0.223232	1.08935	0.123463	1.08935	152.308	139.816	-1.00959	1.19806
BMS1	10	42782795	42834938	52143	+	792.418	147.642	131.864	132.07	0.0937632	0.252361	0.92629	-0.110465	-1.07958	127.016	137.123	-1.18185	1.01404
BMS1P1	10	46786674	46811990	25316	+	21.6912	5.08148	3.55171	3.6152	0.962789	0.981622	1.03905	0.0552683	1.03905	3.68444	3.54596	-1.34437	1.45142
BMS1P22	22	15805263	15820885	15622	-	9.31003	1.81158	1.53955	1.55167	0.537494	0.718132	0.910609	-0.135096	-1.09817	1.47907	1.62427	-1.54823	1.28381
BMT2	7	112819147	112939876	120729	-	282.409	51.8512	46.8976	47.0681	0.816164	0.902052	1.01031	0.0148012	1.01031	47.3095	46.8266	-1.14558	1.16933
BNC2	9	16409503	16870844	461341	-	66.9168	14.0266	11.0028	11.1528	0.00341985	0.031931	1.34501	0.427617	1.34501	12.7937	9.51194	1.1302	1.60065
BNIP1	5	173144442	173164388	19946	+	43.2242	8.77214	7.17223	7.20403	0.553883	0.729945	1.06693	0.0934629	1.06693	7.4373	6.97076	-1.15275	1.31222
BNIP2	15	59659146	59689535	30389	-	770.58	141.308	128.064	128.43	0.160337	0.35109	1.07972	0.110653	1.07972	133.353	123.507	-1.03888	1.21111
BNIP3	10	131966455	131982014	15559	-	278.252	53.7183	46.2126	46.3753	0.0497346	0.171732	0.887449	-0.172264	-1.12683	43.6098	49.1407	-1.26853	-1.00095
BNIP3L	8	26383054	26505637	122583	+	887.923	159.268	147.792	147.987	0.955453	0.976762	1.00105	0.00150821	1.00105	148.064	147.91	-1.10374	1.10605
BNIP3P1	14	28264390	28265975	1585	+	51.387	9.49678	8.53106	8.56451	0.375117	0.584978	0.921691	-0.117644	-1.08496	8.21551	8.91351	-1.3142	1.11644
BOD1	5	173607145	173616660	9515	-	422.468	74.0229	70.3799	70.4113	0.309282	0.521903	0.959839	-0.0591358	-1.04184	68.9685	71.8542	-1.13369	1.04445
BOD1L1	4	13568738	13627726	58988	-	669.707	123.253	111.393	111.618	0.599264	0.763895	0.976549	-0.0342351	-1.02401	110.293	112.942	-1.14552	1.09243
BOLA1	1	149887890	149900799	12909	+	17.2659	3.22782	2.84972	2.87764	0.297318	0.508492	0.874678	-0.193175	-1.14328	2.68527	3.07001	-1.53607	1.17519
BOLA2	16	29443056	29454965	11909	-	25.742	5.60273	4.22839	4.29034	0.377708	0.587133	0.867014	-0.205873	-1.15338	3.98474	4.59593	-1.55475	1.16873
BOLA2-SMG1P6	16	29443230	29454652	11422	-	122.231	21.8643	20.3508	20.3719	0.192146	0.391809	0.927905	-0.107951	-1.0777	19.6101	21.1337	-1.21375	1.04505
BOLA2B	16	30192932	30194307	1375	-	10.2503	2.77137	1.62187	1.70838	0.899832	0.950354	1.03169	0.0450026	1.03169	1.73503	1.68174	-1.63989	1.74546
BOLA3	2	74135400	74147913	12513	-	100.066	17.7938	16.6629	16.6777	0.55076	0.727712	1.03739	0.0529575	1.03739	16.9838	16.3717	-1.10074	1.18459
BOLA3-AS1	2	74148007	74151953	3946	+	121.554	21.9385	20.237	20.2591	0.762582	0.870714	1.0163	0.0233213	1.0163	20.4228	20.0953	-1.12023	1.15704
BOP1	8	144262045	144291439	29394	-	29.194	6.84657	4.73381	4.86566	0.851936	0.921891	1.04453	0.0628471	1.04453	4.97162	4.7597	-1.39209	1.51881
BORA	13	72727749	72756199	28450	+	207.692	38.2257	34.4793	34.6154	0.0151998	0.0815585	0.861048	-0.215834	-1.16137	32.0309	37.1999	-1.3032	-1.03499
BORCS5	12	12357078	12471234	114156	+	139.081	24.2354	23.1693	23.1801	0.260546	0.469639	0.943058	-0.0845811	-1.06038	22.5008	23.8594	-1.1825	1.05167
BORCS7	10	102854259	102864962	10703	+	265.519	52.4621	43.9302	44.2532	0.0124686	0.0724062	1.20508	0.269128	1.20508	48.3689	40.1375	1.0495	1.38372
BORCS7-ASMT	10	102854272	102901900	47628	+	6.48864	1.70774	1.0393	1.08144	0.792724	0.889892	0.992869	-0.0103242	-1.00718	1.07757	1.08531	-1.6837	1.65978
BORCS8	19	19176903	19192592	15689	-	11.3646	2.42466	1.8541	1.89411	0.520631	0.703835	0.918375	-0.122845	-1.08888	1.81351	1.9747	-1.6206	1.36683
BPGM	7	134646811	134679817	33006	+	283.52	49.7708	47.2343	47.2534	0.786446	0.885576	1.01255	0.0179924	1.01255	47.548	46.9587	-1.08565	1.11307
BPHL	6	3118374	3153579	35205	+	52.9778	9.7618	8.79638	8.82964	0.111132	0.280044	1.14359	0.193574	1.14359	9.42111	8.23816	-1.04012	1.36028
BPNT1	1	220057482	220090463	32981	-	239.557	44.3308	39.8433	39.9261	0.0657167	0.203315	0.905357	-0.143441	-1.10454	37.9429	41.9093	-1.22903	1.0074
BPTF	17	67825503	67984379	158876	+	2046.6	374.93	340.629	341.1	0.644132	0.795742	1.0228	0.0325233	1.0228	344.944	337.255	-1.07763	1.12733
BRAF	7	140719327	140924929	205602	-	458.004	80.1348	76.2722	76.334	0.799476	0.893022	1.01116	0.0160056	1.01116	76.7575	75.9106	-1.08767	1.11207
BRAP	12	111642146	111685957	43811	-	600.417	103.209	100.046	100.069	0.504295	0.693523	1.02492	0.0355109	1.02492	101.301	98.8379	-1.05502	1.10826
BRAT1	7	2537810	2555695	17885	-	15.4931	3.93682	2.51288	2.58219	0.675201	0.815009	1.12243	0.166628	1.12243	2.73114	2.43324	-1.32063	1.6638
BRCA1	17	43044295	43170246	125951	-	1863.2	358.11	308.376	310.533	0.000104886	0.00357505	0.797985	-0.325567	-1.25316	275.643	345.423	-1.36171	-1.15326
BRCA2	13	32315086	32400267	85181	+	454.487	86.3001	75.3442	75.7479	0.113857	0.285062	0.89345	-0.162541	-1.11926	71.4853	80.0104	-1.29096	1.03051
BRCC3	X	155071420	155123075	51655	+	277.48	52.3588	46.0304	46.2466	0.588608	0.756841	0.95482	-0.0666991	-1.04732	45.1777	47.3155	-1.22518	1.11697
BRD1	22	49773283	49827513	54230	-	154.472	28.0279	25.6594	25.7453	0.196422	0.397531	0.919816	-0.120583	-1.08717	24.67	26.8206	-1.25244	1.05964
BRD2	6	32968594	32981506	12912	+	1561.95	299.973	259.342	260.326	0.00626875	0.0461087	0.864704	-0.209722	-1.15647	241.437	279.214	-1.27072	-1.05248
BRD3	9	134030305	134068536	38231	-	431.063	79.4259	71.6188	71.8439	0.00173389	0.0207213	0.856554	-0.223384	-1.16747	66.2929	77.3949	-1.26742	-1.0754
BRD3OS	9	134025481	134034667	9186	+	103.567	19.0729	17.1938	17.2611	0.463384	0.662152	0.949292	-0.0750768	-1.05342	16.8121	17.7101	-1.24534	1.12224
BRD4	19	15235519	15332546	97027	-	291.628	52.2471	48.5339	48.6046	0.747976	0.861268	0.98391	-0.0234014	-1.01635	48.2104	48.9988	-1.13767	1.10135
BRD7	16	50313487	50368935	55448	-	608.123	106.593	101.296	101.354	0.150101	0.336694	1.05668	0.0795384	1.05668	104.147	98.5606	-1.02389	1.14325
BRD7P2	3	160100850	160102794	1944	+	165.503	29.8371	27.5657	27.5839	0.409479	0.615267	1.04428	0.0625153	1.04428	28.1815	26.9864	-1.06839	1.16512
BRD7P5	13	94757451	94759273	1822	-	13.4753	2.65711	2.2194	2.24588	0.410675	0.616194	1.12403	0.168679	1.12403	2.37702	2.11473	-1.23799	1.56413
BRD8	5	138139766	138178987	39221	-	343.553	64.4032	57.1489	57.2589	0.759144	0.868835	0.980687	-0.0281347	-1.01969	56.7006	57.8171	-1.14668	1.10281
BRD9	5	850291	892802	42511	-	126.924	22.4651	21.1178	21.1539	0.727226	0.848805	1.02219	0.0316571	1.02219	21.386	20.9219	-1.12193	1.17226
BRF1	14	105209286	105315590	106304	-	26.9255	6.29029	4.40684	4.48758	0.119674	0.294209	1.26141	0.335033	1.26141	5.00632	3.96884	-1.05902	1.68506
BRF2	8	37843268	37849862	6594	-	79.8941	14.4719	13.303	13.3157	0.55156	0.728415	1.0416	0.0587987	1.0416	13.587	13.0444	-1.10775	1.20183
BRI3	7	98252379	98310442	58063	+	58.4676	11.3995	9.68924	9.74461	0.927889	0.964999	1.00051	0.000733512	1.00051	9.74709	9.74213	-1.23337	1.23463
BRI3BP	12	124993645	125031232	37587	+	960.911	165.494	160.133	160.152	0.689532	0.82513	0.986449	-0.0196836	-1.01374	159.059	161.244	-1.0901	1.06076
BRINP1	9	119153458	119369436	215978	-	18.0154	3.97961	2.95748	3.00256	0.115581	0.288	1.26664	0.341007	1.26664	3.35577	2.64935	-1.06074	1.70183
BRIP1	17	61679139	61863529	184390	-	1362.74	261.686	225.525	227.124	0.00541826	0.0421558	0.828118	-0.272093	-1.20756	205.769	248.478	-1.36192	-1.0707
BRIX1	5	34915677	34925997	10320	+	583.777	105.844	97.1164	97.2962	0.0705548	0.212976	0.916345	-0.126037	-1.09129	93.0489	101.544	-1.19965	1.00733
BRK1	3	10115675	10127191	11516	+	691.88	124.391	115.064	115.313	0.00459959	0.03783	1.13371	0.18105	1.13371	122.539	108.087	1.04905	1.22519
BRMS1	11	66337333	66345126	7793	-	33.8621	7.48842	5.50727	5.64368	0.637994	0.791676	0.940929	-0.0878429	-1.06278	5.47192	5.81545	-1.51107	1.33782
BRMS1L	14	35826338	35932326	105988	+	230.879	45.2069	37.8968	38.4798	1.4459e-05	0.000978318	1.41204	0.497782	1.41204	45.0531	31.9064	1.2762	1.56234
BROX	1	222712553	222735197	22644	+	469.594	83.3061	78.1585	78.2656	0.786364	0.885576	1.01249	0.0179114	1.01249	78.7515	77.7798	-1.0973	1.12489
BRPF1	3	9731729	9748016	16287	+	107.591	21.5237	17.8521	17.9318	0.827459	0.907993	1.02582	0.0367713	1.02582	18.1603	17.7033	-1.15968	1.22033
BRPF3	6	36196744	36232791	36047	+	333.306	64.9559	55.2946	55.5511	0.00540534	0.0420794	1.18233	0.241629	1.18233	60.1922	50.91	1.06391	1.31392
BRSK1	19	55282072	55312563	30491	+	27.9967	6.37587	4.60561	4.66611	0.685414	0.822326	1.0794	0.11023	1.0794	4.84429	4.48794	-1.23899	1.44356
BRSK2	11	1389899	1462690	72791	+	40.6944	8.25865	6.74061	6.78241	0.626812	0.783618	1.05742	0.0805454	1.05742	6.97169	6.59312	-1.186	1.3261
BRWD1	21	39184176	39321560	137384	-	768.129	137.152	127.765	128.022	0.339261	0.552239	0.953161	-0.0692083	-1.04914	124.951	131.092	-1.16878	1.06186
BRWD3	X	80669503	80809878	140375	-	304.045	55.1366	50.544	50.6742	0.130679	0.311522	0.918225	-0.12308	-1.08906	48.514	52.8345	-1.22327	1.03138
BSCL2	11	62690275	62709846	19571	-	8.6896	2.34744	1.36292	1.44827	0.697667	0.830701	0.831267	-0.266617	-1.20298	1.31482	1.58171	-2.13192	1.47316
BSDC1	1	32365103	32394732	29629	-	67.0886	12.6588	11.1285	11.1814	0.356314	0.567034	0.924957	-0.112542	-1.08113	10.7455	11.6173	-1.30384	1.11549
BSG	19	571277	583494	12217	+	248.201	61.7471	40.3779	41.3668	0.747397	0.861042	1.08847	0.122308	1.08847	43.1192	39.6143	-1.24308	1.47277
BSN	3	49554477	49671550	117073	+	120.115	23.4065	19.9045	20.0192	0.427076	0.631124	1.06708	0.0936662	1.06708	20.6688	19.3696	-1.12123	1.2767
BTAF1	10	91923770	92030326	106556	+	625.706	109.843	104.174	104.284	0.455972	0.655936	0.968964	-0.0454846	-1.03203	102.641	105.928	-1.13441	1.06509
BTBD1	15	83016423	83067253	50830	-	752.475	137.318	125.155	125.412	0.490034	0.682948	0.963387	-0.0538124	-1.038	123.074	127.751	-1.15961	1.07625
BTBD10	11	13388001	13463298	75297	-	184.961	33.5	30.736	30.8269	0.008246	0.0549195	1.16071	0.21501	1.16071	33.1197	28.534	1.04837	1.28509
BTBD11	12	107318421	107659643	341222	+	223.816	48.9136	36.2591	37.3026	1.02093e-05	0.000784447	1.58338	0.663006	1.58338	45.7263	28.8789	1.39059	1.8029
BTBD2	19	1985438	2034882	49444	-	25.4987	6.54704	4.14779	4.24978	0.202266	0.404056	1.26282	0.336652	1.26282	4.74339	3.75618	-1.09721	1.74975
BTBD3	20	11890723	11926610	35887	+	279.44	49.9904	46.5202	46.5733	0.274306	0.484111	1.05441	0.0764378	1.05441	47.8068	45.3398	-1.05104	1.16853
BTBD6	14	105248490	105251094	2604	+	69.6063	14.5489	11.5196	11.601	0.185101	0.383923	1.1433	0.193198	1.1433	12.3767	10.8254	-1.0623	1.38855
BTBD7	14	93237550	93333093	95543	-	782.66	141.879	130.12	130.443	0.0108002	0.0657486	1.12901	0.175053	1.12901	138.348	122.539	1.03507	1.23147
BTBD8	1	92080305	92184726	104421	+	19.6381	4.18551	3.23982	3.27301	0.226363	0.432682	1.18366	0.243254	1.18366	3.54829	2.99773	-1.11612	1.56374
BTBD9	6	38168451	38640149	471698	-	94.6121	19.0418	15.516	15.7687	0.000955099	0.0145426	1.38805	0.473056	1.38805	18.331	13.2063	1.18054	1.63203
BTD	3	15601341	15722312	120971	+	92.283	17.865	15.2513	15.3805	0.00257368	0.0266378	1.27857	0.354536	1.27857	17.2609	13.5001	1.11264	1.46925
BTF3	5	73498408	73505636	7228	+	3449.09	604.115	574.582	574.849	0.29933	0.511162	1.03808	0.053916	1.03808	585.589	564.109	-1.03924	1.11989
BTF3L4	1	52056199	52090717	34518	+	1875.11	333.351	312.12	312.518	0.190454	0.389676	1.0575	0.0806517	1.0575	321.251	303.785	-1.03366	1.15594
BTF3L4P2	2	159003975	159004321	346	+	141.039	25.8447	23.4418	23.5065	0.0682289	0.208192	1.12106	0.164867	1.12106	24.8482	22.1648	-1.01162	1.27139
BTF3P10	6	149977922	149978417	495	+	49.6955	9.86804	8.2158	8.28258	0.063197	0.198402	1.20804	0.272672	1.20804	9.06297	7.50219	-1.0101	1.47411
BTG1	12	92140278	92145847	5569	-	584.515	102.464	97.3714	97.4192	0.971011	0.985242	1.0006	0.000870227	1.0006	97.4485	97.3898	-1.08916	1.09047
BTG2	1	203305491	203309603	4112	+	212.024	48.3088	33.2982	35.3374	7.85392e-08	3.05181e-05	1.99206	0.994259	1.99206	47.054	23.6208	1.77225	2.23913
BTG3	21	17593653	17612946	19293	-	435.248	79.3724	72.3912	72.5413	0.0124163	0.0721939	0.888757	-0.170139	-1.12517	68.2688	76.8138	-1.22649	-1.03222
BTG3-AS1	21	17611744	17633200	21456	+	7.19586	1.74129	1.1631	1.19931	0.0378578	0.144666	0.655449	-0.609444	-1.52567	0.949697	1.44892	-2.23612	-1.04094
BTN2A1	6	26457904	26476622	18718	+	154.043	29.611	25.545	25.6738	0.0175999	0.0899843	1.17968	0.238393	1.17968	27.7901	23.5574	1.03555	1.34386
BTN2A2	6	26383096	26394875	11779	+	81.6242	13.9611	13.601	13.604	0.565845	0.739595	1.03615	0.0512266	1.03615	13.8455	13.3625	-1.10225	1.18337
BTN2A3P	6	26421391	26432384	10993	+	7.16362	1.46247	1.1695	1.19394	0.541119	0.720927	1.10464	0.14358	1.10464	1.2533	1.13457	-1.40035	1.70876
BTN3A1	6	26402237	26415209	12972	+	84.0486	16.9408	13.862	14.0081	0.0114803	0.0684519	1.26728	0.341741	1.26728	15.6595	12.3567	1.06534	1.50752
BTN3A2	6	26365159	26378321	13162	+	24.1408	5.04541	3.96416	4.02347	0.0112275	0.0675937	1.37807	0.462644	1.37807	4.66313	3.38382	1.09502	1.73427
BTRC	10	101354033	101557322	203289	+	335.527	61.1245	55.8501	55.9212	0.512094	0.697912	0.966634	-0.0489586	-1.03452	54.9724	56.87	-1.1497	1.07426
BUB1	2	110637528	110678064	40536	-	809.571	144.206	134.741	134.928	0.0131572	0.0745263	0.904462	-0.144868	-1.10563	128.16	141.697	-1.19134	-1.02608
BUB1B	15	40161023	40221124	60101	+	738.26	134.605	122.61	123.043	0.00204153	0.022965	0.856351	-0.223725	-1.16775	113.522	132.565	-1.27099	-1.07289
BUB3	10	123154402	123170468	16066	+	2329.1	422.219	387.525	388.183	0.0388478	0.147003	0.913552	-0.130441	-1.09463	370.647	405.72	-1.19101	-1.00605
BUD13	11	116748170	116772988	24818	-	132.925	27.2844	21.9667	22.1542	0.0022172	0.0242006	0.786777	-0.345973	-1.27101	19.5104	24.7979	-1.44846	-1.1153
[truncated: 11,603 more rows]

## Sheet: Down≥1.25fold_p≤0.05
Table S4. Gene expression changes after genetic silencing of KAT2A in IMR32 cells for 48 h.
Genes down-regulated by ≥1.25-fold with p < 0.05.
Gene ID	Chromosome	Start	Stop	Length	Strand	Total counts	Maximum counts	Geometric mean	Arithmetic mean	P-value (siKAT2A vs. siCtrl)	FDR step up (siKAT2A vs. siCtrl)	Ratio (siKAT2A vs. siCtrl)	Log2(Ratio) (siKAT2A vs. siCtrl)	Fold change (siKAT2A vs. siCtrl)	LSMean(siKAT2A) (siKAT2A vs. siCtrl)	LSMean(siCtrl) (siKAT2A vs. siCtrl)	FC 95% lower limit (siKAT2A vs. siCtrl)	FC 95% upper limit (siKAT2A vs. siCtrl)
TEN1-CDK3	17	75979231	76006000	26769	+	7.69207	2.60974	1.13398	1.28201	0.0489601	0.169862	0.531221	-0.912617	-1.88246	0.889527	1.6745	-3.54243	-1.00034
TOX3	16	52436417	52547803	111386	-	29.3149	6.04701	4.81757	4.88581	0.0480335	0.167253	0.781334	-0.355989	-1.27986	4.28606	5.48557	-1.64662	1.00523
HNF4G	8	75407914	75566835	158921	+	24.1244	5.23759	3.93535	4.02073	0.0479719	0.167158	0.747741	-0.41939	-1.33736	3.4404	4.60106	-1.79232	1.00211
PAGE1	X	49687447	49695985	8538	-	22.4193	4.63995	3.66491	3.73655	0.0475641	0.166248	0.755916	-0.403703	-1.3229	3.21715	4.25596	-1.76508	1.00858
PRKG1-AS1	10	52230398	52314508	84110	-	6.32334	1.42956	1.02532	1.05389	0.0472463	0.165478	0.666292	-0.585773	-1.50084	0.842828	1.26495	-2.21766	-1.01572
AC093525.7	16	2561471	2565097	3626	-	19.1223	3.954	3.15396	3.18705	0.0466637	0.164029	0.774745	-0.368206	-1.29075	2.78254	3.59156	-1.65656	-1.00572
AC120057.3	17	7242200	7243815	1615	+	7.96104	1.90752	1.29237	1.32684	0.0466215	0.163965	0.683305	-0.549398	-1.46347	1.07721	1.57647	-2.11616	-1.0121
AC098582.1	4	88523810	88708451	184641	+	15.8204	3.75656	2.55504	2.63674	0.0464597	0.163608	0.704579	-0.505167	-1.41929	2.17976	3.09371	-2.02233	1.00395
HSP90AB4P	15	58691106	58693126	2020	-	8.35802	1.71419	1.36592	1.393	0.0464317	0.163588	0.708909	-0.496328	-1.41062	1.15572	1.63028	-1.99312	1.00165
MRPL3P1	13	19304593	19305626	1033	-	22.3329	4.37265	3.67718	3.72216	0.0458173	0.162101	0.777675	-0.36276	-1.28588	3.25665	4.18767	-1.65545	1.00118
SLC22A23	6	3268962	3457023	188061	-	10.1413	2.7235	1.58195	1.69022	0.0454756	0.161269	0.589957	-0.761318	-1.69504	1.25432	2.12612	-2.70819	-1.06092
AC026464.6	16	69328644	69334872	6228	-	35.3104	7.53146	5.8069	5.88506	0.0454049	0.161237	0.785598	-0.348138	-1.27292	5.17842	6.5917	-1.61432	-1.00372
MOB3B	9	27325209	27529815	204606	-	15.4649	3.75035	2.52353	2.57749	0.044719	0.159501	0.720971	-0.471988	-1.38702	2.15959	2.99539	-1.87852	-1.02412
DMD	X	31097677	33339442	2241765	-	11.8071	2.28555	1.94061	1.96785	0.0445044	0.159195	0.741009	-0.432438	-1.34951	1.67511	2.26058	-1.81447	-1.0037
TAF1L	9	32629454	32635670	6216	-	16.0513	3.35045	2.6442	2.67521	0.0435578	0.156924	0.759687	-0.396522	-1.31633	2.30987	3.04055	-1.71416	-1.01083
FP671120.4	21	8256781	8256934	153	+	13.6951	5.14488	2.02608	2.28252	0.0416925	0.153744	0.512015	-0.965743	-1.95307	1.54586	3.01918	-3.37827	-1.12912
RNA5-8SN3	21	8395607	8395760	153	+	13.6951	5.14488	2.02608	2.28252	0.0416925	0.153744	0.512015	-0.965743	-1.95307	1.54586	3.01918	-3.37827	-1.12912
HSPA8P1	X	121203182	121205015	1833	-	36.4976	7.84492	6.01609	6.08293	0.0407492	0.151252	0.791124	-0.338024	-1.26402	5.37356	6.7923	-1.57423	-1.01494
LDHAP3	2	41819747	41820755	1008	+	8.28371	1.71001	1.34293	1.38062	0.0394341	0.148396	0.683735	-0.548491	-1.46256	1.12129	1.63995	-2.12747	-1.00545
AC092447.2	7	56567906	56568859	953	-	6.67684	1.65844	1.07734	1.11281	0.0392257	0.147857	0.650447	-0.620495	-1.5374	0.877123	1.34849	-2.28136	-1.03605
HPDL	1	45326895	45328680	1785	+	22.2613	4.46469	3.61382	3.71021	0.0381726	0.145297	0.733252	-0.447619	-1.36379	3.13921	4.28122	-1.87006	1.00545
BMPR1B	4	94757955	95158449	400494	+	64.2537	13.6652	10.5647	10.709	0.0381394	0.14528	0.794393	-0.332076	-1.25882	9.48189	11.936	-1.56366	-1.01342
BTG3-AS1	21	17611744	17633200	21456	+	7.19586	1.74129	1.1631	1.19931	0.0378578	0.144666	0.655449	-0.609444	-1.52567	0.949697	1.44892	-2.23612	-1.04094
AC011498.7	19	4448810	4450837	2027	+	7.99156	1.71945	1.30846	1.33193	0.0377265	0.144205	0.698485	-0.5177	-1.43167	1.09548	1.56837	-1.99724	-1.02625
ENO1P1	1	236483165	236484469	1304	+	28.6797	5.93889	4.58988	4.77996	0.0372694	0.143061	0.701481	-0.511524	-1.42556	3.94133	5.61858	-2.07036	1.01877
TERF1P5	13	18680494	18681701	1207	+	31.2798	6.56745	5.16797	5.2133	0.0371218	0.142817	0.793556	-0.333595	-1.26015	4.61324	5.81337	-1.55574	-1.02072
VEGFA	6	43770184	43786488	16304	+	42.725	8.95144	7.02449	7.12084	0.0359087	0.140172	0.782807	-0.353271	-1.27745	6.25333	7.98834	-1.60548	-1.01645
MIR17HG	13	91347820	91354580	6760	+	20.8186	4.08518	3.40703	3.46976	0.0356214	0.139491	0.74761	-0.419643	-1.3376	2.96866	3.97086	-1.77084	-1.01035
ZNF710	15	90001324	90082207	80883	+	34.9533	7.01379	5.74307	5.82556	0.035446	0.139032	0.775591	-0.366632	-1.28934	5.08929	6.56182	-1.63864	-1.0145
AC092683.1	2	97416165	97433528	17363	-	34.24	7.5615	5.56706	5.70667	0.0352848	0.138626	0.739503	-0.435371	-1.35226	4.85208	6.56126	-1.80548	-1.01281
E2F4	16	67192155	67198919	6764	+	85.0935	17.76	13.9334	14.1823	0.0348363	0.137586	0.783618	-0.351777	-1.27613	12.4617	15.9028	-1.61406	-1.00895
AC023355.2	15	48312353	48331857	19504	-	6.5611	1.51927	1.04166	1.09352	0.0343457	0.136102	0.626285	-0.67511	-1.59672	0.842229	1.3448	-2.52361	-1.01026
CDH24	14	23047062	23057539	10477	-	66.6925	13.9196	10.9563	11.1154	0.0339351	0.135382	0.788285	-0.343211	-1.26858	9.79946	12.4314	-1.58026	-1.01837
AC009244.1	7	129410113	129410371	258	-	8.25904	1.82893	1.34683	1.37651	0.033822	0.135089	0.68574	-0.544266	-1.45828	1.11989	1.63312	-2.05459	-1.03503
EIF4A1P4	12	53153272	53154485	1213	+	33.9596	7.20163	5.60581	5.65994	0.033244	0.133565	0.789096	-0.341728	-1.26727	4.99272	6.32715	-1.56378	-1.02699
PCDH10	4	133149294	133208607	59313	+	13.612	2.90452	2.22951	2.26866	0.0328037	0.132304	0.722293	-0.469344	-1.38448	1.90286	2.63447	-1.85596	-1.03277
CA5B	X	15688830	15788412	99582	+	17.2726	3.86959	2.81623	2.87877	0.0322813	0.130927	0.71899	-0.475957	-1.39084	2.40817	3.34938	-1.87785	-1.03014
GOLGA8A	15	34379068	34437467	58399	-	84.413	17.5269	13.836	14.0688	0.0319151	0.130033	0.785906	-0.347572	-1.27242	12.3823	15.7554	-1.59637	-1.0142
GOLGA6L10	15	82339993	82349476	9483	-	21.3017	4.16374	3.50389	3.55029	0.0318457	0.129938	0.759425	-0.397021	-1.31679	3.06484	4.03574	-1.69451	-1.02326
FHOD1	16	67229387	67247482	18095	-	7.74411	1.76526	1.21949	1.29069	0.0318147	0.1299	0.623058	-0.682561	-1.60499	0.990935	1.59044	-2.54972	-1.0103
PTPRK	6	127968779	128520675	551896	-	6.82609	1.42877	1.08565	1.13768	0.0316504	0.129504	0.635277	-0.654543	-1.57412	0.88394	1.39142	-2.45071	-1.01107
CAPN10-DT	2	240582700	240586700	4000	-	8.91093	1.91987	1.44033	1.48516	0.0314426	0.128956	0.668581	-0.580825	-1.4957	1.19017	1.78014	-2.16736	-1.03219
SNAPC4	9	136375577	136400169	24592	-	17.721	4.08518	2.87279	2.95351	0.0311926	0.128345	0.701404	-0.511682	-1.42571	2.43517	3.47185	-1.96342	-1.03526
MAP3K7CL	21	29077471	29175890	98419	+	7.40136	1.60735	1.19977	1.23356	0.0309427	0.127831	0.664999	-0.588576	-1.50376	0.985365	1.48175	-2.17973	-1.03742
ZNF887P	19	11648364	11652878	4514	+	23.1596	5.68939	3.74667	3.85994	0.0307385	0.127336	0.700861	-0.5128	-1.42682	3.18107	4.53881	-1.95149	-1.04321
CCDC39	3	180602858	180870934	268076	-	12.7975	2.85691	2.0746	2.13292	0.0305432	0.126842	0.684364	-0.547165	-1.46121	1.73323	2.53261	-2.03931	-1.04699
SMG1P7	16	70219574	70246613	27039	-	7.31762	1.80419	1.1577	1.2196	0.0305087	0.126809	0.616128	-0.698698	-1.62304	0.929915	1.50929	-2.5507	-1.03276
PTMAP12	9	94347234	94347564	330	-	10.6404	2.56805	1.70678	1.7734	0.0303973	0.126578	0.648248	-0.625382	-1.54262	1.39494	2.15187	-2.24947	-1.05788
MEIS3	19	47403124	47419528	16404	-	44.5657	9.35905	7.28427	7.42761	0.0300554	0.125616	0.750513	-0.41405	-1.33242	6.36901	8.48621	-1.71306	-1.03636
CBSL	21	6444869	6468041	23172	-	88.4762	18.22	14.5097	14.746	0.029704	0.124799	0.786383	-0.346696	-1.27165	12.9827	16.5094	-1.58716	-1.01885
SNHG12	1	28578538	28583133	4595	-	13.6555	3.02609	2.22449	2.27592	0.0296424	0.124635	0.70454	-0.505247	-1.41937	1.88142	2.67042	-1.94032	-1.03828
BAMBI	10	28677510	28682933	5423	+	47.853	9.1895	7.89349	7.97549	0.0295837	0.124448	0.798264	-0.325061	-1.25272	7.08078	8.87021	-1.53612	-1.0216
HMGB3P6	1	164356767	164357365	598	+	9.01898	1.85703	1.46478	1.50316	0.0292291	0.123516	0.679715	-0.556998	-1.4712	1.21654	1.78978	-2.08858	-1.03632
LRP1B	2	140231423	142131017	1899594	-	14.1693	3.2146	2.31119	2.36156	0.0290878	0.123123	0.706749	-0.500729	-1.41493	1.9558	2.76732	-1.91653	-1.04461
GABRB2	5	161288429	161549045	260616	-	34.9255	7.42781	5.75665	5.82091	0.0283624	0.120804	0.777809	-0.362513	-1.28566	5.09341	6.54841	-1.59315	-1.03752
AC008758.1	19	12461559	12551475	89916	-	16.6179	4.02597	2.39818	2.76965	0.0279829	0.119788	0.539079	-0.891431	-1.85502	1.9402	3.5991	-3.73233	1.08464
SLC25A28	10	99610522	99620610	10088	-	24.0058	4.64327	3.96514	4.00097	0.027879	0.119526	0.776201	-0.365498	-1.28833	3.49686	4.50509	-1.60687	-1.03293
RPF2P1	20	35752814	35753720	906	+	15.6827	3.39675	2.54107	2.61379	0.0276954	0.118988	0.692789	-0.529513	-1.44344	2.13943	3.08815	-1.99904	-1.04226
LYPD1	2	132643286	132671580	28294	-	74.6719	15.5858	12.262	12.4453	0.0275881	0.118658	0.783939	-0.351187	-1.27561	10.938	13.9526	-1.58609	-1.0259
NBPF8	1	120419850	120467740	47890	+	55.8097	10.7344	9.16575	9.30162	0.0272349	0.117548	0.78114	-0.356346	-1.28018	8.15867	10.4446	-1.60333	-1.02216
KDM6B	17	7839904	7854797	14893	+	71.6178	13.7064	11.7703	11.9363	0.0264277	0.11539	0.789704	-0.340617	-1.2663	10.5337	13.3389	-1.56889	-1.02206
LINC00599	8	9899871	9906679	6808	-	39.0465	7.54525	6.41509	6.50775	0.0264159	0.11539	0.772573	-0.372257	-1.29438	5.67278	7.34272	-1.62992	-1.02791
SLITRK4	X	143622790	143636102	13312	-	69.6554	13.9985	11.4595	11.6092	0.0263132	0.115187	0.787005	-0.345554	-1.27064	10.2255	12.9929	-1.56065	-1.03452
AC243960.2	19	41506152	41506899	747	+	36.2489	7.46432	5.98641	6.04148	0.0263024	0.115187	0.789077	-0.341762	-1.2673	5.32922	6.75374	-1.55115	-1.0354
FRAS1	4	78057323	78544270	486947	+	54.2523	11.5493	8.91208	9.04206	0.0262823	0.115155	0.775906	-0.366047	-1.28882	7.90108	10.183	-1.60507	-1.03487
NPIPB4	16	21834569	21880828	46259	-	21.0874	4.06968	3.45806	3.51457	0.0261629	0.115108	0.742832	-0.428893	-1.3462	2.99596	4.03317	-1.75158	-1.03464
AL445433.1	1	99008218	99008475	257	+	9.0328	2.10985	1.46018	1.50547	0.0260291	0.114636	0.659544	-0.600459	-1.5162	1.19662	1.81431	-2.17416	-1.05735
LDHAP5	10	118932674	118933296	622	-	9.70201	2.32774	1.56034	1.617	0.025638	0.113465	0.652168	-0.616684	-1.53335	1.27657	1.95743	-2.22416	-1.05709
CU633906.7	21	6215291	6217682	2391	-	9.13575	2.21916	1.47204	1.52263	0.0255882	0.113335	0.650614	-0.620126	-1.53701	1.20033	1.84492	-2.22017	-1.06406
SEPHS1P4	X	73769248	73770424	1176	+	8.52263	2.15418	1.36815	1.42044	0.0255344	0.11319	0.63053	-0.665363	-1.58597	1.09857	1.7423	-2.31517	-1.08644
ANKRD36B	2	97492663	97589966	97303	-	14.8985	3.37151	2.37799	2.48308	0.0254123	0.112734	0.657886	-0.60409	-1.52002	1.97069	2.99548	-2.22693	-1.03751
AL662884.1	6	32184733	32185883	1150	-	40.0427	10.3773	6.29831	6.67379	0.0252746	0.112442	0.624648	-0.678885	-1.6009	5.13191	8.21568	-2.35566	-1.08797
MOB3A	19	2071036	2096674	25638	-	37.8403	7.26247	6.22661	6.30671	0.0246247	0.110633	0.775707	-0.366416	-1.28915	5.5101	7.10332	-1.60984	-1.03234
NPIPB12	16	29483642	29506000	22358	-	25.9644	6.85375	4.13856	4.32741	0.0245949	0.110539	0.652228	-0.616551	-1.53321	3.41655	5.23827	-2.18894	-1.0739
RP9P	7	32916815	32943177	26362	-	26.428	5.34119	4.36148	4.40466	0.0245027	0.110296	0.771538	-0.374191	-1.29611	3.83662	4.9727	-1.61152	-1.04244
AC015871.3	15	79920195	79922456	2261	-	27.0232	5.38043	4.43888	4.50387	0.0242273	0.109538	0.755285	-0.404907	-1.324	3.87596	5.13178	-1.68675	-1.03927
AL031274.1	1	171339299	171339960	661	+	52.5102	12.2384	8.56692	8.75169	0.0239886	0.108748	0.740727	-0.432987	-1.35003	7.44817	10.0552	-1.73409	-1.05103
AC107068.1	4	47840122	47844340	4218	-	58.3361	12.4563	9.61916	9.72268	0.0238475	0.108325	0.790935	-0.33837	-1.26433	8.5877	10.8577	-1.53283	-1.04286
CREB5	7	28299321	28825895	526574	+	57.7077	11.0464	9.5004	9.61795	0.0235596	0.107665	0.788969	-0.34196	-1.26748	8.48339	10.7525	-1.55868	-1.03068
MTX1	1	155208699	155213825	5126	+	70.7159	14.7266	11.5742	11.786	0.0229311	0.105752	0.7656	-0.385336	-1.30616	10.2213	13.3507	-1.64716	-1.03576
DGKB	7	14145049	14974778	829729	-	24.5261	4.94255	4.04606	4.08769	0.0229238	0.105752	0.765121	-0.38624	-1.30698	3.54375	4.63162	-1.63184	-1.0468
KLF11	2	10042849	10054837	11988	+	35.1096	7.61826	5.75689	5.85159	0.0228172	0.105509	0.745573	-0.423579	-1.34125	4.99869	6.7045	-1.69726	-1.05992
SHLD3	5	65625027	65630929	5902	+	27.7312	5.67012	4.56738	4.62187	0.0226985	0.105071	0.762526	-0.391142	-1.31143	3.99914	5.2446	-1.64227	-1.04724
ARHGAP27P1-BPTFP1-KPNA2P3	17	64749663	64781708	32045	-	19.4729	3.85357	3.17606	3.24549	0.0225749	0.10482	0.718538	-0.476864	-1.39172	2.71394	3.77703	-1.85448	-1.04443
PDF	16	69326913	69330589	3676	-	52.2956	11.3239	8.35298	8.71594	0.022341	0.104125	0.683354	-0.549296	-1.46337	7.07643	10.3554	-2.08045	-1.02932
AC002550.1	16	19706351	19715384	9033	+	18.6303	4.5445	3.02257	3.10505	0.0218592	0.102386	0.687838	-0.53986	-1.45383	2.53078	3.67932	-1.96448	-1.07592
UPF1	19	18831959	18868231	36272	+	115.942	23.2498	19.0057	19.3236	0.0218394	0.102386	0.780897	-0.356796	-1.28058	16.9462	21.701	-1.58821	-1.03254
NKX2-4	20	21395365	21397527	2162	-	11.7921	2.476	1.8943	1.96535	0.021746	0.102228	0.659426	-0.600717	-1.51647	1.56199	2.36871	-2.18628	-1.05187
ST3GAL1	8	133454848	133571941	117093	-	47.9451	9.61803	7.91771	7.99085	0.021547	0.10166	0.79274	-0.33508	-1.26145	7.06702	8.91467	-1.52441	-1.04385
DLEU2	13	49956670	50125721	169051	-	84.1867	19.0007	13.6773	14.0311	0.0214317	0.101346	0.727923	-0.458142	-1.37377	11.8218	16.2404	-1.77951	-1.06054
CCT6P3	7	65038354	65074714	36360	+	35.4424	7.0668	5.84265	5.90707	0.0212892	0.101017	0.775716	-0.366399	-1.28913	5.16097	6.65317	-1.59202	-1.04387
CEP164P1	10	45002222	45076067	73845	-	10.2514	2.32636	1.66899	1.70857	0.0211844	0.100744	0.673561	-0.570119	-1.48465	1.3753	2.04184	-2.04338	-1.07869
ZNF492	19	22634324	22667672	33348	+	74.0726	14.9343	12.2227	12.3454	0.0206918	0.0992972	0.796562	-0.328142	-1.2554	10.9475	13.7434	-1.50345	-1.04827
CCT6P1	7	65751142	65763355	12213	+	25.3172	5.07904	4.17435	4.21953	0.0206009	0.0989432	0.760896	-0.394228	-1.31424	3.64658	4.79248	-1.63934	-1.05361
AC022182.3	8	60937705	60939872	2167	-	23.439	4.94065	3.85018	3.90651	0.0205236	0.0987778	0.740626	-0.433182	-1.35021	3.32439	4.48862	-1.7197	-1.06011
AC015813.2	17	57989038	58007247	18209	-	18.0971	4.95839	2.88362	3.01619	0.0202514	0.0978744	0.6288	-0.669328	-1.59033	2.32881	3.70357	-2.26526	-1.1165
KCNG3	2	42442017	42493983	51966	-	20.6871	4.33075	3.39871	3.44784	0.0201651	0.0976308	0.736769	-0.440715	-1.35728	2.92528	3.97041	-1.7372	-1.06045
LY6G5B	6	31670167	31673777	3610	+	25.0078	5.50511	4.09954	4.16797	0.0201537	0.0976107	0.733945	-0.446256	-1.3625	3.52844	4.8075	-1.74511	-1.06377
TIMM10	11	57528464	57530804	2340	-	69.0448	13.8692	11.3288	11.5075	0.0199248	0.0968466	0.773233	-0.371024	-1.29327	10.0358	12.9791	-1.60788	-1.04022
DUS1L	17	82057506	82065888	8382	-	74.3082	14.8779	12.0974	12.3847	0.0196344	0.0959416	0.746006	-0.422742	-1.34047	10.5831	14.1863	-1.73044	-1.03838
C18orf32	18	49477250	49487253	10003	-	136.754	32.4172	22.3551	22.7923	0.0194877	0.0954384	0.751512	-0.412131	-1.33065	19.5588	26.0259	-1.65054	-1.07276
JADE2	5	134524312	134583231	58919	+	22.7226	4.94255	3.7281	3.78709	0.0192806	0.0949712	0.733724	-0.446691	-1.36291	3.20545	4.36874	-1.74528	-1.06431
RBMXP4	4	109346326	109347460	1134	-	22.5046	4.33401	3.69698	3.75077	0.0188185	0.093578	0.741284	-0.431902	-1.34901	3.19349	4.30806	-1.72196	-1.05684
PPIH	1	42658423	42676759	18336	+	57.4807	11.8014	9.45326	9.58012	0.0187734	0.093489	0.775277	-0.367215	-1.28986	8.36743	10.7928	-1.58694	-1.04839
SLC45A4	8	141207166	141308306	101140	-	46.4687	9.37997	7.65862	7.74479	0.0185933	0.0930083	0.77827	-0.361658	-1.2849	6.7791	8.71048	-1.56835	-1.05268
DYDC2	10	80344745	80368074	23329	+	14.3991	3.03602	2.35213	2.39985	0.0181947	0.0920178	0.699296	-0.516026	-1.43001	1.97518	2.82453	-1.90706	-1.0723
AC004148.1	17	5425139	5432877	7738	-	26.5437	5.97323	4.34459	4.42394	0.0174911	0.0895627	0.725876	-0.462206	-1.37765	3.72128	5.12661	-1.76631	-1.07451
NBPF11	1	148102046	148152323	50277	-	39.4964	7.57136	6.53628	6.58273	0.0174146	0.0893395	0.794836	-0.33127	-1.25812	5.83028	7.33519	-1.50718	-1.05022
ZNF512B	20	63956704	63969931	13227	-	36.3202	7.74425	5.90749	6.05337	0.0173171	0.0889398	0.716442	-0.481078	-1.39579	5.05334	7.05339	-1.8259	-1.06699
PARGP1	10	45854093	45972155	118062	-	19.7649	4.307	3.1565	3.29416	0.0172836	0.0888684	0.651211	-0.618803	-1.5356	2.59833	3.98999	-2.20548	-1.06918
PIANP	12	6693792	6700801	7009	-	66.7804	15.0796	10.9026	11.1301	0.017252	0.0887395	0.742149	-0.430219	-1.34744	9.48273	12.7774	-1.70606	-1.0642
NPR1	1	153678688	153693993	15305	+	10.2922	2.19032	1.66238	1.71537	0.0168331	0.0868805	0.650911	-0.619467	-1.53631	1.35265	2.07809	-2.16781	-1.08877
GAPDHP40	5	159950493	159951499	1006	-	10.1608	2.28184	1.6521	1.69347	0.0167459	0.0865949	0.663368	-0.592119	-1.50746	1.35075	2.03619	-2.07418	-1.09558
SOGA3	6	127472794	127519192	46398	-	71.5973	14.4636	11.7692	11.9329	0.0165744	0.0860021	0.772322	-0.372726	-1.2948	10.3999	13.4658	-1.58276	-1.05923
RNFT1-DT	17	59964832	59996973	32141	+	13.8911	2.81627	2.28022	2.31519	0.0165729	0.0860021	0.709593	-0.494936	-1.40926	1.92191	2.70846	-1.83885	-1.08003
STIP1P3	X	86084716	86086340	1624	-	34.6402	7.51622	5.69173	5.77336	0.016231	0.0849044	0.749618	-0.415772	-1.33401	4.94716	6.59957	-1.66336	-1.06988
TMSB4XP6	20	50840615	50840750	135	-	33.7063	7.05881	5.56041	5.61772	0.0158833	0.0837586	0.767875	-0.381057	-1.3023	4.88011	6.35534	-1.59282	-1.06476
GALNT4	12	89519412	89524797	5385	-	24.6549	5.53816	3.63347	4.10915	0.0158751	0.0837478	0.524533	-0.930894	-1.90646	2.8276	5.3907	-3.50018	-1.0384
WASF4P	X	47803296	47804790	1494	+	11.374	2.41229	1.84831	1.89567	0.0158681	0.0837432	0.669212	-0.579466	-1.4943	1.52	2.27133	-2.0498	-1.08933
PREX2	8	67952046	68237033	284987	+	10.0538	2.28555	1.62472	1.67564	0.0158499	0.0836793	0.639596	-0.644768	-1.56349	1.30731	2.04397	-2.18606	-1.11822
BCL6B	17	7023050	7030291	7241	+	6.4547	1.38412	1.04403	1.07578	0.0156959	0.0831247	0.623615	-0.681272	-1.60355	0.826396	1.32517	-2.30733	-1.11444
VIP	6	152750797	152759766	8969	+	33.1117	6.92021	5.43371	5.51862	0.0156583	0.0829902	0.743378	-0.427832	-1.34521	4.70629	6.33095	-1.69146	-1.06984
RPL4P3	1	171683128	171684439	1311	-	16.8831	3.92896	2.7554	2.81386	0.0153921	0.0819948	0.693237	-0.528579	-1.44251	2.30407	3.32364	-1.89786	-1.09641
PRDM1	6	105993463	106109940	116477	+	12.8521	2.85744	2.0835	2.14201	0.0153302	0.0819219	0.665816	-0.586805	-1.50192	1.7123	2.57173	-2.0601	-1.09497
KCNH8	3	19148510	19535643	387133	+	27.5133	5.39644	4.53977	4.58555	0.0151879	0.0815457	0.761456	-0.393167	-1.31327	3.96455	5.20654	-1.61806	-1.0659
DZIP1L	3	138061990	138115819	53829	-	10.2412	2.27704	1.64034	1.70686	0.0143635	0.0785458	0.624139	-0.68006	-1.60221	1.31186	2.10187	-2.31265	-1.11001
DDN	12	48995149	48999376	4227	-	79.6077	16.29	13.1002	13.2679	0.0142755	0.0782217	0.775968	-0.36593	-1.28871	11.5942	14.9416	-1.55734	-1.06642
BDH2P1	6	99174744	99175480	736	+	13.4741	3.18493	2.17459	2.24568	0.0140574	0.0774954	0.652112	-0.616809	-1.53348	1.7728	2.71856	-2.12337	-1.10747
TMEM267	5	43444252	43483894	39642	-	50.5169	10.2687	8.32354	8.41948	0.0138953	0.0769444	0.772549	-0.372302	-1.29442	7.3391	9.49985	-1.57038	-1.06695
YAP1	11	102110447	102233425	122978	+	27.0542	5.3576	4.44693	4.50904	0.0136417	0.0760391	0.741511	-0.43146	-1.3486	3.83977	5.17831	-1.69177	-1.07504
SFXN2	10	102714538	102743493	28955	+	27.6212	5.85034	4.51298	4.60353	0.0135546	0.0757675	0.715878	-0.482213	-1.39689	3.84126	5.3658	-1.79686	-1.08594
HK2P1	X	80571871	80574608	2737	-	63.0826	12.5703	10.4277	10.5138	0.0134227	0.0754278	0.797158	-0.327062	-1.25446	9.32709	11.7004	-1.48385	-1.06053
AL845472.2	9	41269916	41273998	4082	-	49.5403	10.2355	8.16009	8.25672	0.0131659	0.0745263	0.769568	-0.37788	-1.29943	7.18153	9.3319	-1.57934	-1.06913
LTO1	11	69653076	69675417	22341	-	39.3168	7.94706	6.49229	6.5528	0.0130802	0.0744636	0.775483	-0.366833	-1.28952	5.72418	7.38143	-1.55661	-1.06826
ANO3	11	26188842	26663290	474448	+	11.8845	2.81279	1.91994	1.98076	0.0129679	0.0741646	0.642975	-0.637165	-1.55527	1.55033	2.41118	-2.14904	-1.12555
STUB1	16	680224	682871	2647	+	16.8559	3.80082	2.70952	2.80932	0.0127153	0.0732434	0.648791	-0.624173	-1.54133	2.21091	3.40774	-2.15012	-1.10491
TBKBP1	17	47694081	47712051	17970	+	64.6553	12.8557	10.5261	10.7759	0.0125792	0.0727881	0.730264	-0.453511	-1.36937	9.096	12.4558	-1.754	-1.06908
AC104083.1	4	155734448	155737063	2615	+	34.904	7.57065	5.71246	5.81734	0.0125631	0.0727366	0.725465	-0.463022	-1.37843	4.89175	6.74292	-1.74057	-1.09163
CBX2	17	79778148	79787984	9836	+	555.666	108.381	91.2739	92.6111	0.0125101	0.0725844	0.789772	-0.340492	-1.26619	81.7329	103.489	-1.52103	-1.05405
STARD9	15	42575606	42720999	145393	+	80.1452	16.6935	13.2276	13.3575	0.0123741	0.0720101	0.792402	-0.335696	-1.26199	11.8104	14.9046	-1.49619	-1.06444
AC091057.1	15	30658717	30772994	114277	+	64.194	13.3365	10.5214	10.699	0.0123002	0.0718566	0.750877	-0.413352	-1.33178	9.17669	12.2213	-1.65119	-1.07415
CDC14A	1	100345001	100520278	175277	+	48.8349	9.47519	8.06713	8.13914	0.0121213	0.0712091	0.784493	-0.350168	-1.27471	7.1562	9.12208	-1.52399	-1.0662
CCNE1	19	29811991	29824313	12322	+	48.1282	9.55432	7.92941	8.02136	0.0118071	0.0698774	0.767763	-0.381267	-1.30249	6.96757	9.07516	-1.57963	-1.07397
AC074117.1	2	27356246	27367623	11377	+	48.7698	10.6258	7.9259	8.1283	0.0115465	0.0687232	0.708393	-0.497377	-1.41165	6.74088	9.51572	-1.82294	-1.09315
TGFB1I1	16	31471585	31477961	6376	+	8.43017	2.11829	1.35352	1.40503	0.0114849	0.0684519	0.606847	-0.720596	-1.64786	1.06125	1.7488	-2.34863	-1.15619
MCM5	22	35400134	35425432	25298	+	140.484	29.2009	22.8161	23.414	0.0113076	0.0679553	0.727759	-0.458467	-1.37408	19.7247	27.1033	-1.75631	-1.07504
RNF220	1	44405194	44651725	246531	+	101.443	19.1073	16.7153	16.9072	0.0112053	0.0675198	0.789785	-0.340468	-1.26617	14.9214	18.893	-1.51052	-1.06134
AC011815.1	18	35280867	35290202	9335	-	9.88855	2.33316	1.59754	1.64809	0.0110598	0.0669097	0.630982	-0.664329	-1.58483	1.2752	2.02098	-2.20137	-1.14097
FABP5P1	13	73100575	73100986	411	-	7.16681	1.82845	1.10314	1.19447	0.0110539	0.0669039	0.533263	-0.907081	-1.87525	0.830863	1.55807	-3.0282	-1.16127
PAQR5	15	69298912	69407781	108869	+	20.8161	4.4063	3.40939	3.46935	0.0109798	0.066574	0.708489	-0.497182	-1.41145	2.87739	4.0613	-1.80569	-1.10329
ARHGAP11B	15	30624494	30685607	61113	+	23.6468	5.21672	3.81932	3.94113	0.0105577	0.0647946	0.667445	-0.583279	-1.49825	3.15511	4.72714	-2.01948	-1.11155
TPK1	7	144451941	144836396	384455	-	10.6092	2.18775	1.71864	1.7682	0.0105484	0.0647669	0.645153	-0.632287	-1.55002	1.38681	2.14958	-2.13218	-1.12681
AC090181.2	15	77067654	77068326	672	-	19.546	4.18605	3.20696	3.25766	0.0102918	0.0636223	0.711378	-0.491312	-1.40572	2.70826	3.80706	-1.78711	-1.10573
CCDC150	2	196639554	196763491	123937	+	18.4535	3.98432	3.01619	3.07558	0.0102113	0.0631819	0.694597	-0.525751	-1.43968	2.5213	3.62987	-1.86361	-1.11219
ZEB1-AS1	10	31206278	31320448	114170	-	60.4985	11.8508	9.9709	10.0831	0.00991913	0.0619946	0.774712	-0.368268	-1.2908	8.80311	11.3631	-1.55096	-1.07428
SNAP23	15	42491233	42545357	54124	+	46.5976	10.1102	7.63066	7.76627	0.00969468	0.0608996	0.731669	-0.450736	-1.36674	6.56284	8.96969	-1.70022	-1.09866
HSP90AB2P	4	13333414	13338658	5244	+	24.5914	5.01031	4.02964	4.09857	0.0095885	0.060484	0.715319	-0.483342	-1.39798	3.41836	4.77879	-1.77108	-1.10347
JPH1	8	74234700	74321541	86841	-	116.585	22.9498	19.2208	19.4308	0.00940825	0.0597628	0.789817	-0.340409	-1.26612	17.149	21.7126	-1.49682	-1.07097
FGF13	X	138614727	139222778	608051	-	9.75706	2.27704	1.57585	1.62618	0.00936688	0.0596728	0.626125	-0.675478	-1.59713	1.25229	2.00006	-2.21303	-1.15263
NRARP	9	137299631	137302272	2641	-	32.0053	6.20588	5.28082	5.33422	0.00931109	0.059507	0.756779	-0.402056	-1.32139	4.59572	6.07273	-1.60439	-1.08831
NOTCH2NLC	1	149390614	149468031	77417	+	15.3291	3.24557	2.50688	2.55486	0.0093003	0.059507	0.686127	-0.543453	-1.45746	2.07927	3.03045	-1.89451	-1.12123
ANP32C	4	164197007	164197712	705	-	9.30995	2.78678	1.44159	1.55166	0.00920512	0.0592306	0.530782	-0.91381	-1.88401	1.07604	2.02728	-2.89275	-1.22704
IMPDH1	7	128392277	128410253	17976	-	52.327	12.2043	8.26338	8.72117	0.00917272	0.0591228	0.627488	-0.67234	-1.59366	6.72501	10.7173	-2.26841	-1.11961
FJX1	11	35618460	35620866	2406	+	64.9196	13.617	10.628	10.8199	0.00859023	0.0565202	0.738756	-0.43683	-1.35363	9.19426	12.4456	-1.67499	-1.09392
CABLES1	18	23134564	23260468	125904	+	51.2623	10.7928	8.43712	8.54371	0.00829664	0.055081	0.757151	-0.401348	-1.32074	7.36291	9.7245	-1.59682	-1.09239
TRIB1	8	125430358	125438404	8046	+	77.2336	15.2309	12.7492	12.8723	0.00821566	0.0547853	0.786683	-0.346146	-1.27116	11.3354	14.4091	-1.49974	-1.07742
NAB2	12	57089043	57095477	6434	+	70.1731	14.5249	11.3815	11.6955	0.00816885	0.0546465	0.704958	-0.504392	-1.41852	9.67161	13.7194	-1.82505	-1.10255
ANKRD13B	17	29589769	29614762	24993	+	38.8481	8.92675	6.31206	6.47468	0.00805444	0.054094	0.692919	-0.52924	-1.44317	5.30023	7.64913	-1.85599	-1.12217
ZNF48	16	30378106	30400109	22003	+	47.2275	10.6415	7.60112	7.87125	0.00799588	0.053807	0.666954	-0.584341	-1.49935	6.29863	9.44388	-1.99746	-1.12546
NDNF	4	121035613	121073022	37409	-	23.6249	4.77721	3.84988	3.93749	0.00784791	0.0532007	0.689947	-0.535443	-1.44939	3.21508	4.6599	-1.87532	-1.12019
RREB1	6	7107597	7251981	144384	+	79.7151	16.7943	13.1534	13.2859	0.00732017	0.0507154	0.780304	-0.357891	-1.28155	11.6463	14.9254	-1.50843	-1.08879
AC010733.1	2	60925909	60931611	5702	+	29.0556	6.46859	4.54984	4.84261	0.00730763	0.0506543	0.595459	-0.747927	-1.67938	3.61472	6.07049	-2.45475	-1.14892
PTX3	3	157436850	157443634	6784	+	65.8314	13.5223	10.8584	10.9719	0.00723262	0.0503396	0.772513	-0.372369	-1.29448	9.56375	12.3801	-1.53332	-1.09284
ANP32BP1	15	75321397	75322694	1297	-	64.1226	13.0395	10.5648	10.6871	0.0071401	0.0498487	0.765336	-0.385835	-1.30662	9.26648	12.1077	-1.55824	-1.09562
AC144530.1	3	197850400	197850955	555	-	9.3764	2.20859	1.5031	1.56273	0.00695733	0.0490017	0.598679	-0.740144	-1.67034	1.17044	1.95503	-2.35262	-1.18593
MPP3	17	43800799	43833171	32372	-	71.7839	14.1528	11.8671	11.964	0.0068904	0.0487309	0.790918	-0.3384	-1.26435	10.5672	13.3607	-1.47674	-1.08251
CYB5D1	17	7857746	7862283	4537	+	85.315	17.1391	14.0759	14.2192	0.00654804	0.0472432	0.781623	-0.355455	-1.27939	12.4763	15.962	-1.50517	-1.08747
EEF1AKMT3	12	57771492	57782542	11050	+	20.4261	4.84168	3.27759	3.40434	0.00642901	0.0468173	0.626635	-0.674302	-1.59582	2.62294	4.18575	-2.16779	-1.17477
MEMO1P1	21	36130489	36131377	888	+	66.4417	13.081	10.961	11.0736	0.00639185	0.0466859	0.77439	-0.368867	-1.29134	9.66564	12.4816	-1.52789	-1.09141
FABP5	8	81280536	81284778	4242	+	692.115	141.3	114.049	115.353	0.00631919	0.0463793	0.791412	-0.3375	-1.26357	101.921	128.784	-1.46886	-1.08697
AC005833.1	12	4649101	4774185	125084	+	140.487	27.2798	23.2081	23.4145	0.00617985	0.0457518	0.798984	-0.323761	-1.25159	20.7982	26.0307	-1.44828	-1.08161
OAF	11	120211032	120230335	19303	+	8.93604	1.96699	1.42353	1.48934	0.00569513	0.0433791	0.579485	-0.787156	-1.72567	1.09283	1.88586	-2.47035	-1.20547
DOT1L	19	2163933	2232579	68646	+	65.1662	13.6176	10.6085	10.861	0.00548088	0.0424729	0.706243	-0.501763	-1.41594	8.99113	12.7309	-1.78002	-1.12633
PTCHD4	6	47878028	48068690	190662	-	45.0045	8.92927	7.41351	7.50075	0.0054315	0.0422262	0.750519	-0.414039	-1.33241	6.43176	8.56974	-1.59927	-1.11008
TEAD2	19	49340595	49362458	21863	-	116.66	22.4932	19.2076	19.4434	0.00532229	0.041614	0.77341	-0.370695	-1.29298	16.9591	21.9277	-1.52818	-1.09397
JUN	1	58780791	58784048	3257	-	91.4514	18.9979	14.9727	15.2419	0.00517038	0.0408583	0.735242	-0.443709	-1.3601	12.9163	17.5675	-1.65552	-1.11739
SUZ12P1	17	30709299	30790909	81610	+	32.5866	6.63817	5.35096	5.43111	0.00509986	0.0405603	0.721159	-0.47161	-1.38666	4.55123	6.31099	-1.7012	-1.13027
ESYT2	7	158730995	158830254	99259	-	173.735	34.1865	28.6825	28.9559	0.00497836	0.0398035	0.79436	-0.332136	-1.25888	25.6374	32.2744	-1.45558	-1.08875
WDR5	9	134135365	134159969	24604	+	247.444	48.9692	40.8377	41.2407	0.00495872	0.0397295	0.797491	-0.326459	-1.25393	36.5944	45.8869	-1.44863	-1.0854
AC011503.2	19	23927788	23929288	1500	+	8.2541	1.83058	1.32454	1.37568	0.00492809	0.039541	0.585393	-0.772522	-1.70825	1.01592	1.73545	-2.3897	-1.22113
RCAN3	1	24502351	24541041	38690	+	22.2075	4.52338	3.61833	3.70125	0.00488833	0.039338	0.675639	-0.565675	-1.48008	2.98478	4.41772	-1.89748	-1.1545
SVIP	11	22813799	22830300	16501	-	181.985	36.9958	29.9493	30.3308	0.00484106	0.0390964	0.77138	-0.374486	-1.29638	26.4162	34.2454	-1.52314	-1.10337
SASS6	1	100083563	100132956	49393	-	293.354	59.9455	48.3506	48.8923	0.00479456	0.0388125	0.785206	-0.348858	-1.27355	43.0096	54.775	-1.47724	-1.09795
FLRT3	20	14322985	14337615	14630	-	115.151	22.8589	18.9967	19.1918	0.00476228	0.0386438	0.781875	-0.354991	-1.27898	16.8425	21.5412	-1.49142	-1.0968
ZHX1-C8orf76	8	123226189	123274285	48096	-	11.1784	3.02692	1.69369	1.86307	0.00441994	0.0368554	0.480502	-1.05739	-2.08116	1.20933	2.51681	-3.25245	-1.33168
SDHAF1	19	35995199	35996316	1117	+	13.6576	3.95202	2.10491	2.27627	0.004296	0.0361993	0.515338	-0.956409	-1.94047	1.54823	3.0043	-2.91249	-1.29286
GAK	4	849276	932374	83098	-	61.0751	12.0463	10.0384	10.1792	0.00401954	0.0345821	0.743384	-0.42782	-1.3452	8.68087	11.6775	-1.61312	-1.12178
HSPBAP1	3	122739999	122793832	53833	-	65.5883	12.5225	10.842	10.9314	0.00400064	0.0344715	0.779968	-0.358513	-1.2821	9.58009	12.2827	-1.49022	-1.10305
AC026401.3	16	15701237	15702119	882	+	33.0961	6.65233	5.43536	5.51601	0.00395779	0.0341969	0.718511	-0.476918	-1.39177	4.6125	6.41953	-1.69858	-1.14037
MBD6	12	57520710	57530149	9439	+	86.4326	19.4169	14.0512	14.4054	0.00392647	0.034144	0.697545	-0.519641	-1.4336	11.8388	16.9721	-1.78829	-1.14926
HERC2P9	15	28589492	28685265	95773	+	54.4441	11.236	8.95417	9.07402	0.00386965	0.0339531	0.742278	-0.429969	-1.3472	7.73177	10.4163	-1.61253	-1.12553
UBE2D1	10	58334979	58370752	35773	+	271.982	60.1358	44.5124	45.3303	0.00385908	0.033904	0.736921	-0.440419	-1.357	38.4645	52.1962	-1.62622	-1.13235
AC068205.2	11	43578889	43840031	261142	+	6.95527	1.91987	1.01176	1.15921	0.0038222	0.0337214	0.420078	-1.25127	-2.38051	0.685821	1.6326	-4.16269	-1.36134
ZNF883	9	112957722	113050044	92322	-	36.4078	7.80872	5.97136	6.06797	0.0037603	0.0334381	0.714062	-0.485878	-1.40044	5.05572	7.08023	-1.71101	-1.14624
SAMD4A	14	54566117	54793316	227199	+	43.5342	9.28473	7.15431	7.25571	0.00375837	0.0334381	0.729513	-0.454994	-1.37078	6.12095	8.39046	-1.65244	-1.13713
TMEM101	17	44011188	44023947	12759	-	22.9748	5.19471	3.72401	3.82914	0.00367764	0.0330574	0.649672	-0.622217	-1.53924	3.01597	4.6423	-1.9876	-1.19202
AC007036.3	7	30157531	30159535	2004	+	9.49438	2.18553	1.51997	1.5824	0.00366686	0.0329823	0.578845	-0.788751	-1.72758	1.16029	2.0045	-2.39189	-1.24777
MGAT4B	5	179797597	179806953	9356	-	37.1597	9.17893	5.99522	6.19329	0.00362581	0.0326996	0.646296	-0.629733	-1.54728	4.86267	7.5239	-1.99814	-1.19815
PROS1	3	93873051	93980004	106953	-	44.6727	8.61815	7.37064	7.44545	0.00355374	0.0323162	0.752934	-0.409405	-1.32814	6.39605	8.49484	-1.57124	-1.12265
FAM92A	8	93698561	93731528	32967	+	254.067	50.9181	41.9225	42.3444	0.00344988	0.0320144	0.788144	-0.34347	-1.2688	37.3275	47.3613	-1.45745	-1.10458
PRTG	15	55611544	55743153	131609	-	137.977	26.8305	22.7859	22.9961	0.00336957	0.0315824	0.788398	-0.343004	-1.26839	20.2752	25.717	-1.46086	-1.10128
TFAP4	16	4257186	4273076	15890	-	39.1	8.83999	6.36921	6.51667	0.00326933	0.0310495	0.681524	-0.553164	-1.4673	5.28243	7.75091	-1.82987	-1.17657
ZNF850	19	36714383	36772826	58443	-	168.479	35.858	27.6424	28.0798	0.00326631	0.0310425	0.747352	-0.42014	-1.33806	24.0198	32.1398	-1.58876	-1.12691
LRATD2	8	126552443	126558479	6036	-	67.5194	14.0937	11.1258	11.2532	0.00323221	0.0308174	0.75585	-0.403829	-1.32301	9.68848	12.818	-1.55629	-1.1247
NFIC	19	3314403	3469218	154815	+	64.2123	13.4658	10.4564	10.7021	0.00320994	0.0308082	0.695586	-0.5237	-1.43764	8.78068	12.6234	-1.78356	-1.15881
PAWR	12	79574979	79690965	115986	-	9.75745	2.63421	1.52371	1.62624	0.00315571	0.0304381	0.52074	-0.941365	-1.92034	1.11373	2.13875	-2.79735	-1.31829
PCDH18	4	137518918	137532495	13577	-	56.1639	11.3797	9.25892	9.36065	0.00305084	0.0297857	0.753057	-0.40917	-1.32792	8.04207	10.6792	-1.56431	-1.12725
BARD1	2	214725646	214809684	84038	-	236.22	48.1374	38.9003	39.37	0.0030386	0.0297162	0.773092	-0.371288	-1.29351	34.3317	44.4084	-1.50299	-1.11322
PER3	1	7784320	7845178	60858	+	76.4606	15.3318	12.583	12.7434	0.00303139	0.029682	0.750853	-0.413398	-1.33182	10.93	14.5568	-1.57334	-1.12737
ZNF783	7	149262171	149297303	35132	+	152.37	30.8147	25.197	25.3951	0.00298279	0.0293652	0.797935	-0.325656	-1.25323	22.541	28.2492	-1.42545	-1.10183
TECRP1	4	86949669	86950114	445	-	17.8632	4.99002	2.24898	2.9772	0.00292965	0.0290191	0.315624	-1.66372	-3.16832	1.42849	4.52591	-7.05441	-1.42298
APEH	3	49674014	49683972	9958	+	94.3317	19.8203	15.3255	15.7219	0.00290843	0.0289353	0.69229	-0.530552	-1.44448	12.8632	18.5807	-1.79719	-1.161
POMT2	14	77274956	77320885	45929	-	70.5984	14.427	11.6362	11.7664	0.00285929	0.0285929	0.75671	-0.402187	-1.32151	10.1369	13.3959	-1.54825	-1.12797
THAP4	2	241584405	241637159	52754	-	29.4943	7.51463	4.55249	4.91571	0.00268737	0.0275005	0.529129	-0.918308	-1.8899	3.402	6.42943	-2.77046	-1.28921
SMG1P2	16	29527568	29594967	67399	-	43.8624	10.3497	7.08872	7.3104	0.00254213	0.0263916	0.649791	-0.621953	-1.53896	5.75859	8.86221	-1.95838	-1.20936
FBL	19	39834458	39846380	11922	-	585.527	119.577	96.4852	97.5879	0.00252274	0.026331	0.780937	-0.356722	-1.28051	85.5842	109.592	-1.47219	-1.11379
DNM3OS	1	172138397	172144841	6444	-	30.3788	6.92021	4.90867	5.06313	0.00245245	0.0259155	0.638798	-0.646567	-1.56544	3.94718	6.17907	-2.00578	-1.22177
XYLB	3	38346760	38421349	74589	+	101.316	19.6645	16.7427	16.8861	0.00242297	0.025624	0.782853	-0.353188	-1.27738	14.8294	18.9427	-1.46513	-1.11369
DGKH	13	42040036	42256579	216543	+	219.184	43.8997	36.1414	36.5306	0.00239152	0.0254497	0.779131	-0.360063	-1.28348	31.9956	41.0657	-1.47665	-1.11558
TIMM8A	X	101345661	101348743	3082	-	138.006	27.9036	22.7674	23.001	0.00236905	0.0252897	0.775375	-0.367034	-1.2897	20.0908	25.9111	-1.48515	-1.11997
MRTO4	1	19251805	19260129	8324	+	140.553	27.3853	23.2311	23.4254	0.00230567	0.0247882	0.79061	-0.338962	-1.26485	20.6861	26.1647	-1.44166	-1.10972
VGLL3	3	86876388	86991150	114762	-	97.1726	19.7782	15.8829	16.1954	0.00227981	0.0246326	0.714749	-0.48449	-1.39909	13.5013	18.8896	-1.69284	-1.15632
TMED7-TICAM2	5	115578642	115626162	47520	-	24.6333	5.6155	3.86357	4.10556	0.00224475	0.0244034	0.56021	-0.83596	-1.78504	2.94829	5.26283	-2.50626	-1.27137
BUD13	11	116748170	116772988	24818	-	132.925	27.2844	21.9667	22.1542	0.0022172	0.0242006	0.786777	-0.345973	-1.27101	19.5104	24.7979	-1.44846	-1.1153
TAF4B	18	26226445	26391686	165241	+	166.714	34.9564	27.5186	27.7857	0.00219321	0.0239631	0.7812	-0.356236	-1.28008	24.3726	31.1989	-1.46392	-1.11933
ZNF362	1	33256492	33300720	44228	+	61.2982	12.0098	10.0984	10.2164	0.00212071	0.0234485	0.747159	-0.420512	-1.3384	8.7379	11.6948	-1.57126	-1.14005
AL356653.1	1	44122153	44122513	360	-	57.3359	12.0107	9.38008	9.55598	0.00210661	0.0233686	0.705774	-0.502721	-1.41688	7.90769	11.2043	-1.71492	-1.17064
MEMO1	2	31865060	32011231	146171	-	185.566	38.0386	30.5418	30.9277	0.0020647	0.0231038	0.761802	-0.392513	-1.31268	26.7462	35.1092	-1.52456	-1.13024
KIF18B	17	44924709	44947774	23065	-	210.026	40.3766	34.6286	35.0044	0.00204968	0.0229868	0.777359	-0.363346	-1.28641	30.6196	39.3892	-1.47951	-1.1185
AL358942.1	6	112616703	112617881	1178	-	143.992	29.2668	23.8115	23.9987	0.00203671	0.0229635	0.792946	-0.334705	-1.26112	21.2272	26.7701	-1.42908	-1.1129
CCKAR	4	26481396	26490485	9089	-	76.151	15.7857	12.5082	12.6918	0.00200755	0.0227712	0.733895	-0.446354	-1.36259	10.744	14.6397	-1.61335	-1.15081
GTF3C5	9	133030675	133058504	27829	+	74.3899	15.9506	11.89	12.3983	0.00196569	0.0225029	0.625264	-0.677463	-1.59932	9.53964	15.257	-2.09214	-1.22259
ARF5	7	127588386	127591701	3315	+	90.3283	19.8963	14.5937	15.0547	0.00191099	0.0221758	0.662049	-0.59499	-1.51046	11.9936	18.1158	-1.90026	-1.20063
SETD1B	12	121804180	121832585	28405	+	100.474	19.4169	16.5969	16.7456	0.00188456	0.0219812	0.776816	-0.364355	-1.28731	14.6422	18.849	-1.47528	-1.12329
ATAD5	17	30831966	30895870	63904	+	264.046	54.6022	43.5014	44.0076	0.00183032	0.0214775	0.769199	-0.378572	-1.30005	38.2666	49.7486	-1.49319	-1.1319
CXCR4	2	136114349	136118150	3801	-	60.3067	11.8519	9.92329	10.0511	0.00181164	0.021295	0.737359	-0.439562	-1.35619	8.53166	11.5706	-1.59793	-1.15103
E2F2	1	23506438	23531234	24796	-	128.304	26.5279	21.0408	21.384	0.00179868	0.021216	0.733766	-0.446607	-1.36283	18.1003	24.6677	-1.61193	-1.15223
RAD51AP1	12	4538798	4560049	21251	+	287.22	56.7077	47.4424	47.8699	0.00171207	0.0205872	0.790412	-0.339323	-1.26516	42.2662	53.4737	-1.43194	-1.11781
GRIP1	12	66347431	67069163	721732	-	346.475	70.1348	57.2408	57.7458	0.00170747	0.02055	0.794085	-0.332634	-1.25931	51.1181	64.3736	-1.4227	-1.11468
SLCO5A1	8	69667046	69834979	167933	-	148.737	28.752	24.5869	24.7896	0.001704	0.02055	0.789251	-0.341444	-1.26702	21.8697	27.7094	-1.4372	-1.117
E2F8	11	19224063	19241621	17558	-	69.9146	13.4747	11.5345	11.6524	0.00170024	0.02055	0.757294	-0.401075	-1.32049	10.0431	13.2618	-1.53061	-1.13922
CIZ1	9	128161251	128204384	43133	-	141.805	29.2368	23.2136	23.6341	0.00166355	0.0202784	0.723655	-0.466626	-1.38187	19.845	27.4232	-1.64362	-1.16181
ABCC1	16	15949577	16143075	193498	+	382.989	79.5326	63.3012	63.8315	0.00163802	0.0200695	0.797722	-0.326042	-1.25357	56.6492	71.0137	-1.4098	-1.11465
MCM7	7	100092728	100101941	9213	-	1139.98	234.316	186.429	189.997	0.0016176	0.0199089	0.729743	-0.45454	-1.37035	160.312	219.683	-1.62462	-1.15587
HABP4	9	96450169	96491337	41168	+	61.3055	12.3562	10.0452	10.2176	0.00157755	0.0196307	0.712482	-0.489074	-1.40354	8.50209	11.9331	-1.67938	-1.17301
RFXAP	13	36819222	36829105	9883	+	75.2998	15.6262	12.2966	12.55	0.00153952	0.0194405	0.699225	-0.516172	-1.43016	10.3285	14.7714	-1.72667	-1.18456
LARP1B	4	128061286	128222932	161646	+	97.7567	19.5103	16.1258	16.2928	0.00144559	0.0186724	0.762489	-0.391212	-1.31149	14.0972	18.4884	-1.50848	-1.14023
ZBED6CL	7	150322639	150332722	10083	+	181.089	35.1705	29.943	30.1815	0.00142448	0.0185114	0.792962	-0.334677	-1.26109	26.6963	33.6666	-1.4219	-1.11848
AL139393.3	6	160990318	160992343	2025	-	63.1503	14.1413	10.2719	10.525	0.00141369	0.0184336	0.676084	-0.564726	-1.47911	8.491	12.5591	-1.8119	-1.20744
SAP30	4	173369969	173377533	7564	+	180.436	37.2815	29.6779	30.0726	0.00140828	0.0183806	0.750079	-0.414886	-1.33319	25.7781	34.3671	-1.5416	-1.15296
AL161945.1	20	52840936	52843776	2840	-	7.70176	1.87523	1.1994	1.28363	0.00138592	0.0182111	0.492185	-1.02273	-2.03176	0.846788	1.72047	-2.9365	-1.40577
AL358115.1	1	165889725	165900996	11271	-	6.6425	1.57312	1.02809	1.10708	0.00133731	0.0178484	0.475367	-1.07289	-2.10364	0.71341	1.50076	-3.09325	-1.43063
CENPE	4	103105349	103198446	93097	-	624.233	130.097	102.19	104.039	0.00130937	0.0176393	0.728144	-0.457704	-1.37335	87.6724	120.405	-1.61344	-1.16899
LRIG3	12	58872149	58920523	48374	-	41.8411	9.63283	6.77048	6.97352	0.00126623	0.0172207	0.643984	-0.634903	-1.55283	5.46336	8.48369	-1.94335	-1.24079
REST	4	56907876	56966679	58803	+	166.888	31.672	27.5268	27.8146	0.001258	0.0171573	0.771452	-0.374352	-1.29626	24.2261	31.4032	-1.48155	-1.13414
SUZ12	17	31937007	32001039	64032	+	855.47	174.004	141.099	142.578	0.00122733	0.0168432	0.780025	-0.358408	-1.28201	124.958	160.198	-1.45137	-1.13241
FAM160A1	4	151409176	151670504	261328	+	14.1221	3.42827	2.24645	2.35369	0.00121635	0.0167943	0.556097	-0.846592	-1.79825	1.68226	3.02511	-2.40857	-1.34258
AC068831.8	15	90966190	91022567	56377	-	137.394	27.1929	22.5655	22.8989	0.00121586	0.0167943	0.738946	-0.43646	-1.35328	19.4613	26.3366	-1.58115	-1.15825
BAG4	8	38176533	38213302	36769	+	423.266	84.5686	69.9561	70.5443	0.00121115	0.0167814	0.795725	-0.329658	-1.25672	62.5194	78.5691	-1.40981	-1.12025
ZNF587B	19	57819721	57846239	26518	+	182.615	37.0691	30.1725	30.4358	0.00120416	0.0167434	0.784378	-0.350379	-1.2749	26.758	34.1137	-1.43974	-1.12892
ZNF202	11	123723914	123741676	17762	-	113.254	22.7454	18.7096	18.8756	0.00116783	0.0164756	0.774523	-0.36862	-1.29112	16.4772	21.274	-1.46681	-1.13647
AC125807.2	12	3041437	3044951	3514	+	57.9446	13.3144	9.41086	9.65743	0.00115539	0.0163489	0.66341	-0.592028	-1.50736	7.70325	11.6116	-1.84837	-1.22927
BEX2	X	103309346	103311047	1701	-	98.3351	18.7723	16.2554	16.3892	0.00114408	0.0162879	0.776531	-0.364884	-1.28778	14.3276	18.4508	-1.46155	-1.13466
GAR1	4	109815510	109824741	9231	+	239.165	46.0423	39.5588	39.8609	0.00112096	0.0160643	0.797504	-0.326436	-1.25391	35.3704	44.3513	-1.40484	-1.1192
AFMID	17	78187317	78207702	20385	+	117.125	23.9054	19.212	19.5209	0.0010956	0.0158008	0.726747	-0.460476	-1.376	16.4317	22.61	-1.61587	-1.17173
TCF7L2	10	112950247	113167679	217432	+	21.4231	5.09474	3.44198	3.57052	0.00108895	0.0157383	0.597376	-0.743289	-1.67399	2.67056	4.47049	-2.15842	-1.29828
TEAD4	12	2959330	3040677	81347	+	39.1929	9.38067	6.28323	6.53215	0.00108519	0.0157378	0.606969	-0.720304	-1.64753	4.93453	8.12978	-2.11306	-1.28456
IFRD2	3	50287732	50292919	5187	-	32.8509	7.41377	5.19496	5.47515	0.00107883	0.0157088	0.568341	-0.815172	-1.75951	3.96821	6.98209	-2.35359	-1.31538
SIX4	14	60709539	60724352	14813	-	99.2706	19.7121	16.3551	16.5451	0.00104666	0.0153722	0.751069	-0.412983	-1.33144	14.1931	18.8971	-1.53473	-1.15507
FMN2	1	240014348	240475188	460840	+	148.329	28.3056	24.561	24.7215	0.00101913	0.0150885	0.799092	-0.323567	-1.25142	21.9608	27.4822	-1.39732	-1.12076
AADAT	4	170060222	170091700	31478	-	145.12	28.2163	24.0135	24.1866	0.00100061	0.0149378	0.79219	-0.336082	-1.26232	21.3821	26.9911	-1.41475	-1.12632
RESF1	12	31959370	31993108	33738	+	553.107	107.195	91.4213	92.1844	0.000994829	0.0148822	0.796654	-0.327974	-1.25525	81.751	102.618	-1.40488	-1.12156
ADAMTS1	21	26835755	26845410	9655	-	55.1423	11.4274	9.02363	9.19038	0.000975169	0.014667	0.696365	-0.522084	-1.43603	7.54538	10.8354	-1.71556	-1.20204
SLC25A1	22	19175581	19178740	3159	-	29.6202	7.4642	4.64928	4.9367	0.000974835	0.014667	0.54112	-0.88598	-1.84802	3.46676	6.40664	-2.49825	-1.36703
TSC22D2	3	150408335	150466432	58097	+	872.939	170.504	143.916	145.49	0.000972976	0.014667	0.776414	-0.365103	-1.28797	127.178	163.802	-1.45992	-1.13628
MIS18BP1	14	45203190	45253541	50351	-	455.652	91.658	75.1275	75.9421	0.000949064	0.0145025	0.773284	-0.370931	-1.29319	66.2328	85.6514	-1.46568	-1.141
RAD51	15	40694774	40732341	37567	+	198.763	39.5901	32.7519	33.1271	0.000905376	0.0140093	0.762363	-0.391449	-1.31171	28.6603	37.594	-1.49811	-1.1485
MAP7D2	X	20006713	20116908	110195	-	193.964	38.8336	32.0503	32.3274	0.00086974	0.0136812	0.78302	-0.352879	-1.27711	28.3934	36.2614	-1.43593	-1.13585
GINS2	16	85676198	85690074	13876	-	141.65	27.3349	23.3851	23.6083	0.0008629	0.0136142	0.77148	-0.3743	-1.29621	20.5628	26.6537	-1.46954	-1.14332
ZIC3	X	137566127	137577692	11565	+	545.972	110.368	90.215	90.9954	0.000796054	0.0128579	0.790402	-0.339341	-1.26518	80.3428	101.648	-1.41286	-1.13293
SMG1P1	16	22437008	22492221	55213	+	67.1693	15.6883	10.8588	11.1949	0.000781493	0.0127285	0.642131	-0.639061	-1.55731	8.75519	13.6346	-1.92063	-1.26273
TTLL5	14	75633625	75955080	321455	+	126.707	24.0196	20.9193	21.1178	0.000779211	0.0127285	0.768811	-0.379299	-1.30071	18.3576	23.8779	-1.47465	-1.14728
L3MBTL3	6	130013699	130141450	127751	+	167.053	33.0372	27.585	27.8421	0.000719272	0.0119879	0.773688	-0.370176	-1.29251	24.2896	31.3946	-1.45747	-1.14622
RPL17-C18orf32	18	49481681	49492480	10799	-	306.208	64.4292	50.3239	51.0346	0.000714244	0.011948	0.744813	-0.425051	-1.34262	43.5705	58.4987	-1.54243	-1.1687
CEP57	11	95789965	95832694	42729	+	336.89	66.4683	55.7027	56.1483	0.000703552	0.0117836	0.792575	-0.335381	-1.26171	49.6512	62.6455	-1.40516	-1.13291
TUBB2B	6	3224277	3231731	7454	-	768.918	153.352	126.562	128.153	0.000698209	0.0117375	0.76094	-0.394145	-1.31416	110.755	145.551	-1.49647	-1.15407
LINC01578	15	92819540	92899702	80162	+	640.604	130.087	105.606	106.767	0.000694301	0.0117007	0.769513	-0.377983	-1.29952	92.8604	120.674	-1.46592	-1.15201
CCDC88A	2	55287842	55419896	132054	-	2855.04	554.542	471.659	475.841	0.000691046	0.0116748	0.790917	-0.338401	-1.26435	420.288	531.393	-1.41072	-1.13318
TRERF1	6	42224931	42452052	227121	-	135.935	26.881	22.3995	22.6559	0.000690761	0.0116748	0.754233	-0.406918	-1.32585	19.4818	25.83	-1.51333	-1.1616
SUPT16HP1	12	16399274	16402407	3133	-	170.99	32.6256	28.216	28.4984	0.000686843	0.0116748	0.768872	-0.379185	-1.30061	24.7747	32.2221	-1.47202	-1.14916
TLE1	9	81583683	81689548	105865	-	39.2429	9.07053	6.19368	6.54049	0.000675188	0.0115918	0.556313	-0.846031	-1.79755	4.67587	8.4051	-2.384	-1.35536
REL	2	60881521	60931613	50092	+	201.656	39.9596	33.2642	33.6094	0.000664773	0.0115018	0.767139	-0.38244	-1.30354	29.1806	38.0382	-1.47426	-1.1526
CHAF1A	19	4402640	4445019	42379	+	235.918	47.609	38.8503	39.3196	0.000662552	0.011484	0.75629	-0.402989	-1.32224	33.8634	44.7757	-1.50668	-1.16039
CHRM2	7	136868669	137020256	151587	+	153.966	31.8325	25.3844	25.6611	0.000601367	0.0108613	0.758361	-0.399044	-1.31863	22.1346	29.1875	-1.4956	-1.1626
NEK4	3	52708444	52770947	62503	-	278.196	54.4104	45.9949	46.366	0.000598871	0.0108307	0.790034	-0.340014	-1.26577	40.9274	51.8047	-1.41064	-1.13578
RRS1	8	66429014	66430734	1720	+	179.276	34.6006	29.6007	29.8793	0.000560814	0.0103779	0.772252	-0.372857	-1.29491	26.0395	33.719	-1.4568	-1.15102
DNAAF5	7	726699	786476	59777	+	241.416	46.6103	39.8418	40.236	0.000554878	0.0103233	0.772593	-0.37222	-1.29434	35.0741	45.3979	-1.45672	-1.15007
AC055839.2	17	5499439	5501146	1707	-	27.8043	6.78608	4.37288	4.63405	0.000543872	0.0101843	0.538186	-0.893824	-1.85809	3.24276	6.02535	-2.4705	-1.39749
CD3EAP	19	45406209	45410767	4558	+	52.8554	11.372	8.58987	8.80923	0.000542236	0.0101843	0.656164	-0.607871	-1.52401	6.98035	10.6381	-1.84603	-1.25816
AC084880.1	12	119194850	119195395	545	+	29.291	6.86063	4.72944	4.88183	0.000534242	0.0101188	0.613819	-0.704114	-1.62914	3.71363	6.05003	-2.02629	-1.30983
MRPL24	1	156737303	156741591	4288	-	87.1912	20.2238	14.0283	14.5319	0.000516271	0.00989044	0.62316	-0.682325	-1.60472	11.1581	17.9057	-1.98704	-1.29597
EFL1	15	82130233	82262735	132502	-	199.788	39.3277	33.0146	33.298	0.000510945	0.00982864	0.779684	-0.359039	-1.28257	29.1759	37.4202	-1.43345	-1.14757
NPIPB5	16	22479121	22536522	57401	+	81.5531	16.4443	13.3784	13.5922	0.000502318	0.00977495	0.711894	-0.490266	-1.4047	11.3047	15.8797	-1.63612	-1.20602
DNAJC2	7	103312289	103344831	32542	-	429.557	83.1132	71.0652	71.5928	0.000500156	0.00975913	0.797828	-0.325851	-1.2534	63.542	79.6437	-1.38614	-1.13338
SLITRK5	13	87672615	87696273	23658	+	69.2174	13.9509	11.3742	11.5362	0.000496768	0.00970695	0.718209	-0.477524	-1.39235	9.64427	13.4282	-1.6144	-1.20085
TAF3	10	7818505	8016632	198127	+	208.147	40.7573	34.3907	34.6911	0.000489799	0.00961221	0.778765	-0.36074	-1.28408	30.3764	39.0058	-1.43536	-1.14875
GLDCP1	4	56593004	56595682	2678	+	18.1179	5.21061	2.75998	3.01965	0.000489539	0.00961221	0.458724	-1.1243	-2.17996	1.89917	4.14012	-3.07696	-1.54445
SH3BP2	4	2793071	2841099	48028	+	56.2135	12.3796	9.13691	9.36892	0.000481921	0.00957422	0.656281	-0.607614	-1.52374	7.42464	11.3132	-1.83821	-1.26306
USP6NL	10	11453946	11611755	157809	-	210.941	42.2333	34.7727	35.1569	0.000478573	0.00952942	0.759405	-0.397059	-1.31682	30.3492	39.9645	-1.4874	-1.16581
FEM1A	19	4791734	4801274	9540	+	29.0754	6.60576	4.69837	4.84591	0.000447544	0.00905744	0.61471	-0.702023	-1.62678	3.68961	6.0022	-2.01388	-1.3141
PIGX	3	196639775	196736008	96233	+	200.752	38.3289	33.2	33.4586	0.000434216	0.0088662	0.786026	-0.347351	-1.27222	29.4501	37.4671	-1.41445	-1.1443
UBE3B	12	109477402	109536706	59304	+	257.17	53.9131	42.2832	42.8616	0.000429584	0.00886547	0.741595	-0.431296	-1.34844	36.5021	49.2211	-1.53692	-1.18308
NT5DC3	12	103770453	103841235	70782	-	344.85	70.909	56.8762	57.475	0.000424476	0.00880012	0.767504	-0.381755	-1.30293	49.9148	65.0353	-1.46236	-1.16087
CEP152	15	48712928	48811147	98219	-	178.499	37.19	29.3457	29.7499	0.000420444	0.00874317	0.736554	-0.441138	-1.35767	25.2366	34.2631	-1.55061	-1.18874
LHX9	1	197911902	197935479	23577	+	154.627	31.9964	25.3336	25.7712	0.000418317	0.00872562	0.712956	-0.488115	-1.40261	21.4527	30.0897	-1.62594	-1.20996
C6orf120	6	169702190	169704857	2667	+	368.048	77.7152	60.6525	61.3413	0.000403321	0.00851734	0.760474	-0.395028	-1.31497	52.9954	69.6872	-1.47928	-1.16891
TRIT1	1	39838110	39883512	45402	-	44.2271	9.73369	7.14656	7.37118	0.000383832	0.00822065	0.624357	-0.679556	-1.60165	5.66655	9.07581	-1.96523	-1.30533
BEND6	6	56955107	57027347	72240	+	49.2299	10.3798	8.01937	8.20499	0.000376652	0.00809237	0.660433	-0.598516	-1.51416	6.52702	9.88295	-1.81072	-1.26617
BCOR	X	40049815	40177330	127515	-	648.979	130.471	107.257	108.163	0.000367847	0.00795344	0.788132	-0.343491	-1.26882	95.3475	120.979	-1.40505	-1.1458
MXI1	10	110207605	110287366	79761	+	237.047	45.2264	39.2318	39.5078	0.000361848	0.00783621	0.793985	-0.332817	-1.25947	34.9708	44.0447	-1.39013	-1.14109
MTBP	8	120445400	120542134	96734	+	124.856	25.1357	20.5689	20.8093	0.000340606	0.00748342	0.744652	-0.425361	-1.34291	17.7637	23.855	-1.52241	-1.18457
TBC1D4	13	75283503	75482170	198667	-	219.388	42.5187	36.2876	36.5647	0.000339287	0.00748084	0.7867	-0.346114	-1.27113	32.1996	40.9299	-1.40728	-1.14816
TADA2A	17	37406886	37479726	72840	+	159.851	31.029	26.4205	26.6419	0.000337279	0.00745854	0.775194	-0.367371	-1.29	23.268	30.0158	-1.43732	-1.15778
CITED2	6	139371807	139374649	2842	-	176.356	37.0114	28.9618	29.3927	0.000333083	0.00737774	0.7272	-0.459575	-1.37514	24.7503	34.0351	-1.57306	-1.20211
TICRR	15	89575469	89631057	55588	+	532.809	104.428	88.1493	88.8015	0.000323062	0.00723334	0.7966	-0.328073	-1.25534	78.7479	98.8551	-1.38177	-1.14047
EXOC7	17	76081016	76121577	40561	-	336.098	73.0316	54.6334	56.0164	0.000321286	0.00721843	0.675383	-0.566223	-1.48064	45.1628	66.87	-1.75276	-1.25077
CCDC77	12	389273	442643	53370	+	233.398	45.003	38.5574	38.8997	0.000317097	0.00717558	0.776105	-0.365675	-1.28848	33.9961	43.8034	-1.43434	-1.15746
ZEB2	2	144364364	144521058	156694	-	229.649	45.5663	37.9355	38.2749	0.000301566	0.00691618	0.77474	-0.368215	-1.29075	33.4169	43.133	-1.43634	-1.15993
AC010980.2	2	222317242	222318654	1412	-	43.3847	10.372	6.93852	7.23078	0.000300259	0.00691397	0.582438	-0.779823	-1.71692	5.32277	9.13878	-2.1437	-1.37511
PAXBP1	21	32733899	32771793	37894	-	309.309	62.1188	50.901	51.5515	0.000282932	0.00665723	0.746529	-0.42173	-1.33953	44.0699	59.0331	-1.51376	-1.18536
GUCY1A1	4	155666711	155732350	65639	+	94.6746	19.5996	15.5061	15.7791	0.000279366	0.00665163	0.700218	-0.514124	-1.42813	12.9969	18.5613	-1.65632	-1.23137
CTC1	17	8224815	8248057	23242	-	61.6747	12.8581	9.98803	10.2791	0.000270275	0.00651727	0.637862	-0.648683	-1.56774	8.00637	12.5519	-1.89292	-1.29841
PTGES3	12	56663341	56688409	25068	-	8022.58	1565.51	1325.79	1337.1	0.000267082	0.00645173	0.784961	-0.349308	-1.27395	1176.01	1498.18	-1.40668	-1.15374
FAM122B	X	134769566	134797233	27667	-	354.875	69.5144	58.5999	59.1459	0.000253819	0.00620852	0.774237	-0.369153	-1.29159	51.6199	66.6719	-1.43416	-1.1632
GEMIN5	5	154887411	154938212	50801	-	628.644	126.285	104.006	104.774	0.000243932	0.00598941	0.795624	-0.329842	-1.25688	92.8487	116.699	-1.37871	-1.1458
MTSS1	8	124550790	124728430	177640	-	390.832	74.6738	64.6852	65.1386	0.000233685	0.00581332	0.796581	-0.328106	-1.25536	57.7633	72.514	-1.37645	-1.14493
SRRM3	7	76201896	76287289	85393	+	26.4564	5.90078	4.22541	4.40939	0.000230705	0.00575705	0.56622	-0.820564	-1.7661	3.18817	5.63061	-2.22468	-1.40204
PRRC2C	1	171485551	171593512	107961	+	3072.82	596.677	508.24	512.137	0.000225022	0.00565782	0.794999	-0.330974	-1.25786	453.648	570.627	-1.38042	-1.14619
FABP5P7	11	59781318	59781723	405	-	900.567	178.728	148.995	150.095	0.000220362	0.00562276	0.796441	-0.32836	-1.25559	133.087	167.102	-1.37545	-1.14617
RIPK2	8	89757806	89791065	33259	+	49.6507	10.6705	8.08387	8.27511	0.000198823	0.00525048	0.652111	-0.616811	-1.53348	6.5326	10.0176	-1.81658	-1.2945
MYB	6	135181308	135219174	37866	+	104.115	20.3751	17.1247	17.3524	0.000196236	0.00523971	0.725847	-0.462263	-1.3777	14.596	20.1089	-1.5649	-1.21289
ZNF827	4	145757627	145938824	181197	-	188.113	36.0598	31.0767	31.3521	0.000187597	0.0050823	0.769652	-0.377721	-1.29929	27.2712	35.4331	-1.44064	-1.1718
BAG1	9	33247820	33264721	16901	-	250.136	49.1724	41.3593	41.6893	0.000183128	0.00500491	0.781221	-0.356197	-1.28005	36.5688	46.8098	-1.41022	-1.16189
RCN2	15	76931738	76954394	22656	+	1853.44	391.109	304.009	308.907	0.000181718	0.00499146	0.724559	-0.464824	-1.38015	259.569	358.244	-1.56624	-1.21617
ZGRF1	4	112539333	112636996	97663	-	236.213	46.5657	38.8642	39.3688	0.000174407	0.00488053	0.739173	-0.436016	-1.35286	33.4646	45.273	-1.52392	-1.20101
RND3	2	150468195	150539012	70817	-	556.508	105.464	92.1234	92.7513	0.000172162	0.00482764	0.799273	-0.32324	-1.25114	82.4039	103.099	-1.36553	-1.14632
PPP1R18	6	30676389	30687896	11507	-	130.328	29.3521	21.0036	21.7213	0.000164635	0.00468865	0.622826	-0.683099	-1.60558	16.6729	26.7697	-1.93181	-1.33445
FGFR1OP	6	166999317	167094790	95473	+	159.584	31.5347	26.2646	26.5973	0.000153403	0.00450602	0.735936	-0.442349	-1.35881	22.5514	30.6432	-1.52976	-1.20698
SCRT2	20	661596	675803	14207	-	33.8407	7.71637	5.39454	5.64012	0.00015077	0.00444789	0.562593	-0.829837	-1.77749	4.06131	7.21892	-2.21972	-1.42336
ORMDL1	2	189770267	189784365	14098	-	511.504	105.231	83.9634	85.2507	0.00014983	0.00442976	0.725259	-0.463431	-1.37882	71.6749	98.8266	-1.55771	-1.22047
KCTD6	3	58492096	58502361	10265	+	130.559	26.5645	21.4917	21.7599	0.000149421	0.00442976	0.73361	-0.446914	-1.36312	18.4162	25.1035	-1.53464	-1.21077
STK38	6	36493892	36547480	53588	-	359.878	70.0517	59.5136	59.9797	0.000145633	0.00437047	0.785035	-0.349171	-1.27383	52.7565	67.2028	-1.39734	-1.16124
ZBTB2	6	151364115	151391560	27445	-	236.266	47.1015	38.9555	39.3777	0.000133095	0.00412322	0.753565	-0.408197	-1.32703	33.8438	44.9116	-1.47661	-1.19259
POLQ	3	121431427	121546642	115215	-	207.386	41.043	34.0682	34.5644	0.000132876	0.00412322	0.724855	-0.464235	-1.37959	29.0507	40.078	-1.55976	-1.22022
XRCC2	7	152644776	152676142	31366	-	289.445	59.2893	47.6886	48.2409	0.000131682	0.0040981	0.74946	-0.416077	-1.33429	41.3323	55.1495	-1.48731	-1.19702
THUMPD1	16	20702816	20742085	39269	-	797.518	153.94	131.79	132.92	0.000126779	0.00399118	0.781279	-0.35609	-1.27995	116.599	149.241	-1.40467	-1.16631
AC005523.2	19	4791745	4795560	3815	-	165.07	36.2627	26.7699	27.5116	0.000126501	0.00399118	0.649663	-0.622236	-1.53926	21.669	33.3542	-1.81243	-1.30726
SERPINH1	11	75562056	75572784	10728	+	154.934	34.5972	24.7274	25.8224	0.000118294	0.00382138	0.586745	-0.769195	-1.70432	19.0972	32.5477	-2.08775	-1.39131
AMD1	6	110874770	110898880	24110	+	2009.83	382.031	332.464	334.971	0.000115898	0.00376185	0.792814	-0.334945	-1.26133	296.26	373.682	-1.37554	-1.1566
ISG20L2	1	156721891	156728767	6876	-	501.717	101.321	82.6028	83.6195	0.000114448	0.00373261	0.746655	-0.421486	-1.33931	71.4909	95.7482	-1.49351	-1.20103
LDHAP4	9	14921337	14922335	998	-	273.431	57.1176	44.9831	45.5719	0.000113198	0.00372674	0.73657	-0.441105	-1.35764	38.6588	52.4849	-1.52005	-1.21259
CERK	22	46684410	46738253	53843	-	724.887	142.474	119.261	120.814	0.000110985	0.00368146	0.742716	-0.429117	-1.34641	102.978	138.651	-1.50496	-1.20456
ORC1	1	52372829	52404424	31595	-	379.359	76.1543	62.6181	63.2265	0.000110203	0.00366446	0.766175	-0.384254	-1.30519	54.8559	71.5972	-1.43996	-1.18303
BAZ1A	14	34752731	34875648	122917	-	1213.07	239.762	200.487	202.179	0.000110144	0.00366446	0.782801	-0.353282	-1.27746	177.548	226.811	-1.3986	-1.16682
ISL1	5	51383448	51394731	11283	+	198.051	39.0353	32.665	33.0085	0.000108858	0.00365172	0.753065	-0.409154	-1.32791	28.359	37.6581	-1.47453	-1.19586
BRCA1	17	43044295	43170246	125951	-	1863.2	358.11	308.376	310.533	0.000104886	0.00357505	0.797985	-0.325567	-1.25316	275.643	345.423	-1.36171	-1.15326
PTGES3P1	1	89104285	89104768	483	-	678.129	138.192	111.72	113.021	9.85735e-05	0.00340254	0.751402	-0.412344	-1.33085	96.9789	129.064	-1.47569	-1.20022
NRP1	10	33177492	33336263	158771	-	154.976	30.4618	25.5268	25.8293	9.85496e-05	0.00340254	0.738531	-0.437269	-1.35404	21.9446	29.7139	-1.51244	-1.21223
CENPJ	13	24882279	24922890	40611	-	248.371	48.5168	41.0232	41.3952	9.4493e-05	0.00333793	0.767359	-0.382027	-1.30317	35.9463	46.8442	-1.43446	-1.1839
SMAD3	15	67063763	67195170	131407	+	139.241	28.5453	22.8117	23.2068	9.13682e-05	0.00327293	0.699668	-0.515257	-1.42925	19.1061	27.3074	-1.62699	-1.25554
ILRUN	6	34587288	34696860	109572	-	406.846	84.6759	66.7516	67.8077	9.09604e-05	0.00327293	0.718445	-0.477051	-1.3919	56.6978	78.9175	-1.56813	-1.23547
MCM6	2	135839626	135876444	36818	-	1549.63	301.691	256.521	258.271	8.99332e-05	0.0032529	0.798923	-0.323872	-1.25169	229.403	287.14	-1.35714	-1.15443
TRPC4AP	20	35002404	35092808	90404	-	283.121	54.3164	46.7181	47.1869	8.13033e-05	0.00302543	0.759541	-0.396801	-1.31659	40.7383	53.6354	-1.45266	-1.19325
GPR63	6	96794125	96837478	43353	-	134.179	27.9492	21.967	22.3631	7.92808e-05	0.00297031	0.693745	-0.527523	-1.44145	18.3195	26.4067	-1.6414	-1.26586
WDFY2	13	51584455	51767710	183255	+	276.421	56.1646	45.4773	46.0701	7.849e-05	0.00295903	0.735033	-0.444118	-1.36048	39.0345	53.1058	-1.51789	-1.2194
FOXN2	2	48314637	48379296	64659	+	579.928	118.986	95.4502	96.6547	7.80175e-05	0.00295903	0.742314	-0.429898	-1.34714	82.3596	110.95	-1.4971	-1.2122
CBLB	3	105655461	105869553	214092	-	289.692	57.2358	47.6796	48.282	7.75366e-05	0.00295903	0.738446	-0.437435	-1.35419	41.0179	55.5462	-1.50875	-1.21547
SUPT16H	14	21351476	21384020	32544	-	3170.93	642.55	523.33	528.488	7.24253e-05	0.00281023	0.767359	-0.382027	-1.30317	458.922	598.054	-1.42984	-1.18772
ADAMTS20	12	43353866	43552204	198338	-	70.773	14.8079	11.5033	11.7955	7.0539e-05	0.0027488	0.64423	-0.634352	-1.55224	9.24325	14.3478	-1.81196	-1.32975
NEUROG2	4	112513516	112516181	2665	-	461.406	88.1068	76.3104	76.9009	7.03463e-05	0.0027488	0.784059	-0.350965	-1.27541	67.5929	86.2089	-1.38904	-1.17108
SEMA3A	7	83955777	84492725	536948	-	95.1541	20.3787	15.5371	15.859	6.83772e-05	0.00269545	0.672255	-0.572919	-1.48753	12.7508	18.9672	-1.70829	-1.2953
UBE2O	17	76389456	76453153	63697	-	273.706	59.763	44.2335	45.6177	6.74568e-05	0.0026669	0.633619	-0.658313	-1.57824	35.3867	55.8486	-1.85503	-1.34274
RAB22A	20	58309715	58367508	57793	+	291.873	58.888	47.8242	48.6456	6.73637e-05	0.0026669	0.706035	-0.502189	-1.41636	40.2635	57.0277	-1.60044	-1.25345
CDCA7	2	173354820	173368998	14178	+	532.089	105.416	87.7971	88.6815	6.57347e-05	0.00262939	0.762022	-0.392095	-1.3123	76.7043	100.659	-1.44171	-1.1945
PGD	1	10398592	10420512	21920	+	330.873	69.749	53.7711	55.1455	6.37125e-05	0.00257884	0.65981	-0.599878	-1.51559	43.843	66.4479	-1.75281	-1.31047
MAP3K4	6	160991727	161117386	125659	+	261.162	53.8124	42.9809	43.527	6.3114e-05	0.00256224	0.735489	-0.443224	-1.35964	36.8929	50.1611	-1.51128	-1.22321
ZNF217	20	53567065	53609908	42843	-	727.887	141.79	120.385	121.315	6.3101e-05	0.00256224	0.785918	-0.347549	-1.2724	106.772	135.857	-1.38293	-1.1707
LOX	5	122063195	122078361	15166	-	181.524	37.4705	29.7364	30.254	6.14552e-05	0.00252505	0.699861	-0.514861	-1.42886	24.9121	35.5958	-1.61627	-1.26318
DKK1	10	52314281	52318043	3762	+	154.457	30.1799	25.3952	25.7428	6.05238e-05	0.00249431	0.722325	-0.46928	-1.38442	21.5925	29.8931	-1.54887	-1.23743
IBTK	6	82169986	82247755	77769	-	760.311	145.813	125.828	126.718	6.01591e-05	0.00248682	0.792687	-0.335177	-1.26153	112.064	141.373	-1.36634	-1.16476
HMGB3	X	150980509	150990772	10263	+	1130.21	216.304	186.922	188.369	6.00083e-05	0.00248682	0.78684	-0.345859	-1.27091	165.897	210.84	-1.38046	-1.17005
PIGW	17	36534987	36539311	4324	+	258.417	51.4958	42.583	43.0695	5.71714e-05	0.0023924	0.745181	-0.424338	-1.34196	36.7808	49.3582	-1.48404	-1.21347
WDR76	15	43826980	43868413	41433	+	650.846	124.621	107.685	108.474	5.55969e-05	0.00234092	0.789028	-0.341851	-1.26738	95.6824	121.266	-1.37393	-1.1691
RORB	9	74497335	74693178	195843	+	167.447	33.931	27.2589	27.9078	5.47797e-05	0.00232814	0.663233	-0.592412	-1.50777	22.2571	33.5586	-1.73678	-1.30895
ANP32E	1	150218417	150236157	17740	-	3373.61	728.453	549.957	562.268	5.26047e-05	0.00227657	0.677622	-0.561447	-1.47575	454.221	670.316	-1.68253	-1.29438
WEE1	11	9573670	9593458	19788	+	580.766	110.398	95.8768	96.7943	4.93707e-05	0.00218001	0.766106	-0.384385	-1.3053	83.9754	109.613	-1.42824	-1.19295
YRDC	1	37802945	37808209	5264	-	72.3435	15.8078	11.6915	12.0572	4.44558e-05	0.00204949	0.616075	-0.698822	-1.62318	9.19285	14.9216	-1.90755	-1.3812
TGIF1	18	3411608	3459979	48371	+	58.2434	12.9986	9.31902	9.70723	4.38273e-05	0.0020343	0.574039	-0.800779	-1.74204	7.0803	12.3342	-2.09453	-1.44887
DAP3	1	155687960	155739011	51051	+	622.917	128.298	102.516	103.82	4.26389e-05	0.00200654	0.73868	-0.436979	-1.35377	88.2157	119.423	-1.49616	-1.22492
NEMP1	12	57055643	57088064	32421	-	1198.96	229.062	198.442	199.826	3.98575e-05	0.00188872	0.79336	-0.333952	-1.26046	176.801	222.851	-1.35988	-1.16831
KANSL1	17	46029916	46225390	195474	-	821.013	165.123	135.567	136.836	3.92725e-05	0.0018675	0.767927	-0.380959	-1.30221	118.873	154.798	-1.41925	-1.19482
RNF167	17	4940008	4945223	5215	+	151.456	33.1347	24.6111	25.2426	3.75356e-05	0.00179748	0.6499	-0.621709	-1.5387	19.8863	30.599	-1.77103	-1.33684
ZFP36L1	14	68787660	68796254	8594	-	56.5936	12.1884	9.13209	9.43226	3.73997e-05	0.0017973	0.603869	-0.727694	-1.65599	7.10263	11.7619	-1.95154	-1.4052
CHD7	8	60678740	60868029	189289	+	1019.6	194.872	168.745	169.933	3.61263e-05	0.00175471	0.791919	-0.336575	-1.26275	150.2	189.666	-1.36201	-1.17073
HMG20B	19	3572777	3579089	6312	+	12.333	3.63128	1.69844	2.0555	3.60476e-05	0.00175471	0.299786	-1.738	-3.33572	0.948169	3.16282	-4.97413	-2.23698
FAM171A1	10	15211643	15371290	159647	-	682.817	142.07	112.061	113.803	3.52498e-05	0.00173569	0.717142	-0.47967	-1.39442	95.0565	132.549	-1.55304	-1.25201
ZBTB8OS	1	32600172	32650904	50732	-	30.2061	7.21748	4.6842	5.03435	3.36406e-05	0.00170374	0.476238	-1.07025	-2.09979	3.24819	6.82052	-2.67224	-1.64997
ADAMTS9	3	64515654	64688001	172347	-	305.464	59.3598	50.3946	50.9106	3.21936e-05	0.00165846	0.753831	-0.407687	-1.32656	43.7648	58.0564	-1.45209	-1.21188
UGDH	4	39498755	39528312	29557	-	329.571	64.7074	54.2793	54.9285	3.17549e-05	0.00164208	0.740035	-0.434335	-1.35129	46.7221	63.1349	-1.48798	-1.22715
PDAP1	7	99392048	99408598	16550	-	261.64	53.4529	42.7916	43.6067	3.06708e-05	0.00159817	0.689544	-0.536286	-1.45023	35.5939	51.6195	-1.6337	-1.28738
KIF15	3	44761721	44873377	111656	+	621.9	120.545	102.582	103.65	2.96729e-05	0.00157024	0.756296	-0.402978	-1.32223	89.2674	118.032	-1.44487	-1.21
DHX33	17	5440917	5468983	28066	-	637.316	124.923	105.302	106.219	2.74318e-05	0.0014746	0.771794	-0.373712	-1.29568	92.5384	119.9	-1.40539	-1.19454
IGF2BP2	3	185643130	185825043	181913	-	93.6487	19.4657	15.2705	15.6081	2.60981e-05	0.00144282	0.658966	-0.601723	-1.51753	12.3996	18.8167	-1.72865	-1.33219
NENF	1	212432920	212446380	13460	+	110.062	23.3506	17.8917	18.3437	2.55932e-05	0.00142346	0.645675	-0.63112	-1.54877	14.3941	22.2932	-1.77565	-1.35087
LDHA	11	18394560	18408426	13866	+	7280.69	1480.59	1199.44	1213.45	2.33645e-05	0.00134075	0.744947	-0.424791	-1.34238	1036.08	1390.81	-1.46983	-1.22598
TRIP13	5	892884	919358	26474	+	359.432	69.3797	59.3457	59.9054	2.3132e-05	0.00134075	0.76105	-0.393937	-1.31397	51.777	68.0337	-1.42933	-1.20793
TOMM5	9	37582646	37592605	9959	-	932.057	177.647	154.054	155.343	2.31056e-05	0.00134075	0.775953	-0.36596	-1.28874	135.745	174.94	-1.39364	-1.19174
MCM10	10	13161554	13211105	49551	+	745.37	141.364	123.288	124.228	1.85178e-05	0.00115524	0.782126	-0.354528	-1.27857	109.041	139.416	-1.37654	-1.18756
GIGYF2	2	232697299	232860606	163307	+	531.606	103.993	87.7913	88.6009	1.84802e-05	0.00115524	0.764559	-0.3873	-1.30794	76.7791	100.423	-1.41772	-1.20666
SLC6A15	12	84859491	84913616	54125	-	2643.44	524.834	435.754	440.573	1.80751e-05	0.00114335	0.750627	-0.413831	-1.33222	377.814	503.331	-1.45184	-1.22245
RFC3	13	33818069	33966559	148490	+	939.582	185.145	154.979	156.597	1.65048e-05	0.00106381	0.754888	-0.405665	-1.3247	134.725	178.47	-1.43995	-1.21867
PLAGL1	6	143940300	144064600	124300	-	103.028	21.564	16.7576	17.1713	1.62703e-05	0.00105618	0.644991	-0.632648	-1.55041	13.4656	20.8771	-1.76557	-1.36147
TECR	19	14517085	14565981	48896	+	63.1996	16.9486	9.35707	10.5333	1.50857e-05	0.00100571	0.39475	-1.34099	-2.53325	5.96237	15.1042	-3.34459	-1.91872
PGRMC1	X	119236245	119244467	8222	+	1100.22	224.693	180.477	183.37	1.5017e-05	0.00100571	0.710411	-0.493274	-1.40764	152.323	214.416	-1.55539	-1.27392
CRYBG3	3	97822011	97944985	122974	+	1048.34	217.876	171.009	174.723	1.36121e-05	0.000939718	0.674409	-0.568304	-1.48278	140.748	208.698	-1.66377	-1.32148
VCAN	5	83471618	83582304	110686	+	1316.93	257.759	217.189	219.489	1.35494e-05	0.000939718	0.75334	-0.408626	-1.32742	188.611	250.367	-1.44097	-1.22282
EYA4	6	133240598	133532129	291531	+	144.591	31.8773	23.4839	24.0985	1.26438e-05	0.000900295	0.640796	-0.642063	-1.56056	18.8228	29.3741	-1.7735	-1.37319
WDR35	2	19910260	19990132	79872	-	577.332	113.357	95.0351	96.2221	1.1672e-05	0.000848873	0.734706	-0.444761	-1.36109	81.5065	110.938	-1.48671	-1.24608
DIPK2A	3	143971823	144048720	76897	+	105.756	26.6638	16.6026	17.626	1.15946e-05	0.000847774	0.513491	-0.961588	-1.94745	11.9601	23.2918	-2.34922	-1.61439
PAICS	4	56435741	56464580	28839	+	4319.83	831.386	713.532	719.971	1.08037e-05	0.000794221	0.767154	-0.382412	-1.30352	625.105	814.837	-1.40512	-1.20927
KCNQ5	6	72621792	73198852	577060	+	219.924	43.8798	36.0024	36.6541	1.07505e-05	0.000794221	0.68872	-0.53801	-1.45197	29.8977	43.4105	-1.61412	-1.3061
SH3BP4	2	234952017	235055715	103698	+	293.558	63.7974	47.6437	48.9264	1.06346e-05	0.000794221	0.641947	-0.639473	-1.55776	38.2572	59.5956	-1.76655	-1.37365
EPB41L2	6	130839347	131063323	223976	-	834.361	159.475	137.799	139.06	1.06217e-05	0.000794221	0.765139	-0.386206	-1.30695	120.557	157.563	-1.40974	-1.21166
RSAD1	17	50478860	50485975	7115	+	237.892	48.4663	38.9896	39.6487	8.86527e-06	0.000713418	0.696095	-0.522644	-1.43659	32.5445	46.7529	-1.58807	-1.29955
ZBTB44	11	130226677	130314918	88241	-	620.926	125.034	101.698	103.488	6.97092e-06	0.000596739	0.695935	-0.522977	-1.43692	84.9333	122.042	-1.5853	-1.30242
PPP1R12B	1	202348699	202592707	244008	+	256.874	53.3471	41.9082	42.8124	6.91716e-06	0.000596739	0.66739	-0.583397	-1.49837	34.2722	51.3525	-1.67127	-1.34336
TTC39C	18	23992773	24135611	142838	+	83.7937	18.4265	13.4797	13.9656	6.76161e-06	0.000589474	0.588772	-0.76422	-1.69845	10.3508	17.5804	-1.95865	-1.47282
SEPHS1	10	13317428	13348299	30871	-	777.927	151.409	128.163	129.655	6.67878e-06	0.000589474	0.740784	-0.432875	-1.34992	110.348	148.961	-1.46341	-1.24523
PLCXD1	X	276322	303357	27035	+	119.516	25.5821	19.2684	19.9194	6.3174e-06	0.000561547	0.601858	-0.732504	-1.66152	14.9684	24.8704	-1.90351	-1.45029
RAD51C	17	58692573	58735612	43039	+	444.913	88.0059	73.1581	74.1522	6.2256e-06	0.000557027	0.722586	-0.468759	-1.38392	62.2104	86.0941	-1.50914	-1.26908
SLC25A32	8	103398635	103415190	16555	-	297.873	60.763	48.7322	49.6455	5.30804e-06	0.000494447	0.684082	-0.547759	-1.46181	40.3325	58.9585	-1.61458	-1.3235
NASP	1	45583846	45618905	35059	+	874.156	174.104	143.852	145.693	4.73712e-06	0.000456913	0.730392	-0.453258	-1.36913	122.993	168.393	-1.48518	-1.26215
MAU2	19	19320829	19358755	37926	+	88.56	19.669	14.1482	14.76	4.18261e-06	0.0004122	0.561714	-0.832092	-1.78026	10.6177	18.9023	-2.0634	-1.53598
HIP1	7	75533298	75738963	205665	-	243.047	51.2403	39.6635	40.5078	4.16879e-06	0.0004122	0.666607	-0.585092	-1.50013	32.4045	48.6111	-1.66357	-1.35275
KIT	4	54657918	54740716	82798	+	427.211	86.493	70.0871	71.2018	3.58156e-06	0.000366235	0.703595	-0.507183	-1.42127	58.8135	83.59	-1.55245	-1.30118
STX2	12	130789600	130839267	49667	-	453.666	89.8465	74.3878	75.6109	3.41777e-06	0.000357551	0.700085	-0.514398	-1.4284	62.2723	88.9496	-1.56185	-1.30635
NOP58	2	202265736	202303662	37926	+	947.735	191.192	155.849	157.956	3.35056e-06	0.000353237	0.723691	-0.466553	-1.3818	132.635	183.276	-1.49769	-1.27489
SMARCC1	3	47585269	47782107	196838	-	2905.31	587.835	477.84	484.218	3.0145e-06	0.000322812	0.725457	-0.463037	-1.37844	407.172	561.263	-1.49178	-1.27371
PEG10	7	94656325	94669696	13371	+	1616.85	313.631	266.509	269.475	2.45228e-06	0.000287508	0.743516	-0.427563	-1.34496	229.834	309.117	-1.44462	-1.25218
PCGF3	4	705748	770641	64893	+	276.432	58.9693	44.9045	46.072	2.44124e-06	0.000287508	0.64021	-0.643383	-1.56199	35.9658	56.1781	-1.739	-1.40299
PSEN1	14	73136418	73223692	87274	+	376.166	75.3974	61.6802	62.6944	2.38729e-06	0.00028732	0.697968	-0.518767	-1.43273	51.5424	73.8464	-1.56224	-1.31396
DENND5A	11	9138825	9265351	126526	-	408.484	95.3193	65.845	68.0806	2.08449e-06	0.000255397	0.604594	-0.725961	-1.654	51.3041	84.8571	-1.86207	-1.46919
CECR2	22	17359949	17558150	198201	+	602.282	129.31	98.2894	100.38	2.06201e-06	0.000254939	0.668693	-0.580584	-1.49545	80.4505	120.31	-1.64463	-1.35981
VIM	10	17228241	17237594	9353	+	828.495	171.836	135.475	138.083	1.87768e-06	0.000236449	0.681529	-0.553153	-1.46729	111.931	164.234	-1.60545	-1.34102
INSIG1	7	155297776	155310236	12460	+	497.147	105.702	80.9033	82.8578	1.79203e-06	0.000229921	0.651291	-0.618626	-1.53541	65.3604	100.355	-1.6964	-1.3897
RER1	1	2391775	2405443	13668	+	89.2116	21.391	13.8651	14.8686	1.55434e-06	0.000207246	0.477857	-1.06535	-2.09268	9.61536	20.1218	-2.4822	-1.76428
ADIPOR2	12	1688574	1788675	100101	+	1027.53	216.661	168.111	171.254	1.41417e-06	0.000192328	0.684567	-0.546737	-1.46078	139.187	203.321	-1.59205	-1.34033
TFB2M	1	246540561	246566262	25701	-	235.509	48.7534	38.3286	39.2515	1.36529e-06	0.000187555	0.647369	-0.627339	-1.54471	30.8495	47.6536	-1.70489	-1.39959
FOPNL	16	15865719	15888626	22907	-	462.001	104.07	74.6281	77.0002	1.26713e-06	0.0001814	0.612681	-0.706791	-1.63217	58.507	95.4934	-1.82143	-1.46257
MBOAT7	19	54173412	54189883	16471	-	44.985	11.4484	6.80609	7.49749	1.1821e-06	0.000172866	0.4136	-1.27369	-2.41779	4.38733	10.6077	-2.94301	-1.98631
GLDC	9	6532467	6645730	113263	-	91.5618	20.6113	14.4473	15.2603	1.17369e-06	0.000172866	0.517325	-0.950858	-1.93302	10.4059	20.1147	-2.24055	-1.6677
MEX3D	19	1554669	1568059	13390	-	104.478	23.401	16.6806	17.413	1.06907e-06	0.000160597	0.556024	-0.84678	-1.79848	12.4446	22.3814	-2.04756	-1.57971
FRMD6	14	51489100	51730728	241628	+	445.51	96.3896	72.3132	74.2517	1.00636e-06	0.000155529	0.635479	-0.654085	-1.57362	57.7022	90.8011	-1.73789	-1.42488
DENND11	7	141656728	141702167	45439	-	431.492	89.418	70.3825	71.9154	8.81057e-07	0.000148565	0.662211	-0.594638	-1.51009	57.301	86.5298	-1.65118	-1.38107
UTP20	12	101280105	101386619	106514	+	1353.04	290.597	219.143	225.507	8.45156e-07	0.000147361	0.626044	-0.675663	-1.59733	173.645	277.368	-1.76718	-1.4438
PRDM8	4	80183879	80204330	20451	+	400.574	85.5958	64.8184	66.7624	3.72203e-07	8.72752e-05	0.617177	-0.696245	-1.62028	50.9582	82.5666	-1.78297	-1.47244
RPL22L1	3	170864875	170870209	5334	-	1035.86	218.069	168.342	172.643	2.46352e-07	6.97996e-05	0.640358	-0.643049	-1.56163	134.791	210.494	-1.69923	-1.43517
LPCAT1	5	1456480	1523963	67483	-	371.871	77.9195	60.3076	61.9786	2.33958e-07	6.76985e-05	0.6268	-0.673923	-1.59541	47.7602	76.1969	-1.74267	-1.46059
AGK	7	141551278	141655245	103967	+	254.977	53.8983	41.1887	42.4962	1.82834e-07	5.65124e-05	0.605512	-0.723774	-1.6515	32.0545	52.9379	-1.8114	-1.50571
SNHG16	17	76557764	76565349	7585	+	1764.35	371.414	286.117	294.059	9.70377e-08	3.38388e-05	0.627646	-0.671977	-1.59325	226.788	361.33	-1.72697	-1.46989
PEA15	1	160205380	160215377	9997	+	206.33	47.5083	32.3272	34.3883	7.77926e-08	3.05181e-05	0.495109	-1.01418	-2.01976	22.7755	46.0011	-2.27526	-1.79295
AL590867.2	6	153282287	153282734	447	-	572.935	148.544	86.3885	95.4891	2.94471e-08	1.33494e-05	0.409198	-1.28913	-2.44381	55.4556	135.523	-2.8036	-2.13018
TFRC	3	196027183	196082097	54914	-	3706.05	783.52	598.398	617.675	2.92889e-08	1.33494e-05	0.604375	-0.726485	-1.6546	465.361	769.988	-1.78741	-1.53167
ANO6	12	45215987	45440405	224418	+	1689.93	360.657	272.103	281.655	2.65629e-08	1.33494e-05	0.591664	-0.757151	-1.69015	209.397	353.912	-1.83035	-1.56069
SH3BGRL2	6	79631329	79703656	72327	+	356.317	81.8477	56.1231	59.3861	2.1025e-08	1.24322e-05	0.509848	-0.97186	-1.96137	40.1072	78.665	-2.16753	-1.77482
MFAP1	15	43804492	43824691	20199	-	441.602	104.548	69.6865	73.6004	1.55472e-08	9.84383e-06	0.515537	-0.955852	-1.93973	50.073	97.1278	-2.13328	-1.76373
KAT2A	17	42113111	42121368	8257	-	57.6374	17.5543	5.79766	9.60624	1.35181e-08	9.19228e-06	0.117521	-3.08901	-8.50913	2.02042	17.192	-11.5834	-6.25078
MLLT6	17	38705273	38729796	24523	+	160.693	40.8895	24.0822	26.7822	6.67323e-09	5.33858e-06	0.393086	-1.34708	-2.54397	15.1142	38.4501	-2.87851	-2.24831
IDH1	2	208236227	208266075	29848	-	609.361	135.212	96.943	101.56	6.14334e-09	5.22184e-06	0.541602	-0.884695	-1.84637	71.3611	131.759	-2.0011	-1.70361
NAT10	11	34105617	34147671	42054	+	336.203	90.427	48.4711	56.0338	4.75091e-09	4.30749e-06	0.336183	-1.57268	-2.97457	28.1961	83.8714	-3.42123	-2.58622
ATP1A1-AS1	1	116390575	116418636	28061	-	109.944	31.2245	14.9197	18.324	6.16655e-10	1.19807e-06	0.26611	-1.90991	-3.75785	7.70266	28.9454	-4.31638	-3.27159
RPL27A	11	8682788	8714760	31972	+	1374.16	343.535	209.284	229.027	3.58754e-10	1.19807e-06	0.423725	-1.2388	-2.36002	136.325	321.73	-2.57006	-2.16715
HMG20A	15	77420412	77485608	65196	+	556.815	144.252	81.447	92.8025	5.23842e-11	2.37475e-07	0.352551	-1.5041	-2.83647	48.3791	137.226	-3.09106	-2.60285
ATP1A1	1	116372668	116410262	37594	+	3965.06	1164.61	533.133	660.843	2.9499e-11	2.00593e-07	0.258681	-1.95076	-3.86577	271.629	1050.06	-4.29526	-3.47923

## Sheet: Up≥1.25fold_p<0.05
Table S4. Gene expression changes after genetic silencing of KAT2A in IMR32 cells for 48 h.
Genes up-regulated by ≥1.25-fold with p < 0.05.
Gene ID	Chromosome	Start	Stop	Length	Strand	Total counts	Maximum counts	Geometric mean	Arithmetic mean	P-value (siKAT2A vs. siCtrl)	FDR step up (siKAT2A vs. siCtrl)	Ratio (siKAT2A vs. siCtrl)	Log2(Ratio) (siKAT2A vs. siCtrl)	Fold change (siKAT2A vs. siCtrl)	LSMean(siKAT2A) (siKAT2A vs. siCtrl)	LSMean(siCtrl) (siKAT2A vs. siCtrl)	FC 95% lower limit (siKAT2A vs. siCtrl)	FC 95% upper limit (siKAT2A vs. siCtrl)
COL6A2	21	46098112	46132849	34737	+	12.6514	3.76566	1.98028	2.10857	0.0492464	0.170464	1.63046	0.705283	1.63046	2.61395	1.60319	1.04265	2.54968
GRM1	6	146027646	146437602	409956	+	9.92912	2.47101	1.56221	1.65485	0.0491858	0.170297	1.5501	0.632364	1.5501	2.01184	1.29787	-1.03905	2.49665
ULBP2	6	149942014	149949236	7222	+	8.28446	1.92567	1.34652	1.38074	0.049017	0.170016	1.44674	0.532807	1.44674	1.63285	1.12864	1.00562	2.08136
FAM66B	8	7298744	7355360	56616	-	11.6278	2.40042	1.84953	1.93797	0.0488311	0.169544	1.46761	0.553473	1.46761	2.30521	1.57072	-1.05268	2.26737
NAGS	17	44004622	44009069	4447	+	9.35177	2.13962	1.5288	1.55863	0.0484335	0.168421	1.40823	0.493886	1.40823	1.82284	1.29442	1.01016	1.96318
SGIP1	1	66533383	66751140	217757	+	39.5113	8.01794	6.50488	6.58522	0.0477934	0.166793	1.25518	0.327889	1.25518	7.33034	5.84009	-1.00334	1.58073
KRBA2	17	8356902	8376705	19803	-	21.2458	4.58771	3.44272	3.54097	0.0476664	0.166435	1.37429	0.458689	1.37429	4.09918	2.98276	-1.01577	1.91846
AC106881.1	4	95549129	95552458	3329	+	6.48594	1.42171	1.04384	1.08099	0.0475798	0.16626	1.50426	0.589052	1.50426	1.29866	0.863322	-1.01202	2.28999
FAM47E	4	76214040	76283784	69744	+	9.73627	2.04242	1.59004	1.62271	0.0471062	0.165072	1.39835	0.483727	1.39835	1.89223	1.35319	-1.00323	1.9617
LZTS3	20	3162617	3173593	10976	-	11.6423	3.1238	1.86362	1.94038	0.0468669	0.16453	1.5178	0.601982	1.5178	2.33943	1.54133	1.03099	2.23446
ZDHHC24	11	66520637	66546236	25599	-	32.1923	6.58907	5.30376	5.36538	0.0468408	0.164481	1.27023	0.345084	1.27023	6.00402	4.72674	1.00906	1.59898
STX5	11	62806860	62832052	25192	-	38.874	8.9433	6.37233	6.479	0.0466887	0.164074	1.29941	0.377851	1.29941	7.32263	5.63537	1.01467	1.66405
CD8A	2	86784610	86808397	23787	-	7.09089	1.56333	1.1479	1.18181	0.0465532	0.163809	1.47913	0.564747	1.47913	1.41022	0.953411	-1.00022	2.18831
STARD5	15	81309053	81324184	15131	-	10.8971	2.21887	1.79245	1.81618	0.0461978	0.162977	1.3544	0.437653	1.3544	2.08956	1.54279	1.00577	1.82386
H2BC19P	1	149842875	149846487	3612	+	17.2934	3.93776	2.81032	2.88224	0.0461182	0.162742	1.37777	0.462336	1.37777	3.34015	2.42432	-1.00199	1.90203
AC010615.1	19	21382865	21387178	4313	+	14.2355	3.03286	2.34067	2.37258	0.0458548	0.162107	1.3343	0.416085	1.3343	2.71236	2.0328	1.00728	1.76749
MEAK7	16	84476355	84554034	77679	-	34.5257	6.7182	5.69305	5.75428	0.045691	0.161788	1.2515	0.323657	1.2515	6.39705	5.11151	-1.00145	1.56852
STARD10	11	72754729	72793682	38953	-	26.498	5.56285	4.33505	4.41634	0.0454973	0.161304	1.31914	0.399598	1.31914	5.02408	3.8086	1.00145	1.73761
LMLN	3	197960200	198043721	83521	+	37.9694	8.19803	6.25985	6.32824	0.0454311	0.161237	1.25801	0.33114	1.25801	7.05132	5.60515	1.01127	1.56495
SEZ6L2	16	29871159	29899548	28389	-	104.041	27.8566	16.7894	17.3401	0.0451819	0.160689	1.39203	0.477187	1.39203	20.182	14.4983	1.04407	1.85596
EAF2	3	121835183	121886527	51344	+	15.1231	3.08025	2.47641	2.52052	0.0449508	0.160034	1.34647	0.429183	1.34647	2.89269	2.14835	-1.00279	1.81805
CYGB	17	76527356	76551176	23820	-	9.58829	1.92567	1.57664	1.59805	0.0448423	0.159773	1.3714	0.455648	1.3714	1.84833	1.34777	1.00817	1.86549
TMC7	16	18983934	19063943	80009	+	18.9813	3.5945	3.13362	3.16355	0.044677	0.15945	1.28355	0.360136	1.28355	3.55636	2.77073	1.00393	1.64104
BEND3P1	10	50655967	50660473	4506	+	18.6863	3.84834	3.0741	3.11438	0.0445722	0.159312	1.31496	0.39502	1.31496	3.53811	2.69066	1.01172	1.70909
HBEGF	5	140332843	140346604	13761	-	7.04172	1.66418	1.12271	1.17362	0.0442936	0.158859	1.53665	0.619791	1.53665	1.42191	0.92533	-1.01326	2.39262
INSYN1	15	73735431	73752748	17317	-	11.0818	3.03822	1.77352	1.84697	0.0439587	0.157908	1.53894	0.62194	1.53894	2.23902	1.45491	1.04799	2.2599
EDNRA	4	147480917	147544955	64038	+	11.7152	2.35357	1.92307	1.95253	0.0437459	0.157288	1.35913	0.442684	1.35913	2.24977	1.6553	1.00478	1.83846
LBH	2	30231534	30323731	92197	+	21.0013	4.38722	3.46559	3.50021	0.0436886	0.157164	1.28515	0.361941	1.28515	3.93699	3.06343	1.01072	1.6341
MRPL53	2	74471982	74472688	706	-	18.7522	4.10751	3.033	3.12536	0.0436019	0.156958	1.39988	0.485306	1.39988	3.64613	2.6046	-1.00668	1.97276
SIM2	21	36699115	36749918	50803	+	8.55888	1.8008	1.3778	1.42648	0.0435408	0.156904	1.46813	0.553976	1.46813	1.69704	1.15592	-1.01653	2.19103
AC091271.1	17	59618553	59619715	1162	-	8.40715	2.21887	1.34311	1.40119	0.0434633	0.156904	1.54576	0.62832	1.54576	1.70158	1.1008	1.02238	2.33707
TNFAIP8L1	19	4639516	4655569	16053	+	31.6539	7.62765	5.17726	5.27565	0.0434066	0.156794	1.33182	0.413401	1.33182	6.02638	4.52491	1.02636	1.72819
ETFB	19	51345169	51366389	21220	-	15.6651	4.74984	2.47188	2.61085	0.0433826	0.156749	1.59634	0.674771	1.59634	3.21053	2.01118	1.06679	2.38877
BAK1	6	33572547	33580294	7747	-	68.7991	16.4644	11.2323	11.4665	0.0433681	0.156738	1.31698	0.39723	1.31698	13.0352	9.89782	1.02692	1.68896
SMPD1	11	6390440	6394999	4559	+	15.5679	3.97961	2.50554	2.59465	0.0433496	0.156713	1.47705	0.562714	1.47705	3.09434	2.09495	1.03717	2.10348
CCNA1	13	36431520	36442871	11351	+	14.7635	3.1238	2.40447	2.46059	0.0432501	0.156503	1.37996	0.464622	1.37996	2.85342	2.06776	1.00012	1.90405
MED26	19	16574907	16629063	54156	-	26.333	5.73536	4.32469	4.38884	0.0431457	0.15635	1.30218	0.380925	1.30218	4.96491	3.81278	1.00982	1.67917
PDCD6IPP2	15	28789664	28859008	69344	+	44.1625	9.00471	7.27892	7.36041	0.0429478	0.155841	1.25743	0.330477	1.25743	8.19977	6.52105	1.01495	1.55783
RAB36	22	23145326	23164351	19025	+	9.57854	2.21887	1.54602	1.59642	0.0428745	0.155657	1.49368	0.57887	1.49368	1.91247	1.28038	1.02849	2.16927
PENK	8	56436674	56446672	9998	-	10.5322	2.05404	1.73447	1.75537	0.0428121	0.155514	1.35585	0.439195	1.35585	2.02052	1.49023	1.01125	1.81786
CCM2	7	44999475	45076470	76995	+	31.605	6.97494	5.16905	5.2675	0.0425916	0.155127	1.3239	0.40479	1.3239	6.00167	4.53334	1.01333	1.72965
ZNF540	19	37551406	37614180	62774	+	29.013	6.25517	4.73751	4.8355	0.042569	0.155115	1.33289	0.414554	1.33289	5.5255	4.14551	1.00711	1.76404
AC068473.3	18	79576460	79589011	12551	+	7.73335	2.26799	1.20308	1.28889	0.0423097	0.154804	1.70164	0.766929	1.70164	1.62363	0.954154	1.04425	2.7729
H2AC11	6	27133042	27135292	2250	+	7.50226	1.62614	1.20027	1.25038	0.0422869	0.154804	1.51259	0.597025	1.51259	1.50546	0.995287	-1.01306	2.31783
MRPS30-DT	5	44742420	44808778	66358	-	6.84794	1.61125	1.11187	1.14132	0.0422234	0.154804	1.49001	0.575319	1.49001	1.36592	0.916723	1.02245	2.17138
MOB3C	1	46607715	46616892	9177	-	6.33118	1.37432	1.02796	1.0552	0.0421082	0.154484	1.48448	0.569961	1.48448	1.26096	0.849429	1.00784	2.18654
SPRED3	19	38388421	38399588	11167	+	13.5734	3.03286	2.20764	2.26223	0.0420522	0.154362	1.40945	0.495132	1.40945	2.64666	1.8778	1.0147	1.95776
ST3GAL3	1	43705824	43931166	225342	+	13.3448	3.08851	2.16263	2.22414	0.0417708	0.153744	1.42102	0.506929	1.42102	2.61092	1.83735	1.00837	2.00255
SLC24A3	20	19212642	19722927	510285	+	6.37391	1.75451	1.01411	1.06232	0.0417168	0.153744	1.62405	0.699592	1.62405	1.31496	0.80968	1.0493	2.51361
RUNDC3A	17	44308413	44318671	10258	+	97.621	23.4493	15.9469	16.2702	0.041348	0.152931	1.30642	0.385619	1.30642	18.4317	14.1086	1.02984	1.65728
KCNH2	7	150944961	150978322	33361	-	49.0724	13.3079	7.86532	8.17874	0.0411549	0.152342	1.44954	0.535594	1.44954	9.6797	6.67778	1.04445	2.01173
STX1A	7	73699206	73719673	20467	-	36.8535	8.89958	5.99128	6.14225	0.0406726	0.151133	1.36028	0.443905	1.36028	7.07983	5.20468	1.02367	1.80759
CDKN1C	11	2883213	2885774	2561	-	19.86	4.19356	3.22947	3.31001	0.0405734	0.15093	1.37318	0.457522	1.37318	3.8305	2.78951	1.00144	1.88291
ZNF423	16	49487524	49857920	370396	-	71.7844	16.6884	11.7559	11.9641	0.0403944	0.150428	1.29478	0.37271	1.29478	13.5009	10.4272	1.02674	1.63279
CAMK1	3	9757347	9769993	12646	-	16.6602	3.40399	2.71693	2.7767	0.0403586	0.150351	1.36539	0.449309	1.36539	3.20562	2.34778	1.00114	1.86215
BATF3	1	212686417	212699841	13424	-	8.36759	2.01125	1.35778	1.3946	0.0403082	0.150272	1.47531	0.561016	1.47531	1.66239	1.12681	1.02735	2.1186
SERP2	13	44373665	44397715	24050	+	11.0205	2.72314	1.7786	1.83675	0.0403078	0.150272	1.49438	0.579552	1.49438	2.20079	1.47271	1.04272	2.14169
WDR31	9	113313222	113340299	27077	-	25.3108	5.4966	4.14464	4.21846	0.0399477	0.149312	1.32695	0.408114	1.32695	4.81118	3.62575	1.01363	1.73711
CRABP1	15	78340353	78348226	7873	+	186.218	41.5061	30.5361	31.0364	0.0399251	0.149294	1.26159	0.335244	1.26159	34.6263	27.4465	1.01861	1.56253
NDUFS8	11	68030617	68036645	6028	+	21.3581	5.73402	3.40889	3.55969	0.0397699	0.149082	1.51167	0.596145	1.51167	4.28486	2.83452	1.04922	2.17796
MMP15	16	58025754	58046902	21148	+	14.8547	3.85124	2.40597	2.47579	0.0397637	0.149082	1.44793	0.533994	1.44793	2.92882	2.02276	1.0433	2.00949
SUOX	12	55997180	56006642	9462	+	30.78	6.2475	5.07961	5.12999	0.0395168	0.148522	1.26299	0.336841	1.26299	5.72617	4.53382	1.01264	1.57523
NPTXR	22	38818452	38844029	25577	-	58.9795	15.1051	9.5284	9.82992	0.0395077	0.148522	1.38639	0.471336	1.38639	11.4215	8.23831	1.03114	1.86405
MTRNR2L12	3	96617188	96618237	1049	-	21.2858	4.75109	3.39458	3.54763	0.0392466	0.147858	1.45378	0.539813	1.45378	4.20371	2.89156	-1.01118	2.13711
SEPTIN7-DT	7	35751856	35800677	48821	-	9.19673	2.32206	1.46826	1.53279	0.0390746	0.147533	1.54088	0.623752	1.54088	1.85907	1.2065	1.01816	2.33194
SPOCK2	10	72059034	72089033	29999	-	10.3271	2.35357	1.67068	1.72118	0.038937	0.147249	1.45712	0.54312	1.45712	2.04138	1.40097	1.01391	2.09408
DRAP1	11	65919274	65921564	2290	+	25.746	6.41866	4.18832	4.291	0.038615	0.146326	1.38582	0.470743	1.38582	4.98491	3.59708	1.03873	1.84889
SYNGR1	22	39349925	39385576	35651	+	49.0967	12.9656	7.94592	8.18278	0.0385557	0.146183	1.39757	0.48292	1.39757	9.53967	6.8259	1.05001	1.86017
MXD4	4	2247432	2262110	14678	-	56.4812	13.907	9.20463	9.41354	0.0385058	0.146053	1.34291	0.42536	1.34291	10.7913	8.03577	1.03824	1.73699
AL133243.3	2	32526504	32529508	3004	+	10.1175	2.31078	1.63231	1.68625	0.0384526	0.145914	1.48986	0.575172	1.48986	2.018	1.3545	1.02869	2.15776
AL445524.2	1	231363797	231528604	164807	-	99.0914	22.9355	16.1557	16.5152	0.0384049	0.145855	1.31514	0.395221	1.31514	18.7633	14.2671	1.02336	1.69012
LACC1	13	43879284	43893933	14649	+	17.9826	3.8273	2.90826	2.9971	0.0383518	0.145816	1.40848	0.494143	1.40848	3.50541	2.48878	-1.00195	1.9877
CCDC171	9	15553043	16061664	508621	+	34.7022	7.11026	5.73259	5.78371	0.0383143	0.145714	1.25099	0.323071	1.25099	6.42861	5.13881	1.01509	1.54172
ARHGEF10L	1	17539698	17697875	158177	+	8.66963	2.52474	1.35827	1.44494	0.0380738	0.145124	1.68532	0.753021	1.68532	1.8137	1.07618	1.06824	2.65885
PRPH	12	49293252	49298687	5435	+	139.283	32.9327	22.7847	23.2138	0.0380056	0.144986	1.29144	0.368984	1.29144	26.1664	20.2613	1.031	1.61767
LHX4	1	180230264	180278985	48721	+	26.4102	5.27886	4.35754	4.4017	0.0379543	0.144913	1.27636	0.35204	1.27636	4.93609	3.8673	1.01603	1.60341
FMO5	1	147175351	147243051	67700	-	6.54889	1.76503	1.03777	1.09148	0.0379137	0.144798	1.65347	0.725497	1.65347	1.36028	0.822682	1.06032	2.57843
CABYR	18	24138956	24161604	22648	+	29.8269	6.00712	4.93165	4.97115	0.0378781	0.144703	1.25483	0.327491	1.25483	5.53297	4.40934	1.01744	1.5476
F8	X	154835788	155026941	191153	-	16.4472	3.38054	2.70649	2.7412	0.0376809	0.144112	1.32811	0.409378	1.32811	3.12753	2.35487	1.01871	1.73149
FBXL16	16	692498	705809	13311	-	38.1969	8.0447	6.30161	6.36615	0.0373149	0.143114	1.25817	0.331327	1.25817	7.09397	5.63832	1.01782	1.55527
VSTM2B	19	29526499	29564480	37981	+	7.37433	1.62614	1.19653	1.22905	0.0372515	0.143036	1.48469	0.570162	1.48469	1.46881	0.989302	1.02181	2.15726
EFCAB10	7	105565120	105600876	35756	-	8.58594	2.08125	1.38392	1.43099	0.0372467	0.143036	1.50622	0.590931	1.50622	1.72003	1.14195	1.02712	2.20879
IGIP	5	140125937	140129393	3456	+	18.6655	3.93321	3.05482	3.11092	0.0372286	0.143036	1.35007	0.433031	1.35007	3.57433	2.64752	1.01499	1.79576
AC097468.4	2	219065308	219070023	4715	+	17.5205	3.79002	2.85072	2.92009	0.0371946	0.142975	1.38715	0.472121	1.38715	3.39367	2.44651	1.01232	1.90076
TBCAP1	X	33041395	33041722	327	+	15.9539	3.79174	2.57305	2.65899	0.0370948	0.142793	1.45848	0.54447	1.45848	3.15487	2.16311	1.03106	2.0631
CRPPA	7	16087525	16421539	334014	-	25.9803	5.09319	4.27413	4.33006	0.0370488	0.142697	1.29343	0.371204	1.29343	4.88406	3.77605	1.01239	1.6525
DRG2	17	18087892	18107971	20079	+	47.9053	11.3824	7.83929	7.98422	0.0369925	0.142533	1.3165	0.39671	1.3165	9.0751	6.89334	1.0325	1.67862
GRIK5	19	41998321	42069499	71178	-	16.1558	4.19356	2.6025	2.69264	0.0369095	0.142282	1.47683	0.562507	1.47683	3.21102	2.17426	1.04732	2.0825
PCDHGA4	5	141355021	141512976	157955	+	6.50222	1.58018	1.02243	1.0837	0.0368567	0.142253	1.63488	0.709183	1.63488	1.34482	0.822583	1.00921	2.64843
AL731556.1	10	77730766	77734770	4004	+	22.2866	4.99401	3.60856	3.71443	0.0367233	0.142128	1.4099	0.495593	1.4099	4.34621	3.08264	1.02155	1.94589
MAPKBP1	15	41774434	41827856	53422	+	65.3578	13.8642	10.7494	10.893	0.0366558	0.141988	1.25817	0.331323	1.25817	12.1383	9.64762	1.01479	1.55991
LRRC10B	11	61508749	61511019	2270	+	7.61217	2.26799	1.20044	1.2687	0.0365217	0.141549	1.67261	0.742102	1.67261	1.58799	0.949405	1.07906	2.59265
KLHL14	18	32672673	32773024	100351	-	10.8319	2.13251	1.76516	1.80532	0.0365195	0.141549	1.41538	0.501188	1.41538	2.11579	1.49486	1.0126	1.97837
HARBI1	11	46602861	46617910	15049	-	22.9534	4.63935	3.77161	3.82557	0.0364559	0.141455	1.31116	0.390847	1.31116	4.34062	3.31051	1.01371	1.69589
TESMIN	11	68707440	68751521	44081	-	15.5424	3.29496	2.54639	2.59041	0.0363801	0.141322	1.35983	0.443429	1.35983	2.9854	2.19541	1.01951	1.81376
RPL23AP53	8	213186	232232	19046	-	9.46765	2.15871	1.54243	1.57794	0.0360545	0.140459	1.44389	0.52996	1.44389	1.86455	1.29134	1.0297	2.02468
GAA	17	80101556	80119882	18326	+	20.1216	6.11913	3.16761	3.35361	0.0359941	0.140304	1.62116	0.697027	1.62116	4.14834	2.55887	1.09306	2.40442
PLPP4	10	120457227	120592066	134839	+	19.5449	4.18551	3.18352	3.25748	0.0359544	0.140208	1.37508	0.459518	1.37508	3.77191	2.74304	1.01359	1.86551
B3GNT9	16	67148104	67150999	2895	-	11.6239	3.077	1.82521	1.93732	0.035871	0.140105	1.67498	0.744142	1.67498	2.42616	1.44848	1.08446	2.58706
IFI6	1	27666064	27672199	6135	-	7.91663	2.2693	1.24366	1.31944	0.0358685	0.140105	1.67021	0.740033	1.67021	1.65061	0.988264	1.0615	2.62799
KCNQ1OT1	11	2608328	2699995	91667	-	13.5702	3.08025	2.21837	2.2617	0.0355994	0.139444	1.39207	0.477232	1.39207	2.6324	1.89099	1.02952	1.8823
AC245060.4	22	22303224	22310402	7178	+	41.1344	8.4236	6.78998	6.85573	0.0355858	0.139432	1.25237	0.324656	1.25237	7.62387	6.08758	1.01947	1.53847
AC026273.1	2	94195806	94208380	12574	-	9.09825	2.21887	1.44944	1.51638	0.0355304	0.139295	1.55362	0.635637	1.55362	1.84512	1.18763	1.02424	2.35661
AC003005.2	19	57477649	57482997	5348	+	7.66428	1.96674	1.2167	1.27738	0.0354402	0.139032	1.59066	0.669626	1.59066	1.56862	0.986143	1.0265	2.46488
EFHD1	2	232606057	232682781	76724	+	16.6646	3.68008	2.72445	2.77743	0.035398	0.138958	1.37982	0.464477	1.37982	3.2207	2.33415	1.03223	1.84445
SVEP1	9	110365248	110579881	214633	-	64.6623	12.4155	10.613	10.7771	0.0352884	0.138626	1.26225	0.335995	1.26225	12.0264	9.52774	1.00462	1.58595
SGSH	17	80206716	80220924	14208	-	18.903	4.10798	3.08741	3.1505	0.0352425	0.138605	1.37022	0.454402	1.37022	3.64259	2.65841	1.02529	1.83119
TMEM63C	14	77116568	77259496	142928	+	43.2573	10.2274	7.05931	7.20955	0.0352155	0.138539	1.33727	0.419288	1.33727	8.24988	6.16921	1.03033	1.73565
NRSN2-AS1	20	316860	348491	31631	-	24.8612	4.94191	4.11157	4.14354	0.0352092	0.138539	1.26688	0.341281	1.26688	4.63136	3.65571	1.02067	1.57249
CD302	2	159768628	159798256	29628	-	42.785	8.44471	7.01772	7.13083	0.0351195	0.138322	1.289	0.366247	1.289	8.03112	6.23053	1.00868	1.64721
DIRAS3	1	68045886	68051632	5746	-	61.7532	12.6233	10.1234	10.2922	0.0350526	0.138098	1.28052	0.356731	1.28052	11.5582	9.02618	1.00991	1.62364
SOX9	17	72121020	72126417	5397	+	11.7489	2.37015	1.92523	1.95816	0.0349372	0.137804	1.38494	0.469825	1.38494	2.27421	1.6421	1.022	1.87677
CELF6	15	72284727	72320158	35431	-	24.9658	5.69116	4.04153	4.16097	0.0347936	0.137476	1.41516	0.500964	1.41516	4.87623	3.44571	1.03403	1.93677
SYNDIG1	20	24469629	24666617	196988	+	8.89034	2.01125	1.44521	1.48172	0.0345999	0.13691	1.46288	0.54881	1.46288	1.7602	1.20325	1.03114	2.07538
AL353743.2	9	85783668	85805155	21487	-	9.3399	2.29602	1.49033	1.55665	0.0345007	0.136597	1.55909	0.640706	1.55909	1.89674	1.21656	1.0337	2.35152
DHRS4L2	14	23969874	24006409	36535	+	17.7314	4.14168	2.88511	2.95523	0.0343667	0.136145	1.41426	0.500043	1.41426	3.46231	2.44815	1.04416	1.91553
LRRC37A9P	17	35912635	35918011	5376	-	14.9251	3.12763	2.45404	2.48752	0.0343442	0.136102	1.35119	0.434234	1.35119	2.85907	2.11596	1.03035	1.77194
FAM86C1	11	71787510	71801238	13728	+	36.7589	8.13028	6.04527	6.12648	0.034203	0.135813	1.29045	0.367871	1.29045	6.90337	5.3496	1.02748	1.62072
AC040168.1	16	55984009	56191119	207110	-	7.55195	1.70603	1.22059	1.25866	0.0340315	0.135409	1.50558	0.590317	1.50558	1.51263	1.00469	1.02742	2.20626
AF131215.6	8	11104691	11106705	2014	-	16.2248	3.2698	2.65514	2.70413	0.0338381	0.135098	1.36495	0.448846	1.36495	3.12142	2.28684	1.02076	1.82519
GPR153	1	6247353	6261099	13746	-	7.37626	1.71172	1.1797	1.22938	0.0337449	0.134893	1.57369	0.654156	1.57369	1.50341	0.95534	1.03696	2.38825
COL14A1	8	120059780	120373574	313794	+	28.8696	5.63914	4.77239	4.8116	0.033659	0.134676	1.26343	0.337347	1.26343	5.3716	4.2516	1.02363	1.55941
MDK	11	46380756	46383838	3082	+	328.735	84.1688	53.342	54.7892	0.033597	0.134504	1.35451	0.437768	1.35451	63.0385	46.5398	1.05394	1.74079
PROSER2	10	11823339	11872278	48939	+	24.215	5.09216	3.97762	4.03584	0.0334884	0.134151	1.32626	0.407368	1.32626	4.60188	3.4698	1.03268	1.70331
AC095055.1	4	151139991	151141104	1113	+	6.66756	1.42171	1.05737	1.11126	0.0334507	0.134124	1.59146	0.670347	1.59146	1.36489	0.857633	1.00522	2.51958
MAMDC2	9	70043848	70226973	183125	+	9.45471	2.36944	1.52118	1.57578	0.0333002	0.133712	1.52893	0.612522	1.52893	1.90536	1.24621	1.05039	2.22548
ATP6AP1L	5	82279462	82386978	107516	+	14.5266	3.17698	2.38162	2.4211	0.0328361	0.132356	1.37753	0.462084	1.37753	2.80555	2.03665	1.03769	1.82868
SLC48A1	12	47753916	47782752	28836	+	38.2405	9.02888	6.19891	6.37342	0.0328259	0.132355	1.38651	0.471462	1.38651	7.40564	5.34119	1.03436	1.85857
ARFGEF3	6	138161939	138344664	182725	+	6.74007	1.61125	1.04709	1.12334	0.0327581	0.132173	1.70075	0.766172	1.70075	1.41481	0.831876	1.01883	2.8391
S100A6	1	153534599	153536245	1646	-	23.37	5.30611	3.82736	3.895	0.0327443	0.132173	1.3542	0.437445	1.3542	4.48102	3.30897	1.04093	1.76176
AL139351.3	20	48025245	48060272	35027	+	14.6836	3.2698	2.37141	2.44727	0.0325869	0.131703	1.44628	0.532349	1.44628	2.89373	2.00081	1.01839	2.05396
NRIP3	11	8980576	9004050	23474	-	17.9363	3.50892	2.93259	2.98939	0.032522	0.13148	1.36334	0.447147	1.36334	3.44898	2.5298	1.01863	1.82471
FZD5	2	207762598	207769907	7309	-	11.5585	2.70115	1.86517	1.92642	0.0324853	0.131371	1.47909	0.564709	1.47909	2.29871	1.55414	1.03335	2.1171
RELN	7	103471784	103989659	517875	-	29.935	6.25516	4.91366	4.98917	0.0323325	0.130986	1.30878	0.388219	1.30878	5.65642	4.32192	1.02192	1.67615
TMEM44	3	194587673	194633690	46017	-	11.0109	2.46422	1.77862	1.83515	0.0323216	0.130981	1.48662	0.572035	1.48662	2.19427	1.47602	1.03899	2.12711
MAGI2	7	78017055	79453668	1436613	-	55.229	10.9534	9.10378	9.20483	0.032209	0.130776	1.25116	0.323268	1.25116	10.2318	8.17785	1.02025	1.53433
TMEM273	10	49154725	49188586	33861	-	19.4604	3.88295	3.17588	3.24339	0.0322074	0.130776	1.36455	0.448422	1.36455	3.74343	2.74335	1.01776	1.82949
TVP23C-CDRT4	17	15436021	15563562	127541	-	13.0096	3.27077	1.92152	2.16827	0.0321122	0.1306	1.79783	0.846256	1.79783	2.78658	1.54997	-1.06349	3.43741
PCDH19	X	100291644	100410274	118630	-	28.4999	5.73391	4.69173	4.74998	0.0320381	0.130376	1.29155	0.3691	1.29155	5.3543	4.14565	1.02154	1.63292
TCN2	22	30607003	30627272	20269	+	10.1015	2.52474	1.6279	1.68359	0.0319251	0.130033	1.52999	0.613518	1.52999	2.03627	1.33091	1.06492	2.19815
AC027097.2	18	57639455	57738604	99149	+	16.7087	3.31637	2.75154	2.78478	0.0318931	0.130033	1.33011	0.411541	1.33011	3.1793	2.39026	1.0278	1.72133
APBB1	11	6395124	6419415	24291	-	94.2818	24.8613	15.2027	15.7136	0.0318187	0.1299	1.42	0.505886	1.42	18.4408	12.9865	1.06674	1.89023
IFFO2	1	18904280	18956677	52397	-	20.2805	4.4931	3.29337	3.38008	0.0316772	0.129528	1.42466	0.510617	1.42466	3.97207	2.78808	1.05089	1.93136
ADAMTS14	10	70672506	70762442	89936	+	8.24684	1.96846	1.30179	1.37447	0.0316523	0.129504	1.60951	0.686617	1.60951	1.69551	1.05344	1.02024	2.5391
HSD17B6	12	56752161	56787791	35630	+	12.755	2.99826	2.06093	2.12583	0.031568	0.129354	1.46814	0.553991	1.46814	2.52904	1.72262	1.03422	2.08412
PRELID2	5	145471799	145835370	363571	-	9.58129	2.16844	1.52228	1.59688	0.0312434	0.128345	1.55668	0.638473	1.55668	1.94458	1.24918	1.02095	2.37353
PLCD3	17	45108959	45133355	24396	-	27.8229	8.00191	4.38968	4.63716	0.0312364	0.128345	1.60623	0.683683	1.60623	5.7158	3.55851	1.09802	2.34967
AC092645.2	2	112239621	112244376	4755	+	16.2997	4.02799	2.64891	2.71661	0.031129	0.128211	1.43229	0.518326	1.43229	3.19943	2.23379	1.05299	1.94822
CD101	1	117001750	117036477	34727	+	18.692	4.06234	3.05903	3.11533	0.0308883	0.127723	1.36489	0.448789	1.36489	3.59602	2.63465	1.03259	1.80413
SHD	19	4279266	4290723	11457	+	92.2597	24.3479	14.9114	15.3766	0.0307947	0.127431	1.40386	0.489396	1.40386	17.96	12.7933	1.06607	1.84868
TSPAN15	10	69451465	69507667	56202	+	22.0161	5.86239	3.53165	3.66935	0.0306711	0.127134	1.50291	0.587755	1.50291	4.40663	2.93207	1.07098	2.10903
B4GAT1	11	66345374	66347630	2256	-	117.788	25.8455	19.3733	19.6313	0.030561	0.126842	1.25274	0.325087	1.25274	21.8338	17.4289	1.02834	1.5261
SHISA7	19	55428740	55442864	14124	-	16.0103	3.76566	2.5885	2.66839	0.0305071	0.126809	1.4484	0.53446	1.4484	3.15708	2.1797	1.03722	2.02258
KIAA0513	16	85027751	85094231	66480	+	28.4534	5.94796	4.67878	4.74223	0.0304459	0.126647	1.30433	0.383304	1.30433	5.36852	4.11594	1.02765	1.6555
LRRC3	21	44455510	44462197	6687	+	9.89017	2.31078	1.60555	1.64836	0.0304358	0.126647	1.48601	0.571446	1.48601	1.97061	1.32611	1.05773	2.0877
GRHPR	9	37422666	37436991	14325	+	70.6874	16.7131	11.5716	11.7812	0.030255	0.126101	1.31053	0.390145	1.31053	13.3646	10.1979	1.04328	1.64623
STARD13	13	33103137	33350631	247494	-	16.9855	3.93338	2.75414	2.83092	0.0302406	0.12608	1.45409	0.540114	1.45409	3.35474	2.30711	1.06161	1.99167
PCDHB13	5	141213919	141218980	5061	+	12.2	2.6717	1.98	2.03334	0.0302303	0.126076	1.44313	0.529202	1.44313	2.40214	1.66454	1.03207	2.0179
PRICKLE2	3	64092236	64445477	353241	-	8.33064	1.75451	1.35495	1.38844	0.0301715	0.125985	1.47918	0.564796	1.47918	1.6568	1.12008	1.04323	2.0973
SCAMP2	15	74843730	74873366	29636	-	84.0314	18.6995	13.8042	14.0052	0.0299916	0.125465	1.27566	0.351239	1.27566	15.7017	12.3087	1.03536	1.57171
EFNB2	13	106489745	106535663	45918	-	13.9452	3.17698	2.27351	2.3242	0.0299751	0.125435	1.42545	0.511418	1.42545	2.73189	1.91651	1.05046	1.93431
PCBP3	21	45643694	45942455	298761	+	32.4665	6.46145	5.36663	5.41108	0.0299336	0.125415	1.26154	0.335192	1.26154	6.03686	4.78529	1.02911	1.54648
PTPRR	12	70638073	70920739	282666	-	8.57455	2.26799	1.37349	1.42909	0.0298427	0.125111	1.58624	0.665614	1.58624	1.75303	1.10515	1.07684	2.33662
OR7D2	19	9178979	9188819	9840	+	8.24675	1.96846	1.30087	1.37446	0.0297975	0.12496	1.62724	0.702427	1.62724	1.7026	1.04631	1.03249	2.56458
AHRR	5	271670	438292	166622	+	11.1418	2.35357	1.82713	1.85696	0.0297728	0.124895	1.402	0.48749	1.402	2.16775	1.54618	1.04108	1.88805
GALNT14	2	30910467	31155203	244736	-	75.1825	16.4744	12.3889	12.5304	0.0297157	0.124802	1.25292	0.325294	1.25292	13.9371	11.1237	1.03318	1.5194
TMEM179	14	104474678	104605648	130970	-	66.6897	14.8912	10.9636	11.1149	0.0296467	0.124635	1.276	0.351633	1.276	12.4628	9.76707	1.03508	1.573
TPMTP1	18	47630112	47630849	737	+	18.1728	4.68978	2.90299	3.02879	0.0295484	0.124377	1.51989	0.603965	1.51989	3.65367	2.40391	1.05185	2.19619
AL450998.1	1	15828232	15828670	438	+	9.48204	2.9486	1.43422	1.58034	0.0292353	0.123516	1.88447	0.914162	1.88447	2.06492	1.09576	1.11189	3.19388
SH3RF3	2	109129205	109504635	375430	+	23.6362	5.09216	3.83037	3.93937	0.0291821	0.123484	1.40913	0.494805	1.40913	4.60837	3.27037	1.03409	1.9202
MVB12A	19	17405722	17433725	28003	+	14.196	3.5945	2.28447	2.366	0.0288997	0.122479	1.50133	0.58624	1.50133	2.8402	1.89179	1.05763	2.13117
AP001372.2	11	74493366	74498534	5168	+	13.9758	3.33775	2.27663	2.3293	0.0288897	0.122475	1.43177	0.517804	1.43177	2.74288	1.91572	1.05422	1.94454
LIPT2	11	74490519	74493725	3206	-	19.0216	4.0224	3.13227	3.17026	0.0288521	0.122354	1.32988	0.411299	1.32988	3.61913	2.72139	1.03868	1.70273
DGCR6L	22	20314238	20320081	5843	-	8.8595	2.58963	1.35412	1.47658	0.0287526	0.122122	1.78307	0.834365	1.78307	1.89205	1.06112	1.05007	3.02774
AL080250.1	6	75285014	75317526	32512	+	8.5791	1.91263	1.24614	1.42985	0.0286119	0.121677	1.8983	0.924705	1.8983	1.87302	0.986683	-1.07305	3.86678
ADRA2C	4	3766348	3768527	2179	+	12.227	3.63729	1.91248	2.03784	0.0284693	0.121108	1.71077	0.774649	1.71077	2.57217	1.50351	1.11511	2.62463
LYPLA2	1	23791145	23795540	4395	+	14.8592	4.33206	2.34038	2.47653	0.0284502	0.121067	1.62849	0.703539	1.62849	3.06869	1.88438	1.08614	2.44168
AC020909.3	19	50480119	50483352	3233	-	7.90412	1.82855	1.26289	1.31735	0.0284033	0.120941	1.567	0.648004	1.567	1.60833	1.02638	1.03631	2.36945
MFGE8	15	88898683	88913382	14699	-	20.1949	5.69123	3.22822	3.36582	0.0283494	0.120794	1.53831	0.621342	1.53831	4.07962	2.65202	1.08872	2.17355
TMEFF2	2	191949043	192194934	245891	-	6.6015	1.5129	1.06339	1.10025	0.028281	0.120571	1.56148	0.642911	1.56148	1.34142	0.859075	1.05101	2.31986
LRFN1	19	39306568	39315337	8769	-	13.9569	2.76047	2.29817	2.32616	0.0280371	0.119875	1.35622	0.439589	1.35622	2.67783	1.97448	1.04046	1.7678
GAS6	13	113820549	113864077	43528	-	22.3407	5.64844	3.58733	3.72345	0.0280339	0.119875	1.48229	0.567829	1.48229	4.44689	3.00001	1.05583	2.08101
ARID3A	19	925781	975940	50159	+	34.9035	7.44563	5.7593	5.81724	0.028006	0.119849	1.27699	0.352751	1.27699	6.5249	5.10958	1.03712	1.57234
CFLAR	2	201116154	201176688	60534	+	25.5531	5.22762	4.19957	4.25884	0.0278865	0.119526	1.31952	0.400011	1.31952	4.84551	3.67218	1.03367	1.68442
EML2	19	45606994	45645630	38636	-	12.9882	3.42333	2.08041	2.1647	0.0277973	0.119219	1.54042	0.623322	1.54042	2.62519	1.70421	1.06899	2.21975
ZCCHC24	10	79382325	79445625	63300	-	28.9581	6.54704	4.73592	4.82636	0.0277442	0.119067	1.35183	0.434909	1.35183	5.54837	4.10435	1.04261	1.75274
TMOD1	9	97501180	97601744	100564	+	7.95645	2.06137	1.23084	1.32608	0.0275552	0.118555	1.72883	0.7898	1.72883	1.68025	0.971898	1.03676	2.88289
TTLL3	3	9808086	9855139	47053	+	13.4968	2.83091	2.21214	2.24947	0.0273372	0.117877	1.39025	0.475347	1.39025	2.61674	1.8822	1.04339	1.85243
PRR36	19	7868719	7874391	5672	-	11.0617	2.95264	1.76953	1.84362	0.0270824	0.1171	1.56801	0.64893	1.56801	2.2514	1.43584	1.07633	2.28428
GRM4	6	34018643	34155623	136980	-	6.29143	1.45497	1.00586	1.04857	0.0270624	0.117064	1.61808	0.69428	1.61808	1.29612	0.801024	1.06177	2.46586
MTHFR	1	11785723	11806456	20733	-	28.7504	5.8196	4.74581	4.79173	0.0269986	0.116862	1.2842	0.360865	1.2842	5.3879	4.19555	1.03585	1.59208
C8orf31	8	143039209	143060685	21476	+	22.798	4.50185	3.73265	3.79966	0.0269881	0.116862	1.34844	0.431291	1.34844	4.36342	3.23591	1.03136	1.763
FAM66C	12	8180209	8216152	35943	+	9.85439	2.07444	1.59011	1.6424	0.0268964	0.116637	1.50264	0.587498	1.50264	1.97226	1.31253	1.04078	2.16945
RGS3	9	113444731	113597744	153013	+	27.8277	6.58983	4.54132	4.63795	0.0268162	0.116406	1.3829	0.467699	1.3829	5.38321	3.89269	1.06026	1.80373
KAT2B	3	20040446	20154405	113959	+	18.4401	4.31231	3.00424	3.07335	0.0268028	0.116385	1.40863	0.49429	1.40863	3.59475	2.55195	1.05148	1.88709
VPS28	8	144423601	144428564	4963	-	28.1717	7.95912	4.48343	4.69528	0.0267338	0.11616	1.54805	0.630455	1.54805	5.70517	3.68539	1.0905	2.19759
GPR162	12	6821624	6829973	8349	+	31.0526	8.9433	4.94183	5.17544	0.0265601	0.115553	1.55149	0.633652	1.55149	6.29407	4.0568	1.10041	2.18747
LPCAT2	16	55509072	55586667	77595	+	47.4829	10.0935	7.80691	7.91382	0.0265288	0.115453	1.29046	0.367888	1.29046	8.9174	6.91023	1.03762	1.60492
AL031686.1	20	46455033	46496732	41699	-	12.5394	3.27546	1.98502	2.0899	0.0265192	0.115449	1.5999	0.677986	1.5999	2.57212	1.60767	1.06003	2.41473
C1QL4	12	49332409	49337189	4780	-	17.2452	4.32193	2.7825	2.87421	0.0265099	0.115449	1.47685	0.562527	1.47685	3.42756	2.32085	1.06107	2.05557
WNT5B	12	1529891	1647213	117322	+	34.3023	6.84656	5.66922	5.71705	0.0264757	0.115435	1.26338	0.337286	1.26338	6.38231	5.05179	1.03382	1.54391
C2orf72	2	231037523	231049720	12197	+	47.2136	10.441	7.72918	7.86893	0.0263418	0.115267	1.31848	0.398872	1.31848	8.94985	6.78802	1.03726	1.67593
CLCN3P1	9	14921013	15146402	225389	-	38.6559	8.34365	6.35902	6.44265	0.0262361	0.115148	1.2988	0.377177	1.2988	7.28007	5.60524	1.04213	1.61868
MMP11	22	23768226	23784317	16091	+	10.6174	2.95264	1.65764	1.76957	0.0262215	0.115148	1.69786	0.76372	1.69786	2.2273	1.31183	1.07903	2.6716
[truncated: 1,252 more rows]
