# Supplementary material for: MYCN and KAT2A form a feedforward loop to drive an oncogenic transcriptional program in neuroblastoma
Source: Oncogenesis. 2025 Apr 24;14(1):13. doi: 10.1038/s41389-025-00557-2 (PMC12022051; doi:10.1038/s41389-025-00557-2)
Supplement: Supplementary file 6 — Dataset 5 [file 41389_2025_557_MOESM6_ESM.xlsx]

## Sheet: GSK983_gsa_result
Table S5. Gene expression changes after GSK983 treatment of IMR32 cells for 24 h.
All genes
Gene symbol	Chromosome	Start	Stop	Length	Strand	Total counts	Maximum counts	Geometric mean	Arithmetic mean	P-value (GSK983-24h-200nM vs DMSO-24h)	FDR step up (GSK983-24h-200nM vs DMSO-24h)	Ratio (GSK983-24h-200nM vs DMSO-24h)	Log2(Ratio) (GSK983-24h-200nM vs DMSO-24h)	Fold change (GSK983-24h-200nM vs DMSO-24h)	LSMean(GSK983-24h-200nM) (GSK983-24h-200nM vs DMSO-24h)	LSMean(DMSO-24h) (GSK983-24h-200nM vs DMSO-24h)	FC 95% lower limit (GSK983-24h-200nM vs DMSO-24h)	FC 95% upper limit (GSK983-24h-200nM vs DMSO-24h)
A1BG	19	58345183	58353493	8310	-	32.7554	6.11778	5.43546	5.45923	0.466304	0.509013	0.94399	-0.083157	-1.05933	5.30194	5.61653	-1.26122	1.12389
A1BG-AS1	19	58351970	58355184	3214	+	15.2256	3.37011	2.48602	2.5376	0.682614	0.717001	0.922618	-0.116195	-1.08387	2.43547	2.63974	-1.45217	1.23612
AAAS	12	53307460	53321611	14151	-	519.088	93.3453	86.3247	86.5147	5.57453e-05	0.000113501	0.879383	-0.185436	-1.13716	80.9623	92.0672	-1.19978	-1.07781
AACS	12	125065435	125143317	77882	+	315.696	58.4013	52.5287	52.616	0.0253378	0.0343609	1.08443	0.11694	1.08443	54.7472	50.4847	1.01152	1.1626
AACSP1	5	178764861	178818436	53575	-	29.1666	5.65583	4.82634	4.8611	0.710414	0.742231	0.970257	-0.0435606	-1.03065	4.78772	4.93448	-1.25369	1.18023
AADAT	4	170060222	170090388	30166	-	140.52	25.102	23.4023	23.42	0.149992	0.179519	1.06211	0.0869301	1.06211	24.1254	22.7147	-1.02308	1.15411
AAGAB	15	67200667	67255199	54532	-	647.44	119.423	107.506	107.907	2.86052e-06	7.19477e-06	0.84912	-0.235959	-1.17769	99.1021	116.711	-1.24375	-1.11514
AAK1	2	69457997	69643740	185743	-	261.918	53.7174	42.992	43.653	6.11164e-10	3.41738e-09	1.41192	0.497661	1.41192	51.1083	36.1977	1.31773	1.51284
AAMDC	11	77821114	77900786	79672	+	30.8956	5.62228	5.12702	5.14926	0.21624	0.251687	0.901314	-0.149898	-1.10949	4.882	5.41653	-1.32069	1.07289
AAMP	2	218264129	218270138	6009	-	434.274	76.3185	72.3211	72.3791	0.316889	0.357635	0.969744	-0.0443239	-1.0312	71.2673	73.4908	-1.09845	1.03298
AANAT	17	76453351	76470118	16767	+	24.4962	7.66022	2.85617	4.08269	1.09991e-13	1.83417e-12	5.94068	2.57063	5.94068	6.98893	1.17645	4.71982	7.47735
AAR2	20	36236417	36256942	20525	+	472.31	82.3232	78.676	78.7183	0.120683	0.146844	1.04535	0.0639852	1.04535	80.4637	76.973	-1.01275	1.10668
AARS1	16	70252298	70289507	37209	-	640.479	114.729	106.59	106.747	0.000405487	0.000724076	0.902242	-0.148414	-1.10835	101.261	112.232	-1.16658	-1.05303
AARS2	6	44298731	44313348	14617	-	352.447	65.6526	58.5695	58.7411	6.91208e-05	0.00013878	0.864965	-0.209286	-1.15612	54.4879	62.9943	-1.2294	-1.0872
AARSD1	17	42950526	42964455	13929	-	303.701	55.7218	50.528	50.6168	0.693935	0.727383	0.988144	-0.0172062	-1.012	50.315	50.9187	-1.09584	1.07001
AASDH	4	56338285	56387509	49224	-	130.168	26.1141	21.5033	21.6946	2.12827e-05	4.62379e-05	1.27959	0.355685	1.27959	24.3555	19.0338	1.16439	1.40619
AASDHPPT	11	106077662	106098696	21034	+	912.432	162.216	151.961	152.072	0.862482	0.880074	0.99451	-0.00794218	-1.00552	151.653	152.491	-1.0639	1.05225
AASS	7	122073550	122144250	70700	-	110.53	19.5993	18.4067	18.4217	0.533066	0.575023	1.02941	0.041824	1.02941	18.6887	18.1547	-1.06783	1.13158
AATF	17	36948954	37056872	107918	+	337.401	65.0722	55.7698	56.2335	1.0158e-08	4.24329e-08	0.774143	-0.369328	-1.29175	49.0747	63.3923	-1.37153	-1.21662
AATK	17	81117296	81166222	48926	-	79.4067	21.4438	10.6654	13.2345	1.45191e-17	1.03258e-15	3.8996	1.96332	3.8996	21.0666	5.40227	3.47725	4.37323
ABALON	20	31721507	31723410	1903	+	67.0722	14.3931	11.0121	11.1787	0.000143151	0.000273199	1.34889	0.431769	1.34889	12.8391	9.5183	1.17779	1.54484
ABAT	16	8674617	8784576	109959	+	104.401	28.5703	13.7633	17.4001	4.91222e-17	2.99214e-15	4.09986	2.03557	4.09986	27.9764	6.82375	3.61273	4.65267
ABCA11P	4	425435	474210	48775	-	100.476	19.6016	16.5812	16.746	1.5698e-05	3.49728e-05	1.30589	0.385032	1.30589	18.9674	14.5245	1.18064	1.44442
ABCA2	9	137007234	137028923	21689	-	207.868	48.0978	33.3183	34.6446	3.33018e-12	3.51646e-11	1.73664	0.796299	1.73664	43.9701	25.3191	1.59659	1.88898
ABCA3	16	2275881	2340729	64848	-	406.666	86.4671	66.3661	67.7776	5.31569e-12	5.27838e-11	1.50044	0.585389	1.50044	81.3428	54.2125	1.40836	1.59855
ABCA5	17	69244311	69327134	82823	-	134.425	27.4265	21.9863	22.4041	3.7383e-09	1.73614e-08	1.47086	0.556662	1.47086	26.6736	18.1347	1.35058	1.60185
ABCA7	19	1040107	1065572	25465	+	37.537	10.8085	4.6055	6.25617	1.07689e-14	2.52561e-13	5.12093	2.3564	5.12093	10.4681	2.04419	4.23926	6.18596
ABCB10	1	229516582	229558708	42126	-	147.314	30.3356	24.1406	24.5524	1.54906e-08	6.17835e-08	1.43353	0.519574	1.43353	28.9264	20.1784	1.31471	1.56309
ABCB6	2	219209772	219218959	9187	-	256.024	51.8984	41.7993	42.6706	7.01452e-12	6.73819e-11	0.665361	-0.587791	-1.50294	34.0963	51.2449	-1.60326	-1.4089
ABCB7	X	75051049	75156284	105235	-	156.599	30.3318	25.8913	26.0999	7.81591e-06	1.82979e-05	1.2701	0.344948	1.2701	29.2053	22.9944	1.16596	1.38356
ABCB8	7	151028422	151047783	19361	+	105.802	21.6157	17.442	17.6337	1.55373e-05	3.46483e-05	1.31713	0.397401	1.31713	20.0471	15.2203	1.18857	1.45961
ABCB9	12	122920949	122966510	45561	-	50.1508	10.7305	8.17277	8.35847	0.000152515	0.000290145	1.42731	0.513303	1.42731	9.82993	6.88701	1.21059	1.68284
ABCC1	16	15949616	16143054	193438	+	969.512	170.341	161.397	161.585	0.00074788	0.00128307	1.09364	0.129134	1.09364	168.812	154.359	1.04281	1.14694
ABCC10	6	43427541	43450428	22887	+	92.9764	19.5992	15.0098	15.4961	6.85644e-09	2.97331e-08	1.6322	0.706815	1.6322	19.2179	11.7742	1.45759	1.82772
ABCC4	13	95019835	95301452	281617	-	335.197	57.606	55.8407	55.8662	0.0967589	0.119637	1.05145	0.0723862	1.05145	57.2674	54.4649	-1.01016	1.11679
ABCC5	3	183919936	184017885	97949	-	239.847	48.7094	39.3379	39.9745	9.52256e-10	5.0642e-09	1.42267	0.508601	1.42267	46.9487	33.0004	1.32326	1.52955
ABCC6	16	16149565	16223495	73930	-	20.8658	5.82654	2.84958	3.47764	3.07731e-10	1.88756e-09	3.56897	1.83551	3.56897	5.43299	1.52229	2.78581	4.57228
ABCC8	11	17392498	17476846	84348	-	26.8877	6.8091	4.14423	4.48129	8.29599e-08	2.82334e-07	2.1507	1.10481	2.1507	6.11794	2.84463	1.75236	2.63959
ABCC9	12	21797390	21941427	144037	-	14.3162	4.18378	1.75384	2.38603	8.72671e-11	6.19964e-10	5.11353	2.35432	5.11353	3.99148	0.780573	3.80033	6.88051
ABCD1	X	153724856	153744756	19900	+	39.9885	10.8713	5.86588	6.66475	1.77204e-11	1.53791e-10	2.76429	1.46691	2.76429	9.78846	3.54104	2.33587	3.27129
ABCD2	12	39550033	39619804	69771	-	69.4368	16.1766	10.9016	11.5728	2.46332e-11	2.0435e-10	2.00048	1.00035	2.00048	15.4316	7.71396	1.779	2.24954
ABCD3	1	94418377	94518664	100287	+	600.681	112.289	99.9525	100.113	0.26169	0.300363	0.960628	-0.0579496	-1.04099	98.1031	102.124	-1.11437	1.02835
ABCD4	14	74285269	74302935	17666	-	73.1052	13.8295	12.1159	12.1842	0.00119948	0.00199238	1.22	0.286883	1.22	13.3917	10.9768	1.09132	1.36385
ABCE1	4	145098311	145129525	31214	+	1319.45	244.96	219.189	219.908	6.75772e-07	1.91661e-06	0.855975	-0.22436	-1.16826	202.843	236.973	-1.22443	-1.11467
ABCF1	6	30571442	30591523	20081	+	1025.79	194.787	170.196	170.965	1.54001e-07	4.9383e-07	0.833136	-0.263377	-1.20028	155.403	186.528	-1.26201	-1.14158
ABCF2	7	151211484	151227206	15722	-	456.869	81.0048	76.0765	76.1449	0.0186516	0.0258424	0.932156	-0.101356	-1.07278	73.4712	78.8186	-1.13608	-1.01301
ABCF2-H2BE1	7	151207837	151227206	19369	-	253.935	51.9719	41.8875	42.3225	2.2416e-06	5.75693e-06	0.771843	-0.37362	-1.2956	36.8727	47.7723	-1.41022	-1.19029
ABCF3	3	184186075	184194008	7933	+	204.663	39.5899	33.9715	34.1104	0.00560278	0.00841984	1.14136	0.190757	1.14136	36.3623	31.8586	1.04503	1.24657
ABCG4	11	119149052	119162666	13614	+	19.3935	4.8999	2.96305	3.23226	1.26203e-07	4.12574e-07	2.28727	1.19363	2.28727	4.49798	1.96653	1.82585	2.86529
ABHD10	3	111979026	111993369	14343	+	228.022	42.2851	37.8888	38.0037	0.00252144	0.00398925	1.13491	0.182579	1.13491	40.4053	35.6022	1.05018	1.22648
ABHD11	7	73736095	73738868	2773	-	33.0383	5.88824	5.49965	5.50638	0.585523	0.625912	1.04394	0.0620389	1.04394	5.62475	5.388	-1.12411	1.22506
ABHD12	20	25294743	25390836	96093	-	229.855	40.9843	38.2785	38.3092	0.460385	0.503139	1.02813	0.0400227	1.02813	38.8405	37.7778	-1.04753	1.10729
ABHD13	13	108218392	108234244	15852	+	187.876	36.8305	30.9951	31.3127	1.43083e-06	3.81081e-06	1.30515	0.38422	1.30515	35.4578	27.1675	1.19846	1.42135
ABHD14A	3	51975064	51981197	6133	+	99.6181	21.684	16.1229	16.603	1.95666e-09	9.68173e-09	1.61301	0.68976	1.61301	20.4981	12.7079	1.45655	1.78629
ABHD14B	3	51968510	51974631	6121	-	53.6753	14.2371	7.75562	8.94589	1.74468e-13	2.75237e-12	2.96146	1.56631	2.96146	13.3753	4.51646	2.56561	3.4184
ABHD15	17	29560547	29567038	6491	-	42.4455	8.79358	6.89963	7.07425	1.23537e-06	3.33068e-06	1.56223	0.643606	1.56223	8.62655	5.52195	1.35736	1.79802
ABHD16A	6	31686955	31703325	16370	-	131.619	25.4509	21.8718	21.9365	0.0164525	0.0229769	1.12594	0.171134	1.12594	23.2361	20.637	1.02602	1.23559
ABHD17A	19	1876810	1885497	8687	-	258.22	48.8176	42.8956	43.0367	0.00283973	0.00445852	1.13434	0.181855	1.13434	45.7456	40.3279	1.0492	1.22639
ABHD17B	9	71862452	71911246	48794	-	179.89	31.2444	29.962	29.9817	0.385471	0.428003	0.967666	-0.0474195	-1.03341	29.489	30.4744	-1.11739	1.0463
ABHD17C	15	80695310	80755622	60312	+	125.58	21.5062	20.9248	20.93	0.356804	0.398546	0.962378	-0.0553249	-1.03909	20.5287	21.3312	-1.13071	1.04723
ABHD18	4	127965406	128039928	74522	+	60.1067	13.8682	9.73949	10.0178	7.57609e-07	2.12489e-06	1.56816	0.649069	1.56816	12.234	7.80153	1.36824	1.79728
ABHD2	15	89088456	89202356	113900	+	809.527	158.509	133.375	134.921	6.83131e-11	5.0184e-10	1.34782	0.430627	1.34782	154.909	114.933	1.27782	1.42166
ABHD3	18	21650897	21704775	53878	-	45.7957	8.45208	7.5834	7.63262	0.458633	0.501391	0.950181	-0.0737261	-1.05243	7.43764	7.8276	-1.24206	1.12138
ABHD4	14	22598238	22612360	14122	+	10.0229	2.97903	1.29414	1.67048	1.24268e-08	5.08786e-08	4.3024	2.10514	4.3024	2.71088	0.630086	3.03383	6.10142
ABHD5	3	43690870	43734372	43502	+	140.473	24.8697	23.3825	23.4122	0.0267666	0.0361643	1.09823	0.135174	1.09823	24.5082	22.3162	1.01194	1.19187
ABHD6	3	58237502	58294737	57235	+	80.4811	18.2812	13.064	13.4135	1.01972e-07	3.39829e-07	0.642427	-0.638396	-1.5566	10.4933	16.3338	-1.7512	-1.38362
ABHD8	19	17292131	17303426	11295	-	43.9913	9.65558	7.13847	7.33188	2.21166e-06	5.68447e-06	1.56546	0.646584	1.56546	8.94791	5.71585	1.35197	1.81265
ABI1	10	26746596	26861088	114492	-	172.389	33.4898	28.4762	28.7314	2.98247e-07	9.01249e-07	1.30328	0.382144	1.30328	32.5146	24.9483	1.20793	1.40615
ABI2	2	203328394	203432170	103776	+	1144.04	213.793	189.578	190.674	1.1557e-09	6.01487e-09	1.23863	0.308746	1.23863	210.999	170.349	1.18485	1.29486
ABITRAM	9	108934400	108940955	6555	+	136.096	27.5069	22.5242	22.6827	0.00143684	0.00235687	1.20339	0.267099	1.20339	24.7765	20.589	1.08412	1.33577
ABL1	9	130713881	130887676	173795	+	1195.41	219.727	198.791	199.235	0.000923833	0.00155932	1.10985	0.150368	1.10985	209.608	188.861	1.0486	1.17468
ABL2	1	179099331	179229685	130354	-	711.439	132.115	117.898	118.573	9.7963e-09	4.11001e-08	1.23605	0.305736	1.23605	131.09	106.056	1.17625	1.29888
ABLIM1	10	114431110	114768305	337195	-	726.169	139.392	119.798	121.028	6.71537e-11	4.93874e-10	1.32811	0.409376	1.32811	138.085	103.971	1.26256	1.39706
ABR	17	1003519	1229723	226204	-	409.515	85.0855	66.479	68.2525	1.21264e-13	1.98873e-12	1.58144	0.661243	1.58144	83.6257	52.8793	1.49019	1.67829
ABRACL	6	139028745	139043303	14558	+	119.981	22.2356	19.957	19.9969	0.0899745	0.1119	1.0854	0.118227	1.0854	20.8158	19.178	-1.0137	1.19424
ABRAXAS1	4	83459517	83485101	25584	-	147.472	29.9216	24.156	24.5787	7.3616e-09	3.16525e-08	1.44403	0.530098	1.44403	29.0441	20.1133	1.327	1.57138
ABRAXAS2	10	124801819	124836668	34849	+	251.293	46.6572	41.7143	41.8822	0.000304282	0.000553038	1.16835	0.224473	1.16835	45.1339	38.6304	1.08344	1.25991
ABT1	6	26596953	26600740	3787	+	240.032	44.373	39.8469	40.0053	9.4459e-05	0.000185409	0.848139	-0.237628	-1.17905	36.7181	43.2926	-1.26706	-1.09716
ABTB1	3	127672938	127680927	7989	+	18.3214	5.26159	2.48439	3.05357	1.06122e-09	5.56941e-09	3.62042	1.85616	3.62042	4.78537	1.32177	2.7654	4.73982
ABTB2	11	34150987	34358011	207024	-	9.14754	1.97573	1.49912	1.52459	0.0276396	0.0372673	1.42081	0.506713	1.42081	1.78961	1.25957	1.04557	1.93071
ACAA1	3	38122710	38137243	14533	-	76.9634	13.6935	12.8074	12.8272	0.268527	0.307512	1.06262	0.087628	1.06262	13.2167	12.4378	-1.05233	1.18825
ACAA2	18	49782164	49813534	31370	-	576.861	100.903	96.0793	96.1435	0.0135276	0.0191585	0.935022	-0.0969273	-1.06949	92.915	99.372	-1.12637	-1.01549
ACACA	17	37084992	37406837	321845	-	1299.84	234.574	216.161	216.64	8.46195e-06	1.97086e-05	0.880485	-0.183629	-1.13574	202.872	230.409	-1.18911	-1.08476
ACACB	12	109116587	109268226	151639	+	129.001	25.8681	21.2713	21.5002	6.24078e-05	0.000126148	1.28544	0.362263	1.28544	24.1855	18.8149	1.15503	1.43057
ACAD10	12	111686053	111757100	71047	+	132.413	30.516	21.0057	22.0688	1.92572e-12	2.16e-11	1.87151	0.904202	1.87151	28.7667	15.3709	1.70516	2.05409
ACAD11	3	132558138	132660132	101994	-	102.529	19.0523	17.0381	17.0882	0.145181	0.174219	0.92508	-0.11235	-1.08099	16.4231	17.7532	-1.205	1.03121
ACAD8	11	134253568	134265853	12285	+	91.7097	17.6898	15.2249	15.2849	0.00304228	0.00475496	1.17731	0.235496	1.17731	16.5297	14.0402	1.06426	1.30237
ACAD9	3	128879490	128913115	33625	+	206.809	35.9748	34.4556	34.4682	0.977597	0.981101	1.0015	0.00215881	1.0015	34.494	34.4424	-1.07409	1.07731
ACADL	2	210187923	210225448	37525	-	32.4498	5.83991	5.39898	5.4083	0.984269	0.986594	1.00156	0.0022487	1.00156	5.41252	5.40409	-1.17742	1.18109
ACADM	1	75724347	75763679	39332	+	743.897	128.169	123.921	123.983	0.524742	0.567097	1.01711	0.0244822	1.01711	125.035	122.931	-1.03817	1.07401
ACADS	12	120725826	120740009	14183	+	30.9517	7.13364	4.96007	5.15862	2.10448e-05	4.57967e-05	1.65415	0.726091	1.65415	6.43003	3.88721	1.35842	2.01427
ACADSB	10	123009006	123058316	49310	+	227.557	46.3692	37.287	37.9261	5.36768e-10	3.04762e-09	1.4396	0.525671	1.4396	44.7602	31.092	1.33896	1.54781
ACADVL	17	7217125	7225268	8143	+	237.648	45.1242	39.3202	39.608	1.49008e-07	4.79457e-07	1.27268	0.347864	1.27268	44.3602	34.8559	1.1911	1.35984
ACAP2	3	195274745	195443021	168276	-	381.471	68.4885	63.5333	63.5785	0.0621971	0.0794493	1.05917	0.0829364	1.05917	65.4055	61.7515	-1.00266	1.12483
ACAP3	1	1292391	1307931	15540	-	131.765	23.8146	21.9357	21.9608	0.128153	0.155259	1.0697	0.0972096	1.0697	22.7004	21.2212	-1.02042	1.16763
ACAT1	11	108121567	108147602	26035	+	299.303	56.6385	49.6132	49.8838	1.72061e-06	4.51227e-06	1.22397	0.291566	1.22397	54.9074	44.8602	1.147	1.3061
ACAT2	6	159762045	159779113	17068	+	634.037	133.439	103.064	105.673	1.44492e-13	2.32231e-12	0.641622	-0.640205	-1.55855	82.6037	128.742	-1.65138	-1.47094
ACBD3	1	226144679	226186742	42063	-	464.425	87.4157	77.1192	77.4041	8.68619e-06	2.01916e-05	1.17653	0.234541	1.17653	83.6821	71.1261	1.10962	1.24748
ACBD4	17	45132619	45144177	11558	+	19.0811	5.68715	2.45498	3.18019	9.66505e-11	6.78565e-10	4.32918	2.11409	4.32918	5.16688	1.1935	3.31003	5.66212
ACBD5	10	27182838	27242112	59274	-	232.091	42.8053	38.5358	38.6819	4.43359e-05	9.16462e-05	1.18348	0.243038	1.18348	41.9324	35.4314	1.1046	1.268
ACBD6	1	180288230	180502578	214348	-	227.649	39.4146	37.9243	37.9416	0.658708	0.695109	1.01572	0.0224985	1.01572	38.2374	37.6457	-1.05739	1.09089
ACBD7	10	15075475	15088777	13302	-	153.768	31.9588	25.1084	25.628	1.50051e-08	6.01348e-08	1.47565	0.561354	1.47565	30.5519	20.704	1.34416	1.62002
ACD	16	67657512	67660261	2749	-	133.484	25.7897	22.0687	22.2473	1.07503e-05	2.45772e-05	0.784892	-0.349435	-1.27406	19.5661	24.9284	-1.39249	-1.16571
ACE	17	63477061	63498374	21313	+	239.944	64.8145	31.5842	39.9906	8.99892e-22	8.26723e-19	4.16578	2.05859	4.16578	64.4983	15.4829	3.85776	4.49839
ACER2	9	19409009	19452505	43496	+	37.343	6.94677	6.21033	6.22384	0.814926	0.837524	0.979347	-0.0301075	-1.02109	6.1589	6.28878	-1.19463	1.14579
ACER3	11	76860918	77026798	165880	+	199.959	37.8855	33.1453	33.3265	0.00039409	0.000704585	1.18993	0.250877	1.18993	36.2168	30.4361	1.09119	1.2976
ACIN1	14	23058565	23095615	37050	-	1363.74	247.472	227.006	227.291	0.001095	0.00183015	0.916866	-0.125217	-1.09067	217.433	237.148	-1.14392	-1.03991
ACLY	17	41866917	41919023	52106	-	5992.17	1041.44	998.443	998.695	0.049787	0.0645939	0.962328	-0.0553993	-1.03915	979.523	1017.87	-1.07964	-1.00017
ACO1	9	32384603	32454769	70166	+	298.287	59.4827	48.9041	49.7145	1.23003e-10	8.42013e-10	1.43171	0.517737	1.43171	58.5404	40.8885	1.34009	1.52959
ACO2	22	41469117	41528975	59858	+	944.704	185.773	155.897	157.451	2.65937e-10	1.65826e-09	1.31701	0.397261	1.31701	178.993	135.909	1.24945	1.38821
ACOT1	14	73537143	73543797	6654	+	16.9439	3.53107	2.77258	2.82398	0.0991014	0.122269	1.24828	0.319944	1.24828	3.13584	2.51213	-1.03956	1.61985
ACOT11	1	54548228	54639193	90965	+	101.923	27.0023	14.607	16.9872	9.70597e-17	5.20967e-15	3.077	1.62153	3.077	25.6412	8.33318	2.77448	3.41252
ACOT13	6	24667035	24705068	38033	+	142.038	31.3075	22.9914	23.6731	9.16457e-11	6.47227e-10	1.61654	0.692909	1.61654	29.2512	18.0949	1.48218	1.76309
ACOT2	14	73567620	73575659	8039	+	186.984	35.387	30.9951	31.164	3.1667e-05	6.69737e-05	1.21686	0.283166	1.21686	34.2126	28.1154	1.12522	1.31597
ACOT7	1	6264272	6393768	129496	-	295.133	58.4835	48.4379	49.1888	1.66007e-10	1.09208e-09	0.706066	-0.502124	-1.4163	40.7142	57.6634	-1.51157	-1.32703
ACOT8	20	45841721	45857393	15672	-	74.9188	13.1908	12.4681	12.4865	0.0599376	0.0767792	1.10684	0.146442	1.10684	13.1197	11.8533	-1.00501	1.23122
ACOT9	X	23701056	23743277	42221	-	140.834	27.4294	23.2831	23.4724	8.51258e-06	1.9816e-05	1.27519	0.350707	1.27519	26.3114	20.6334	1.16875	1.39132
ACOX1	17	75941511	75979167	37656	-	459.17	88.9431	76.0112	76.5284	3.23969e-08	1.20002e-07	1.25674	0.32969	1.25674	85.2348	67.822	1.18695	1.33065
ACOX3	4	8366282	8440724	74442	-	65.1156	13.8682	10.6608	10.8526	3.19927e-06	7.97514e-06	1.43875	0.524816	1.43875	12.8051	8.90014	1.27351	1.62543
ACP1	2	264869	278283	13414	+	1774.11	315.161	295.532	295.684	0.140254	0.168708	0.965252	-0.0510231	-1.036	290.456	300.912	-1.08592	1.01177
ACP2	11	47239302	47248848	9546	-	153.274	32.2451	24.8077	25.5457	1.36427e-11	1.21611e-10	1.62493	0.700377	1.62493	31.6275	19.4639	1.5005	1.75968
ACP6	1	147642230	147670525	28295	-	52.0558	11.5651	8.23372	8.67597	3.35559e-09	1.57733e-08	1.89218	0.920046	1.89218	11.3523	5.99961	1.64295	2.1792
ACSF2	17	50426158	50474846	48688	+	276.515	62.9404	43.7473	46.0858	9.83743e-14	1.65725e-12	1.89543	0.922527	1.89543	60.3382	31.8335	1.74558	2.05816
ACSF3	16	89093852	89156234	62382	+	49.4177	9.72763	8.1934	8.23628	0.117273	0.142933	1.12312	0.167509	1.12312	8.7139	7.75867	-1.03211	1.3019
ACSL1	4	184755595	184825969	70374	-	280.722	51.1752	46.6641	46.787	0.000223459	0.00041403	0.87099	-0.199272	-1.14812	43.561	50.0131	-1.22524	-1.07585
ACSL3	2	222861036	222944639	83603	+	659.3	114.046	109.84	109.883	0.081433	0.102117	1.04571	0.064487	1.04571	112.339	107.428	-1.0062	1.1003
ACSL4	X	109641335	109733393	92058	-	366.415	67.3813	60.8886	61.0692	8.63582e-05	0.000170859	1.15409	0.206755	1.15409	65.4376	56.7007	1.08459	1.22804
ACSL6	5	131949974	132012069	62095	-	22.6887	6.42221	2.81778	3.78145	1.61329e-12	1.85381e-11	4.92395	2.29981	4.92395	6.28623	1.27667	3.8876	6.23656
ACSS1	20	25006230	25058183	51953	-	176.702	34.2831	29.233	29.4503	1.36014e-06	3.638e-06	1.27096	0.34592	1.27096	32.9641	25.9364	1.17814	1.3711
ACSS2	20	34874963	34927967	53004	+	155.303	34.2833	25.1969	25.8838	4.75938e-09	2.15334e-08	1.55853	0.640187	1.55853	31.5343	20.2334	1.41088	1.72163
ACTA2	10	88935074	88991398	56324	-	18.4455	3.90293	3.01985	3.07425	0.0183699	0.0254789	1.32982	0.411232	1.32982	3.50946	2.63905	1.04929	1.68535
ACTB	7	5527148	5530602	3454	-	16034.6	3094.3	2653.43	2672.43	3.09455e-11	2.48414e-10	0.789871	-0.340311	-1.26603	2358.69	2986.17	-1.3181	-1.21602
ACTG1	17	81509971	81512800	2829	-	24684.5	4514.16	4095.52	4114.09	8.03251e-10	4.34376e-09	0.828109	-0.272108	-1.20757	3727.25	4500.92	-1.25483	-1.1621
ACTG1P20	1	27323874	27326526	2652	+	34.5768	6.70538	5.71672	5.7628	0.129184	0.156392	0.878395	-0.187058	-1.13844	5.38972	6.13587	-1.36381	1.05228
ACTL6A	3	179562880	179588408	25528	+	667.84	119.601	111.075	111.307	0.00413245	0.00633764	0.910047	-0.135988	-1.09884	106.065	116.549	-1.16918	-1.03274
ACTL6B	7	100643103	100656449	13346	-	149.537	28.7143	24.8057	24.9229	0.0121451	0.0173124	1.14467	0.194931	1.14467	26.6041	23.2417	1.03583	1.26494
ACTN1	14	68874128	68979303	105175	-	477.324	84.2951	79.509	79.554	0.889226	0.90344	0.995426	-0.00661442	-1.0046	79.3716	79.7364	-1.06716	1.05742
ACTN2	1	236686454	236764628	78174	+	23.2381	4.20767	3.8635	3.87302	0.891031	0.905134	0.983575	-0.0238926	-1.0167	3.84095	3.90509	-1.2359	1.19563
ACTN4	19	38647649	38731590	83941	+	863.734	161.809	143.712	143.956	0.00662821	0.00984949	0.918682	-0.122362	-1.08852	137.854	150.057	-1.15314	-1.02751
ACTR10	14	58200149	58235636	35487	+	301.886	56.2086	50.0585	50.3143	3.76151e-05	7.86933e-05	1.19659	0.258926	1.19659	54.8173	45.8113	1.11209	1.2875
ACTR1A	10	102479229	102502713	23484	-	745.422	128.908	124.183	124.237	0.619001	0.657692	1.01361	0.019506	1.01361	125.077	123.397	-1.04098	1.06952
ACTR1B	2	97655939	97664045	8106	-	215.288	38.0019	35.8366	35.8814	0.186559	0.219825	1.05274	0.0741549	1.05274	36.8033	34.9594	-1.0268	1.13797
ACTR2	2	65227695	65271257	43562	+	2822.37	513.151	469.867	470.395	0.0273099	0.0368643	1.06002	0.0840961	1.06002	484.101	456.689	1.00753	1.11525
ACTR3	2	113889934	113962597	72663	+	777.199	134.243	129.458	129.533	0.954492	0.960552	0.997968	-0.00293517	-1.00204	129.401	129.665	-1.05947	1.05517
ACTR3B	7	152759749	152855380	95631	+	172.712	30.5564	28.7587	28.7854	0.0538794	0.06954	1.07757	0.107785	1.07757	29.8601	27.7106	-1.00152	1.16293
ACTR3C	7	149881359	150323670	442311	-	14.7942	4.18839	2.29478	2.46569	3.57632e-05	7.50218e-05	2.02097	1.01505	2.02097	3.299	1.63239	1.53419	2.66219
ACTR5	20	38748460	38772520	24060	+	142.027	25.4078	23.5975	23.6712	0.388934	0.431286	0.95939	-0.0598111	-1.04233	23.1806	24.1618	-1.15753	1.06542
ACTR6	12	100200087	100224425	24338	+	275.317	51.4055	45.7688	45.8862	0.0872108	0.108792	1.07378	0.102696	1.07378	47.5187	44.2537	-1.01193	1.16675
ACTR8	3	53867066	53882153	15087	-	285.075	51.3664	47.3948	47.5125	0.000258262	0.000474376	1.1439	0.193963	1.1439	50.7016	44.3233	1.07261	1.21993
ACTRT3	3	169766923	169769562	2639	-	7.86155	2.12791	1.15168	1.31026	9.61095e-06	2.21883e-05	2.71867	1.4429	2.71867	1.91582	0.704692	1.88193	3.92744
ACVR1	2	157736446	157876331	139885	-	142.071	28.1644	23.4035	23.6785	2.08451e-07	6.49748e-07	1.35034	0.433318	1.35034	27.2079	20.149	1.2411	1.46919
ACVR1B	12	51951699	51997080	45381	+	862.762	162.374	142.82	143.794	5.35212e-10	3.04056e-09	1.26237	0.336135	1.26237	160.47	127.118	1.2052	1.32225
ACVR1C	2	157526767	157628865	102098	-	8.03801	2.55347	1.15612	1.33967	9.40604e-06	2.17343e-05	2.86734	1.51971	2.86734	1.98653	0.692812	1.96467	4.18474
ACVR2A	2	147844517	147930828	86311	+	89.8185	17.0204	14.8336	14.9698	1.77819e-05	3.92414e-05	1.30203	0.380762	1.30203	16.9338	13.0057	1.17714	1.44017
ACVR2B	3	38453890	38493143	39253	+	1195.05	214.375	198.926	199.175	0.000545866	0.000957978	1.09562	0.131753	1.09562	208.264	190.087	1.04547	1.14819
ACVR2B-AS1	3	38451027	38454821	3794	-	13.2734	3.05641	2.1365	2.21223	0.000391409	0.000700268	1.67865	0.747297	1.67865	2.7727	1.65175	1.29901	2.16924
ACVRL1	12	51907504	51923362	15858	+	24.2344	7.16967	2.85013	4.03906	9.19059e-14	1.57071e-12	5.8199	2.541	5.8199	6.89363	1.18449	4.64452	7.29275
ACY1	3	51983535	51989198	5663	+	53.75	11.9567	8.5671	8.95833	3.71079e-09	1.72519e-08	1.81204	0.857617	1.81204	11.5452	6.3714	1.58821	2.06742
ACYP1	14	75053243	75069491	16248	-	29.9616	5.96345	4.93823	4.9936	0.00535655	0.00807472	0.770991	-0.375215	-1.29703	4.34787	5.63932	-1.54699	-1.08746
ACYP2	2	53971113	54305299	334186	+	16.8844	4.06757	2.63646	2.81406	2.66522e-06	6.74093e-06	2.03898	1.02785	2.03898	3.77615	1.85198	1.61084	2.58092
ADA	20	44619519	44651759	32240	-	103.132	19.4212	17.0948	17.1887	0.000293565	0.000534888	1.21987	0.286723	1.21987	18.8911	15.4862	1.10818	1.34281
ADAL	15	43330351	43354570	24219	+	283.598	53.3718	47.0255	47.2663	2.05982e-06	5.32752e-06	1.21895	0.285638	1.21895	51.9302	42.6025	1.14283	1.30013
ADAM10	15	58588809	58749708	160899	-	1591.56	275.061	265.115	265.26	0.13877	0.167045	1.0359	0.0508853	1.0359	269.938	260.583	-1.01294	1.08698
ADAM11	17	44758988	44781847	22859	+	175.121	39.0544	27.7059	29.1869	1.217e-14	2.78955e-13	1.91699	0.93884	1.91699	38.3621	20.0117	1.77774	2.06713
ADAM12	10	126012391	126388478	376087	-	12.6565	2.46044	2.09409	2.10942	0.0985523	0.121624	0.807445	-0.308565	-1.23847	1.8847	2.33415	-1.6043	1.04595
ADAM15	1	155051316	155062776	11460	+	69.499	14.9517	11.276	11.5832	1.51504e-07	4.86655e-07	1.56452	0.645723	1.56452	14.133	9.03339	1.38241	1.77063
ADAM17	2	9488486	9555831	67345	-	373.469	70.1305	62.0657	62.2449	0.00478481	0.00725608	1.11798	0.160897	1.11798	65.7123	58.7776	1.03957	1.20231
ADAM19	5	157477304	157575776	98472	-	146.153	32.4976	23.5738	24.3589	5.93114e-11	4.43891e-10	1.65917	0.730459	1.65917	30.3971	18.3207	1.51703	1.81462
ADAM22	7	87934143	88202890	268747	+	335.391	62.4413	55.6626	55.8985	3.91046e-06	9.60784e-06	1.19675	0.259121	1.19675	60.9049	50.892	1.12579	1.27218
ADAM23	2	206443532	206621128	177596	+	174.813	32.8844	29.0777	29.1356	0.0163135	0.0227925	1.10751	0.14732	1.10751	30.6218	27.6493	1.02196	1.20023
ADAM9	8	38996973	39105261	108288	+	263.742	49.468	43.7989	43.957	0.000112975	0.000219073	1.17029	0.22687	1.17029	47.4061	40.5079	1.09186	1.25436
ADAMTS1	21	26835755	26845410	9655	-	67.85	14.052	11.0506	11.3083	2.65457e-06	6.72045e-06	0.672357	-0.5727	-1.4873	9.09284	13.5238	-1.69948	-1.30162
ADAMTS10	19	8580240	8610716	30476	-	22.0672	4.57565	3.64454	3.67787	0.0705666	0.0894541	1.21086	0.276034	1.21086	4.02865	3.32709	-1.01717	1.49136
ADAMTS12	5	33523535	33891991	368456	-	92.7149	21.3169	14.4186	15.4525	2.76025e-13	4.13158e-12	2.11885	1.08328	2.11885	20.9959	9.9091	1.91454	2.34495
ADAMTS13	9	133414337	133459387	45050	+	26.121	6.12067	4.06495	4.3535	5.73071e-08	2.01117e-07	2.0835	1.05901	2.0835	5.88325	2.82374	1.72039	2.52325
ADAMTS14	10	70672506	70762440	89934	+	74.5974	19.7951	10.1834	12.4329	4.67544e-17	2.87452e-15	3.68993	1.88359	3.68993	19.5639	5.30195	3.28527	4.14444
ADAMTS17	15	99971437	100341976	370539	-	100.284	21.3286	16.1087	16.714	2.0176e-10	1.30445e-09	1.71389	0.777274	1.71389	21.1106	12.3174	1.54754	1.89812
ADAMTS2	5	179110853	179345462	234609	-	60.7869	16.8511	8.90394	10.1311	9.57165e-12	8.85613e-11	2.73988	1.45411	2.73988	14.8444	5.4179	2.32841	3.22406
ADAMTS20	12	43353866	43552204	198338	-	63.3568	12.3709	10.4671	10.5595	0.00221663	0.0035312	0.802925	-0.316663	-1.24545	9.40522	11.7137	-1.42091	-1.09165
ADAMTS4	1	161184302	161199055	14753	-	367.122	72.8834	60.4691	61.187	3.95102e-10	2.3311e-09	1.35693	0.440344	1.35693	70.453	51.921	1.27829	1.4404
ADAMTS5	21	26917922	26967089	49167	-	211.642	38.5829	35.236	35.2736	0.15204	0.181804	1.05711	0.0801275	1.05711	36.2529	34.2943	-1.0204	1.14029
ADAMTS7	15	78759206	78811465	52259	-	201.557	41.2881	32.9471	33.5928	2.60857e-10	1.632e-09	1.47814	0.563781	1.47814	40.0743	27.1113	1.37151	1.59305
ADAMTS8	11	130404923	130428610	23687	-	70.9371	17.1134	11.1563	11.8228	4.75837e-09	2.15334e-08	1.91642	0.938414	1.91642	15.5379	8.10778	1.65445	2.21987
ADAMTS9	3	64515655	64688001	172346	-	353.485	71.2362	57.8558	58.9142	4.03395e-12	4.13354e-11	0.683043	-0.549952	-1.46404	47.8193	70.0092	-1.55269	-1.38045
ADAMTSL1	9	18474153	18910950	436797	+	79.023	14.9334	13.1313	13.1705	0.185299	0.218457	1.08306	0.115114	1.08306	13.6957	12.6453	-1.03915	1.21894
ADAMTSL2	9	133532164	133575520	43356	+	63.3764	18.4463	8.62861	10.5627	1.81792e-15	5.52387e-14	3.69643	1.88613	3.69643	16.6273	4.4982	3.21959	4.24391
ADAMTSL4	1	150549408	150560937	11529	+	15.5625	5.99665	1.68094	2.59375	3.46121e-11	2.73508e-10	7.01266	2.80996	7.01266	4.54008	0.647412	5.02249	9.79144
ADAP1	7	897900	955408	57508	-	45.037	10.4482	7.14247	7.50617	5.24434e-08	1.85384e-07	1.84094	0.88044	1.84094	9.72805	5.28429	1.57326	2.15416
ADAR	1	154582058	154627998	45940	-	2840.51	517.955	471.581	473.418	2.38729e-08	9.14775e-08	1.18763	0.248082	1.18763	514.022	432.815	1.13832	1.23907
ADARB1	21	45074578	45226564	151986	+	156.416	35.2901	25.0014	26.0693	1.73839e-12	1.97854e-11	1.781	0.832689	1.781	33.3904	18.7481	1.63552	1.93942
ADAT1	16	75596868	75623282	26414	-	151.763	27.8937	25.1673	25.2938	8.49888e-05	0.000168277	1.20955	0.274475	1.20955	27.6927	22.895	1.11362	1.31375
ADAT2	6	143422832	143450696	27864	-	112.41	20.1437	18.7119	18.735	0.352889	0.394407	1.0452	0.0637795	1.0452	19.1491	18.321	-1.05356	1.15095
ADAT3	19	1905399	1913448	8049	+	26.8254	5.11446	4.44549	4.47089	0.248552	0.286407	0.897673	-0.155738	-1.11399	4.22981	4.71197	-1.34807	1.0863
ADCK1	14	77800109	77935015	134906	+	32.2727	7.08911	5.18125	5.37879	2.19651e-05	4.76418e-05	1.63286	0.707404	1.63286	6.67169	4.08589	1.34404	1.98375
ADCK2	7	140672945	140695111	22166	+	147.212	29.3268	24.3195	24.5354	1.94176e-05	4.2537e-05	1.2742	0.349591	1.2742	27.4936	21.5772	1.16134	1.39803
ADCK5	8	144374047	144393239	19192	+	12.957	2.75048	2.11458	2.1595	0.00604652	0.00904332	1.46564	0.551531	1.46564	2.56732	1.75167	1.12837	1.90373
ADCY1	7	45574140	45723116	148976	+	336.66	71.5516	54.5307	56.1101	2.6118e-13	3.94076e-12	1.61064	0.687634	1.61064	69.2345	42.9857	1.51053	1.71738
ADCY3	2	24819170	24920238	101068	-	297.911	51.0057	49.6378	49.6518	0.180414	0.213042	1.0419	0.059211	1.0419	50.6706	48.6331	-1.02078	1.10811
ADCY5	3	123282296	123449091	166795	-	111.139	25.5439	17.6377	18.5231	3.82411e-12	3.94618e-11	1.87086	0.903699	1.87086	24.142	12.9043	1.69925	2.0598
ADCY6	12	48766196	48789090	22894	-	294.442	52.3055	48.9731	49.0737	0.000335736	0.000606852	1.13444	0.181975	1.13444	52.1645	45.9828	1.06646	1.20675
ADCY7	16	50266551	50318135	51584	+	101.735	23.0877	15.9052	16.9558	3.41085e-13	4.9315e-12	2.05483	1.03902	2.05483	22.8106	11.101	1.86243	2.2671
ADCY9	16	3962654	4116443	153789	-	437.464	79.7349	72.7456	72.9106	0.000262279	0.000481083	1.13147	0.178192	1.13147	77.4076	68.4136	1.06665	1.20022
ADCYAP1	18	904871	912173	7302	+	12.749	3.60289	1.81546	2.12483	3.8188e-08	1.39026e-07	3.10352	1.63391	3.10352	3.21405	1.03561	2.32875	4.13606
ADCYAP1R1	7	31052308	31111480	59172	+	1095.98	229.32	177.97	182.663	7.2048e-16	2.56223e-14	1.57954	0.659507	1.57954	223.701	141.624	1.50814	1.65433
ADD1	4	2843844	2930076	86232	+	990.953	180.246	164.722	165.159	2.53463e-06	6.44409e-06	1.15257	0.20485	1.15257	176.865	153.453	1.09972	1.20796
ADD2	2	70656784	70768201	111417	-	877.17	163.532	145.663	146.195	1.33905e-06	3.5867e-06	1.17633	0.234295	1.17633	158.04	134.35	1.1174	1.23837
ADD3	10	109996373	110135566	139193	+	294.643	59.8883	48.2483	49.1071	8.25389e-11	5.93099e-10	1.45029	0.536337	1.45029	58.1315	40.0828	1.35637	1.5507
ADGRA2	8	37796883	37844897	48014	+	572.622	128.145	91.7134	95.4369	1.25519e-15	4.05763e-14	1.75769	0.81368	1.75769	121.659	69.2151	1.65767	1.86375
ADGRA3	4	22387376	22516067	128691	-	695.043	129.038	115.507	115.841	7.54986e-06	1.77286e-05	0.864625	-0.209854	-1.15657	107.43	124.251	-1.21812	-1.09813
ADGRB1	8	142449649	142545008	95359	+	164.049	35.7086	26.5799	27.3415	1.23445e-09	6.38181e-09	1.5841	0.663659	1.5841	33.5217	21.1614	1.44054	1.74195
ADGRB2	1	31727117	31764341	37224	-	224.931	42.6195	37.243	37.4885	6.07838e-07	1.74044e-06	0.796511	-0.328235	-1.25548	33.2422	41.7348	-1.34425	-1.17256
ADGRB3	6	68635282	69389507	754225	+	91.9224	18.2219	15.178	15.3204	1.71909e-05	3.8084e-05	1.30398	0.382919	1.30398	17.3417	13.2991	1.17905	1.44215
ADGRG1	16	57619738	57665568	45830	+	168.187	47.4129	21.8363	28.0312	3.42989e-20	1.36749e-17	4.34499	2.11935	4.34499	45.5737	10.4888	3.95725	4.77071
ADGRG6	6	142301919	142446267	144348	+	14.4807	4.60391	1.80525	2.41345	3.1618e-10	1.93039e-09	4.77984	2.25696	4.77984	3.99177	0.835126	3.52599	6.47955
ADGRL1	19	14147743	14206170	58427	-	1308.17	265.961	214.088	218.028	2.97936e-13	4.41933e-12	1.45872	0.544704	1.45872	258.705	177.35	1.38589	1.53539
ADGRL2	1	81306192	81993933	687741	+	1557.43	286.704	259.138	259.572	0.000162461	0.000307864	1.10932	0.149672	1.10932	273.025	246.12	1.0582	1.16291
ADGRL3	4	61201230	62078336	877106	+	221.578	41.3502	36.8414	36.9297	0.275207	0.314451	0.951834	-0.0712177	-1.0506	36.0184	37.8411	-1.14746	1.03958
ADH5	4	99070979	99088789	17810	-	807.991	139.504	134.62	134.665	0.701333	0.734318	0.989881	-0.0146736	-1.01022	133.98	135.35	-1.06383	1.04241
ADI1	2	3497366	3519532	22166	-	378.612	68.0699	63.0266	63.102	0.0806305	0.101188	0.942587	-0.0853023	-1.06091	61.237	64.9669	-1.13333	1.00693
ADIPOR1	1	202940825	202958573	17748	-	557.753	104.726	92.6479	92.9589	4.16402e-05	8.65252e-05	1.15854	0.212313	1.15854	99.7867	86.1311	1.0913	1.22993
ADIPOR2	12	1691070	1788674	97604	+	1026.31	182.416	170.892	171.051	0.00182746	0.00294944	1.08302	0.115063	1.08302	177.868	164.233	1.03368	1.13472
ADK	10	74151221	74709291	558070	+	200.051	37.9055	33.2636	33.3418	0.0325157	0.0433487	0.910766	-0.134847	-1.09798	31.7847	34.8988	-1.19264	-1.01083
ADM2	22	50481543	50486438	4895	+	122.843	26.3724	19.8871	20.4739	2.06416e-10	1.33063e-09	1.61611	0.69253	1.61611	25.2957	15.6521	1.4761	1.76941
ADM5	19	49688685	49690991	2306	+	13.3855	2.66953	2.21158	2.23091	0.411596	0.453852	1.10837	0.148445	1.10837	2.34558	2.11624	-1.18033	1.45003
ADNP	20	50888918	50931438	42520	-	1997.37	361.55	332.214	332.895	4.20332e-06	1.02489e-05	0.883267	-0.179079	-1.13216	312.261	353.529	-1.18126	-1.08511
ADNP2	18	80109262	80140346	31084	+	523.714	99.6395	86.9158	87.2857	2.51734e-06	6.40879e-06	0.839634	-0.252168	-1.191	79.6767	94.8946	-1.26165	-1.1243
ADO	10	62804720	62808480	3760	+	374.287	64.6147	62.3645	62.3812	0.210423	0.245677	1.03664	0.0519215	1.03664	63.5036	61.2588	-1.02219	1.09848
ADORA1	1	203127726	203167406	39680	+	27.1974	4.82429	4.52504	4.5329	0.687206	0.721076	0.965103	-0.0512458	-1.03616	4.4524	4.6134	-1.23809	1.15318
ADORA2B	17	15944917	15975897	30980	+	62.8121	13.4385	10.2862	10.4687	3.46005e-06	8.5797e-06	1.43848	0.524543	1.43848	12.3511	8.58624	1.27286	1.62564
ADPGK	15	72751294	72783759	32465	-	409.04	73.5562	68.0157	68.1734	0.00125406	0.00207778	0.892621	-0.16388	-1.1203	64.3056	72.0413	-1.19475	-1.05048
ADPRHL1	13	113421945	113453489	31544	-	27.975	6.55718	4.43004	4.66249	2.41328e-06	6.16295e-06	1.8314	0.872945	1.8314	6.03156	3.29342	1.50172	2.23345
ADPRM	17	10697594	10711559	13965	+	40.1537	8.09176	6.60005	6.69228	8.85399e-05	0.00017486	1.39196	0.477121	1.39196	7.78892	5.59564	1.20617	1.60638
ADPRS	1	36088892	36093933	5041	+	50.9376	10.0112	8.42849	8.4896	0.244642	0.282372	0.909148	-0.137414	-1.09993	8.0856	8.8936	-1.2904	1.06658
ADRA2A	10	111077029	111080905	3876	+	45.1988	8.53892	7.50205	7.53314	0.138353	0.166589	0.898323	-0.154694	-1.11319	7.12965	7.93662	-1.29079	1.04165
ADRA2C	4	3766385	3768527	2142	+	148.781	29.3989	24.6818	24.7968	0.0018972	0.00305264	1.17155	0.228422	1.17155	26.7558	22.8379	1.06844	1.28462
ADRM1	20	62302896	62308863	5967	+	549.298	105.654	90.837	91.5496	7.89453e-09	3.36688e-08	0.783323	-0.352321	-1.27661	80.4261	102.673	-1.35072	-1.20657
ADSL	22	40346500	40387490	40990	+	504.315	93.4781	83.7187	84.0525	7.80491e-06	1.82786e-05	0.847126	-0.239352	-1.18046	77.096	91.009	-1.25289	-1.11222
ADSS1	14	104724229	104747326	23097	+	20.4795	6.08193	2.61135	3.41325	4.24434e-12	4.30886e-11	4.57985	2.1953	4.57985	5.60308	1.22342	3.6196	5.79486
ADSS2	1	244408492	244452061	43569	-	458.474	88.02	75.8536	76.4123	2.16202e-08	8.36636e-08	0.788974	-0.34195	-1.26747	67.3987	85.4258	-1.34323	-1.19598
AEBP1	7	44104345	44114561	10216	+	617.953	116.695	102.351	102.992	5.752e-08	2.01757e-07	1.24061	0.311049	1.24061	114.052	91.9323	1.17296	1.31216
AEBP2	12	19439492	19522228	82736	+	482.442	88.4988	80.1964	80.4069	0.0213577	0.0292834	0.917431	-0.124328	-1.09	76.9444	83.8694	-1.17292	-1.01295
AEN	15	88621340	88632282	10942	+	665.203	150.348	104.735	110.867	1.25091e-18	1.55266e-16	0.50644	-0.981538	-1.97457	74.5433	147.191	-2.07811	-1.87619
AFAP1	4	7758713	7939927	181214	-	2630.26	487.296	436.497	438.377	1.40641e-08	5.68485e-08	1.19807	0.260714	1.19807	477.88	398.875	1.14747	1.2509
AFAP1-AS1	4	7754090	7778928	24838	+	12.0181	2.85239	1.93296	2.00301	0.00384651	0.00592537	1.58396	0.663535	1.58396	2.45568	1.55034	1.18346	2.11999
AFDN	6	167826564	167972024	145460	+	1429.99	250.552	238.126	238.331	0.00136407	0.00224675	1.08059	0.111815	1.08059	247.562	229.1	1.0341	1.12916
AFDN-DT	6	167823890	167826797	2907	-	15.2148	3.4865	2.40218	2.5358	5.07357e-05	0.000103831	1.85641	0.892516	1.85641	3.29608	1.77551	1.43241	2.40592
AFF1	4	86935002	87141055	206053	+	380.766	70.4505	63.2757	63.461	0.000114396	0.0002216	1.15078	0.202611	1.15078	67.9099	59.0121	1.08127	1.22476
AFF2	X	148500617	149000664	500047	+	170.099	29.7069	28.3351	28.3498	0.357313	0.399047	0.965488	-0.0506691	-1.03575	27.852	28.8476	-1.11976	1.04381
AFF3	2	99545419	100142591	597172	-	688.759	143.22	111.815	114.793	1.93066e-14	4.08388e-13	1.57961	0.659565	1.57961	140.586	89.0005	1.49625	1.6676
AFF4	5	132875396	132963635	88239	-	1214.02	234.578	200.287	202.336	7.44879e-12	7.06079e-11	1.32874	0.410059	1.32874	230.899	173.773	1.27001	1.39019
AFG1L	6	108295054	108526002	230948	+	36.0761	8.67737	5.64375	6.01269	5.60676e-09	2.49892e-08	2.03523	1.02519	2.03523	8.06344	3.96193	1.73336	2.38967
AFG3L1P	16	89972580	90000788	28208	+	40.223	7.23287	6.69723	6.70383	0.71105	0.7426	0.973458	-0.0388089	-1.02727	6.61367	6.79399	-1.18833	1.12609
AFG3L2	18	12328944	12377228	48284	-	427.751	77.2708	71.1218	71.2919	0.000507583	0.00089485	0.886216	-0.174269	-1.12839	66.9913	75.5925	-1.20056	-1.06056
AFMID	17	78187317	78207702	20385	+	287.279	57.5007	46.9507	47.8798	6.85893e-12	6.60153e-11	1.48647	0.571888	1.48647	57.2472	38.5123	1.39595	1.58285
AFTPH	2	64524305	64593005	68700	+	370.793	72.0139	61.1915	61.7988	7.22777e-09	3.11585e-08	1.31576	0.395895	1.31576	70.2252	53.3724	1.23518	1.4016
AGA	4	177430775	177442504	11729	-	40.1411	9.29718	6.39413	6.69018	3.79472e-07	1.12728e-06	1.77741	0.829775	1.77741	8.56279	4.81757	1.50419	2.10026
AGAP1	2	235494043	236131794	637751	+	1055.73	198.514	175.183	175.955	3.8812e-08	1.41177e-07	1.20264	0.266203	1.20264	192.142	159.767	1.1478	1.2601
AGAP2	12	57723761	57742162	18401	-	188.046	36.6255	31.0086	31.3409	7.82413e-07	2.18607e-06	1.31606	0.396222	1.31606	35.6178	27.064	1.20958	1.43191
AGAP2-AS1	12	57726240	57728357	2117	+	71.6774	13.4071	11.8767	11.9462	0.00538459	0.0081142	1.19316	0.254789	1.19316	12.9984	10.8941	1.05736	1.3464
AGAP3	7	151085867	151144435	58568	+	559.508	99.7753	93.0892	93.2513	0.000584877	0.00102086	0.898842	-0.15386	-1.11254	88.2834	98.2191	-1.17583	-1.05266
AGAP4	10	45825592	45853878	28286	-	34.7383	7.0537	5.74272	5.78972	0.729183	0.759249	0.978135	-0.0318943	-1.02235	5.72573	5.85372	-1.23373	1.18037
AGAP5	10	73674275	73701329	27054	-	24.0177	5.03324	3.92554	4.00295	0.00112807	0.00188088	1.42625	0.51223	1.42625	4.7062	3.29969	1.16842	1.74098
AGAP6	10	49988318	50010517	22199	+	16.5525	3.72145	2.68484	2.75875	0.00805226	0.0118225	1.42399	0.509939	1.42399	3.24129	2.2762	1.09766	1.84733
AGAP9	10	47501854	47523639	21785	-	8.58971	2.65553	1.29824	1.43162	0.515267	0.557927	1.30103	0.37965	1.30103	1.61891	1.24433	-1.27	2.1497
AGBL5	2	27051423	27070623	19200	+	449.321	92.4597	72.9583	74.8868	3.85667e-14	7.41846e-13	1.58015	0.660065	1.58015	91.7253	58.0483	1.49397	1.67131
AGER	6	32180968	32184323	3355	-	13.4683	2.99042	2.15361	2.24472	0.000120193	0.000232112	1.76885	0.82281	1.76885	2.86802	1.62141	1.37156	2.28121
AGFG1	2	227472156	227561218	89062	+	462.882	79.0448	77.1392	77.147	0.938779	0.946911	0.998127	-0.00270406	-1.00188	77.0747	77.2193	-1.05811	1.05415
AGFG2	7	100539203	100568221	29018	+	47.5066	8.47265	7.90399	7.91777	0.982792	0.985188	1.00262	0.00377113	1.00262	7.92812	7.90742	-1.14737	1.15339
AGGF1	5	77030404	77065234	34830	+	449.236	87.6272	74.1828	74.8727	4.49115e-09	2.04464e-08	1.30516	0.384222	1.30516	84.7843	64.9611	1.22977	1.38516
AGK	7	141551410	141655244	103834	+	236.438	45.2256	39.1911	39.4063	3.45114e-06	8.56083e-06	1.22675	0.294845	1.22675	43.4191	35.3935	1.14514	1.31419
AGL	1	99850361	99924024	73663	+	492.238	98.3167	80.563	82.0396	7.75308e-12	7.30188e-11	1.45707	0.543071	1.45707	97.3008	66.7784	1.37198	1.54744
AGO1	1	35869808	35930532	60724	+	371.976	73.9511	61.2772	61.996	5.7389e-10	3.22954e-09	1.35329	0.436471	1.35329	71.3032	52.6888	1.27407	1.43744
AGO2	8	140520156	140635634	115478	-	688.364	117.594	114.682	114.727	0.0827081	0.103548	0.956915	-0.0635374	-1.04502	112.201	117.253	-1.09924	1.00656
AGO3	1	35931105	36072500	141395	+	95.8717	19.4213	15.7052	15.9786	5.98395e-07	1.71602e-06	1.42615	0.512122	1.42615	18.7852	13.172	1.28136	1.58729
AGO4	1	35807636	35857890	50254	+	86.3313	15.9244	14.3524	14.3885	0.0136083	0.0192624	1.14076	0.189991	1.14076	15.3346	13.4425	1.0307	1.26256
AGPAT1	6	32168212	32178109	9897	-	768.127	147.9	126.862	128.021	2.66462e-10	1.65996e-09	1.30521	0.384286	1.30521	144.971	111.071	1.24023	1.3736
AGPAT2	9	136673143	136687458	14315	-	82.6948	16.2875	13.6538	13.7825	1.95214e-05	4.27503e-05	1.30961	0.389138	1.30961	15.6301	11.9349	1.18104	1.45218
AGPAT3	21	43865223	43987591	122368	+	201.145	35.6317	33.5074	33.5241	0.266287	0.30516	1.04126	0.0583247	1.04126	34.2017	32.8466	-1.03298	1.11997
AGPAT4	6	161129970	161274062	144092	-	295.911	61.0489	48.2019	49.3185	1.26338e-12	1.49347e-11	1.53548	0.618686	1.53548	59.7342	38.9027	1.44263	1.6343
AGPAT5	8	6708642	6761501	52859	+	902.948	172.144	149.711	150.491	3.7229e-08	1.35798e-07	0.819985	-0.28633	-1.21953	135.606	165.376	-1.28213	-1.15999
AGPS	2	177392773	177543835	151062	+	741.128	136.013	123.224	123.521	2.77272e-05	5.90684e-05	0.877291	-0.188873	-1.13987	115.447	131.595	-1.20022	-1.08256
AGRN	1	1020120	1056115	35995	+	161.866	40.5976	23.68	26.9777	1.67596e-17	1.1667e-15	2.82873	1.50016	2.82873	39.8632	14.0922	2.58974	3.08977
AGTPBP1	9	85546539	85742030	195491	-	590.254	107.908	98.1707	98.3757	0.000579833	0.00101313	0.894599	-0.160687	-1.11782	92.9028	103.849	-1.18422	-1.05514
AGTRAP	1	11736085	11750772	14687	+	40.4045	7.6989	6.70245	6.73408	0.0175867	0.0244441	1.19697	0.259384	1.19697	7.33782	6.13034	1.03597	1.38298
AHCTF1	1	246839098	246931949	92851	-	896.646	158.87	149.273	149.441	0.00137777	0.00226705	0.917564	-0.12412	-1.08984	143.017	155.865	-1.14438	-1.03791
AHCTF1P1	2	161499067	161507903	8836	-	249.818	44.8292	41.6076	41.6364	0.731184	0.76067	0.986958	-0.0189396	-1.01321	41.3631	41.9097	-1.08887	1.06065
AHCY	20	34280265	34311803	31538	-	2358.19	418	392.569	393.032	0.000109362	0.000212525	0.91103	-0.13443	-1.09766	374.734	411.33	-1.14378	-1.05339
AHCYL1	1	109984765	110023743	38978	+	1063.12	190.306	176.926	177.187	7.36049e-05	0.000147243	1.11195	0.153095	1.11195	186.579	167.794	1.06274	1.16345
AHCYL2	7	129225030	129430212	205182	+	62.1865	13.8295	10.0184	10.3644	2.54338e-08	9.67986e-08	1.66918	0.739141	1.66918	12.9628	7.76599	1.47156	1.89335
AHDC1	1	27534245	27604145	69900	-	207.172	42.7295	33.819	34.5287	1.65967e-09	8.34084e-09	1.48354	0.569046	1.48354	41.2514	27.806	1.36415	1.61338
AHI1	6	135283533	135497766	214233	-	172.414	34.3605	28.433	28.7357	4.29231e-06	1.04504e-05	1.30286	0.381679	1.30286	32.5149	24.9566	1.18899	1.42763
AHNAK	11	62433544	62546807	113263	-	962.184	256.743	141.828	160.364	7.90259e-20	2.21222e-17	2.73299	1.45048	2.73299	234.811	85.9173	2.55769	2.9203
AHNAK2	14	104937253	104978375	41122	-	50.118	15.2094	5.76203	8.353	1.00995e-16	5.3365e-15	6.18714	2.62927	6.18714	14.3816	2.32443	5.22746	7.32299
AHR	7	17298652	17346148	47496	+	9.1563	2.12791	1.47704	1.52605	0.0132206	0.0187479	1.52399	0.607854	1.52399	1.84286	1.20924	1.09403	2.12292
AHRR	5	321714	438283	116569	+	12.7533	3.98746	1.42078	2.12554	3.10969e-08	1.15773e-07	5.46416	2.45	5.46416	3.59345	0.657639	3.44106	8.67672
AHSA1	14	77457867	77469473	11606	+	979.775	191.643	161.101	163.296	4.18537e-13	5.87067e-12	0.719351	-0.475233	-1.39014	136.641	189.951	-1.45466	-1.32848
AHSA2P	2	61177418	61188926	11508	+	184.757	38.4388	30.5379	30.7928	0.000169284	0.000319688	1.23864	0.308752	1.23864	34.0752	27.5103	1.12515	1.36357
AIDA	1	222668013	222712492	44479	-	875.067	150.131	145.783	145.845	0.664776	0.700501	1.01091	0.015649	1.01091	146.636	145.054	-1.04227	1.06513
AIF1L	9	131096476	131123153	26677	+	80.4982	15.8826	13.2856	13.4164	7.06773e-05	0.00014171	1.30059	0.379161	1.30059	15.1693	11.6634	1.164	1.4532
AIFM1	X	130129363	130165888	36525	-	252.897	44.6329	42.1255	42.1495	0.706532	0.738996	0.986754	-0.0192379	-1.01342	41.8685	42.4306	-1.08742	1.0588
AIG1	6	143059363	143343884	284521	+	164.957	34.0206	26.8952	27.4929	1.20033e-10	8.23393e-10	1.52145	0.605449	1.52145	33.1786	21.8072	1.40859	1.64336
AIMP1	4	106315610	106349457	33847	+	401.295	74.1961	66.5484	66.8825	2.05364e-06	5.3157e-06	1.20915	0.273992	1.20915	73.2146	60.5505	1.13635	1.28661
AIMP2	7	6009245	6023835	14590	+	248.05	44.1405	41.3179	41.3416	0.752336	0.780453	1.01207	0.0173069	1.01207	41.5896	41.0936	-1.06073	1.08648
AIP	11	67483026	67491109	8083	+	315.187	56.2392	52.4504	52.5311	0.0045095	0.00687185	1.1022	0.140385	1.1022	55.085	49.9773	1.0338	1.17512
AJM1	9	136842478	136847346	4868	+	29.3296	7.6989	4.41331	4.88827	5.03071e-09	2.26675e-08	2.44037	1.2871	2.44037	6.93482	2.84171	2.00101	2.97619
AJUBA	14	22971177	22982552	11375	-	41.8159	9.10346	6.71847	6.96932	5.01614e-07	1.4585e-06	1.68446	0.752286	1.68446	8.74629	5.19234	1.44084	1.96928
AK1	9	127866480	127879622	13142	-	191.156	38.8931	31.2242	31.8593	1.23961e-10	8.47718e-10	1.49278	0.578004	1.49278	38.1574	25.5612	1.38665	1.60704
AK2	1	33007940	33036912	28972	-	572.56	104.492	95.1454	95.4267	2.96041e-06	7.42486e-06	0.858426	-0.220234	-1.16492	88.1571	102.696	-1.22585	-1.10702
AK3	9	4709556	4742044	32488	-	286.225	54.2332	47.4563	47.7042	1.15896e-05	2.63222e-05	1.20897	0.273784	1.20897	52.2172	43.1913	1.12711	1.29678
AK4	1	65147549	65232146	84597	+	455.861	77.7914	75.966	75.9769	0.271701	0.310741	0.971134	-0.042258	-1.02972	74.8643	77.0895	-1.08676	1.02493
AK5	1	77282019	77559967	277948	+	80.0943	16.7132	13.0748	13.349	1.84916e-07	5.83159e-07	1.48824	0.573605	1.48824	15.9684	10.7297	1.33186	1.66298
AK6	5	69350984	69369825	18841	-	98.1967	20.9749	16.1574	16.3661	2.94711e-05	6.25607e-05	0.749781	-0.415459	-1.33372	14.0258	18.7065	-1.49259	-1.19176
AK7	14	96392128	96489428	97300	+	10.0278	2.7856	1.39923	1.67129	1.30537e-07	4.24227e-07	3.33062	1.73579	3.33062	2.57073	0.771849	2.3929	4.6358
AK9	6	109492856	109691213	198357	-	50.3042	11.9545	7.87458	8.38403	1.76587e-10	1.15532e-09	2.03895	1.02783	2.03895	11.2504	5.51771	1.78432	2.32993
AKAP1	17	57085246	57121345	36099	+	858.685	152.09	143.021	143.114	0.121027	0.147221	0.959675	-0.0593827	-1.04202	140.169	146.059	-1.09862	1.0118
AKAP10	17	19904303	19977857	73554	-	114.083	22.313	18.8062	19.0138	1.14514e-06	3.10845e-06	1.33821	0.420303	1.33821	21.764	16.2635	1.22145	1.46613
AKAP11	13	42272152	42323262	51110	+	964.943	177.535	160.542	160.824	0.000272838	0.000499615	1.11189	0.153011	1.11189	169.344	152.303	1.05703	1.16959
AKAP12	6	151239967	151358562	118595	+	4303.51	869.916	709.641	717.252	1.44986e-11	1.28112e-10	0.75163	-0.411906	-1.33044	615.55	818.954	-1.39424	-1.26956
AKAP13	15	85380603	85749359	368756	+	646.615	132.113	105.712	107.769	5.39379e-13	7.2154e-12	1.47733	0.562995	1.47733	128.534	87.0042	1.39902	1.56003
AKAP17A	X	1591604	1602519	10915	+	314.879	57.4292	52.3779	52.4799	0.0526979	0.0681288	1.0775	0.107693	1.0775	54.4377	50.522	1.00036	1.16059
AKAP5	14	64465499	64474504	9005	+	69.2555	13.6568	11.3817	11.5426	5.3606e-06	1.2868e-05	1.38715	0.472125	1.38715	13.4146	9.6706	1.23713	1.55536
AKAP6	14	32329298	32837684	508386	+	81.0308	20.6861	11.9729	13.5051	1.75195e-14	3.76641e-13	2.70442	1.43532	2.70442	19.7189	7.29137	2.40464	3.04157
AKAP7	6	131135467	131283533	148066	+	77.3271	16.681	12.6056	12.8879	2.99032e-07	9.03207e-07	1.50124	0.586152	1.50124	15.4705	10.3052	1.33641	1.68639
AKAP8	19	15353386	15379788	26402	-	206.07	36.7075	34.3116	34.3449	0.440696	0.483387	0.969844	-0.0441759	-1.03109	33.8192	34.8707	-1.11493	1.0487
AKAP8L	19	15380050	15418989	38939	-	341.563	62.6394	56.7136	56.9271	3.54491e-05	7.44222e-05	1.17429	0.231789	1.17429	61.4904	52.3639	1.10049	1.25304
AKAP9	7	91940862	92110674	169812	+	502.795	110.712	81.3881	83.7992	5.55141e-10	3.14042e-09	1.57506	0.65541	1.57506	102.513	65.0851	1.43753	1.72576
AKIP1	11	8911189	8920080	8891	+	84.5252	16.2847	14.0409	14.0875	0.0394967	0.051997	1.12658	0.171945	1.12658	14.926	13.249	1.00814	1.25893
AKIRIN1	1	38991244	39006066	14822	+	386.394	66.0102	64.3902	64.3989	0.903429	0.915819	0.996673	-0.0048073	-1.00334	64.2916	64.5062	-1.06304	1.05597
AKIRIN2	6	87674860	87702234	27374	-	660.565	119.952	109.67	110.094	1.96829e-07	6.17619e-07	0.839232	-0.252859	-1.19157	100.471	119.718	-1.25143	-1.13457
AKNA	9	114334156	114394406	60250	-	33.9038	7.6989	5.38929	5.65063	6.3279e-08	2.20604e-07	1.84989	0.887438	1.84989	7.33575	3.96551	1.57562	2.17189
AKNAD1	1	108815903	108858245	42342	-	239.499	55.3615	37.2412	39.9164	3.34535e-16	1.37546e-14	2.1179	1.08264	2.1179	54.2282	25.6046	1.96813	2.27908
AKR1A1	1	45550783	45570052	19269	+	160.663	28.54	26.752	26.7772	0.391055	0.433346	0.964781	-0.0517263	-1.0365	26.2973	27.2572	-1.12695	1.04897
AKR1B1	7	134442350	134459240	16890	-	779.883	138.7	129.835	129.981	0.082904	0.103774	0.950377	-0.0734287	-1.05221	126.673	133.288	-1.11583	1.00783
AKR1C1	10	4963415	4983283	19868	+	10.7617	2.81707	1.59807	1.79362	1.00021e-05	2.30146e-05	2.44528	1.29	2.44528	2.54603	1.0412	1.74458	3.42739
AKR1C2	10	4987776	5018034	30258	-	24.2678	6.77429	3.53812	4.04464	5.01287e-10	2.86633e-09	2.83999	1.50588	2.83999	5.98269	2.10659	2.31005	3.49149
AKR1E2	10	4826177	4848060	21883	+	26.8583	5.18812	4.4598	4.47639	0.449716	0.492256	1.07243	0.100889	1.07243	4.63284	4.31993	-1.12262	1.29115
AKR7A2	1	19302708	19312147	9439	-	105.483	20.2471	17.5247	17.5804	0.0324994	0.0433359	1.1224	0.166582	1.1224	18.5943	16.5666	1.01285	1.24379
AKT1	14	104769350	104795749	26399	-	1345.8	229.543	224.271	224.301	0.721522	0.752301	0.99209	-0.0114564	-1.00797	223.41	225.191	-1.05395	1.03734
AKT1S1	19	49869033	49878357	9324	-	359.573	63.589	59.8643	59.9289	0.00527623	0.0079582	1.09163	0.12648	1.09163	62.5541	57.3036	1.02931	1.15772
AKT2	19	40230317	40285346	55029	-	454.781	85.351	75.4575	75.7968	7.843e-07	2.19052e-06	1.20328	0.266976	1.20328	82.7901	68.8035	1.1372	1.2732
AKT3	1	243488233	243851080	362847	-	1477.21	291.887	242.812	246.202	7.18508e-13	9.23184e-12	1.39159	0.476733	1.39159	286.514	205.89	1.32805	1.45817
AKTIP	16	53491040	53503305	12265	-	58.9199	11.5621	9.70957	9.81999	0.000423125	0.000753426	1.30323	0.382091	1.30323	11.1128	8.52715	1.1399	1.48996
ALAD	9	113386312	113401339	15027	-	162.36	29.7508	27.0088	27.0599	0.0171896	0.0239299	1.10666	0.146217	1.10666	28.43	25.6898	1.01988	1.20083
ALAS1	3	52198083	52214328	16245	+	259.491	46.0437	43.1909	43.2484	0.00364771	0.00563693	1.10612	0.145509	1.10612	45.4276	41.0693	1.03721	1.17961
ALCAM	3	105366713	105576901	210188	+	243.491	53.8255	39.0108	40.5818	2.12688e-13	3.27673e-12	1.75091	0.808106	1.75091	51.6593	29.5043	1.62526	1.88628
ALDH16A1	19	49453225	49471051	17826	+	142.322	27.0228	23.5985	23.7203	7.47196e-05	0.000149201	0.822195	-0.282447	-1.21626	21.4057	26.0348	-1.322	-1.11897
ALDH18A1	10	95605943	95656712	50769	-	1123.09	208.565	186.274	187.181	6.44367e-09	2.81846e-08	0.821935	-0.282904	-1.21664	168.887	205.475	-1.27234	-1.16338
ALDH1A3	15	100879831	100916626	36795	+	139.863	36.5957	19.1859	23.3105	7.50445e-18	6.171e-16	3.60039	1.84815	3.60039	36.4868	10.1341	3.24159	3.9989
ALDH1B1	9	38392702	38398661	5959	+	553.606	96.7378	92.2087	92.2677	0.0124207	0.0176861	0.934371	-0.097933	-1.07024	89.1372	95.3981	-1.12703	-1.01631
ALDH1L2	12	105019790	105084459	64669	-	496.649	84.5663	82.7566	82.7749	0.238268	0.275619	1.03166	0.0449743	1.03166	84.065	81.4848	-1.02271	1.0885
ALDH2	12	111766933	111817532	50599	+	525.109	98.4712	86.9218	87.5182	7.13145e-09	3.07735e-08	1.26118	0.334777	1.26118	97.6271	77.4092	1.1957	1.33025
ALDH3A2	17	19648150	19677597	29447	+	372.918	69.1468	61.9391	62.1531	8.41424e-05	0.000166701	1.16223	0.216893	1.16223	66.8163	57.4898	1.08941	1.23991
ALDH4A1	1	18871430	18902800	31370	-	127.49	27.6696	20.4544	21.2484	2.16332e-11	1.82688e-10	1.73175	0.792232	1.73175	26.9402	15.5566	1.57907	1.8992
ALDH5A1	6	24494969	24537208	42239	+	260.887	58.3386	42.0095	43.4812	4.36853e-13	6.04939e-12	1.68639	0.75394	1.68639	54.591	32.3715	1.56934	1.81218
ALDH6A1	14	74056847	74084454	27607	-	194.636	39.1498	31.9311	32.4393	2.88409e-08	1.08479e-07	1.40497	0.49054	1.40497	37.9018	26.9769	1.29024	1.52991
ALDH7A1	5	126541841	126595220	53379	-	588.97	101.53	98.1403	98.1616	0.897026	0.91017	1.00349	0.00503155	1.00349	98.3328	97.9904	-1.05096	1.05832
ALDH9A1	1	165662212	165698664	36452	-	386.125	68.4882	64.3198	64.3541	0.454117	0.496701	1.0239	0.0340794	1.0239	65.1142	63.5941	-1.03922	1.0895
ALDOA	16	30064279	30070421	6142	+	3029.37	620.884	493.632	504.894	4.59697e-16	1.80007e-14	0.654017	-0.612599	-1.52901	399.282	610.507	-1.59476	-1.46597
ALDOC	17	28573120	28576896	3776	-	96.173	24.2112	13.8735	16.0288	1.21378e-15	3.93821e-14	2.98471	1.57759	2.98471	24.0125	8.04517	2.66351	3.34464
ALG1	16	5071843	5087380	15537	+	134.291	23.6914	22.3514	22.3819	0.0228369	0.0311653	1.1029	0.141305	1.1029	23.4771	21.2867	1.01482	1.19863
ALG10	12	34022496	34028302	5806	+	101.205	18.5102	16.8363	16.8674	0.378281	0.420536	1.04816	0.0678577	1.04816	17.2641	16.4708	-1.05925	1.16373
ALG10B	12	38316774	38329722	12948	+	300.182	62.3826	49.1516	50.0304	6.26945e-11	4.6524e-10	1.4521	0.538141	1.4521	59.2547	40.8062	1.35919	1.55136
ALG11	13	52012398	52033601	21203	+	648.161	126.259	107.21	108.027	5.09212e-09	2.29128e-08	1.27247	0.347634	1.27247	120.979	95.0743	1.20533	1.34335
ALG12	22	49900229	49918439	18210	-	190.004	39.0904	31.0905	31.6673	3.08578e-10	1.89187e-09	1.466	0.551882	1.466	37.6514	25.6832	1.36168	1.57831
ALG13	X	111681170	111760648	79478	+	180.53	31.5326	30.0721	30.0883	0.42908	0.47155	1.03052	0.0433683	1.03052	30.5405	29.6361	-1.04808	1.11303
ALG14	1	94974405	95072952	98547	-	66.4347	12.215	11.0377	11.0724	0.210302	0.245601	0.92426	-0.113629	-1.08195	10.6366	11.5083	-1.22831	1.04929
ALG2	9	99216425	99221943	5518	-	180.963	34.3159	29.9559	30.1605	2.39166e-05	5.15515e-05	1.238	0.308006	1.238	33.3679	26.9531	1.13836	1.34635
ALG3	3	184242301	184249526	7225	-	301.033	51.8699	50.1471	50.1721	0.30465	0.345125	0.968079	-0.046804	-1.03297	49.3583	50.9859	-1.10236	1.03311
ALG5	13	36949738	36999368	49630	-	128.218	24.1114	21.2862	21.3696	0.000521007	0.000916674	0.844318	-0.244142	-1.18439	19.5658	23.1734	-1.29126	-1.08636
ALG6	1	63367627	63438553	70926	+	152.933	32.3428	25.1508	25.4888	5.72858e-07	1.64853e-06	1.36101	0.444677	1.36101	29.3862	21.5915	1.24178	1.49168
ALG8	11	78100942	78139654	38712	-	310.521	57.794	51.6033	51.7536	0.00029299	0.000533916	0.871256	-0.198831	-1.14777	48.1929	55.3142	-1.2267	-1.07392
ALG9	11	111782195	111871582	89387	-	280.179	51.6376	46.6213	46.6966	0.088617	0.110348	1.0665	0.0928785	1.0665	48.1992	45.1939	-1.01003	1.14882
ALK	2	29192774	29921587	728813	-	75.7562	17.3295	11.8862	12.626	1.48934e-11	1.31335e-10	2.0049	1.00353	2.0049	16.8484	8.40362	1.78722	2.24909
ALKBH1	14	77672404	77708024	35620	-	119.922	22.4001	19.8878	19.9871	0.000298386	0.000542996	1.20601	0.270244	1.20601	21.8536	18.1205	1.10102	1.32101
ALKBH2	12	109088188	109093489	5301	-	308.296	55.7955	51.3118	51.3827	0.00379081	0.0058423	0.906906	-0.140975	-1.10265	48.8742	53.8912	-1.17367	-1.03593
ALKBH3	11	43880831	43920275	39444	+	70.1151	13.4246	11.6301	11.6858	0.0306316	0.0410115	1.14782	0.198902	1.14782	12.4901	10.8816	1.01328	1.30024
ALKBH4	7	102456243	102464864	8621	-	101.504	18.584	16.8949	16.9173	0.173407	0.205502	1.06943	0.0968457	1.06943	17.4849	16.3497	-1.0315	1.17971
ALKBH5	17	18183828	18209954	26126	+	569.842	99.4787	94.8997	94.9737	0.0382594	0.0504893	1.06027	0.0844264	1.06027	97.7518	92.1956	1.00298	1.12082
ALKBH6	19	36009120	36014240	5120	-	55.2424	10.8805	9.08581	9.20706	0.000189495	0.000354801	1.33968	0.421885	1.33968	10.5438	7.87037	1.16794	1.53667
ALKBH7	19	6372794	6375251	2457	+	122.021	25.362	20.0422	20.3368	2.58443e-06	6.55929e-06	1.37205	0.456337	1.37205	23.5266	17.147	1.23726	1.52154
ALKBH8	11	107502727	107565736	63009	-	161.841	28.5798	26.9385	26.9735	0.254837	0.293137	0.954023	-0.0679047	-1.04819	26.3389	27.6082	-1.14195	1.03935
ALMS1	2	73385758	73609920	224162	+	649.203	114.242	108.064	108.201	0.010085	0.0145764	1.07905	0.109755	1.07905	112.314	104.087	1.01951	1.14205
ALPK1	4	112297343	112442622	145279	+	48.1816	11.0791	7.57656	8.03027	4.11933e-09	1.89769e-08	1.95317	0.965815	1.95317	10.6221	5.43842	1.68124	2.26908
ALPK2	18	58481250	58629092	147842	-	37.0029	11.0647	4.11036	6.16715	1.67862e-16	8.08994e-15	6.84861	2.77581	6.84861	10.7628	1.57153	5.71002	8.21423
ALPL	1	21508984	21578411	69427	+	87.9284	21.5877	13.4515	14.6547	1.57981e-13	2.51946e-12	2.30364	1.20392	2.30364	20.4376	8.87187	2.06499	2.56988
ALS2	2	201700267	201780934	80667	-	343.638	70.334	56.2323	57.2731	2.98031e-11	2.40417e-10	1.46053	0.546493	1.46053	67.9927	46.5534	1.36899	1.55819
ALX1	12	85280220	85301784	21564	+	63.6561	12.8223	10.4232	10.6093	1.33252e-06	3.56994e-06	1.44995	0.536003	1.44995	12.5578	8.66087	1.28879	1.63126
ALX3	1	110059870	110070673	10803	-	28.2653	5.44032	4.67769	4.71089	0.0110189	0.0158323	1.25633	0.329211	1.25633	5.24606	4.17571	1.05914	1.49023
ALYREF	17	81887835	81891588	3753	-	1761.06	402.93	280.911	293.51	5.21099e-17	3.13064e-15	0.55333	-0.853789	-1.80724	209.109	377.911	-1.90532	-1.71421
AMACR	5	33986165	34008051	21886	-	63.8698	14.2754	10.3995	10.645	6.16754e-06	1.46553e-05	1.48366	0.569163	1.48366	12.7179	8.57199	1.29117	1.70485
AMBRA1	11	46396412	46594024	197612	-	355.862	62.6523	59.265	59.3103	0.119235	0.145203	1.05049	0.0710573	1.05049	60.7706	57.85	-1.01419	1.11918
AMD1	6	110814621	110895713	81092	+	864.69	192.159	138.106	144.115	1.97114e-16	9.23975e-15	0.557857	-0.842034	-1.79258	103.213	185.017	-1.89483	-1.69584
AMDHD2	16	2520371	2531418	11047	+	52.1881	9.80296	8.6492	8.69802	0.00335036	0.0052031	0.817117	-0.291386	-1.22382	7.82261	9.57343	-1.39071	-1.07695
AMER1	X	64185117	64205709	20592	-	177.874	33.287	29.5581	29.6456	0.00538749	0.00811671	0.882211	-0.180805	-1.13352	27.7904	31.5008	-1.23173	-1.04314
AMER2	13	25161679	25172284	10605	-	67.5067	12.8998	11.2224	11.2511	0.155517	0.185777	1.09197	0.126927	1.09197	11.7457	10.7565	-1.03351	1.23235
AMER3	2	130755540	130768135	12595	+	491.95	86.683	81.8604	81.9917	0.00186983	0.00301192	1.10302	0.14146	1.10302	86.0083	77.9752	1.04083	1.16893
AMFR	16	56361452	56425546	64094	-	218.684	46.8005	35.2376	36.4474	3.28968e-13	4.78258e-12	1.68353	0.751488	1.68353	45.731	27.1638	1.56838	1.80713
AMH	19	2249323	2252074	2751	+	138.238	24.5279	23.0233	23.0396	0.439063	0.481717	1.03342	0.0474294	1.03342	23.4183	22.6609	-1.05457	1.12624
AMIGO1	1	109504178	109509728	5550	-	70.9617	14.0232	11.6984	11.827	3.27524e-05	6.91469e-05	1.33022	0.411662	1.33022	13.503	10.1509	1.18716	1.49052
AMIGO2	12	47075707	47079960	4253	-	34.2551	6.89542	5.68298	5.70918	0.401661	0.443828	1.08127	0.112724	1.08127	5.93211	5.48625	-1.09724	1.28283
AMIGO3	3	49716829	49719685	2856	-	26.6979	5.87265	4.33805	4.44965	6.24043e-05	0.000126148	1.54545	0.628024	1.54545	5.40313	3.49616	1.28722	1.85548
AMMECR1	X	110194186	110440234	246048	-	157.234	27.9299	26.1443	26.2057	0.00347145	0.00538035	1.13426	0.181751	1.13426	27.8542	24.5571	1.04675	1.22908
AMMECR1L	2	127861631	127885957	24326	-	368.094	65.8154	61.2798	61.3489	0.0141806	0.0199951	0.924061	-0.11394	-1.08218	58.9276	63.7703	-1.15068	-1.01776
AMN1	12	31671137	31729175	58038	-	139.659	29.1962	22.8966	23.2766	3.60211e-08	1.3183e-07	1.4248	0.510757	1.4248	27.3544	19.1988	1.3036	1.55726
AMOT	X	112774503	112840832	66329	-	184.211	38.8034	29.7385	30.7019	2.13621e-12	2.36186e-11	1.65812	0.729549	1.65812	38.3034	23.1005	1.53745	1.78826
AMOTL1	11	94768356	94876749	108393	+	1085.64	193.369	180.695	180.941	0.000160276	0.000304073	0.904716	-0.144463	-1.10532	171.889	189.992	-1.15707	-1.05588
AMOTL2	3	134355345	134375418	20073	-	159.127	34.0062	25.7829	26.5211	3.21385e-11	2.56738e-10	1.60632	0.683757	1.60632	32.6908	20.3514	1.48111	1.74211
AMPD2	1	109619813	109632056	12243	+	436.753	87.0861	71.558	72.7922	2.61337e-12	2.83463e-11	1.44738	0.533442	1.44738	86.0985	59.4858	1.36881	1.53046
AMPD3	11	10450321	10507580	57259	+	10.1728	3.24261	1.09085	1.69547	5.95604e-09	2.63584e-08	6.7279	2.75016	6.7279	2.95216	0.438793	4.28914	10.5533
AMPH	7	38383696	38631568	247872	-	189.733	32.5447	31.6141	31.6221	0.557793	0.598946	0.979362	-0.0300853	-1.02107	31.2924	31.9518	-1.09877	1.05389
AMZ1	7	2679522	2765139	85617	+	42.0449	9.80913	6.83812	7.00749	0.00010796	0.000209968	1.47105	0.556844	1.47105	8.3433	5.67167	1.24244	1.74172
AMZ2	17	68206129	68257165	51036	+	902.412	166.865	149.657	150.402	1.17441e-08	4.83168e-08	1.21891	0.285586	1.21891	165.24	135.564	1.1632	1.27728
AMZ2P1	17	64966550	64975586	9036	-	145.622	30.1095	24.0143	24.2704	5.08398e-06	1.22464e-05	1.31029	0.389884	1.31029	27.53	21.0107	1.19405	1.43784
ANAPC1	2	111767640	111884194	116554	-	700.568	124.164	116.641	116.761	0.0138024	0.0195266	0.932674	-0.100554	-1.07219	112.694	120.829	-1.13207	-1.01547
ANAPC10	4	144994575	145098542	103967	-	63.2213	10.8713	10.5308	10.5369	0.995567	0.995719	1.00061	0.000879065	1.00061	10.5401	10.5337	-1.12403	1.1254
ANAPC11	17	81890790	81900534	9744	+	554.248	108.814	91.497	92.3747	1.43489e-07	4.63269e-07	1.2903	0.367704	1.2903	104.083	80.6661	1.20337	1.3835
ANAPC13	3	134477704	134486024	8320	-	414.921	71.2432	69.1046	69.1535	0.465246	0.508029	1.0218	0.0311123	1.0218	69.8992	68.4079	-1.04278	1.08874
ANAPC15	11	72106373	72112777	6404	-	92.6964	17.7997	15.3964	15.4494	0.0143675	0.0202456	0.873656	-0.194863	-1.14462	14.4076	16.4912	-1.27087	-1.03091
ANAPC16	10	72216000	72235861	19861	+	433.557	85.7595	71.3457	72.2596	2.8082e-10	1.74445e-09	1.36895	0.453071	1.36895	83.5136	61.0055	1.28866	1.45424
ANAPC1P2	2	87030675	87076414	45739	-	46.3603	8.68002	7.70682	7.72672	0.87585	0.892193	0.99274	-0.0105126	-1.00731	7.69857	7.75488	-1.16554	1.14868
ANAPC2	9	137174784	137188561	13777	-	231.552	40.2433	38.552	38.5919	0.0917732	0.113933	1.06268	0.0877055	1.06268	39.7646	37.4192	-1.01187	1.14269
ANAPC4	4	25377263	25418499	41236	+	91.1394	16.7348	15.133	15.1899	0.00320582	0.00499234	1.17348	0.230796	1.17348	16.4023	13.9775	1.06088	1.29803
ANAPC5	12	121308245	121354210	45965	-	717.514	129.126	119.374	119.586	0.000107913	0.000209907	1.12047	0.164098	1.12047	126.379	112.792	1.06562	1.17814
ANAPC7	12	110372900	110403731	30831	-	915.097	167.229	151.952	152.516	6.11497e-07	1.74901e-06	0.847239	-0.239159	-1.1803	139.903	165.129	-1.24072	-1.12283
ANGEL1	14	76786009	76812883	26874	-	189.199	34.8477	31.4123	31.5331	7.82416e-05	0.000155855	1.18652	0.246734	1.18652	34.223	28.8432	1.10257	1.27686
ANGEL2	1	212992182	213015876	23694	-	389.545	70.5414	64.853	64.9241	0.0155349	0.021788	1.08012	0.111186	1.08012	67.4247	62.4236	1.01663	1.14756
ANGPTL2	9	127087348	127122636	35288	-	234.581	43.8168	38.939	39.0968	5.84648e-05	0.00011867	0.844066	-0.244572	-1.18474	35.7908	42.4028	-1.27207	-1.10341
ANGPTL4	19	8364155	8374371	10216	+	11.1871	3.3507	1.30788	1.86451	3.59394e-10	2.15129e-09	5.81176	2.53897	5.81176	3.18159	0.54744	4.11295	8.21223
ANK1	8	41653225	41896742	243517	-	65.7215	14.3918	10.4931	10.9536	4.79756e-10	2.7576e-09	1.80013	0.848101	1.80013	14.0835	7.82362	1.60259	2.02202
ANK2	4	112706018	113383741	677723	+	815.975	170.23	132.329	135.996	1.21526e-15	3.93821e-14	1.5979	0.676173	1.5979	167.295	104.697	1.52203	1.67754
ANK3	10	60026298	60733529	707231	-	286.014	63.254	46.0781	47.6691	1.5154e-11	1.33365e-10	1.66215	0.733054	1.66215	59.5257	35.8124	1.52864	1.80733
ANKDD1A	15	64911902	64958692	46790	+	62.6717	14.7205	9.88051	10.4453	2.62442e-10	1.63958e-09	1.94101	0.956808	1.94101	13.7874	7.10319	1.70924	2.20421
ANKEF1	20	10034987	10058302	23315	+	128.457	25.3278	21.0667	21.4094	3.65917e-07	1.08996e-06	1.40282	0.488334	1.40282	24.9986	17.8202	1.26999	1.54955
ANKFN1	17	56153475	56517017	363542	+	18.3984	4.8999	2.74624	3.0664	1.26554e-07	4.13476e-07	2.50235	1.32328	2.50235	4.38175	1.75106	1.94905	3.21272
ANKFY1	17	4163818	4263980	100162	-	710.347	130.222	117.892	118.391	1.1573e-07	3.81716e-07	1.19962	0.262572	1.19962	129.135	107.647	1.14194	1.2602
ANKH	5	14704800	14871779	166979	-	348.545	66.6238	57.6724	58.0908	1.14124e-07	3.76795e-07	1.26352	0.337452	1.26352	64.8538	51.3277	1.18625	1.34583
ANKHD1	5	140401814	140539850	138036	+	674.342	129.979	111.794	112.39	1.11978e-05	2.54939e-05	1.19613	0.25837	1.19613	122.428	102.353	1.1196	1.27788
ANKHD1-EIF4EBP3	5	140401814	140549579	147765	+	404.574	73.379	67.1459	67.4289	0.555739	0.597033	0.969952	-0.0440152	-1.03098	66.4004	68.4575	-1.1369	1.06961
ANKIB1	7	92245974	92401384	155410	+	369.149	73.661	60.7489	61.5248	8.14978e-09	3.46869e-08	1.35699	0.440409	1.35699	70.8434	52.2063	1.26478	1.45592
ANKLE1	19	17281901	17287647	5746	+	9.53265	1.99732	1.54976	1.58877	0.212859	0.248213	0.816565	-0.29236	-1.22464	1.42834	1.74921	-1.73359	1.15592
ANKLE2	12	132725505	132761833	36328	-	911.385	154.74	151.846	151.897	0.535133	0.576968	1.01508	0.0215895	1.01508	153.034	150.761	-1.03616	1.06764
ANKMY1	2	240479422	240561111	81689	-	52.0686	10.5238	8.63934	8.6781	0.0977463	0.120778	1.12886	0.17487	1.12886	9.20339	8.1528	-1.0188	1.29828
ANKMY2	7	16599780	16645755	45975	-	113.554	22.9329	18.599	18.9257	1.1967e-07	3.93527e-07	1.43482	0.520871	1.43482	22.3055	15.5458	1.30042	1.58312
ANKRA2	5	73552191	73565640	13449	-	56.2312	12.148	9.22882	9.37187	0.000125697	0.000241853	1.37011	0.454294	1.37011	10.8354	7.90838	1.19226	1.5745
ANKRD10	13	110878540	110915070	36530	-	87.4059	16.2724	14.5265	14.5677	0.378958	0.421182	0.951409	-0.0718619	-1.05107	14.2049	14.9304	-1.18084	1.06888
ANKRD11	16	89267632	89490562	222930	-	774.958	147.081	128.762	129.16	2.12364e-05	4.61526e-05	0.86655	-0.206645	-1.154	119.925	138.394	-1.21913	-1.09235
ANKRD12	18	9136781	9285986	149205	+	304.809	63.6458	50.0377	50.8014	1.00138e-06	2.74254e-06	1.35646	0.439845	1.35646	58.4861	43.1168	1.23286	1.49244
ANKRD13A	12	109999430	110039764	40334	+	560.328	112.191	92.6513	93.388	1.30549e-07	4.24227e-07	1.2658	0.340054	1.2658	104.343	82.4326	1.18733	1.34946
ANKRD13B	17	29593132	29614762	21630	+	376.88	65.3987	62.7787	62.8133	0.0747402	0.0943268	0.948353	-0.0765036	-1.05446	61.1483	64.4784	-1.11865	1.00609
ANKRD13C	1	70258999	70354723	95724	-	292.394	56.4451	48.2219	48.7324	4.42824e-09	2.02159e-08	1.33294	0.414614	1.33294	55.6871	41.7776	1.24997	1.42142
ANKRD13D	11	67289303	67302485	13182	+	61.8535	11.645	10.2478	10.3089	0.000843392	0.00143273	1.24104	0.311549	1.24104	11.4177	9.20012	1.10522	1.39355
ANKRD16	10	5861616	5889898	28282	-	46.255	8.90901	7.65854	7.70917	0.0958805	0.118662	1.13447	0.182024	1.13447	8.19486	7.22348	-1.0309	1.3268
ANKRD17	4	73073376	73258799	185423	-	1127.95	204.773	187.618	187.992	2.55839e-05	5.48563e-05	1.12741	0.17301	1.12741	199.251	176.734	1.07568	1.18163
ANKRD18B	9	33524251	33575443	51192	+	32.0117	6.72256	5.20425	5.33528	5.58005e-05	0.000113595	1.51409	0.598448	1.51409	6.42626	4.24431	1.27048	1.8044
ANKRD19P	9	92809611	92838458	28847	+	9.371	1.81488	1.55264	1.56183	0.789313	0.814509	1.03681	0.0521487	1.03681	1.59006	1.53361	-1.31715	1.41589
ANKRD20A1	9	67858931	67902395	43464	+	10.5578	2.44305	1.70348	1.75963	0.00541123	0.0081506	1.57885	0.658872	1.57885	2.1546	1.36466	1.16832	2.13363
ANKRD23	2	96837912	96844022	6110	-	11.3653	2.44058	1.86417	1.89421	0.31023	0.350872	1.19212	0.253524	1.19212	2.06022	1.72821	-1.1376	1.61669
ANKRD26	10	27004116	27100495	96379	-	153.305	30.9888	25.1829	25.5508	1.10596e-07	3.66013e-07	1.38789	0.47289	1.38789	29.7012	21.4003	1.27045	1.51618
ANKRD27	19	32597006	32675181	78175	-	275.677	48.4937	45.9113	45.9462	0.297002	0.337332	1.03664	0.0519127	1.03664	46.7727	45.1196	-1.03396	1.11111
ANKRD28	3	15667236	15859815	192579	-	415.505	71.1077	69.2402	69.2508	0.707604	0.739765	1.01052	0.0151014	1.01052	69.6132	68.8884	-1.04735	1.06951
ANKRD33B	5	10564070	10657817	93747	+	468.72	83.0632	78.0383	78.12	0.0371923	0.0491947	0.938079	-0.0922188	-1.06601	75.6241	80.6159	-1.1323	-1.0036
ANKRD34A	1	145959441	145964576	5135	-	13.8254	3.13786	2.23878	2.30424	0.00146313	0.00239671	1.57364	0.654103	1.57364	2.81783	1.79065	1.21843	2.0324
ANKRD36	2	97113153	97264521	151368	+	48.4129	10.8338	7.89533	8.06882	1.95682e-05	4.28384e-05	1.47232	0.558089	1.47232	9.61031	6.52734	1.27032	1.70644
ANKRD36B	2	97504798	97589966	85168	-	35.3593	7.27093	5.82411	5.89322	0.00195213	0.00313604	1.31581	0.395949	1.31581	6.69688	5.08956	1.11824	1.54828
ANKRD36C	2	95848932	95991825	142893	-	38.3805	7.42844	6.35694	6.39675	0.0156477	0.0219392	1.21323	0.278858	1.21323	7.01305	5.78046	1.04139	1.41343
ANKRD37	4	185396841	185400238	3397	+	7.10132	1.51892	1.14519	1.18355	0.886372	0.900958	0.972836	-0.0397309	-1.02792	1.16726	1.19985	-1.56304	1.47928
ANKRD39	2	96847990	96858017	10027	-	33.1333	7.01164	5.39627	5.52222	5.66961e-05	0.000115312	1.49928	0.584271	1.49928	6.62539	4.41905	1.26546	1.7763
ANKRD40	17	50693198	50707915	14717	-	1375.04	245.814	228.793	229.174	3.26337e-05	6.89073e-05	1.11754	0.160323	1.11754	241.894	216.453	1.06899	1.16829
ANKRD42	11	83193712	83256100	62388	+	48.8815	10.3296	7.91423	8.14692	1.89485e-07	5.96566e-07	1.61399	0.690628	1.61399	10.0605	6.23333	1.41229	1.84449
ANKRD44	2	196986662	197310781	324119	-	42.2872	8.71885	6.8828	7.04787	5.96631e-06	1.42234e-05	1.5221	0.606062	1.5221	8.50684	5.58889	1.31195	1.76591
ANKRD46	8	100509752	100559760	50008	-	224.923	42.6501	37.2355	37.4871	9.11719e-06	2.11374e-05	1.23865	0.308772	1.23865	41.4834	33.4908	1.1457	1.33915
ANKRD49	11	94493984	94499579	5595	+	63.4603	12.8223	10.5195	10.5767	0.0186609	0.0258498	1.17411	0.231562	1.17411	11.4237	9.72972	1.03326	1.33415
ANKRD50	4	124664049	124712733	48684	-	375.284	66.1253	62.4731	62.5474	0.211253	0.246514	1.04388	0.0619612	1.04388	63.8903	61.2044	-1.02587	1.11789
ANKRD52	12	56237807	56258385	20578	-	554.557	96.9895	92.3185	92.4262	0.000890077	0.00150562	1.09959	0.136961	1.09959	96.8101	88.0423	1.04456	1.15751
ANKRD54	22	37830855	37849319	18464	-	122.995	22.9139	20.4426	20.4992	0.00992893	0.014365	1.13344	0.180704	1.13344	21.7813	19.217	1.03398	1.24246
ANKRD6	6	89433152	89633835	200683	+	59.4839	14.5671	9.25249	9.91398	4.05021e-11	3.14387e-10	2.10552	1.07418	2.10552	13.4432	6.38474	1.85108	2.39493
ANKRD63	15	40278372	40282587	4215	-	281.933	64.3099	44.3508	46.9889	3.24608e-16	1.34728e-14	1.9829	0.987609	1.9829	62.4722	31.5055	1.85487	2.11976
ANKRD9	14	102501768	102509777	8009	-	145.837	27.8076	24.233	24.3061	0.0175553	0.0244031	1.12093	0.164701	1.12093	25.692	22.9202	1.02282	1.22846
ANKS1A	6	34889255	35091407	202152	+	313.492	59.7338	51.7977	52.2486	1.66074e-08	6.58738e-08	1.29717	0.375369	1.29717	59.0077	45.4895	1.21825	1.38121
ANKS1B	12	98734791	99984655	1249864	-	42.1672	9.14725	6.80578	7.02786	1.29093e-05	2.91334e-05	1.57589	0.656166	1.57589	8.59907	5.45665	1.32574	1.87324
ANKS3	16	4696510	4734378	37868	-	49.9339	9.23062	8.30651	8.32232	0.769293	0.796194	0.978636	-0.0311563	-1.02183	8.23246	8.41218	-1.17274	1.12317
ANKS6	9	98732009	98796556	64547	-	305.485	58.1068	50.55	50.9142	6.42835e-05	0.000129542	1.21945	0.286231	1.21945	55.9483	45.88	1.12066	1.32695
ANKZF1	2	219229806	219236680	6874	+	117.024	21.7707	19.4088	19.504	0.0011853	0.00197081	1.1882	0.248783	1.1882	21.1816	17.8265	1.07879	1.30872
ANLN	7	36389862	36453792	63930	+	594.524	120.934	97.5338	99.0873	3.27678e-12	3.46843e-11	0.702211	-0.510023	-1.42407	81.7527	116.422	-1.50296	-1.34932
ANO10	3	43365848	43691595	325747	-	93.7876	17.4321	15.5453	15.6313	0.0361651	0.0479275	1.13338	0.180633	1.13338	16.6086	14.654	1.00376	1.27974
ANO4	12	100794776	101128642	333866	+	98.2777	24.1024	15.0453	16.3796	1.08048e-13	1.80404e-12	2.2919	1.19655	2.2919	22.8078	9.95146	2.05932	2.55076
ANO5	11	22193085	22283358	90273	+	154.715	31.4886	25.3469	25.7859	5.91187e-09	2.6207e-08	1.44123	0.527301	1.44123	30.4465	21.1253	1.32633	1.56608
ANO6	12	45216095	45440405	224310	+	1631.72	304.583	270.914	271.954	1.03091e-07	3.43384e-07	1.18476	0.244596	1.18476	294.952	248.955	1.13202	1.23996
ANO8	19	17323223	17334856	11633	-	169.707	34.8513	27.876	28.2845	2.79243e-08	1.05303e-07	1.39479	0.480049	1.39479	32.9473	23.6217	1.28444	1.51462
ANOS1	X	8528874	8732138	203264	-	16.2647	3.71893	2.58724	2.71079	4.34535e-05	9.00627e-05	1.79986	0.847886	1.79986	3.4852	1.93637	1.41402	2.29099
ANP32A	15	68778536	68820896	42360	-	3281.46	692.346	529.575	546.911	3.49567e-18	3.35712e-16	0.60074	-0.735188	-1.66461	410.499	683.323	-1.73282	-1.59909
ANP32AP1	15	35237326	35238064	738	+	108.695	25.7364	17.1856	18.1159	9.60106e-11	6.74792e-10	0.529633	-0.916934	-1.8881	12.5452	23.6865	-2.11757	-1.68349
ANP32B	9	97983341	98015943	32602	+	1615.03	294.058	268.687	269.172	3.40698e-05	7.17669e-05	0.893364	-0.16268	-1.11936	254.012	284.332	-1.17102	-1.06998
ANP32C	4	164197007	164197712	705	-	31.8497	7.57179	5.13942	5.30828	4.48656e-05	9.26682e-05	0.628483	-0.670054	-1.59113	4.09727	6.5193	-1.91648	-1.32102
ANP32E	1	150218417	150236113	17696	-	1902.86	425.437	304.355	317.143	2.30032e-16	1.02594e-14	0.564701	-0.824441	-1.77085	228.914	405.372	-1.87065	-1.67637
ANTKMT	16	721146	722591	1445	+	32.8581	6.05279	5.46171	5.47635	0.608818	0.648181	1.04315	0.0609426	1.04315	5.592	5.3607	-1.13338	1.2333
ANTXR1	2	69013144	69249328	236184	+	12033.7	2189.3	1999.74	2005.62	2.05571e-08	7.99499e-08	1.16444	0.219636	1.16444	2157.99	1853.24	1.12198	1.2085
ANTXR2	4	79901146	80073473	172327	-	1049.4	184.878	174.669	174.9	9.37158e-05	0.000184005	0.902937	-0.147303	-1.1075	165.978	183.821	-1.15789	-1.0593
ANXA11	10	80150889	80205809	54920	-	121.419	32.9618	16.9832	20.2366	5.42385e-17	3.18579e-15	3.35672	1.74705	3.35672	31.1833	9.28983	3.01105	3.74207
ANXA2	15	60347151	60397987	50836	-	1915.17	337.869	318.965	319.195	0.00427638	0.00654541	1.06892	0.0961581	1.06892	329.829	308.562	1.02355	1.11631
ANXA2P2	9	33624225	33625535	1310	+	683.706	120.409	113.849	113.951	0.231134	0.26779	1.03647	0.0516803	1.03647	115.992	111.91	-1.02341	1.09942
ANXA4	2	69643808	69827113	183305	+	39.5749	9.37464	6.27444	6.59582	8.44785e-08	2.86908e-07	1.84656	0.884842	1.84656	8.5574	4.63424	1.56801	2.1746
ANXA5	4	121667946	121696981	29035	-	343.656	60.2365	57.2284	57.2759	0.582577	0.623166	0.982263	-0.0258183	-1.01806	56.7634	57.7884	-1.08943	1.05113
ANXA6	5	151100706	151157780	57074	-	971.883	208.925	156.051	161.981	4.78485e-17	2.9281e-15	1.72968	0.790506	1.72968	205.28	118.681	1.64726	1.81622
ANXA7	10	73375101	73414059	38958	-	248.133	50.3306	40.6505	41.3555	1.41195e-10	9.50232e-10	1.44597	0.532034	1.44597	48.8957	33.8153	1.35045	1.54824
AOC2	17	42844580	42850708	6128	+	9.23532	2.09194	1.49685	1.53922	0.00948371	0.0137632	1.5375	0.620587	1.5375	1.86526	1.21318	1.12137	2.10805
AOPEP	9	94726669	95087219	360550	+	176.861	31.1804	29.4317	29.4769	0.038345	0.0505879	0.919478	-0.121113	-1.08757	28.2403	30.7134	-1.17797	-1.00412
AP1AR	4	112231787	112273111	41324	+	282.389	49.9717	47.0052	47.0648	0.444883	0.487696	1.02742	0.0390291	1.02742	47.7014	46.4282	-1.04936	1.1077
AP1B1	22	29327680	29388584	60904	-	644.342	125.592	106.748	107.39	1.54929e-07	4.96324e-07	1.23199	0.30099	1.23199	118.552	96.2283	1.16343	1.30459
AP1G1	16	71729002	71808835	79833	-	353.633	67.3364	58.5147	58.9388	3.29195e-08	1.21664e-07	1.2687	0.343353	1.2687	65.9194	51.9582	1.19517	1.34675
AP1G2	14	23559567	23567792	8225	-	20.4528	4.91063	3.17106	3.4088	3.30183e-07	9.90022e-07	2.11645	1.08165	2.11645	4.62999	2.18762	1.70209	2.63168
AP1M1	19	16197911	16245904	47993	+	413.189	71.5115	68.8328	68.8649	0.195237	0.229249	1.03854	0.0545537	1.03854	70.1667	67.563	-1.02124	1.10147
AP1S1	7	101154476	101161277	6801	+	247.82	46.0798	41.1136	41.3034	6.06217e-06	1.44231e-05	1.20802	0.272644	1.20802	45.1946	37.4121	1.13034	1.29104
AP1S2	X	15825806	15854814	29008	-	113.184	21.1055	18.8079	18.864	0.0323283	0.0431296	0.896704	-0.157297	-1.1152	17.8366	19.8913	-1.23248	-1.00907
AP1S3	2	223755326	223837583	82257	-	48.9661	10.3043	8.08711	8.16101	0.013083	0.0185688	1.22424	0.291883	1.22424	8.98377	7.33826	1.05285	1.42352
AP2A1	19	49767001	49807115	40114	+	509.815	95.4628	84.5583	84.9692	2.93833e-07	8.89955e-07	1.21213	0.277549	1.21213	93.1174	76.821	1.14704	1.28092
AP2A2	11	925809	1012246	86437	+	876.483	164.102	145.135	146.08	1.68057e-09	8.43763e-09	1.25353	0.325991	1.25353	162.515	129.646	1.19492	1.315
AP2B1	17	35587322	35726412	139090	+	1812.49	337.872	300.587	302.082	1.02813e-08	4.28753e-08	1.21405	0.279831	1.21405	331.287	272.877	1.16014	1.27047
AP2M1	3	184174846	184184092	9246	+	1144.49	207.729	190.454	190.749	0.000224915	0.000416438	1.10705	0.14672	1.10705	200.44	181.058	1.05532	1.16132
AP2S1	19	46838136	46850847	12711	-	246.383	43.1075	41.0462	41.0638	0.635044	0.672457	0.98382	-0.0235338	-1.01645	40.7289	41.3987	-1.08943	1.05446
AP3B1	5	78000522	78294699	294177	-	372.49	65.3819	62.0576	62.0817	0.11428	0.139622	1.04749	0.0669349	1.04749	63.5216	60.6418	-1.01188	1.11027
AP3B2	15	82659281	82709909	50628	-	444.205	81.0109	73.9095	74.0341	0.0281787	0.0379358	1.07803	0.108392	1.07803	76.814	71.2543	1.00875	1.15206
AP3D1	19	2100988	2151567	50579	-	1274.92	226.437	212.204	212.487	0.000748429	0.00128384	1.09448	0.130241	1.09448	222.072	202.902	1.04312	1.14836
AP3M1	10	74120255	74150829	30574	-	981.651	184.057	163.2	163.609	3.60909e-05	7.56608e-05	1.13755	0.185934	1.13755	174.137	153.08	1.08037	1.19777
AP3M2	8	42152946	42171184	18238	+	339.022	59.6179	56.4189	56.5037	0.0016819	0.0027306	1.10929	0.149642	1.10929	59.4314	53.5759	1.04434	1.17829
AP3S1	5	115841935	115914082	72147	+	350.517	61.7593	58.3604	58.4195	0.3666	0.40869	0.969479	-0.0447186	-1.03148	57.5142	59.3249	-1.10489	1.03848
AP3S2	15	89830599	89893995	63396	-	423.84	83.0218	69.5527	70.64	2.33627e-09	1.133e-08	1.39877	0.484156	1.39877	82.3831	58.8969	1.30029	1.5047
AP4B1	1	113894195	113905029	10834	-	119.002	21.3165	19.7984	19.8336	0.0150443	0.0211381	1.11799	0.160912	1.11799	20.9386	18.7287	1.02389	1.22075
AP4B1-AS1	1	113812612	113901238	88626	+	6.94948	1.58983	1.14433	1.15825	0.375827	0.418126	1.19203	0.253422	1.19203	1.25971	1.05678	-1.21048	1.72002
AP4E1	15	50908683	51005896	97213	+	358.894	70.4642	59.5196	59.8157	2.66549e-05	5.69964e-05	1.19498	0.256986	1.19498	65.1291	54.5023	1.11478	1.28095
AP4M1	7	100101643	100109025	7382	+	110.819	22.4526	18.2129	18.4698	2.71908e-07	8.28892e-07	1.38935	0.47441	1.38935	21.4795	15.4601	1.26506	1.52585
AP4S1	14	31025106	31096451	71345	+	34.4585	6.13008	5.73627	5.74308	0.884177	0.899004	0.987788	-0.017726	-1.01236	5.7078	5.77836	-1.18539	1.15662
AP5B1	11	65773898	65780977	7079	-	88.5802	17.4016	14.6667	14.7634	0.000664999	0.00114987	1.22883	0.297286	1.22883	16.2791	13.2476	1.10364	1.36823
AP5M1	14	57268971	57298743	29772	+	292.014	56.445	48.4416	48.669	1.82202e-05	4.0121e-05	1.19777	0.260349	1.19777	53.0485	44.2895	1.11843	1.28274
AP5S1	20	3820524	3828839	8315	+	94.963	20.6441	15.6397	15.8272	0.000290256	0.000529374	1.29302	0.370742	1.29302	17.8497	13.8047	1.14539	1.45968
AP5Z1	7	4775623	4794398	18775	+	108.856	21.3287	17.9906	18.1426	3.08242e-05	6.52857e-05	1.27696	0.352713	1.27696	20.3494	15.9358	1.15835	1.40772
APAF1	12	98645290	98735434	90144	+	223.158	44.203	36.6473	37.1929	6.81685e-09	2.95712e-08	1.39699	0.482326	1.39699	43.3529	31.033	1.29371	1.50853
APBA1	9	69427532	69672372	244840	-	497.758	93.3194	82.4742	82.9597	3.65601e-08	1.3358e-07	1.23921	0.309416	1.23921	91.822	74.0975	1.17389	1.30815
APBA2	15	28885974	29118314	232340	+	611.352	120.744	100.478	101.892	2.61809e-11	2.14752e-10	1.39079	0.475901	1.39079	118.547	85.2372	1.31497	1.47098
APBA3	19	3750772	3761693	10921	-	62.6383	11.5651	10.3868	10.4397	0.00209219	0.00334309	1.2156	0.281669	1.2156	11.4556	9.42383	1.08193	1.36578
APBB1	11	6395124	6419454	24330	-	397.078	68.4826	66.1356	66.1797	0.0489885	0.0636144	0.943086	-0.0845383	-1.06035	64.2413	68.1181	-1.12452	1.00016
APBB2	4	40810027	41214543	404516	-	62.906	13.8474	10.1472	10.4843	5.32152e-08	1.87859e-07	1.6459	0.718873	1.6459	13.0437	7.92497	1.44783	1.87106
APBB3	5	140558268	140564605	6337	-	55.4413	10.6283	9.16014	9.24021	0.00119252	0.00198231	1.26398	0.33797	1.26398	10.3176	8.16282	1.1072	1.44295
APC	5	112707498	112846240	138742	+	647.127	134.323	105.753	107.855	1.42908e-12	1.6743e-11	1.48017	0.565768	1.48017	128.736	86.9733	1.39756	1.56768
APC2	19	1450121	1473245	23124	+	837.796	226.7	121.643	139.633	8.31695e-21	4.37705e-18	2.91527	1.54363	2.91527	207.938	71.3272	2.7355	3.10685
APCDD1	18	10454635	10489950	35315	+	23.0621	4.71997	3.80836	3.84368	0.0706634	0.0895596	1.20745	0.271969	1.20745	4.20491	3.48246	-1.01739	1.4833
APCDD1L	20	58459101	58515400	56299	-	11.6663	3.60289	1.51896	1.94438	2.56616e-09	1.23583e-08	4.25989	2.09081	4.25989	3.14944	0.739325	3.11643	5.82289
APEH	3	49674351	49683972	9621	+	416.746	70.8758	69.4461	69.4577	0.311753	0.352412	0.972646	-0.0400138	-1.02812	68.4945	70.4209	-1.08708	1.02842
APEX1	14	20455226	20457768	2542	+	1750.09	298.044	291.641	291.682	0.459515	0.502271	1.01559	0.0223132	1.01559	293.938	289.426	-1.02773	1.06002
APEX2	X	55000363	55009058	8695	+	188.727	39.9353	30.6176	31.4544	2.11125e-11	1.79211e-10	0.630059	-0.666442	-1.58715	24.3158	38.593	-1.7151	-1.46875
APH1A	1	150265399	150269210	3811	-	1026.69	181.664	170.775	171.115	0.000186784	0.000350023	0.895108	-0.159867	-1.11718	161.644	180.586	-1.1765	-1.06086
APH1B	15	63277550	63309127	31577	+	220.408	48.0499	34.9903	36.7347	6.24094e-15	1.59516e-13	1.87352	0.905749	1.87352	47.9017	25.5678	1.74599	2.01036
API5	11	43311996	43344530	32534	+	1283.45	232.891	213.438	213.909	0.000122732	0.000236738	0.890504	-0.167306	-1.12296	201.519	226.298	-1.18224	-1.06666
APIP	11	34882296	34916380	34084	-	129.268	22.5517	21.5301	21.5447	0.11659	0.142206	0.935988	-0.0954377	-1.06839	20.8323	22.257	-1.16219	1.01816
APLF	2	68467585	68580163	112578	+	30.277	6.38353	4.94919	5.04617	0.000375303	0.000673927	1.43177	0.517798	1.43177	5.94213	4.1502	1.19722	1.71226
APLNR	11	57233578	57237454	3876	-	29.052	6.31436	4.69155	4.84199	4.15473e-06	1.01398e-05	1.6487	0.721325	1.6487	6.02785	3.65613	1.38985	1.95575
APLP1	19	35868445	35879798	11353	+	768.506	166.59	123.967	128.084	1.25972e-15	4.0623e-14	1.66705	0.737294	1.66705	160.119	96.0496	1.5808	1.758
APLP2	11	130069894	130144812	74918	+	3727.42	781.8	603.047	621.236	1.06634e-17	8.13516e-16	1.63044	0.705262	1.63044	770.128	472.344	1.56559	1.69798
APMAP	20	24962925	24992752	29827	-	751.69	133.231	125.107	125.282	0.000287192	0.000524075	1.10697	0.14661	1.10697	131.642	118.921	1.05405	1.16254
APOL2	22	36226209	36239955	13746	-	19.739	5.15222	2.90818	3.28984	1.74803e-08	6.90035e-08	2.6677	1.4156	2.6677	4.78572	1.79395	2.09863	3.39109
APOL4	22	36189128	36204834	15706	-	55.7483	15.4561	7.22565	9.29138	1.63314e-16	7.97274e-15	4.37711	2.12998	4.37711	15.1269	3.4559	3.8077	5.03166
APOLD1	12	12725917	12791466	65549	+	22.8868	5.53961	3.62113	3.81447	3.79311e-05	7.93038e-05	1.79262	0.842067	1.79262	4.89712	2.73183	1.42427	2.25622
APOO	X	23833361	23907939	74578	-	108.647	19.8575	18.0711	18.1078	0.0302107	0.040485	1.11226	0.153492	1.11226	19.0702	17.1455	1.01192	1.22254
APOOL	X	85003877	85093316	89439	+	267.455	54.224	43.7306	44.5759	5.22712e-11	3.97074e-10	1.47444	0.560171	1.47444	53.1227	36.029	1.37713	1.57864
APP	21	25880550	26171129	290579	-	3706.67	670.672	615.833	617.778	2.20027e-08	8.50191e-08	1.17101	0.227755	1.17101	666.441	569.116	1.12657	1.2172
APPBP2	17	60443149	60526243	83094	-	1172.77	226.577	193.502	195.462	1.63241e-10	1.07766e-09	1.31929	0.399758	1.31929	222.37	168.553	1.25266	1.38945
APPL1	3	57227729	57273471	45742	+	513.464	92.4833	85.5038	85.5773	0.299784	0.340169	1.03268	0.0463936	1.03268	86.9532	84.2014	-1.02997	1.09838
APPL2	12	105173297	105236231	62934	-	362.549	76.4081	59.19	60.4248	3.45467e-11	2.73156e-10	1.48981	0.575133	1.48981	72.312	48.5376	1.39103	1.59561
APRT	16	88809339	88811929	2590	-	127.638	22.6164	21.2435	21.273	0.482668	0.525526	0.9693	-0.0449842	-1.03167	20.9414	21.6046	-1.13396	1.06541
APTR	7	77657660	77697346	39686	-	50.872	9.96891	8.42927	8.47867	0.00429193	0.00656767	1.22316	0.290611	1.22316	9.32975	7.62759	1.07323	1.39404
APTX	9	32972606	33025121	52515	-	187.227	32.9231	31.1902	31.2045	0.77047	0.797127	1.01133	0.0162557	1.01133	31.3803	31.0287	-1.06714	1.09146
AQP11	11	77589635	77610357	20722	+	17.2287	4.37747	2.68787	2.87144	4.81665e-06	1.16473e-05	2.01639	1.01177	2.01639	3.83899	1.9039	1.58196	2.57011
AQP3	9	33441161	33447594	6433	-	51.351	13.386	7.35727	8.5585	8.47425e-14	1.46898e-12	3.07101	1.61871	3.07101	12.9124	4.20461	2.66178	3.54316
AQR	15	34851782	34969743	117961	-	764.804	141.712	126.919	127.467	6.88088e-08	2.37762e-07	1.20225	0.265738	1.20225	139.174	115.761	1.14559	1.26171
ARAF	X	47561100	47571922	10822	+	208.032	35.7475	34.6607	34.672	0.783643	0.809039	1.01021	0.0146507	1.01021	34.8481	34.496	-1.0641	1.08593
ARAP1	11	72685069	72752390	67321	-	265.631	56.1061	42.8062	44.2719	4.49262e-14	8.5273e-13	1.68458	0.752393	1.68458	55.5615	32.9823	1.57954	1.79661
ARAP3	5	141653402	141682231	28829	-	104.548	21.5383	16.9954	17.4247	6.46261e-09	2.82581e-08	1.55024	0.632488	1.55024	21.1842	13.6652	1.40192	1.71424
ARC	8	142611049	142614480	3431	-	47.4093	12.1638	7.36568	7.90155	7.98625e-10	4.3223e-09	2.10101	1.07108	2.10101	10.707	5.09611	1.80839	2.44098
ARCN1	11	118572387	118603033	30646	+	1323.04	245.087	219.637	220.506	3.54887e-08	1.30135e-07	1.19206	0.253453	1.19206	239.826	201.187	1.14048	1.24597
AREL1	14	74661256	74713081	51825	-	517.326	97.3115	85.7194	86.221	9.27249e-08	3.12096e-07	1.23408	0.303437	1.23408	95.255	77.187	1.16658	1.30548
ARF1	1	228082660	228099213	16553	+	2322.76	398.8	387.033	387.127	0.0716324	0.0907178	0.96348	-0.0536731	-1.0379	379.927	394.328	-1.08115	1.00362
ARF3	12	48935723	48957488	21765	-	764.286	137.054	127.088	127.381	6.84889e-06	1.61779e-05	1.14405	0.194153	1.14405	135.939	118.823	1.09073	1.19998
ARF4	3	57571363	57597345	25982	-	769.132	137.03	128.058	128.189	0.0200064	0.0275657	0.935964	-0.0954747	-1.06842	123.949	132.429	-1.12808	-1.01191
ARF5	7	127588411	127591701	3290	+	400.454	78.0726	65.9689	66.7424	9.43432e-10	5.02039e-09	1.34961	0.432539	1.34961	76.6732	56.8115	1.2689	1.43544
ARF6	14	49893082	49897055	3973	+	505.996	95.5723	83.7278	84.3326	1.15248e-08	4.75485e-08	0.789821	-0.340402	-1.26611	74.4295	94.2358	-1.33864	-1.19751
ARFGAP1	20	63272785	63289791	17006	+	392.35	70.929	65.2749	65.3917	0.00244644	0.00387712	1.10808	0.148067	1.10808	68.7444	62.039	1.04146	1.17897
ARFGAP2	11	47164298	47177126	12828	-	380.122	67.5968	63.3208	63.3536	0.150211	0.179731	1.04449	0.0627969	1.04449	64.7322	61.975	-1.01659	1.10906
ARFGAP3	22	42796503	42857274	60771	-	213.921	44.6452	35.149	35.6534	1.10207e-07	3.64961e-07	1.37372	0.458089	1.37372	41.2668	30.0401	1.26103	1.49648
ARFGEF1	8	67197660	67343782	146122	-	301.94	59.7704	49.6233	50.3234	2.39262e-10	1.51345e-09	1.395	0.480268	1.395	58.6231	42.0237	1.30921	1.48642
ARFGEF2	20	48921711	49036694	114983	+	510.136	98.6531	84.0791	85.0226	5.83756e-11	4.38134e-10	1.34794	0.43076	1.34794	97.6222	72.4231	1.27863	1.42102
ARFIP1	4	152779937	152912358	132421	+	228.689	42.1466	37.9125	38.1148	4.82572e-06	1.1667e-05	1.22278	0.290168	1.22278	41.9349	34.2947	1.14041	1.3111
ARFIP2	11	6476519	6481332	4813	-	183.662	35.1283	30.4335	30.6103	8.43981e-05	0.000167157	1.21255	0.278042	1.21255	33.5509	27.6698	1.11512	1.31849
ARFRP1	20	63698642	63708014	9372	-	129.231	23.4183	21.5015	21.5384	0.0594826	0.0762335	1.0913	0.126049	1.0913	22.4788	20.5981	-1.00258	1.19401
ARG2	14	67619920	67651706	31786	+	53.6085	9.80472	8.90579	8.93475	0.848119	0.867166	0.986973	-0.0189168	-1.0132	8.87618	8.99333	-1.16768	1.13746
ARGLU1	13	106541673	106568138	26465	-	317.977	56.1699	52.8887	52.9961	0.109789	0.134534	0.942495	-0.0854424	-1.06101	51.4273	54.565	-1.14667	1.01858
ARHGAP1	11	46677081	46700620	23539	-	211.657	40.5832	35.0902	35.2761	0.000307366	0.000558256	1.1885	0.249142	1.1885	38.3145	32.2377	1.09225	1.29323
ARHGAP10	4	147732088	148072777	340689	+	82.3401	15.0671	13.7059	13.7233	0.282113	0.321643	0.944136	-0.0829328	-1.05917	13.329	14.1177	-1.17893	1.05089
ARHGAP11A	15	32615144	32639942	24798	+	822.801	172.213	133.191	137.133	3.72316e-16	1.50853e-14	0.615745	-0.699595	-1.62405	104.52	169.746	-1.70318	-1.54859
ARHGAP11B	15	30626148	30649183	23035	+	30.375	6.02789	5.01084	5.06251	0.0129616	0.0184065	0.794794	-0.331347	-1.25819	4.48369	5.64132	-1.50512	-1.05177
ARHGAP12	10	31805398	31928877	123479	-	201.903	40.0802	33.361	33.6504	4.52745e-07	1.32786e-06	1.29119	0.368696	1.29119	37.9271	29.3738	1.19777	1.39189
ARHGAP17	16	24919391	25015370	95979	-	396.107	70.9496	65.9537	66.0179	0.0142546	0.0200952	0.926785	-0.109693	-1.079	63.5093	68.5265	-1.14455	-1.0172
ARHGAP18	6	129576134	129710178	134044	-	59.4649	15.2043	8.73324	9.91082	3.30437e-13	4.79864e-12	2.76317	1.46632	2.76317	14.5544	5.26728	2.4048	3.17494
ARHGAP19	10	97222173	97292674	70501	-	365.052	64.2534	60.7938	60.842	0.0174813	0.0243054	0.929902	-0.104849	-1.07538	58.6321	63.0519	-1.14041	-1.01406
ARHGAP21	10	24583614	24723888	140274	-	384.958	68.7356	64.0698	64.1597	0.0243634	0.0331351	0.927833	-0.108063	-1.07778	61.7579	66.5614	-1.15017	-1.00995
ARHGAP22	10	48446036	48656266	210230	-	17.2017	3.38672	2.82762	2.86694	0.00475916	0.00722135	1.39081	0.475926	1.39081	3.33558	2.3983	1.11815	1.72996
ARHGAP23	17	38428464	38512386	83922	+	174.57	41.144	27.1515	29.095	1.09172e-14	2.54676e-13	2.10874	1.07638	2.10874	39.4719	18.7182	1.9347	2.29843
ARHGAP24	4	85475150	86002667	527517	+	6.62119	1.58533	1.05753	1.10353	0.021572	0.0295495	1.58822	0.667406	1.58822	1.35433	0.852736	1.06638	2.36541
ARHGAP26	5	142770377	143229012	458635	+	92.4545	21.9745	14.4709	15.4091	1.26508e-12	1.49413e-11	2.039	1.02786	2.039	20.6773	10.1409	1.83851	2.26136
ARHGAP27	17	45393908	45432871	38963	-	12.1833	3.36591	1.90032	2.03055	0.000165469	0.000313159	1.949	0.962734	1.949	2.68399	1.37711	1.44526	2.62831
ARHGAP27P1	17	64778139	64781505	3366	-	21.2075	4.82464	3.45224	3.53459	0.00296934	0.00464592	1.43256	0.518593	1.43256	4.16311	2.90607	1.14551	1.79154
ARHGAP27P1-BPTFP1-KPNA2P3	17	64749662	64782000	32338	-	36.3598	8.06504	5.82531	6.05996	6.30629e-07	1.79865e-06	1.72524	0.786797	1.72524	7.67264	4.44729	1.46335	2.034
ARHGAP28	18	6729716	6915714	185998	+	124.667	22.2268	20.7575	20.7778	0.144977	0.174007	1.06726	0.093913	1.06726	21.4538	20.1018	-1.02346	1.16577
ARHGAP29	1	94168905	94247747	78842	-	74.0494	16.7905	11.5143	12.3416	2.41059e-11	2.00424e-10	2.09494	1.06691	2.09494	16.7078	7.97531	1.84732	2.37576
ARHGAP31	3	119294383	119420715	126332	+	22.6685	5.90868	3.46434	3.77808	1.32679e-07	4.30708e-07	2.2541	1.17255	2.2541	5.23411	2.32204	1.8091	2.80856
ARHGAP32	11	128965060	129279519	314459	-	397.189	74.2186	66.0136	66.1981	0.000173712	0.000327393	1.14517	0.195561	1.14517	70.6779	61.7183	1.07619	1.21857
ARHGAP33	19	35775564	35788823	13259	+	114.441	19.9629	19.0584	19.0736	0.615365	0.654463	0.977582	-0.0327111	-1.02293	18.8573	19.2898	-1.12325	1.07345
ARHGAP35	19	46860997	47005077	144080	+	1233.13	229.678	204.604	205.522	2.65115e-07	8.09495e-07	1.1958	0.25797	1.1958	223.848	187.196	1.1362	1.25851
ARHGAP36	X	131058346	131089886	31540	+	37.7445	8.22051	6.11989	6.29076	2.15874e-06	5.56368e-06	0.628736	-0.669473	-1.59049	4.85681	7.72471	-1.85084	-1.36676
ARHGAP39	8	144529179	144685847	156668	-	136.171	24.3388	22.6482	22.6951	0.0677422	0.0860978	0.919996	-0.1203	-1.08696	21.7494	23.6408	-1.19186	1.00878
ARHGAP4	X	153907378	153926265	18887	-	30.0658	7.43774	4.67135	5.01096	7.44119e-08	2.55024e-07	2.06983	1.04951	2.06983	6.75727	3.26465	1.70835	2.5078
ARHGAP42	11	100687288	100993942	306654	+	307.976	52.881	51.3049	51.3293	0.0878845	0.109508	1.05428	0.0762643	1.05428	52.6856	49.9729	-1.00884	1.12134
ARHGAP44	17	12789498	12991644	202146	+	130.536	26.6246	21.2974	21.756	7.75316e-10	4.22045e-09	1.51229	0.596732	1.51229	26.1923	17.3196	1.39053	1.64471
ARHGAP45	19	1065959	1087832	21873	+	42.2242	7.85635	7.01639	7.03737	0.626019	0.663915	0.961282	-0.0569684	-1.04028	6.89844	7.17629	-1.21206	1.12002
ARHGAP5	14	32077304	32159729	82425	+	639.894	112.688	106.542	106.649	0.00605175	0.00905011	1.08016	0.111243	1.08016	110.759	102.539	1.02449	1.13885
ARHGAP5-AS1	14	32075419	32076700	1281	-	9.76907	2.86297	1.52616	1.62818	0.00319621	0.00497898	1.79117	0.8409	1.79117	2.08969	1.16667	1.25887	2.54854
ARHGAP9	12	57472269	57488825	16556	-	8.59525	1.93447	1.35913	1.43254	0.00158772	0.00258824	1.78825	0.838551	1.78825	1.83753	1.02756	1.26539	2.52717
ARHGDIA	17	81867721	81871338	3617	-	3226.83	654.661	527.115	537.805	3.36325e-15	9.39497e-14	0.670774	-0.576102	-1.49082	431.831	643.78	-1.55715	-1.42731
ARHGDIB	12	14942015	14961602	19587	-	31.8584	6.59322	5.24277	5.30973	0.00096729	0.00162703	1.35378	0.436989	1.35378	6.10779	4.51167	1.14806	1.59636
ARHGDIG	16	280591	283011	2420	+	31.7021	7.78639	5.03982	5.28368	1.46788e-06	3.90003e-06	1.79218	0.841718	1.79218	6.78274	3.78462	1.48849	2.15784
ARHGEF1	19	41883184	41907453	24269	+	145.711	29.1311	23.849	24.2851	2.54685e-09	1.22788e-08	1.46076	0.546723	1.46076	28.8323	19.7378	1.34548	1.58592
ARHGEF10	8	1823926	1958642	134716	+	241.673	44.8328	40.2234	40.2788	0.0612692	0.0783553	0.931166	-0.10289	-1.07392	38.8431	41.7144	-1.15576	1.00212
ARHGEF10L	1	17539698	17697876	158178	+	82.0514	16.645	13.4324	13.6752	2.72942e-07	8.31467e-07	1.45158	0.537625	1.45158	16.1942	11.1563	1.30488	1.61477
ARHGEF11	1	156934840	157046904	112064	-	459.872	95.0226	74.9576	76.6453	6.80782e-12	6.56878e-11	1.51348	0.597866	1.51348	92.3031	60.9875	1.41703	1.61649
ARHGEF12	11	120336413	120489938	153525	+	816.114	160.103	134.002	136.019	3.70749e-13	5.30789e-12	1.41334	0.499109	1.41334	159.315	112.723	1.34795	1.48191
ARHGEF17	11	73308276	73369389	61113	+	358.322	81.301	56.8009	59.7204	2.98373e-16	1.26228e-14	1.89022	0.918556	1.89022	78.115	41.3258	1.77698	2.01068
ARHGEF18	19	7348937	7472479	123542	+	282.937	51.0524	47.0316	47.1561	0.000193887	0.000362508	1.14902	0.200401	1.14902	50.426	43.8862	1.07706	1.22578
ARHGEF19	1	16197854	16212653	14799	-	23.8592	5.18812	3.87716	3.97653	0.0360029	0.0477318	1.30553	0.384633	1.30553	4.5035	3.44956	1.02178	1.66807
ARHGEF2	1	155946839	155979561	32722	-	1363.22	273.629	223.23	227.204	2.2642e-13	3.47608e-12	1.45071	0.536761	1.45071	268.989	185.419	1.38023	1.52479
ARHGEF25	12	57610116	57617246	7130	+	603.418	120.982	98.8073	100.57	2.03226e-12	2.26597e-11	1.45199	0.538032	1.45199	119.108	82.031	1.37339	1.53509
ARHGEF26	3	154121003	154257828	136825	+	69.242	14.1534	11.4103	11.5403	2.85097e-05	6.06765e-05	0.747132	-0.420564	-1.33845	9.87007	13.2106	-1.50101	-1.19349
ARHGEF28	5	73626158	73941994	315836	+	90.9775	23.9476	12.8938	15.1629	9.41092e-16	3.19947e-14	3.19318	1.67499	3.19318	23.0937	7.23219	2.83384	3.59807
ARHGEF3	3	56727420	57079269	351849	-	90.5927	22.7096	13.8743	15.0988	1.99051e-13	3.08108e-12	2.28815	1.19418	2.28815	21.0138	9.18375	2.05052	2.55332
ARHGEF39	9	35659343	35665196	5853	-	97.8384	18.6469	16.1922	16.3064	0.00053316	0.000936679	0.813304	-0.298134	-1.22955	14.6275	17.9853	-1.36831	-1.10486
ARHGEF4	2	130836914	131047254	210340	+	105.375	24.3911	16.7949	17.5625	5.9534e-11	4.45303e-10	1.80635	0.85308	1.80635	22.6088	12.5163	1.62676	2.00577
ARHGEF40	14	21070304	21090248	19944	+	87.6707	22.5415	13.4953	14.6118	1.23265e-12	1.46108e-11	2.22048	1.15087	2.22048	20.1493	9.0743	1.97845	2.49212
ARHGEF6	X	136665551	136780933	115382	-	85.8085	19.4212	13.7684	14.3014	1.94544e-09	9.63488e-09	1.71502	0.778224	1.71502	18.0678	10.535	1.5284	1.92443
ARHGEF7	13	111114619	111305735	191116	+	542.915	95.9667	90.412	90.4858	0.00629106	0.00938027	1.07924	0.110013	1.07924	93.9342	87.0375	1.02421	1.13722
ARHGEF9	X	63634967	63785215	150248	-	225.085	45.5395	36.7699	37.5142	3.48839e-11	2.74667e-10	1.49229	0.577531	1.49229	44.9243	30.1042	1.39286	1.59882
ARID1A	1	26696015	26782105	86090	+	940.688	166.371	156.674	156.781	0.595093	0.634853	1.01459	0.0208992	1.01459	157.917	155.646	-1.04167	1.07229
ARID1B	6	156776026	157210780	434754	+	1180.16	210.929	196.449	196.693	0.00669413	0.00994183	1.0776	0.107827	1.0776	204.04	189.346	1.02286	1.13528
ARID2	12	45729706	45908038	178332	+	881.353	163.299	146.429	146.892	2.5575e-06	6.4972e-06	1.16402	0.219113	1.16402	158.026	135.759	1.10699	1.22399
ARID3A	19	926035	975938	49903	+	183.04	39.0478	29.7702	30.5066	2.61404e-10	1.63464e-09	1.54394	0.626621	1.54394	37.0295	23.9837	1.4206	1.678
ARID3B	15	74541177	74598132	56955	+	216.374	39.616	35.9437	36.0624	0.000735742	0.00126356	1.15353	0.206051	1.15353	38.6333	33.4915	1.06904	1.24469
ARID4A	14	58298504	58373874	75370	+	171.806	36.9563	27.6224	28.6343	7.35115e-12	6.99342e-11	1.70259	0.767733	1.70259	36.0784	21.1903	1.56426	1.85316
ARID4B	1	235166895	235328180	161285	-	468.553	83.4797	77.9982	78.0922	0.127379	0.154364	1.04997	0.0703439	1.04997	79.9957	76.1888	-1.01632	1.12042
ARID5A	2	96536752	96552639	15887	+	28.4533	5.60978	4.7052	4.74221	0.0678955	0.0862759	1.19563	0.257766	1.19563	5.16474	4.31969	-1.00647	1.43877
ARID5B	10	61901699	62096945	195246	+	8.41051	1.83752	1.336	1.40175	0.00134332	0.00221674	1.7931	0.842455	1.7931	1.79978	1.00372	1.28064	2.51062
ARIH1	15	72474330	72602988	128658	+	886.113	160.762	147.236	147.685	1.14768e-06	3.11277e-06	1.16497	0.220287	1.16497	158.939	136.432	1.11049	1.22212
ARIH2	3	48918842	48986383	67541	+	528.23	95.9184	87.7902	88.0384	9.19189e-05	0.000180801	0.873762	-0.194687	-1.14448	82.1071	93.9697	-1.21414	-1.07881
ARL1	12	101393116	101407821	14705	-	403.005	77.0666	66.8454	67.1675	1.14758e-06	3.11277e-06	1.20934	0.274222	1.20934	73.5318	60.8032	1.13964	1.28331
ARL10	5	176365468	176381910	16442	+	516.854	98.2276	85.5272	86.1424	7.41258e-09	3.18509e-08	1.26693	0.341332	1.26693	96.2855	75.9993	1.19978	1.33783
ARL13B	3	93980139	94055679	75540	+	102.994	18.4005	17.1457	17.1657	0.344411	0.385718	1.04645	0.0655061	1.04645	17.5553	16.776	-1.05471	1.15497
ARL14EP	11	30323104	30338224	15120	+	285.821	50.0084	47.6046	47.6368	0.0453933	0.0591972	1.06698	0.0935273	1.06698	49.1804	46.0933	1.00139	1.13686
ARL15	5	53883942	54310574	426632	-	96.5002	19.9628	15.7631	16.0834	1.83692e-08	7.21229e-08	1.4916	0.576865	1.4916	19.2567	12.9101	1.35393	1.64328
ARL16	17	81681165	81683925	2760	-	314.062	55.2852	52.2855	52.3437	0.0149248	0.020995	0.922675	-0.116106	-1.08381	50.2386	54.4488	-1.15485	-1.01713
ARL17A	17	45515229	46579723	1064494	+	306.16	64.2965	49.866	51.0266	3.85577e-12	3.97574e-11	1.53242	0.615815	1.53242	61.7546	40.2986	1.43513	1.63632
ARL17B	17	45515229	46579713	1064484	+	348.67	71.8683	57.0042	58.1116	8.09569e-12	7.59736e-11	1.47728	0.562941	1.47728	69.3075	46.9157	1.38804	1.57225
ARL2	11	65014160	65022185	8025	+	204.182	35.6698	34.016	34.0304	0.43457	0.477216	1.0283	0.0402544	1.0283	34.5051	33.5557	-1.04598	1.10601
ARL2BP	16	57245259	57253636	8377	+	429.034	81.8555	70.9152	71.5056	5.93668e-09	2.62816e-08	1.28928	0.366564	1.28928	80.5413	62.47	1.21688	1.36598
ARL3	10	102673731	102714398	40667	-	280.707	52.1799	46.6144	46.7845	0.000316797	0.000574039	1.15958	0.2136	1.15958	50.2415	43.3274	1.07845	1.2468
ARL4A	7	12686827	12690959	4132	+	62.8423	10.8085	10.4709	10.4737	0.805609	0.829128	0.98665	-0.01939	-1.01353	10.4033	10.5441	-1.13767	1.1075
ARL4C	2	234493041	234497082	4041	-	69.0334	13.0943	11.4227	11.5056	0.00198329	0.00318183	0.815032	-0.295071	-1.22695	10.3331	12.6781	-1.3871	-1.08528
ARL4D	17	43398993	43401138	2145	+	514.439	88.5723	85.7075	85.7398	0.117802	0.143538	0.958675	-0.0608856	-1.04311	83.9309	87.5488	-1.10096	1.01185
ARL5A	2	151798797	151828422	29625	-	509.538	89.0684	84.894	84.923	0.741327	0.770125	0.99046	-0.013829	-1.00963	84.516	85.33	-1.06837	1.04809
ARL5B	10	18659431	18681640	22209	+	916.199	159.135	152.62	152.7	0.403009	0.445205	1.02152	0.0307132	1.02152	154.325	151.074	-1.03193	1.07682
ARL6	3	97764521	97801243	36722	+	107.864	20.7248	17.8483	17.9774	7.98622e-05	0.000158843	1.25312	0.325524	1.25312	19.997	15.9578	1.13735	1.38067
ARL6IP1	16	18791667	18801550	9883	-	1950.09	372.365	323.204	325.015	1.2089e-08	4.96115e-08	0.816075	-0.293226	-1.22538	292.099	357.931	-1.28553	-1.16804
ARL6IP4	12	122980060	122982914	2854	+	508.507	87.3431	84.6836	84.7512	0.179854	0.212495	0.961598	-0.0564949	-1.03994	83.092	86.4104	-1.10462	1.02141
ARL6IP5	3	69084937	69106093	21156	+	396.176	81.853	64.5499	66.0293	5.76037e-13	7.64004e-12	1.52948	0.613037	1.52948	79.8507	52.2079	1.44123	1.62312
ARL6IP6	2	152717648	152762397	44749	+	314.316	59.8578	52.0155	52.386	7.77532e-08	2.66059e-07	0.79023	-0.339656	-1.26545	46.2477	58.5244	-1.3466	-1.1892
ARL8A	1	202133404	202144744	11340	-	300.918	55.1294	50.0348	50.1531	0.000343183	0.000619377	1.139	0.187774	1.139	53.4123	46.8938	1.06879	1.21383
ARL8B	3	5122292	5180912	58620	+	417.753	76.0811	69.3748	69.6254	0.000428846	0.00076289	1.14805	0.19918	1.14805	74.4241	64.8267	1.07018	1.23158
ARMC1	8	65602456	65634218	31762	-	379.773	67.6353	63.2429	63.2954	0.0446822	0.0583392	1.0644	0.0900357	1.0644	65.2699	61.321	1.00159	1.13115
ARMC10	7	103074881	103099764	24883	+	197.378	34.1212	32.8883	32.8964	0.532515	0.574522	1.02247	0.0320607	1.02247	33.2619	32.5309	-1.05121	1.09899
ARMC2	6	108848416	108974475	126059	+	20.5604	4.50359	3.31539	3.42673	3.87516e-05	8.08781e-05	1.65868	0.730037	1.65868	4.27569	2.57776	1.35077	2.03678
ARMC5	16	31458304	31467168	8864	+	155.873	27.9324	25.9174	25.9788	0.0200912	0.0276622	1.10899	0.149241	1.10899	27.3213	24.6363	1.01679	1.20954
ARMC6	19	19033603	19058177	24574	+	393.069	74.5407	64.9213	65.5115	1.84528e-09	9.19286e-09	0.764838	-0.386774	-1.30747	56.7822	74.2408	-1.38429	-1.23491
ARMC7	17	75109969	75130273	20304	+	178.43	34.5867	29.4289	29.7384	6.83817e-08	2.36514e-07	1.33249	0.414127	1.33249	33.9775	25.4992	1.2359	1.43663
ARMC8	3	138187248	138298387	111139	+	288.733	55.207	47.9236	48.1221	9.67147e-05	0.000189441	1.17686	0.234946	1.17686	52.0318	44.2123	1.09617	1.26349
ARMC9	2	231198631	231376849	178218	+	134.855	26.8105	22.2222	22.4758	2.96683e-07	8.97348e-07	1.34596	0.428633	1.34596	25.7903	19.1613	1.23606	1.46563
ARMCX2	X	101655281	101659851	4570	-	152.614	32.7899	24.8099	25.4357	4.84565e-10	2.7816e-09	0.64416	-0.63451	-1.55241	19.9308	30.9407	-1.69345	-1.42312
ARMCX3	X	101623130	101627844	4714	+	277.031	51.6281	45.8878	46.1718	4.31173e-07	1.26982e-06	1.24509	0.316252	1.24509	51.2123	41.1314	1.16735	1.32801
ARMCX4	X	101418278	101535989	117711	+	148.365	27.1553	24.6861	24.7275	0.0231876	0.0316145	1.10283	0.14121	1.10283	25.9367	23.5183	1.01494	1.19833
ARMCX5	X	102599206	102604158	4952	+	74.5297	13.9123	12.4006	12.4216	0.779664	0.805415	1.01877	0.0268326	1.01877	12.5371	12.3061	-1.10319	1.145
ARMCX5-GPRASP2	X	102599348	102908105	308757	+	121.033	23.4095	20.0361	20.1721	3.95784e-05	8.2525e-05	1.25012	0.322072	1.25012	22.4144	17.9298	1.14211	1.36835
ARMCX6	X	101615118	101618002	2884	-	77.5277	13.1639	12.9188	12.9213	0.659038	0.695402	0.977928	-0.0321995	-1.02257	12.7771	13.0655	-1.13516	1.0856
ARMH3	10	101845599	102056174	210575	-	131.308	23.5139	21.8544	21.8846	0.188378	0.221749	1.06315	0.088343	1.06315	22.5545	21.2148	-1.02997	1.16416
ARMH4	14	58000765	58152214	151449	-	142.971	30.4481	23.1062	23.8284	4.52491e-11	3.47544e-10	1.63869	0.712547	1.63869	29.5961	18.0608	1.50346	1.7861
ARMT1	6	151452258	151470100	17842	+	193.2	33.8662	32.145	32.1999	0.0538582	0.0695195	1.08048	0.111673	1.08048	33.4455	30.9543	-1.00322	1.1712
ARNT	1	150809714	150876600	66886	-	567.63	119.623	91.9852	94.6049	4.07803e-15	1.11402e-13	1.60859	0.685794	1.60859	116.676	72.5335	1.52669	1.69488
ARNT2	15	80404382	80597934	193552	+	869.221	153.25	144.731	144.87	0.00143218	0.00234952	0.920144	-0.120068	-1.08679	138.845	150.895	-1.13957	-1.03645
ARNTL	11	13276652	13387266	110614	+	33.979	8.0084	5.50203	5.66316	7.35621e-05	0.00014718	1.53559	0.618795	1.53559	6.85939	4.46694	1.27963	1.84275
ARNTL2	12	27332836	27425814	92978	+	141.859	25.1367	23.5942	23.6431	0.0333463	0.0443976	0.908947	-0.137733	-1.10017	22.5154	24.7709	-1.20202	-1.00695
ARPC1A	7	99325873	99366263	40390	+	745.375	129.524	124.148	124.229	0.0513942	0.0665217	1.05304	0.0745577	1.05304	127.439	121.02	-1.00069	1.10965
ARPC1B	7	99374730	99394817	20087	+	63.8682	11.6415	10.624	10.6447	0.14936	0.178778	0.916484	-0.125819	-1.09113	10.1808	11.1086	-1.23005	1.03317
ARPC2	2	218217189	218254349	37160	+	651.859	119.267	108.46	108.643	0.00114133	0.0019025	0.904965	-0.144067	-1.10502	103.223	114.063	-1.16788	-1.04554
ARPC3	12	110434823	110450412	15589	-	792.926	137.529	132.09	132.154	0.089951	0.111882	1.04416	0.0623385	1.04416	135.009	129.3	-1.00751	1.09845
ARPC4	3	9792495	9807725	15230	+	454.53	77.8424	75.7379	75.755	0.462584	0.505416	0.980034	-0.0290967	-1.02037	74.9911	76.5189	-1.07906	1.0364
ARPC4-TTLL3	3	9792548	9836357	43809	+	12.4326	3.14763	1.97534	2.0721	0.666113	0.701578	0.970806	-0.0427458	-1.03007	2.0414	2.10279	-1.49807	1.41188
ARPC5	1	183620846	183635784	14938	-	643.193	116.571	107.016	107.199	0.0290087	0.0389775	0.931192	-0.10285	-1.07389	103.379	111.018	-1.14455	-1.0076
ARPC5L	9	124862130	124877734	15604	+	155.12	30.4687	25.5388	25.8534	5.70788e-08	2.00423e-07	0.733678	-0.446782	-1.363	21.8818	29.8249	-1.47706	-1.25774
ARPIN	15	89895006	89912953	17947	-	270.357	53.3644	44.6918	45.0596	2.59808e-06	6.58884e-06	0.790973	-0.3383	-1.26427	39.8006	50.3185	-1.36645	-1.16972
ARPIN-AP3S2	15	89830599	89912953	82354	-	134.203	30.5711	22.0347	22.3672	0.123313	0.149837	0.871411	-0.198575	-1.14756	20.8303	23.9042	-1.34863	1.02409
ARPP19	15	52547045	52569447	22402	-	2734.13	477.834	455.455	455.688	0.0140028	0.0197613	1.05535	0.0777211	1.05535	467.96	443.417	1.01226	1.10027
ARRB1	11	75260122	75351662	91540	-	163.46	35.2352	26.1174	27.2433	9.20289e-13	1.13692e-11	1.78667	0.837271	1.78667	34.934	19.5526	1.64386	1.94188
ARRB2	17	4710632	4721498	10866	+	330.289	58.0358	55.0228	55.0481	0.740303	0.769272	1.00957	0.0137435	1.00957	55.3103	54.7859	-1.05635	1.07667
ARRDC1	9	137605640	137615361	9721	+	21.1502	4.79734	3.36781	3.52503	3.39538e-06	8.42888e-06	1.82554	0.868327	1.82554	4.55495	2.49512	1.49084	2.23539
ARRDC1-AS1	9	137615332	137618896	3564	-	54.7086	9.83572	9.09334	9.11811	0.624721	0.662765	1.0301	0.0427885	1.0301	9.25331	8.9829	-1.11387	1.18194
ARRDC2	19	18001124	18014103	12979	+	57.9119	12.5511	9.53947	9.65198	0.00364891	0.00563813	1.26815	0.342722	1.26815	10.7931	8.51089	1.09536	1.46819
ARRDC3	5	91368631	91383318	14687	-	276.962	50.6305	46.0664	46.1603	0.00395981	0.0060892	1.11308	0.154563	1.11308	48.6306	43.6899	1.03856	1.19296
ARRDC4	15	97960703	97973834	13131	+	153.274	39.2027	21.8527	25.5457	5.71143e-18	4.91146e-16	3.1353	1.64861	3.1353	38.7364	12.3549	2.85888	3.43845
ARSA	22	50622754	50628153	5399	-	25.552	6.39184	3.76384	4.25867	2.76753e-10	1.72e-09	2.74007	1.45421	2.74007	6.24003	2.27732	2.25706	3.32645
ARSB	5	78777211	78985959	208748	-	179.771	33.1552	29.8519	29.9618	0.000444775	0.000789623	1.16973	0.226175	1.16973	32.3056	27.618	1.08088	1.26588
ARSD	X	2903972	2929340	25368	-	85.9679	22.1573	12.7477	14.328	7.44298e-15	1.85118e-13	2.66875	1.41617	2.66875	20.8451	7.81082	2.38828	2.98216
ARSG	17	68259170	68452020	192850	+	69.465	17.0636	10.7532	11.5775	8.2574e-12	7.73807e-11	2.15943	1.11065	2.15943	15.8262	7.32885	1.90998	2.44146
ARSI	5	150296343	150302906	6563	-	48.6925	11.6602	7.82456	8.11542	7.71926e-07	2.16044e-06	1.66374	0.734427	1.66374	10.1376	6.09326	1.42535	1.942
ARSJ	4	113900284	113979648	79364	-	22.7062	4.86056	3.74383	3.78437	0.128197	0.155297	0.83798	-0.255012	-1.19335	3.45078	4.11797	-1.47985	1.03917
ARSK	5	95555101	95605103	50002	+	39.7531	8.07035	6.53109	6.62551	0.00108269	0.0018105	1.33692	0.41891	1.33692	7.58072	5.6703	1.13643	1.57278
ARV1	1	230979094	231000734	21640	+	160.458	31.5327	26.4066	26.7429	1.78161e-07	5.64018e-07	1.35866	0.442184	1.35866	30.8095	22.6764	1.24717	1.48012
ARVCF	22	19969896	20016824	46928	-	112.864	28.3949	17.3005	18.8106	4.07576e-13	5.74141e-12	2.25934	1.1759	2.25934	26.0786	11.5426	2.01922	2.52802
AS3MT	10	102869470	102901899	32429	+	138.396	25.8498	22.9994	23.0659	0.0747346	0.0943268	0.916523	-0.125758	-1.09108	22.0613	24.0706	-1.20304	1.01057
ASAH1	8	18055992	18084962	28970	-	263.126	54.1175	42.9471	43.8543	8.41552e-11	6.02427e-10	1.49558	0.580708	1.49558	52.563	35.1455	1.39067	1.60841
ASAH2	10	50184861	50251517	66656	-	15.4719	3.55353	2.5142	2.57865	0.146335	0.175428	1.23277	0.301899	1.23277	2.84747	2.30983	-1.08515	1.64912
ASAH2B	10	50739936	50759253	19317	+	129.772	24.0308	21.4741	21.6287	0.000685644	0.00118293	1.21348	0.279148	1.21348	23.7147	19.5427	1.0933	1.34687
ASAP1	8	130052105	130443675	391570	-	938.896	160.549	156.456	156.483	0.454679	0.497275	1.01756	0.0251188	1.01756	157.845	155.12	-1.03042	1.06693
ASAP2	2	9206765	9405684	198919	+	324.747	59.2682	54.0114	54.1245	0.976228	0.980027	0.999344	-0.00094659	-1.00066	54.1068	54.1423	-1.08604	1.08461
ASAP3	1	23428563	23484180	55617	-	83.3284	17.1	13.7887	13.8881	0.012838	0.0182467	1.18408	0.243767	1.18408	15.0586	12.7175	1.04445	1.34238
ASB1	2	238426927	238452251	25324	+	457.119	83.6582	75.9653	76.1864	2.89444e-05	6.15419e-05	1.15634	0.209568	1.15634	81.7102	70.6627	1.092	1.22447
ASB13	10	5638867	5666596	27729	-	216.857	41.396	35.9443	36.1428	1.66554e-05	3.69786e-05	1.21886	0.285534	1.21886	39.7079	32.5778	1.13111	1.31342
ASB16	17	44170704	44179085	8381	+	16.9111	3.48172	2.78051	2.81851	0.818241	0.840537	0.982739	-0.0251191	-1.01756	2.79397	2.84305	-1.32406	1.27874
ASB16-AS1	17	44175974	44186718	10744	-	72.8224	13.5631	12.1016	12.1371	0.096293	0.119128	1.10626	0.145693	1.10626	12.7494	11.5247	-1.01734	1.24504
ASB3	2	53669980	53786954	116974	-	131.432	23.4584	21.8798	21.9054	0.12345	0.149962	1.07136	0.0994372	1.07136	22.66	21.1508	-1.01899	1.1696
ASB6	9	129634604	129642170	7566	-	305.882	56.8092	50.758	50.9803	5.41659e-06	1.29905e-05	1.19916	0.262024	1.19916	55.5972	46.3634	1.12547	1.27768
ASB7	15	100602550	100651700	49150	+	216.545	42.2631	35.8276	36.0909	2.48222e-06	6.3304e-06	1.25896	0.332229	1.25896	40.2282	31.9536	1.1672	1.35792
ASB8	12	48147789	48157516	9727	-	219.069	44.2776	35.9435	36.5115	2.01161e-09	9.92006e-09	1.41635	0.502176	1.41635	42.8026	30.2204	1.31463	1.52594
ASCC1	10	72096032	72217135	121103	-	164.597	31.2982	27.2949	27.4328	6.65658e-05	0.000133895	1.21022	0.275265	1.21022	30.042	24.8236	1.11676	1.31149
ASCC2	22	29788611	29838275	49664	-	389.082	67.3212	64.8167	64.847	0.481591	0.524397	1.02064	0.0294795	1.02064	65.5095	64.1845	-1.04179	1.08525
ASCC3	6	100508195	100881373	373178	-	1164.72	199.086	194.088	194.121	0.938274	0.94658	0.998396	-0.00231544	-1.00161	193.965	194.276	-1.04906	1.0457
ASCL1	12	102957674	102960512	2838	+	184.813	33.0365	30.7601	30.8022	0.0490126	0.0636395	1.08235	0.114168	1.08235	32.0203	29.5841	1.00104	1.17026
ASF1A	6	118894152	118909171	15019	+	521.969	97.7051	86.6186	86.9948	1.41261e-05	3.16892e-05	0.845754	-0.24169	-1.18238	79.7248	94.2647	-1.25913	-1.11031
ASF1B	19	14119512	14136590	17078	-	219.831	48.6858	35.3038	36.6386	5.04466e-13	6.82143e-12	0.580841	-0.783784	-1.72164	26.9239	46.3533	-1.85665	-1.59645
ASGR1	17	7173431	7179565	6134	-	10.5189	2.81028	1.61587	1.75316	2.58695e-05	5.5398e-05	2.19223	1.1324	2.19223	2.40792	1.09839	1.61197	2.98137
ASH1L	1	155335268	155562804	227536	-	985.989	201.882	160.874	164.331	6.2018e-15	1.59369e-13	1.51145	0.595934	1.51145	197.797	130.866	1.44301	1.58314
ASH1L-AS1	1	155562042	155563945	1903	+	7.3176	1.64281	1.19536	1.2196	0.279127	0.318514	0.820968	-0.284602	-1.21807	1.09969	1.33951	-1.77136	1.19388
ASH2L	8	38105493	38140081	34588	+	360.166	62.3644	59.9945	60.0276	0.0360001	0.0477318	1.06442	0.0900701	1.06442	61.9008	58.1544	1.0044	1.12803
ASIC1	12	50057596	50083623	26027	+	116.326	26.6904	18.1121	19.3876	5.19518e-14	9.62718e-13	2.1044	1.07341	2.1044	26.2848	12.4904	1.91836	2.30849
ASIC3	7	151048292	151052757	4465	+	16.3766	3.78303	2.64071	2.72944	0.000250641	0.000460892	1.63888	0.712708	1.63888	3.39024	2.06864	1.29606	2.07238
ASIC4	2	219514482	219538773	24291	+	42.3042	12.4188	5.8165	7.0507	1.55777e-12	1.79944e-11	3.50594	1.8098	3.50594	10.9719	3.12951	2.91342	4.21897
ASL	7	66075819	66093574	17755	+	75.1051	14.9877	12.3231	12.5175	7.39855e-07	2.08309e-06	1.42234	0.50827	1.42234	14.7	10.335	1.27767	1.5834
ASMTL	X	1403139	1453763	50624	-	109.782	19.1634	18.2841	18.297	0.830293	0.850924	1.01091	0.0156551	1.01091	18.3963	18.1977	-1.08753	1.11139
ASNS	7	97851677	97928442	76765	-	534.038	109.002	87.2429	89.0064	3.68567e-13	5.29363e-12	0.670815	-0.576013	-1.49072	71.4703	106.542	-1.57444	-1.41146
ASNSD1	2	189661399	189670832	9433	+	427.54	75.2269	71.2231	71.2567	0.303281	0.343721	1.03069	0.0436107	1.03069	72.3336	70.1797	-1.02945	1.0936
ASPDH	19	50511603	50514685	3082	-	11.8835	3.13453	1.78886	1.98058	3.92426e-06	9.63094e-06	2.41054	1.26936	2.41054	2.79971	1.16145	1.78929	3.24749
ASPH	8	61500556	61714641	214085	-	355.454	64.2404	59.1267	59.2423	0.00050606	0.000892405	1.12536	0.170381	1.12536	62.7365	55.7481	1.05959	1.1952
ASPHD1	16	29900488	29906057	5569	+	178.789	34.8031	29.5459	29.7981	1.30068e-06	3.49033e-06	1.28597	0.362856	1.28597	33.5258	26.0705	1.18784	1.39221
ASPHD2	22	26429260	26445016	15756	+	75.5862	15.0719	12.4736	12.5977	0.00060205	0.00104819	1.26919	0.343903	1.26919	14.0921	11.1033	1.121	1.43696
ASPM	1	197084127	197146695	62568	-	1298.61	272.958	212.195	216.436	6.29637e-14	1.13326e-12	0.673631	-0.569971	-1.48449	174.229	258.642	-1.55981	-1.41281
ASPSCR1	17	81977629	82017407	39778	+	259.413	44.6874	43.2273	43.2355	0.316608	0.357348	0.968636	-0.0459735	-1.03238	42.5467	43.9244	-1.10101	1.03303
ASRGL1	11	62337448	62393413	55965	+	224.099	42.4099	37.2107	37.3498	0.000231209	0.000427129	0.854203	-0.22735	-1.17068	34.413	40.2866	-1.26063	-1.08715
ASS1	9	130444707	130501275	56568	+	3656.97	618.053	609.457	609.496	0.583597	0.624056	0.989679	-0.014968	-1.01043	606.334	612.658	-1.05047	1.02889
ASTE1	3	131013873	131026855	12982	-	69.6551	12.1597	11.6051	11.6092	0.78656	0.811859	1.01498	0.0214571	1.01498	11.6955	11.5229	-1.10083	1.13407
ASTN2	9	116423112	117415058	991946	-	412.731	81.2797	68.2498	68.7885	7.18049e-08	2.46861e-07	1.27235	0.347495	1.27235	77.033	60.5439	1.19438	1.35541
ASXL1	20	32358331	32439320	80989	+	1036.18	180.206	172.615	172.697	0.979092	0.982302	1.00044	0.000630546	1.00044	172.735	172.659	-1.05288	1.0538
ASXL2	2	25733753	25878488	144735	-	611.811	107.507	101.828	101.969	0.000787744	0.00134532	1.1027	0.141046	1.1027	106.949	96.988	1.04649	1.16194
ASXL3	18	33578219	33751195	172976	+	60.7125	11.1688	10.0657	10.1187	0.00286911	0.00450142	1.21266	0.278179	1.21266	11.0913	9.14621	1.07552	1.36729
ATAD1	10	87751512	87818232	66720	-	461.599	82.1337	76.7857	76.9331	0.00909101	0.0132342	1.09326	0.128636	1.09326	80.3607	73.5056	1.02405	1.16715
ATAD2	8	123319851	123396448	76597	-	874.108	184.959	141.02	145.685	2.03191e-16	9.3803e-15	0.599496	-0.738177	-1.66807	109.206	182.163	-1.75148	-1.58862
ATAD2B	2	23748664	23927124	178460	-	221.271	40.2737	36.7662	36.8785	0.000204247	0.000380555	1.16163	0.216147	1.16163	39.6359	34.1211	1.08297	1.246
ATAD3A	1	1512162	1534688	22526	+	139.792	28.4807	22.861	23.2987	2.28455e-09	1.11038e-08	0.678523	-0.559531	-1.47379	18.8364	27.7609	-1.60226	-1.35562
ATAD3B	1	1471765	1497849	26084	+	61.2559	12.9836	9.90124	10.2093	4.16037e-08	1.50048e-07	0.613887	-0.703955	-1.62896	7.76679	12.6518	-1.84479	-1.43839
ATAD5	17	30831966	30895866	63900	+	186.271	39.9719	30.2917	31.0452	7.41244e-11	5.40307e-10	0.644327	-0.634136	-1.55201	24.33	37.7603	-1.67897	-1.43465
ATAT1	6	30626874	30646822	19948	+	146.095	26.501	24.2716	24.3492	0.00058693	0.00102368	1.16838	0.224508	1.16838	26.24	22.4585	1.07786	1.2665
ATCAY	19	3880685	3928083	47398	+	557.495	104.337	92.3018	92.9159	1.10387e-06	3.00571e-06	1.23278	0.301921	1.23278	102.603	83.2287	1.154	1.31695
ATE1	10	121740421	121928802	188381	-	256.079	49.0392	42.3918	42.6798	3.10281e-07	9.35036e-07	1.25858	0.331792	1.25858	47.566	37.7935	1.17808	1.34457
ATF1	12	50764101	50821163	57062	+	262.141	51.6376	43.3803	43.6901	0.000395533	0.000706973	1.20251	0.266043	1.20251	47.7071	39.6731	1.09656	1.31869
ATF2	2	175072250	175168207	95957	-	341.672	64.7311	56.7453	56.9454	0.000126034	0.000242468	1.16186	0.216434	1.16186	61.2089	52.6819	1.08664	1.24228
ATF3	1	212565334	212620778	55444	+	25.2622	5.67335	4.02139	4.21037	6.37779e-05	0.000128583	0.591628	-0.757239	-1.69025	3.13009	5.29064	-2.12395	-1.34511
ATF4	22	39520559	39522687	2128	+	1967.68	413.439	319.076	327.946	1.03267e-16	5.41309e-15	0.625571	-0.676754	-1.59854	252.408	403.484	-1.66931	-1.53077
ATF5	19	49928702	49933937	5235	+	80.083	14.2188	13.3208	13.3472	0.588017	0.628323	1.02798	0.0398162	1.02798	13.5313	13.163	-1.09211	1.15409
ATF6	1	161766320	161964071	197751	+	579.53	112.533	95.5092	96.5883	8.15096e-11	5.87307e-10	1.34638	0.429091	1.34638	110.847	82.3295	1.27616	1.42048
ATF6B	6	32115264	32128247	12983	-	288.594	61.2819	46.8798	48.0991	9.94681e-12	9.16458e-11	1.56415	0.64538	1.56415	58.6816	37.5166	1.45544	1.68098
ATF7	12	53507856	53626416	118560	-	299.227	58.85	49.2078	49.8712	1.0399e-09	5.47719e-09	1.3801	0.464774	1.3801	57.8356	41.9068	1.29118	1.47515
ATF7IP	12	14365632	14502936	137304	+	1115.52	215.84	184.54	185.92	7.01304e-10	3.83981e-09	1.27108	0.346053	1.27108	208.111	163.728	1.21104	1.33409
ATF7IP2	16	10386061	10483639	97578	+	59.2831	11.3742	9.84663	9.88052	0.622027	0.660373	0.9739	-0.0381538	-1.0268	9.74988	10.0112	-1.17777	1.11709
ATG10	5	81972023	82256134	284111	+	45.1488	9.74933	7.40494	7.5248	0.00124825	0.00206868	1.33545	0.417325	1.33545	8.60561	6.44398	1.13445	1.57207
ATG101	12	52069974	52077496	7522	+	165.049	29.698	27.4823	27.5082	0.287581	0.327508	0.957375	-0.0628435	-1.04452	26.9092	28.1073	-1.13393	1.03932
ATG12	5	115828200	115841566	13366	-	388.382	69.8433	64.6332	64.7303	0.00203245	0.00325117	1.10509	0.144169	1.10509	67.9619	61.4987	1.04144	1.17264
ATG13	11	46617276	46676019	58743	+	465.378	93.4707	76.5319	77.5629	7.14301e-11	5.22404e-10	1.38246	0.467242	1.38246	90.0143	65.1115	1.30475	1.46481
ATG14	14	55366391	55411831	45440	-	96.3	17.4868	15.9819	16.05	0.00474065	0.00719492	1.16768	0.223646	1.16768	17.2915	14.8085	1.05238	1.29562
ATG16L1	2	233251571	233295675	44104	+	167.369	29.9609	27.8627	27.8948	0.195233	0.229249	0.948111	-0.0768718	-1.05473	27.1518	28.6378	-1.1456	1.0298
ATG2A	11	64894546	64917210	22664	-	198.75	40.207	32.6437	33.1249	2.36259e-08	9.06785e-08	1.39081	0.47593	1.39081	38.5397	27.7102	1.28201	1.50886
ATG2B	14	96279195	96363342	84147	-	261.644	52.1895	42.9232	43.6073	9.46881e-11	6.66209e-10	1.42741	0.513396	1.42741	51.2855	35.9291	1.3382	1.52256
ATG3	3	112532510	112561963	29453	-	202.741	35.4749	33.7595	33.7902	0.0430147	0.0562793	0.928436	-0.107126	-1.07708	32.5363	35.0442	-1.15738	-1.00235
ATG4A	X	108091667	108154672	63005	+	54.3021	10.7552	8.91994	9.05035	1.73174e-05	3.8332e-05	1.39561	0.480901	1.39561	10.5449	7.55577	1.22906	1.58474
ATG4B	2	241637693	241673857	36164	+	270.657	48.3859	45.0651	45.1095	0.0266035	0.0359551	1.07859	0.109151	1.07859	46.8152	43.4039	1.00975	1.15213
ATG4C	1	62784106	62865515	81409	+	156.161	28.8224	25.9413	26.0268	0.000901349	0.00152371	1.1625	0.217227	1.1625	27.9825	24.071	1.0716	1.26111
ATG4D	19	10543904	10553419	9515	+	159.547	29.088	26.5621	26.5912	0.221546	0.257408	1.05274	0.074152	1.05274	27.2744	25.908	-1.0327	1.14451
ATG5	6	106184477	106325821	141344	-	273.353	46.7756	45.5533	45.5589	0.792613	0.817146	0.991792	-0.0118908	-1.00828	45.3711	45.7466	-1.07475	1.05718
ATG7	3	11272397	11564653	292256	+	153.084	27.5036	25.476	25.514	0.0303359	0.0406363	1.09546	0.131531	1.09546	26.6762	24.3517	1.00932	1.18894
ATG9A	2	219219380	219229637	10257	-	335.267	62.22	55.7125	55.8779	0.00179084	0.0028946	1.13189	0.178737	1.13189	59.3349	52.4209	1.05407	1.21546
ATG9B	7	151012209	151024500	12291	-	49.3367	10.0016	8.15475	8.22278	0.00220656	0.00351601	1.26116	0.334755	1.26116	9.1725	7.27305	1.09922	1.44696
ATIC	2	215312059	215349765	37706	+	1166.8	213.171	193.744	194.466	8.35746e-08	2.84206e-07	0.843443	-0.245638	-1.18562	177.951	210.981	-1.24043	-1.13322
ATL1	14	50533082	50633067	99985	+	139.237	24.3611	23.1882	23.2062	0.291444	0.331534	0.95625	-0.0645401	-1.04575	22.6872	23.7252	-1.13901	1.04153
ATL2	2	38293954	38378585	84631	-	481.38	83.9064	80.1804	80.2299	0.645448	0.68243	0.987532	-0.0181004	-1.01263	79.7266	80.7332	-1.07616	1.04949
ATL3	11	63624087	63671975	47888	-	24.4964	4.64864	4.06901	4.08273	0.206294	0.241221	1.12802	0.173795	1.12802	4.32834	3.83711	-1.06881	1.35999
ATM	11	108222832	108369103	146271	+	616.971	120.188	101.515	102.828	4.91374e-12	4.91636e-11	1.37847	0.463073	1.37847	119.191	86.4659	1.31124	1.44915
ATMIN	16	81035842	81047351	11509	+	298.085	56.2134	49.3897	49.6808	4.05545e-07	1.19824e-06	1.23896	0.309133	1.23896	54.9832	44.3784	1.16368	1.31911
ATN1	12	6924459	6942322	17863	+	1888.38	344.926	314.083	314.729	0.00127911	0.00211528	1.10298	0.141412	1.10298	330.142	299.317	1.04445	1.1648
ATOH8	2	85753991	85791384	37393	+	1066.32	184.643	177.677	177.72	0.402926	0.445151	1.01971	0.0281537	1.01971	179.454	175.986	-1.02822	1.06914
ATOX1	5	151742822	151758632	15810	-	99.2172	17.5097	16.519	16.5362	0.0660219	0.0840494	1.09114	0.125833	1.09114	17.2569	15.8155	-1.00635	1.19814
ATP10D	4	47485275	47593487	108212	+	113.236	21.8585	18.716	18.8727	9.29723e-06	2.15131e-05	1.2872	0.364239	1.2872	21.2425	16.5028	1.17479	1.41037
ATP11A	13	112690329	112887169	196840	+	347.888	66.976	57.4188	57.9813	2.70669e-09	1.29545e-08	1.31944	0.399931	1.31944	65.9667	49.9958	1.24231	1.40137
ATP11B	3	182793504	182921630	128126	+	237.276	45.0134	39.2513	39.546	2.07583e-07	6.47656e-07	1.27376	0.349098	1.27376	44.3074	34.7846	1.1902	1.36319
ATP11C	X	139726348	139933054	206706	-	363.142	63.9894	60.5033	60.5237	0.542428	0.584116	1.01886	0.0269592	1.01886	61.0891	59.9582	-1.04307	1.0828
ATP13A1	19	19645201	19663677	18476	-	561.527	104.337	93.1495	93.5878	2.34243e-07	7.24138e-07	1.20883	0.273607	1.20883	102.436	84.7399	1.14565	1.27548
ATP13A2	1	16985958	17011929	25971	-	143.933	29.0027	23.7929	23.9888	2.99024e-05	6.34354e-05	1.26316	0.33704	1.26316	26.7782	21.1994	1.15192	1.38514
ATP13A3	3	194402674	194487003	84329	-	752.524	131.384	125.382	125.421	0.263535	0.302269	0.972297	-0.0405312	-1.02849	123.659	127.182	-1.0818	1.02269
ATP1A1	1	116373244	116404777	31533	+	9648.34	1842.37	1595.32	1608.06	2.33219e-12	2.5656e-11	0.777605	-0.362891	-1.286	1406.87	1809.24	-1.33545	-1.23838
ATP1A1-AS1	1	116392865	116418623	25758	-	33.4245	8.11694	5.14739	5.57075	2.2401e-09	1.09038e-08	2.21165	1.14512	2.21165	7.67241	3.46909	1.86419	2.62387
ATP1A3	19	41966582	41994231	27649	-	3204.52	610.419	529.934	534.087	5.65948e-11	4.26471e-10	1.27867	0.354648	1.27867	599.403	468.77	1.22435	1.33541
ATP1B1	1	169106690	169132720	26030	+	1245.67	223.226	207.119	207.612	1.51532e-06	4.01958e-06	1.14655	0.197298	1.14655	221.786	193.438	1.09757	1.19772
ATP1B2	17	7646627	7657772	11145	+	18.5626	5.08003	2.5983	3.09376	3.17536e-10	1.93507e-09	3.3485	1.74351	3.3485	4.76461	1.42291	2.64946	4.23197
ATP1B3	3	141876643	141926549	49906	+	463.173	90.6557	76.3761	77.1954	4.9604e-10	2.84003e-09	0.749058	-0.41685	-1.33501	66.12	88.2709	-1.41353	-1.26085
ATP23	12	57941567	57959149	17582	+	68.6486	13.8682	11.308	11.4414	8.6548e-05	0.000171209	1.32583	0.406898	1.32583	13.0443	9.83857	1.17338	1.49809
ATP2A1	16	28878488	28904512	26024	+	7.23136	1.58533	1.16996	1.20523	0.303855	0.344313	1.22826	0.296616	1.22826	1.32869	1.08176	-1.21118	1.82721
ATP2A1-AS1	16	28878957	28879922	965	-	9.67039	2.09362	1.5877	1.61173	0.339474	0.380903	0.840735	-0.250277	-1.18944	1.47228	1.75118	-1.64383	1.16192
ATP2A2	12	110281247	110351093	69846	+	5478.3	938.588	912.827	913.049	0.0274437	0.0370221	1.04343	0.0613351	1.04343	932.455	893.643	1.00519	1.08313
ATP2A3	17	3923869	3964465	40596	-	139.016	37.7573	19.2813	23.1693	1.20199e-18	1.52063e-16	3.47946	1.79886	3.47946	35.9939	10.3447	3.16885	3.82051
ATP2B1	12	89588049	89709367	121318	-	538.645	92.5886	89.7488	89.7741	0.347071	0.388418	0.975314	-0.0360619	-1.02531	88.6522	90.8961	-1.08232	1.02954
ATP2B1-AS1	12	89708955	89711953	2998	+	7.20213	1.90749	1.04222	1.20036	8.78557e-06	2.04117e-05	2.87069	1.5214	2.87069	1.78048	0.620227	1.95548	4.21426
ATP2B2	3	10324023	10619962	295939	-	142.59	35.1993	21.5052	23.7651	3.10373e-15	8.76305e-14	2.46179	1.29971	2.46179	33.8002	13.7299	2.2323	2.71486
ATP2B3	X	153536122	153582930	46808	+	442.603	92.7706	72.3163	73.7672	3.63132e-12	3.77387e-11	1.48454	0.57002	1.48454	88.1535	59.3808	1.39733	1.57721
ATP2B4	1	203626787	203744082	117295	+	528.233	132.927	76.5809	88.0389	1.7738e-22	3.33398e-19	2.94662	1.55906	2.94662	131.463	44.6148	2.79182	3.11001
ATP2C1	3	130850595	131016712	166117	+	642.19	112.731	106.993	107.032	0.168404	0.200063	1.03657	0.0518109	1.03657	108.953	105.11	-1.01618	1.09185
ATP5F1A	18	46080248	46104234	23986	-	2995.08	534.165	498.207	499.179	7.44462e-06	1.74909e-05	1.12561	0.170713	1.12561	528.679	469.68	1.07896	1.17429
ATP5F1B	12	56638175	56645985	7810	-	5653.56	971.328	942.098	942.259	0.189257	0.22271	0.974911	-0.0366579	-1.02573	930.289	954.23	-1.0663	1.01346
ATP5F1C	10	7788104	7807800	19696	+	633.377	113.281	105.425	105.563	0.0441326	0.0576616	1.06386	0.089314	1.06386	108.829	102.296	1.00097	1.13071
ATP5F1D	19	1241751	1244826	3075	+	345.653	64.8862	57.4358	57.6088	0.000525214	0.000923089	1.1419	0.191433	1.1419	61.4253	53.7923	1.06694	1.22213
ATP5F1E	20	59025475	59032336	6861	-	204.006	39.6535	33.7113	34.0011	0.235376	0.272466	0.91862	-0.12246	-1.08859	32.5589	35.4432	-1.24093	1.04717
ATP5IF1	1	28236091	28238106	2015	+	145.102	25.4631	24.1689	24.1836	0.919576	0.929895	0.995697	-0.00622063	-1.00432	24.1314	24.2357	-1.09324	1.08386
ATP5MC1	17	48892787	48895871	3084	+	544.203	99.2489	90.5107	90.7004	0.000233251	0.000430781	0.888329	-0.170835	-1.12571	85.3366	96.0643	-1.19048	-1.06446
ATP5MC2	12	53665160	53676331	11171	-	1631.03	301.959	270.56	271.839	4.30853e-09	1.97242e-08	1.21223	0.277664	1.21223	297.918	245.76	1.16131	1.26539
ATP5MC3	2	175176258	175181711	5453	-	1021.41	186.817	169.886	170.236	0.00136084	0.00224255	0.903806	-0.145915	-1.10643	161.634	178.837	-1.17078	-1.04562
ATP5MD	10	103389051	103396476	7425	-	391.076	75.2265	64.8759	65.1793	0.0045403	0.00691398	0.876606	-0.19	-1.14076	60.8935	69.4651	-1.24089	-1.04872
ATP5ME	4	672436	674277	1841	-	261.008	50.4801	43.3209	43.5013	9.94841e-05	0.000194402	0.847583	-0.238574	-1.17983	39.9127	47.09	-1.26787	-1.09789
ATP5MF	7	99458158	99466168	8010	-	489.19	86.2022	81.4769	81.5316	0.0687026	0.0872425	0.948847	-0.0757525	-1.05391	79.3916	83.6717	-1.11577	1.00454
ATP5MF-PTCD1	7	99416739	99466168	49429	-	75.0897	17.1214	12.1727	12.515	0.00017492	0.000329528	1.43411	0.520154	1.43411	14.7469	10.283	1.20916	1.70091
ATP5MG	11	118401389	118409848	8459	+	719.931	128.768	119.8	119.989	0.291951	0.332025	1.03421	0.0485256	1.03421	122.006	117.971	-1.03412	1.10608
ATP5MPL	14	103912288	103921530	9242	-	271.903	50.2482	45.1945	45.3172	0.884465	0.899158	1.00447	0.00643686	1.00447	45.4183	45.2161	-1.08954	1.09931
ATP5PB	1	111449464	111462774	13310	+	1254.85	229.03	208.516	209.142	1.20299e-05	2.72517e-05	1.15013	0.201793	1.15013	223.745	194.539	1.09191	1.21145
ATP5PD	17	75038863	75046970	8107	-	902.591	156.687	150.305	150.432	0.0045341	0.00690613	1.07601	0.105687	1.07601	155.939	144.924	1.02528	1.12924
ATP5PF	21	25724480	25735655	11175	-	422.44	74.2791	70.3296	70.4067	0.00522312	0.00788076	1.08894	0.122925	1.08894	73.4044	67.409	1.02842	1.15302
ATP5PO	21	33903453	33915805	12352	-	924.968	166.263	153.85	154.161	6.03845e-05	0.000122322	1.12548	0.170547	1.12548	163.263	145.06	1.07082	1.18295
ATP6AP1	X	154428677	154436517	7840	+	555.193	112	90.9979	92.5321	3.04528e-12	3.2469e-11	1.43834	0.524406	1.43834	109.167	75.8976	1.36105	1.52002
ATP6AP1L	5	82278650	82319933	41283	+	44.325	10.6778	6.89679	7.38751	5.62655e-10	3.17992e-09	2.09695	1.06829	2.09695	10.0042	4.77083	1.80859	2.43128
ATP6AP2	X	40580970	40606849	25879	+	408.181	79.232	67.3256	68.0302	1.05183e-09	5.52674e-09	1.33015	0.41159	1.33015	77.6692	58.3913	1.25401	1.41091
ATP6V0A1	17	42458878	42522580	63702	+	761.655	164.756	121.233	126.942	3.71148e-18	3.51309e-16	1.84246	0.88163	1.84246	164.566	89.3188	1.75559	1.93362
ATP6V0A2	12	123712353	123761755	49402	+	340.967	61.2999	56.7579	56.8278	0.0176999	0.0245832	0.924013	-0.114016	-1.08224	54.5834	59.0722	-1.15363	-1.01527
ATP6V0B	1	43974960	43978296	3336	+	198.111	34.86	32.9926	33.0186	0.72806	0.758139	0.985456	-0.021136	-1.01476	32.7767	33.2604	-1.09723	1.06555
ATP6V0C	16	2513726	2520224	6498	+	833.074	143.251	138.82	138.846	0.823281	0.84479	0.994925	-0.00734083	-1.0051	138.492	139.199	-1.05577	1.04508
ATP6V0D1	16	67438019	67481158	43139	-	297.607	56.8522	49.283	49.6012	2.04498e-06	5.29642e-06	1.23798	0.307986	1.23798	54.8756	44.3268	1.1546	1.32738
ATP6V0E1	5	172983771	173035446	51675	+	206.314	38.6667	34.3075	34.3857	0.0301552	0.0404147	0.91145	-0.133764	-1.09715	32.7927	35.9786	-1.19035	-1.01125
ATP6V0E2	7	149872964	149880713	7749	+	231.792	46.4964	38.1529	38.632	5.97399e-08	2.08875e-07	1.35217	0.435277	1.35217	44.4161	32.848	1.24979	1.46293
ATP6V0E2-AS1	7	149867694	149873863	6169	-	31.7152	6.03269	5.25182	5.28586	0.0125424	0.01784	1.23644	0.306197	1.23644	5.8447	4.72702	1.05071	1.45501
ATP6V1A	3	113747035	113812057	65022	+	570.834	116.952	92.8052	95.139	6.04214e-14	1.09226e-12	1.55962	0.641199	1.55962	115.94	74.3383	1.47508	1.64902
ATP6V1B2	8	20197381	20221697	24316	+	610.774	109.741	101.634	101.796	0.000679053	0.0011731	1.10772	0.147592	1.10772	106.998	96.5931	1.04971	1.16893
ATP6V1C1	8	103021083	103073052	51969	+	345.304	65.7301	57.203	57.5506	1.65719e-06	4.36072e-06	1.23074	0.299528	1.23074	63.5035	51.5978	1.15147	1.31547
ATP6V1C2	2	10721630	10785111	63481	+	69.9667	13.5508	11.6025	11.6611	0.768917	0.795955	0.986377	-0.0197892	-1.01381	11.5811	11.7411	-1.16592	1.13437
ATP6V1D	14	67337872	67359805	21933	-	262.024	47.2762	43.6005	43.6706	0.0412367	0.0540983	1.07895	0.109624	1.07895	45.329	42.0122	1.00249	1.16124
ATP6V1E1	22	17592136	17628823	36687	-	369.28	69.1738	61.3616	61.5466	0.00124517	0.00206487	1.13256	0.179592	1.13256	65.3724	57.7208	1.05598	1.2147
ATP6V1E2	2	46511847	46542578	30731	-	60.8487	13.7627	9.71108	10.1414	2.0613e-09	1.01309e-08	1.7953	0.844224	1.7953	13.0268	7.25607	1.58385	2.03498
ATP6V1F	7	128862856	128865848	2992	+	352.425	68.5256	57.9806	58.7375	1.26262e-10	8.61632e-10	1.37911	0.463737	1.37911	68.0973	49.3778	1.29979	1.46327
ATP6V1FNB	7	128866330	128872048	5718	+	8.51618	2.12575	1.25989	1.41936	4.78584e-06	1.1577e-05	2.66219	1.41261	2.66219	2.06358	0.775144	1.89316	3.74361
ATP6V1G1	9	114587769	114598880	11111	+	620.206	109.872	103.293	103.368	0.0664296	0.0845274	1.05323	0.0748262	1.05323	106.048	100.688	-1.0032	1.11285
ATP6V1G2	6	31544444	31546743	2299	-	51.5649	10.2648	8.52126	8.59416	0.000641684	0.0011119	1.28357	0.360159	1.28357	9.66136	7.52696	1.12714	1.4617
ATP6V1G2-DDX39B	6	31530219	31546849	16630	-	26.187	5.62922	4.20369	4.36451	0.0980486	0.121091	0.825645	-0.276406	-1.21117	3.94768	4.78133	-1.61966	1.1041
ATP6V1H	8	53715543	53843312	127769	-	181.069	31.2596	30.1676	30.1782	0.551514	0.593015	1.022	0.0314014	1.022	30.5066	29.8498	-1.05529	1.10224
ATP7A	X	77910656	78050396	139740	+	231.065	51.0671	36.7463	38.5108	2.73861e-14	5.56048e-13	1.84658	0.884857	1.84658	49.9641	27.0576	1.71487	1.98841
ATP7B	13	51932671	52011495	78824	-	156.768	31.9569	25.5915	26.128	1.17756e-09	6.10687e-09	1.49504	0.580189	1.49504	31.312	20.9439	1.37495	1.62563
ATP8A1	4	42408375	42657106	248731	-	862.423	177.528	140.702	143.737	1.89201e-14	4.02802e-13	1.51139	0.595875	1.51139	173.006	114.468	1.43927	1.58712
ATP8A2	13	25371974	26025852	653878	+	39.9967	10.2681	5.78799	6.66612	2.00701e-12	2.24352e-11	2.94459	1.55806	2.94459	9.95236	3.37988	2.50595	3.46
ATP8B2	1	154325525	154351305	25780	+	311.843	58.6884	51.718	51.9739	2.51989e-06	6.4128e-06	1.21274	0.27827	1.21274	56.9708	46.977	1.13801	1.29238
ATP9A	20	51596516	51768391	171875	-	879.895	169.258	145.026	146.649	4.54238e-12	4.57962e-11	1.34793	0.430746	1.34793	168.381	124.918	1.28691	1.41184
ATP9B	18	79069394	79378283	308889	+	76.9108	15.8826	12.5418	12.8185	3.98124e-07	1.17976e-06	1.49288	0.578098	1.49288	15.3529	10.2841	1.32665	1.67994
ATPAF1	1	46632739	46668444	35705	-	262.17	46.8724	43.6282	43.695	0.108124	0.132667	1.06313	0.0883135	1.06313	45.032	42.358	-1.01424	1.14633
ATPAF2	17	18018021	18039169	21148	-	79.6368	15.42	13.16	13.2728	0.000266754	0.000488882	1.26605	0.340334	1.26605	14.8311	11.7145	1.12952	1.41908
ATPSCKMT	5	10225508	10249910	24402	-	77.719	14.0619	12.9313	12.9532	0.152776	0.182618	1.08096	0.112315	1.08096	13.4571	12.4492	-1.03287	1.20689
ATR	3	142449235	142578734	129499	-	222.563	38.3177	37.0745	37.0938	0.792002	0.816707	0.990277	-0.0140953	-1.00982	36.9126	37.275	-1.08611	1.06509
ATRAID	2	27212360	27217183	4823	+	432.225	80.8951	71.5969	72.0374	3.27523e-07	9.82798e-07	1.23608	0.305771	1.23608	79.6429	64.4319	1.16241	1.31442
ATRIP	3	48446710	48467646	20936	+	104.568	19.2282	17.372	17.428	0.084068	0.105074	0.910068	-0.135954	-1.09882	16.6074	18.2485	-1.22356	1.01338
ATRIP-TREX1	3	48446779	48467646	20867	+	9.66833	3.15698	1.30941	1.61139	0.52083	0.563579	1.4195	0.505379	1.4195	1.89077	1.332	-1.38749	2.79574
ATRN	20	3471018	3651116	180098	+	906.971	178.409	148.934	151.162	4.75678e-13	6.49896e-12	1.41058	0.496288	1.41058	176.908	125.415	1.34487	1.4795
ATRNL1	10	115093365	115948999	855634	+	59.7302	10.9629	9.92528	9.95503	0.0960136	0.118816	1.11177	0.152856	1.11177	10.4819	9.42815	-1.02117	1.26219
ATRX	X	77504878	77786217	281339	-	1012.07	205.588	164.88	168.679	1.13785e-13	1.88548e-12	1.52561	0.609382	1.52561	203.783	133.575	1.44436	1.61142
ATXN1	6	16299112	16761491	462379	-	63.3672	14.1006	10.2783	10.5612	5.37766e-07	1.55503e-06	1.55806	0.639755	1.55806	12.8652	8.25718	1.36486	1.77861
ATXN10	22	45671798	45845308	173510	+	1171.15	198.582	195.156	195.192	0.444084	0.486901	1.01721	0.0246106	1.01721	196.857	193.527	-1.02933	1.06505
ATXN1L	16	71845976	71857329	11353	+	189.152	34.731	31.4665	31.5253	0.00787172	0.0115667	1.11347	0.155059	1.11347	33.2178	29.8327	1.03218	1.20116
ATXN2	12	111452214	111599677	147463	-	598.182	103.669	99.6563	99.697	0.812228	0.835078	1.00629	0.0090442	1.00629	100.009	99.3845	-1.05067	1.06392
ATXN2L	16	28823048	28837238	14190	+	1365.53	249.923	226.866	227.589	2.55634e-07	7.82727e-07	0.855156	-0.22574	-1.16938	209.819	245.358	-1.22256	-1.11851
ATXN3	14	92058552	92106622	48070	-	169.044	32.6136	27.9676	28.1741	1.83464e-06	4.79031e-06	1.26972	0.344508	1.26972	31.5221	24.8261	1.17544	1.37155
ATXN7	3	63863144	64003461	140317	+	125.263	25.4895	20.6614	20.8772	6.85324e-06	1.61853e-05	1.30984	0.389388	1.30984	23.6777	18.0768	1.19038	1.44128
ATXN7L1	7	105604772	105876600	271828	-	58.1071	13.3859	9.26945	9.68452	1.96183e-09	9.70002e-09	1.80472	0.851771	1.80472	12.4632	6.90589	1.59126	2.0468
ATXN7L2	1	109483905	109492799	8894	+	111.979	23.9475	18.2255	18.6631	2.66175e-09	1.27533e-08	1.54058	0.623476	1.54058	22.6342	14.692	1.40273	1.69198
ATXN7L3	17	44191805	44199885	8080	-	1224.85	215.573	203.942	204.142	0.000434387	0.00077212	1.09096	0.125598	1.09096	213.023	195.262	1.04432	1.13968
ATXN7L3B	12	74537835	74545431	7596	+	2152.87	375.088	358.608	358.811	0.00442079	0.00675073	0.939068	-0.090699	-1.06489	347.536	370.086	-1.10959	-1.02198
AUH	9	91213815	91361970	148155	-	26.1028	5.33223	4.30711	4.35046	0.00722885	0.0106833	1.29713	0.375323	1.29713	4.91319	3.78774	1.08127	1.55608
AUNIP	1	25831913	25859459	27546	-	28.9456	6.78809	4.59677	4.82427	1.14653e-06	3.11157e-06	0.549582	-0.863594	-1.81957	3.42199	6.22654	-2.19602	-1.50764
AUP1	2	74526652	74529707	3055	-	598.331	106.412	99.6104	99.7219	0.00502709	0.00759635	0.922011	-0.117145	-1.08459	95.6755	103.768	-1.14498	-1.02738
AURKA	20	56369389	56392338	22949	-	515.24	101.196	84.8835	85.8734	1.0356e-10	7.21301e-10	0.739223	-0.435918	-1.35277	72.9976	98.7491	-1.42938	-1.28027
AURKAIP1	1	1373736	1375208	1472	-	207.381	38.2654	34.4328	34.5634	8.07458e-05	0.000160503	0.845796	-0.241618	-1.18232	31.6759	37.451	-1.27077	-1.10003
AURKAP1	1	220266179	220267716	1537	-	10.0371	2.38736	1.63909	1.67285	0.445307	0.488117	0.869124	-0.202366	-1.15058	1.55572	1.78998	-1.60427	1.21183
AURKB	17	8204731	8210576	5845	-	379.63	86.431	59.9404	63.2717	4.07554e-16	1.61972e-14	0.516913	-0.952008	-1.93456	43.1217	83.4216	-2.06463	-1.81269
AUTS2	7	69598475	70793507	1195032	+	1372.94	246.913	228.38	228.823	1.07342e-05	2.45447e-05	0.886178	-0.174331	-1.12844	215.015	242.632	-1.17955	-1.07955
AVEN	15	33866227	34039205	172978	-	65.9828	12.6564	10.916	10.9971	0.00135353	0.00223218	0.807	-0.309359	-1.23916	9.82257	12.1717	-1.40094	-1.09606
AVL9	7	32495489	32588727	93238	+	443.946	86.7656	73.1423	73.991	2.41269e-10	1.52394e-09	1.35144	0.434497	1.35144	85.0495	62.9325	1.27612	1.4312
AVPI1	10	97677424	97687242	9818	-	31.1274	6.50805	5.08078	5.1879	5.04302e-05	0.000103238	1.49221	0.577452	1.49221	6.21251	4.16329	1.26411	1.76147
AVPR1A	12	63142759	63151202	8443	-	30.939	5.45503	5.14664	5.1565	0.434754	0.477348	0.940532	-0.0884504	-1.06323	4.99848	5.31452	-1.25666	1.11164
AXIN1	16	287440	352724	65284	-	219.598	40.8061	36.4189	36.5997	0.00020857	0.00038825	0.842704	-0.246903	-1.18666	33.4755	39.7239	-1.28694	-1.09419
AXIN2	17	65528565	65561649	33084	-	195.164	36.1815	32.3995	32.5273	0.000291071	0.000530712	0.851309	-0.232245	-1.17466	29.9148	35.1398	-1.26987	-1.08659
AZI2	3	28321048	28348825	27777	-	287.704	50.5624	47.9022	47.9507	0.0131441	0.0186474	1.08581	0.118767	1.08581	49.9233	45.9781	1.01902	1.15696
AZIN1	8	102826302	102864201	37899	-	1814.63	315.904	302.316	302.438	0.179213	0.211776	0.969836	-0.044187	-1.0311	297.806	307.069	-1.07934	1.01521
B2M	15	44711517	44718146	6629	+	596.218	109.202	99.0204	99.3697	0.000167343	0.000316158	1.14983	0.201424	1.14983	106.295	92.4441	1.07775	1.22673
B3GALNT1	3	161083883	161105373	21490	-	206.738	37.6816	34.3593	34.4563	0.0019856	0.00318514	1.13855	0.187201	1.13855	36.6886	32.2239	1.05446	1.22935
B3GALNT2	1	235447190	235504453	57263	-	691.655	128.24	114.916	115.276	3.04462e-06	7.61705e-06	1.16558	0.221043	1.16558	124.09	106.462	1.10739	1.22682
B3GALT1	2	167293001	167874045	581044	+	15.309	3.06038	2.52026	2.55149	0.0326608	0.0435202	1.29933	0.377762	1.29933	2.88365	2.21934	1.01925	1.65637
B3GALT2	1	193178730	193186614	7884	-	174.793	32.6523	29.0588	29.1322	0.0363391	0.0481436	1.1	0.137498	1.1	30.5194	27.7451	1.00823	1.20012
B3GALT6	1	1232237	1235041	2804	+	95.1038	16.7736	15.8375	15.8506	0.88211	0.897215	1.0073	0.0104914	1.0073	15.9083	15.793	-1.09829	1.11438
B3GAT1	11	134378504	134412243	33739	-	58.0986	11.9614	9.52407	9.6831	6.36615e-06	1.50972e-05	1.4254	0.511369	1.4254	11.3815	7.98474	1.25793	1.61517
B3GAT2	6	70856679	70957061	100382	-	41.0739	7.86725	6.82072	6.84564	0.126297	0.153151	1.12245	0.166655	1.12245	7.2406	6.45069	-1.03526	1.30433
B3GAT3	11	62615296	62621987	6691	-	128.919	27.1651	21.0025	21.4865	1.26216e-09	6.5199e-09	1.52774	0.611396	1.52774	25.9724	17.0006	1.3986	1.6688
B3GLCT	13	31199975	31332275	132300	+	96.1386	22.0419	15.3375	16.0231	4.55526e-11	3.49671e-10	1.80323	0.850582	1.80323	20.6143	11.4319	1.627	1.99855
B3GNT10	9	120793496	120801729	8233	+	48.1168	11.4516	7.70003	8.01947	6.74356e-08	2.3361e-07	1.74489	0.803134	1.74489	10.1957	5.8432	1.50938	2.01714
B3GNT2	2	62196115	62224732	28617	+	138.311	26.2255	22.9535	23.0518	0.00371611	0.00573591	1.15867	0.212474	1.15867	24.7462	21.3574	1.05391	1.27384
B3GNT4	12	122203681	122208953	5272	+	26.2252	5.95814	4.2135	4.37086	3.73417e-05	7.81834e-05	1.64386	0.717091	1.64386	5.43531	3.30642	1.34286	2.01235
B3GNT5	3	183253253	183273386	20133	+	161.135	29.1824	26.8061	26.8558	0.053731	0.0693825	0.918832	-0.122127	-1.08834	25.7198	27.9918	-1.18518	1.00059
B3GNT8	19	41425359	41428731	3372	-	12.6767	3.29281	1.79685	2.11279	2.51135e-08	9.5801e-08	3.16875	1.66391	3.16875	3.21195	1.01363	2.37883	4.22096
B3GNT9	16	67148104	67150999	2895	-	77.953	19.2661	12.2174	12.9922	2.24055e-11	1.88004e-10	2.0118	1.00848	2.0118	17.3568	8.62752	1.78938	2.26186
B3GNTL1	17	82942149	83051811	109662	-	32.3363	6.65568	5.27575	5.38938	7.25923e-05	0.000145394	1.48113	0.566695	1.48113	6.43446	4.3443	1.25154	1.75283
B4GALNT1	12	57623409	57633240	9831	-	517.829	92.5935	86.1081	86.3048	0.00654552	0.00973101	0.909267	-0.137224	-1.09979	82.2034	90.4062	-1.17594	-1.02856
B4GALNT3	12	459939	563501	103562	+	156.035	30.876	25.8702	26.0058	0.0136287	0.0192892	1.14274	0.192503	1.14274	27.7382	24.2734	1.03123	1.26632
B4GALNT4	11	369499	382118	12619	+	524.633	96.4468	87.2832	87.4389	0.00120281	0.0019974	1.1094	0.149778	1.1094	91.9737	82.9041	1.04725	1.17523
B4GALT1	9	33104077	33167337	63260	-	147.677	26.8493	24.5361	24.6129	0.00111985	0.00186859	1.15976	0.213829	1.15976	26.4335	22.7922	1.06814	1.25925
B4GALT2	1	43979202	43991172	11970	+	277.986	55.0619	45.6658	46.331	1.42083e-10	9.55119e-10	0.711533	-0.490997	-1.40542	38.5222	54.1397	-1.4969	-1.31952
B4GALT3	1	161171310	161177969	6659	-	415.811	87.4734	68.0379	69.3018	3.36492e-11	2.66861e-10	1.45802	0.544015	1.45802	82.2154	56.3882	1.36678	1.55537
B4GALT4	3	119211742	119240879	29137	-	73.9655	15.6502	11.976	12.3276	5.87338e-09	2.6054e-08	1.61762	0.69387	1.61762	15.2362	9.41894	1.4503	1.80424
B4GALT5	20	49632946	49713879	80933	-	986.024	169.18	164.293	164.337	0.424104	0.466394	0.981482	-0.0269664	-1.01887	162.802	165.873	-1.06941	1.03017
B4GALT6	18	31622246	31686044	63798	-	65.4173	12.7061	10.7944	10.9029	0.00018063	0.000339167	1.29918	0.377596	1.29918	12.3216	9.48417	1.14998	1.46772
B4GALT7	5	177600132	177610331	10199	+	80.404	15.4952	13.3242	13.4007	0.00651584	0.00969402	1.18507	0.244971	1.18507	14.5357	12.2657	1.05389	1.33258
B4GAT1	11	66345374	66347630	2256	-	307.099	60.7792	50.5214	51.1832	8.48115e-10	4.56573e-09	1.37523	0.459674	1.37523	59.269	43.0975	1.2886	1.46768
B9D1	17	19334696	19377914	43218	-	37.2112	9.44484	5.77867	6.20186	2.9712e-09	1.40997e-08	2.11229	1.07881	2.11229	8.41832	3.9854	1.79492	2.48577
B9D2	19	41354417	41364150	9733	-	26.7554	5.14437	4.43904	4.45924	0.49143	0.534271	1.06486	0.0906592	1.06486	4.5993	4.31918	-1.13519	1.28722
BAALC	8	103140725	103230306	89581	+	49.9502	11.3849	7.86958	8.32503	1.79361e-09	8.97282e-09	1.94448	0.959382	1.94448	10.9954	5.65467	1.68754	2.24053
BABAM1	19	17267376	17279354	11978	+	290.033	56.4197	47.9321	48.3388	1.1043e-06	3.00626e-06	1.27195	0.347046	1.27195	54.1249	42.5526	1.17938	1.37179
BABAM2	2	27888709	28338901	450192	+	222.968	44.5668	36.6359	37.1614	1.38463e-09	7.0693e-09	1.39844	0.483821	1.39844	43.3348	30.9879	1.30359	1.5002
BACE1	11	117285207	117316257	31050	-	335.884	63.4891	55.6415	55.9807	4.40863e-06	1.07138e-05	1.22494	0.292711	1.22494	61.6403	50.3211	1.14227	1.3136
BACE1-AS	11	117291346	117292171	825	+	12.3951	2.71174	1.99083	2.06585	0.000734751	0.00126203	1.6677	0.737862	1.6677	2.58291	1.54878	1.26755	2.19419
BACE2	21	41168160	41282531	114371	+	9.90947	1.93699	1.63749	1.65158	0.593177	0.63322	1.08967	0.123898	1.08967	1.72245	1.5807	-1.25065	1.48502
BACH1	21	29298922	29361897	62975	+	482.026	83.2324	80.3197	80.3377	0.721538	0.752301	0.990301	-0.0140611	-1.00979	79.9462	80.7292	-1.06756	1.04695
BACH2	6	89926528	90296909	370381	-	73.4484	13.0943	12.2161	12.2414	0.0382135	0.0504338	0.891075	-0.166381	-1.12224	11.5363	12.9465	-1.25159	-1.00625
BAD	11	64269828	64284705	14877	-	103.524	19.5628	17.1983	17.254	0.0840578	0.105074	1.10207	0.140214	1.10207	18.0918	16.4162	-1.01043	1.22723
BAG1	9	33252471	33264709	12238	-	427.907	88.6491	69.4553	71.3178	3.66477e-14	7.17521e-13	0.630581	-0.665246	-1.58584	55.1603	87.4753	-1.67782	-1.4989
BAG2	6	57172326	57189834	17508	+	285.485	50.7633	47.5284	47.5809	0.00764616	0.0112541	1.09336	0.128767	1.09336	49.7029	45.4589	1.02668	1.16437
BAG3	10	119651380	119677818	26438	+	156.645	30.2275	25.876	26.1076	5.82924e-07	1.67457e-06	1.30227	0.381025	1.30227	29.5353	22.6799	1.20319	1.4095
BAG4	8	38176855	38213302	36447	+	262.258	46.596	43.6775	43.7097	0.160396	0.191153	0.953072	-0.0693433	-1.04924	42.6594	44.76	-1.12379	1.02079
BAG5	14	103556544	103562815	6271	-	420.195	73.609	69.9566	70.0325	0.00480524	0.00728169	0.917793	-0.123759	-1.08957	67.0305	73.0344	-1.15342	-1.02926
BAG6	6	31639028	31652701	13673	-	1862.14	323.838	310.244	310.357	0.0857893	0.10711	1.0387	0.0547816	1.0387	316.248	304.465	-1.00589	1.08525
BAHCC1	17	81395457	81466332	70875	+	52.3131	14.3032	7.45027	8.71885	4.02996e-14	7.72918e-13	3.14699	1.65397	3.14699	13.2328	4.2049	2.73412	3.62222
BAHD1	15	40439757	40468237	28480	+	536.598	92.9393	89.3811	89.4329	0.0696112	0.0883452	0.950887	-0.0726535	-1.05165	87.1815	91.6844	-1.1111	1.00464
BAIAP2	17	81035151	81117435	82284	+	359.549	64.1777	59.8745	59.9248	0.165125	0.196558	0.95624	-0.0645547	-1.04576	58.5843	61.2652	-1.11567	1.02017
BAIAP2-DT	17	81029133	81034720	5587	-	688.673	153.551	109.273	114.779	1.26072e-16	6.37973e-15	1.87346	0.905707	1.87346	149.669	79.8888	1.7668	1.98656
BAIAP2L1	7	98291650	98401091	109441	-	14.7441	4.14504	2.21547	2.45736	2.01311e-06	5.22106e-06	2.37641	1.24878	2.37641	3.45911	1.4556	1.78914	3.15645
BAK1	6	33572552	33580277	7725	-	142.949	25.906	23.7917	23.8248	0.0539806	0.0696638	0.920015	-0.120271	-1.08694	22.8323	24.8173	-1.18288	1.00122
BAMBI	10	28677521	28682933	5412	+	69.8116	13.9569	11.5416	11.6353	0.000357769	0.000644024	0.78889	-0.342104	-1.2676	10.2622	13.0084	-1.42394	-1.12843
BANF1	11	66002079	66004150	2071	+	1054.81	185.823	175.606	175.802	0.0302657	0.0405546	0.941761	-0.0865671	-1.06184	170.529	181.075	-1.1214	-1.00544
BANP	16	87949238	88077319	128081	+	86.6421	16.681	14.3908	14.4404	0.377454	0.419723	1.05635	0.079089	1.05635	14.8361	14.0446	-1.06769	1.19141
BAP1	3	52401009	52410009	9000	-	690.714	123.36	115.016	115.119	0.00447589	0.00682536	1.08034	0.111482	1.08034	119.565	110.673	1.02713	1.1363
BARD1	2	214725646	214809684	84038	-	132.334	27.7551	21.4162	22.0557	3.95464e-11	3.07695e-10	0.614788	-0.701838	-1.62658	16.7942	27.3171	-1.76969	-1.49504
BASP1	5	17216823	17276846	60023	+	2607.7	479.412	432.983	434.617	8.13439e-09	3.46356e-08	0.841504	-0.248958	-1.18835	397.21	472.024	-1.23673	-1.14186
BATF3	1	212686417	212699841	13424	-	23.2928	4.57565	3.85318	3.88214	0.0421611	0.0552284	1.22441	0.292084	1.22441	4.27379	3.49049	1.00731	1.48829
BAX	19	48954860	48961799	6939	+	526.854	109.21	85.3958	87.809	4.68531e-14	8.83065e-13	0.624779	-0.678581	-1.60056	67.5307	108.087	-1.69663	-1.50994
BAZ1A	14	34752731	34875361	122630	-	922.903	190.326	150.795	153.817	9.13064e-14	1.56422e-12	0.672711	-0.57194	-1.48652	123.721	183.914	-1.56378	-1.41308
BAZ1B	7	73440407	73522294	81887	-	2165.82	413.15	358.992	360.97	3.66471e-09	1.70557e-08	0.815302	-0.294594	-1.22654	324.243	397.697	-1.28312	-1.17245
BAZ2A	12	56595596	56636360	40764	-	2008.5	409.582	327.595	334.75	1.08491e-15	3.61135e-14	1.51565	0.599935	1.51565	403.366	266.134	1.45198	1.58211
BAZ2B	2	159318979	159712443	393464	-	180.793	37.6715	29.6738	30.1322	1.23752e-08	5.06913e-08	1.40779	0.493436	1.40779	35.2355	25.0289	1.29854	1.52624
BBC3	19	47220824	47232668	11844	-	47.2571	9.14221	7.79423	7.87619	0.000190683	0.000356774	1.33034	0.4118	1.33034	8.9927	6.75968	1.16502	1.51913
BBIP1	10	110898730	110919181	20451	-	90.9224	17.7616	14.9999	15.1537	2.58859e-05	5.5424e-05	1.30856	0.387976	1.30856	17.1791	13.1283	1.17709	1.4547
BBOF1	14	74019349	74066093	46744	+	18.073	3.79741	2.93297	3.01217	0.00028336	0.0005178	1.57085	0.651548	1.57085	3.68102	2.34332	1.263	1.95374
BBS1	11	66510635	66533599	22964	+	145.158	31.6777	23.2244	24.193	7.31752e-13	9.37455e-12	1.77699	0.829438	1.77699	30.9621	17.4239	1.6381	1.92766
BBS10	12	76344474	76348416	3942	-	262.437	56.2086	42.5157	43.7394	2.802e-12	3.02676e-11	1.6048	0.682397	1.6048	53.8952	33.5837	1.49393	1.72391
BBS12	4	122732702	122744944	12242	+	34.0629	7.63803	5.43561	5.67716	9.78588e-08	3.27446e-07	1.80585	0.852678	1.80585	7.30766	4.04666	1.54171	2.11525
BBS2	16	56470403	56520025	49622	-	164.883	38.0771	26.0332	27.4805	7.57652e-14	1.32559e-12	1.93384	0.951467	1.93384	36.2275	18.7335	1.77888	2.1023
BBS4	15	72686179	72738477	52298	+	238.252	50.7965	38.6784	39.7087	2.01663e-11	1.71733e-10	1.57255	0.653109	1.57255	48.5463	30.871	1.45762	1.69655
BBS5	2	169479494	169506656	27162	+	102.249	19.7074	16.9563	17.0415	0.00121785	0.00202085	1.19586	0.258046	1.19586	18.5615	15.5215	1.08198	1.32172
BBS7	4	121824329	121870498	46169	-	156.152	30.0474	25.8315	26.0254	2.63046e-06	6.66583e-06	1.27186	0.346944	1.27186	29.1397	22.911	1.17448	1.37732
BBS9	7	33129285	33635768	506483	+	84.882	17.3708	13.8927	14.147	1.82229e-07	5.751e-07	1.45606	0.54207	1.45606	16.7739	11.5201	1.31135	1.61674
BBX	3	107522962	107811340	288378	+	580.454	108.324	96.5417	96.7423	0.000470316	0.000832272	1.12003	0.163536	1.12003	102.22	91.2651	1.05805	1.18564
BCAN	1	156642117	156659529	17412	+	18.5072	5.11606	2.48563	3.08453	1.32782e-10	9.0057e-10	3.83335	1.93861	3.83335	4.8927	1.27635	2.98589	4.92133
BCAP29	7	107580007	107623318	43311	+	169.133	34.1689	27.9032	28.1889	1.29908e-06	3.48674e-06	1.31083	0.390481	1.31083	31.9806	24.3972	1.20394	1.42721
BCAP31	X	153700492	153724388	23896	-	562.898	105.33	93.1557	93.8163	1.53018e-08	6.11377e-08	0.792943	-0.33471	-1.26112	82.982	104.651	-1.33351	-1.19267
BCAR1	16	75228181	75268008	39827	-	305.295	55.4392	50.7684	50.8824	0.00224237	0.00357005	1.12056	0.164222	1.12056	53.7753	47.9896	1.047	1.19929
BCAR3	1	93561741	93847220	285479	-	62.969	13.3241	10.1805	10.4948	1.55223e-07	4.97145e-07	1.60631	0.683752	1.60631	12.9363	8.0534	1.40832	1.83214
BCAS2	1	114567560	114581616	14056	-	444.966	76.5086	74.1334	74.1611	0.646967	0.683927	1.01291	0.018499	1.01291	74.6365	73.6856	-1.04688	1.07408
BCAS3	17	60677851	61392832	714981	+	200.998	45.0708	32.2014	33.4996	4.6435e-13	6.37065e-12	1.75274	0.80961	1.75274	42.6601	24.3391	1.62178	1.89426
BCAS4	20	50794894	50877178	82284	+	30.6325	7.16659	4.88677	5.10541	7.54468e-07	2.11789e-06	1.78237	0.833795	1.78237	6.54099	3.66983	1.49431	2.12595
BCAT1	12	24810024	24949102	139078	-	2867.32	576.001	470.777	477.886	1.67326e-13	2.6509e-12	0.709615	-0.494891	-1.40921	396.715	559.057	-1.47433	-1.34698
BCAT2	19	48795064	48811030	15966	-	133.049	27.1939	21.6707	22.1749	5.08069e-08	1.80157e-07	1.49801	0.583044	1.49801	26.5957	17.7541	1.34824	1.66441
BCCIP	10	125823546	125853696	30150	+	736.836	130.099	122.72	122.806	0.00626366	0.00934365	0.93149	-0.102388	-1.07355	118.45	127.162	-1.12704	-1.02259
BCDIN3D	12	49836043	49843107	7064	-	59.7957	12.1053	9.85305	9.96596	0.000653262	0.00113092	1.29437	0.372245	1.29437	11.2446	8.68733	1.12932	1.48353
BCDIN3D-AS1	12	49828543	49841155	12612	+	35.8795	8.64553	5.64107	5.97991	5.96363e-08	2.08624e-07	1.94279	0.958129	1.94279	7.89571	4.06411	1.63413	2.30974
BCHE	3	165772904	165837424	64520	-	107.714	23.3286	17.3251	17.9524	1.65585e-10	1.09094e-09	1.69705	0.763026	1.69705	22.5921	13.3126	1.53698	1.87379
BCKDHA	19	41397818	41425003	27185	+	226.242	42.2626	37.4922	37.7071	2.67474e-06	6.76371e-06	1.23313	0.302321	1.23313	41.6435	33.7706	1.15028	1.32194
BCKDHB	6	80106610	80346271	239661	+	303.515	62.3297	49.6626	50.5858	6.18266e-10	3.44537e-09	1.45027	0.53632	1.45027	59.8816	41.29	1.3457	1.56296
BCKDK	16	31108386	31112792	4406	+	175.414	32.7538	29.0941	29.2357	9.50301e-05	0.000186419	0.832597	-0.264309	-1.20106	26.5651	31.9063	-1.30137	-1.10849
BCL10	1	85265776	85276633	10857	-	143.517	26.0154	23.8604	23.9195	0.0156703	0.0219662	1.11741	0.160159	1.11741	25.2458	22.5931	1.0231	1.22041
BCL11A	2	60450520	60553655	103135	-	455.739	86.6546	75.7044	75.9565	0.00010009	0.000195528	0.86557	-0.208277	-1.15531	70.4832	81.4298	-1.23045	-1.08475
BCL11B	14	99169288	99272198	102910	-	376.326	68.6994	62.5718	62.7209	0.790415	0.81539	1.0096	0.0137862	1.0096	63.0206	62.4213	-1.07596	1.09673
BCL2	18	63123346	63319770	196424	-	300.648	51.9861	50.0819	50.108	0.091246	0.113332	1.05462	0.0767267	1.05462	51.4401	48.7759	-1.00951	1.12281
BCL2L1	20	31664452	31723964	59512	-	631.108	123.968	103.976	105.185	2.01617e-11	1.71733e-10	1.35439	0.437644	1.35439	121.017	89.3518	1.28735	1.42492
BCL2L11	2	111120914	111168446	47532	+	81.5762	15.6334	13.498	13.596	0.000454789	0.000806423	0.803263	-0.316055	-1.24492	12.1127	15.0794	-1.39061	-1.11449
BCL2L12	19	49665142	49673917	8775	+	36.3558	7.4725	6.02809	6.05931	0.123782	0.150351	1.1406	0.189787	1.1406	6.45728	5.66133	-1.03185	1.34239
BCL2L13	22	17638584	17730856	92272	+	508.783	104.496	82.6174	84.7971	2.2006e-14	4.56677e-13	1.57931	0.65929	1.57931	103.842	65.7519	1.49549	1.66782
BCL2L2	14	23306833	23311760	4927	+	137.159	24.2243	22.8412	22.8598	0.341414	0.38272	1.04255	0.0601132	1.04255	23.336	22.3836	-1.04593	1.13683
BCL2L2-PABPN1	14	23306833	23326186	19353	+	19.1988	4.16744	3.08231	3.1998	0.605928	0.645313	1.10843	0.148523	1.10843	3.36436	3.03524	-1.24516	1.52984
BCL6	3	187721377	187745469	24092	-	14.1899	3.37029	2.2921	2.36499	0.00495631	0.00749456	1.50408	0.588877	1.50408	2.84106	1.88891	1.14345	1.97844
BCL7A	12	122021884	122062045	40161	+	1021.91	189.201	169.774	170.319	2.86108e-06	7.19481e-06	0.859795	-0.217935	-1.16307	157.479	183.159	-1.22306	-1.10602
BCL7B	7	73536356	73557691	21335	-	209.842	39.1741	34.8448	34.9737	0.0030163	0.00471604	0.873909	-0.194445	-1.14428	32.6204	37.327	-1.24379	-1.05274
BCL7C	16	30833626	30894078	60452	-	113.638	22.5548	18.6328	18.9396	2.83646e-08	1.0681e-07	1.43401	0.520059	1.43401	22.3168	15.5625	1.31098	1.5686
BCL9	1	147541501	147626215	84714	+	668.59	123.148	110.953	111.432	1.81046e-07	5.72052e-07	1.20018	0.263252	1.20018	121.57	101.293	1.14075	1.26271
BCL9L	11	118896136	118925927	29791	-	354.942	81.2789	56.0237	59.157	1.31107e-16	6.55883e-15	1.9427	0.958061	1.9427	78.1081	40.206	1.82593	2.06693
BCLAF1	6	136256627	136289852	33225	-	3392.33	621.01	563.772	565.388	1.87799e-07	5.91401e-07	0.863057	-0.212472	-1.15867	523.829	606.946	-1.20724	-1.11206
BCLAF3	X	19912862	19970265	57403	-	92.6792	18.2069	15.2103	15.4465	5.53324e-05	0.000112695	1.34583	0.428498	1.34583	17.7237	13.1693	1.18529	1.52812
BCOR	X	40051246	40177330	126084	-	1054.45	200.442	174.964	175.742	1.44904e-07	4.67279e-07	0.834146	-0.261629	-1.19883	159.85	191.633	-1.2598	-1.14081
BCORL1	X	129980979	130058069	77090	+	257.872	50.7197	42.3623	42.9786	1.07314e-09	5.62523e-09	1.3983	0.483675	1.3983	50.1163	35.8409	1.30451	1.49884
BCR	22	23180509	23318038	137529	+	504.861	97.7594	83.687	84.1435	2.7246e-06	6.88099e-06	1.21114	0.276365	1.21114	92.1782	76.1087	1.13658	1.29059
BCRP2	22	21103016	21122287	19271	+	11.1883	2.29447	1.84888	1.86472	0.767516	0.794571	1.05113	0.0719382	1.05113	1.9112	1.81824	-1.27604	1.40985
BCS1L	2	218659683	218663444	3761	+	168.198	29.3093	28.021	28.033	0.989897	0.991027	0.999329	-0.000967936	-1.00067	28.0236	28.0424	-1.08287	1.08141
BCYRN1	2	47335315	47335515	200	+	426.054	91.6404	68.0075	71.009	5.51326e-16	2.08442e-14	0.554321	-0.851207	-1.80401	50.6482	91.3699	-1.91371	-1.7006
BDH1	3	197509783	197573324	63541	-	93.0516	19.2197	15.2119	15.5086	5.01983e-08	1.78262e-07	0.677578	-0.561542	-1.47585	12.5279	18.4893	-1.6313	-1.33521
BDH2	4	103077592	103099835	22243	-	123.675	23.7542	20.5103	20.6125	0.000213225	0.00039613	1.20938	0.274267	1.20938	22.5659	18.6591	1.10668	1.32161
BDKRB2	14	96204839	96244165	39326	+	31.5551	10.2523	2.87667	5.25918	1.47542e-16	7.27285e-15	11.1897	3.4841	11.1897	9.65546	0.862886	8.91514	14.0447
BDNF	11	27654895	27722031	67136	-	29.3817	5.51355	4.88337	4.89695	0.18416	0.217211	0.892043	-0.164815	-1.12102	4.61754	5.17637	-1.32864	1.05725
BDNF-AS	11	27506852	27698172	191320	+	7.31895	2.14616	1.02798	1.21983	6.08027e-05	0.000123055	2.85536	1.51367	2.85536	1.80686	0.632794	1.82928	4.457
BDP1	5	71455651	71567821	112170	+	613.304	117.957	101.316	102.217	3.78429e-08	1.37884e-07	1.2846	0.361324	1.2846	114.951	89.4837	1.20525	1.36919
BECN1	17	42810132	42824317	14185	-	409.981	76.772	68.0265	68.3302	1.76252e-06	4.61574e-06	1.20057	0.263714	1.20057	74.558	62.1024	1.13183	1.27348
BEGAIN	14	100537147	100587418	50271	-	34.6221	8.17844	5.54498	5.77035	1.68134e-06	4.41809e-06	1.71793	0.780674	1.71793	7.29457	4.24613	1.44615	2.04079
BEND3	6	107065181	107115516	50335	-	207.477	41.0442	34.0669	34.5794	6.59063e-10	3.64034e-09	0.707428	-0.499346	-1.41357	28.6542	40.5047	-1.5155	-1.3185
BEND3P3	10	79682975	79688895	5920	+	79.9137	15.9244	13.1743	13.3189	5.25399e-05	0.000107323	1.31441	0.394413	1.31441	15.1283	11.5096	1.17251	1.47347
BEND4	4	42110853	42152656	41803	-	573.703	104.029	95.3725	95.6172	1.76047e-05	3.89351e-05	0.870619	-0.199886	-1.14861	89.0038	102.23	-1.21087	-1.08955
BEND5	1	48727519	48776970	49451	-	42.0333	7.94135	6.96993	7.00555	0.883078	0.898095	0.996702	-0.00476651	-1.00331	6.99397	7.01712	-1.18317	1.17538
BEND6	6	56954975	57027345	72370	+	42.4206	11.8151	5.91306	7.07011	1.17806e-13	1.94233e-12	3.40499	1.76765	3.40499	10.9302	3.21004	2.90608	3.98956
BEND7	10	13438481	13529015	90534	-	81.0674	16.1538	13.4355	13.5112	0.0104438	0.0150635	1.17661	0.234635	1.17661	14.6075	12.4149	1.0455	1.32416
BEST1	11	61949821	61965516	15695	+	42.6584	8.50859	7.0704	7.10973	0.590832	0.63103	0.951784	-0.0712938	-1.05066	6.93409	7.28536	-1.23816	1.12164
BET1	7	93962764	94004356	41592	-	81.8941	15.0882	13.5792	13.649	0.226346	0.26259	1.07806	0.108437	1.07806	14.1617	13.1363	-1.05761	1.22917
BET1L	11	202924	207423	4499	-	195.38	34.5151	32.53	32.5633	0.0590268	0.075701	1.07408	0.103101	1.07408	33.7264	31.4002	-1.00314	1.15727
BEX1	X	103062651	103064172	1521	-	580.79	107.368	96.4609	96.7983	0.000196825	0.000367583	0.870915	-0.199397	-1.14822	90.1197	103.477	-1.22534	-1.07595
BEX2	X	103309346	103310991	1645	-	47.2072	9.09876	7.81688	7.86787	0.00369285	0.00570134	0.808846	-0.306063	-1.23633	7.03642	8.69933	-1.41622	-1.07929
BEX3	X	103376323	103378165	1842	+	839.013	168.081	137.907	139.835	3.32794e-12	3.51646e-11	0.718279	-0.477383	-1.39222	116.909	162.762	-1.46427	-1.32371
BEX4	X	103215092	103217245	2153	+	314.985	54.3689	52.4761	52.4974	0.384317	0.426849	0.973277	-0.0390773	-1.02746	51.7865	53.2084	-1.09493	1.03719
BFAR	16	14632951	14669237	36286	+	423.02	73.7177	70.4611	70.5033	0.071094	0.0900654	0.948453	-0.0763518	-1.05435	68.6381	72.3685	-1.11726	1.00505
BFSP1	20	17493905	17569221	75316	-	10.0522	2.12575	1.64324	1.67536	0.0778212	0.097896	1.32387	0.404759	1.32387	1.90885	1.44187	-1.03407	1.81235
BGN	X	153494980	153509547	14567	+	40.2838	12.8056	3.7221	6.71396	3.2777e-16	1.35187e-14	10.63	3.41007	10.63	12.2733	1.15459	8.42381	13.414
BHLHB9	X	102720743	102753541	32798	+	96.0768	18.0297	15.9496	16.0128	0.874252	0.890841	1.0097	0.0139318	1.0097	16.0901	15.9355	-1.11943	1.14126
BHLHE22	8	64580365	64583627	3262	+	108.18	24.2268	17.3479	18.0301	4.11005e-11	3.18281e-10	0.574443	-0.799764	-1.74082	13.1567	22.9034	-1.9165	-1.58124
BICC1	10	58512872	58831436	318564	+	107.857	18.7706	17.964	17.9761	0.624422	0.662541	0.978483	-0.0313818	-1.02199	17.7806	18.1716	-1.12352	1.07569
BICD1	12	32106807	32383634	276827	+	924.383	157.703	154.016	154.064	0.0724656	0.0917024	1.04321	0.0610322	1.04321	157.322	150.805	-1.00437	1.09305
BICD2	9	92711363	92764834	53471	-	487.116	85.0966	81.124	81.1859	0.893446	0.907275	1.00499	0.00718316	1.00499	81.388	80.9838	-1.05951	1.07012
BICDL1	12	119989236	120094496	105260	+	101.22	18.6626	16.7962	16.87	0.00125283	0.00207601	1.1888	0.249511	1.1888	18.3252	15.4148	1.07835	1.31058
BICRA	19	47608196	47703278	95082	+	171.775	31.4164	28.5959	28.6292	0.0930728	0.115426	1.07086	0.0987753	1.07086	29.6089	27.6496	-1.01144	1.15987
BICRAL	6	42746987	42868561	121574	+	102.135	22.7097	16.2429	17.0225	1.11155e-10	7.68105e-10	1.82506	0.867944	1.82506	21.994	12.0511	1.63373	2.0388
BID	22	17734138	17774666	40528	-	279.76	50.2775	46.4881	46.6267	0.000353146	0.000636079	0.870414	-0.200226	-1.14888	43.3963	49.8571	-1.23066	-1.07253
BIN1	2	127048023	127107155	59132	-	183.531	36.4437	30.12	30.5886	2.30767e-09	1.12037e-08	1.41804	0.503901	1.41804	35.8769	25.3003	1.31514	1.529
BIN3	8	22620431	22669149	48718	-	37.7186	7.52769	6.24341	6.28644	0.0561866	0.0723404	0.85146	-0.23199	-1.17445	5.78209	6.79079	-1.38372	1.00318
BIRC2	11	102347182	102378671	31489	+	221.487	42.5565	36.6128	36.9145	1.82909e-07	5.77107e-07	1.28726	0.364299	1.28726	41.5506	32.2784	1.19982	1.38106
BIRC5	17	78214253	78225636	11383	+	1439.63	311.223	231.462	239.938	6.70084e-17	3.83317e-15	0.584638	-0.774385	-1.71046	177.046	302.83	-1.79556	-1.6294
BIRC6	2	32357028	32618899	261871	+	1243.86	236.878	206.041	207.31	1.16096e-09	6.03946e-09	1.24522	0.316401	1.24522	229.952	184.668	1.18989	1.30313
BIVM	13	102799119	102841534	42415	+	221.634	44.646	36.4518	36.939	7.05625e-09	3.05191e-08	1.37707	0.461603	1.37707	42.7986	31.0794	1.27956	1.48201
BIVM-ERCC5	13	102807146	102875996	68850	+	142.134	36.3787	22.712	23.689	0.00389901	0.00600201	1.41363	0.49941	1.41363	27.7487	19.6293	1.13013	1.76826
BLCAP	20	37517417	37527932	10515	-	608.79	113.775	100.867	101.465	1.92796e-08	7.54499e-08	1.23927	0.309491	1.23927	112.307	90.6233	1.17629	1.30563
BLM	15	90717346	90816167	98821	+	569.718	124.814	90.8891	94.953	2.54557e-16	1.11269e-14	0.552751	-0.855298	-1.80913	67.6031	122.303	-1.91562	-1.70857
BLMH	17	30248203	30291945	43742	-	1032.04	184.007	171.774	172.007	0.000145657	0.000277701	0.903976	-0.145644	-1.10622	163.332	180.681	-1.15798	-1.05678
BLOC1S1	12	55716034	55719708	3674	+	157.361	27.6452	26.2043	26.2268	0.157147	0.18757	1.05832	0.0817826	1.05832	26.97	25.4837	-1.0247	1.14772
BLOC1S1-RDH5	12	55716034	55724743	8709	+	12.1968	2.59619	1.96365	2.0328	0.00393902	0.00605865	1.54491	0.627518	1.54491	2.46806	1.59755	1.15278	2.07041
BLOC1S2	10	100273278	100286713	13435	-	184.774	33.837	30.7017	30.7957	0.000789302	0.00134746	0.865823	-0.207857	-1.15497	28.5811	33.0103	-1.24729	-1.06949
BLOC1S3	19	45178784	45181801	3017	+	63.6308	12.125	10.5398	10.6051	0.00179836	0.00290498	1.22663	0.294704	1.22663	11.6846	9.52571	1.08798	1.38296
BLOC1S4	4	6716174	6717663	1489	+	88.2743	16.6146	14.666	14.7124	0.055217	0.0711339	0.898053	-0.155127	-1.11352	13.9222	15.5026	-1.24361	1.00297
BLOC1S5	6	8013567	8064415	50848	-	67.7905	14.0411	10.7373	11.2984	0.00128197	0.00211922	1.48261	0.568135	1.48261	13.4948	9.10207	1.14762	1.91537
BLOC1S5-TXNDC5	6	7881250	8064415	183165	-	10.0999	2.11896	1.63907	1.68332	0.202601	0.237261	1.20685	0.271243	1.20685	1.84109	1.52554	-1.16834	1.70166
BLOC1S6	15	45587123	45609717	22594	+	899.492	156.983	149.825	149.915	0.68232	0.716749	1.01024	0.0146962	1.01024	150.679	149.152	-1.04554	1.06705
BLVRA	7	43758673	43807343	48670	+	167.786	30.8314	27.8287	27.9643	0.000181692	0.000340968	0.836169	-0.258134	-1.19593	25.4692	30.4594	-1.29998	-1.10021
BLVRB	19	40447768	40465746	17978	-	26.0327	6.8454	3.87067	4.33879	1.46853e-09	7.44849e-09	2.60354	1.38047	2.60354	6.26951	2.40807	2.13031	3.18189
BLZF1	1	169367879	169396543	28664	+	183.378	36.6072	30.1769	30.563	1.21059e-08	4.96501e-08	1.37264	0.456948	1.37264	35.3631	25.7629	1.27359	1.47939
BMERB1	16	15434588	15588260	153672	+	221.195	42.3239	36.6681	36.8659	5.74917e-06	1.37381e-05	1.22385	0.291429	1.22385	40.5768	33.155	1.1404	1.31341
BMF	15	40087891	40108880	20989	-	147.485	37.8362	21.0391	24.5809	8.09907e-19	1.16386e-16	3.14115	1.65129	3.14115	37.2902	11.8715	2.88731	3.41731
BMI1	10	22321099	22331485	10386	+	535.629	95.4907	89.1717	89.2715	0.0614798	0.0785941	1.05946	0.0833321	1.05946	91.849	86.694	-1.00316	1.12601
BMP1	8	22165372	22212327	46955	+	85.5663	18.4104	13.848	14.2611	4.07168e-09	1.8764e-08	1.61649	0.692868	1.61649	17.6212	10.9009	1.45302	1.79837
BMP2	20	6767686	6780247	12561	+	12.7245	2.40184	2.10918	2.12075	0.974775	0.978941	1.00624	0.00897273	1.00624	2.12734	2.11415	-1.30116	1.31745
BMP2K	4	78776350	78912188	135838	+	86.542	16.0593	14.3745	14.4237	0.637871	0.675124	1.02708	0.0385508	1.02708	14.6164	14.231	-1.09988	1.16026
BMPR1A	10	86756619	86927970	171351	+	363.761	64.0427	60.5818	60.6268	0.0834144	0.104333	0.947284	-0.0781309	-1.05565	58.9855	62.2681	-1.12309	1.0078
BMPR1B	4	94757955	95158451	400496	+	28.4645	6.05861	4.70963	4.74409	0.293118	0.333179	0.89502	-0.160009	-1.11729	4.48127	5.0069	-1.35372	1.08441
BMPR2	2	202376327	202567750	191423	+	623.268	123.535	102.534	103.878	1.13609e-11	1.03015e-10	1.37873	0.463345	1.37873	120.417	87.3389	1.30862	1.45261
BMS1	10	42782795	42834938	52143	+	767.614	138.625	127.837	127.936	0.709901	0.741872	0.988127	-0.0172315	-1.01202	127.172	128.7	-1.07244	1.04712
BMS1P1	10	46786733	46811989	25256	+	34.1035	9.00073	5.4196	5.68392	7.24743e-05	0.00014518	1.68122	0.749505	1.68122	7.12803	4.23981	1.35443	2.08685
BMS1P14	2	94192531	94208420	15889	-	13.9387	3.69176	2.07673	2.32312	1.68492e-06	4.42661e-06	2.46289	1.30035	2.46289	3.30451	1.34172	1.8352	3.30528
BMS1P17	14	19083134	19316915	233781	-	12.9456	2.45606	2.15295	2.1576	0.450404	0.492927	1.10028	0.137875	1.10028	2.26062	2.05458	-1.17105	1.4177
BMS1P18	14	19083134	19316915	233781	-	12.9456	2.45606	2.15295	2.1576	0.450404	0.492927	1.10028	0.137875	1.10028	2.26062	2.05458	-1.17105	1.4177
BMS1P2	10	47535581	47553524	17943	-	16.542	3.78279	2.60953	2.757	2.09848e-05	4.56811e-05	1.87806	0.909246	1.87806	3.59812	1.91587	1.46811	2.4025
BMS1P2-AGAP9	10	47501753	47553501	51748	-	26.3936	5.62296	4.2907	4.39894	0.00109977	0.00183719	1.44627	0.532334	1.44627	5.20143	3.59645	1.17378	1.78201
BMS1P20	22	22298098	22322969	24871	+	45.7351	8.89821	7.53264	7.62252	0.000175178	0.000329966	1.3468	0.429532	1.3468	8.74893	6.49611	1.17345	1.54575
BMS1P22	14	19083134	19316915	233781	-	24.6326	4.84468	4.07556	4.10543	0.0153891	0.0216019	1.2615	0.335141	1.2615	4.58015	3.63071	1.05092	1.51428
BMS1P4-AGAP5	10	73674275	73730507	56232	-	21.564	5.30994	3.46766	3.59399	9.66554e-05	0.000189353	1.64552	0.718546	1.64552	4.47095	2.71704	1.32783	2.03923
BMT2	7	112819147	112939876	120729	-	135.63	24.0175	22.5722	22.605	0.711257	0.742758	0.985757	-0.0206963	-1.01445	22.4428	22.7671	-1.1146	1.08308
BNC2	9	16409503	16870671	461168	-	18.3492	3.87388	3.0039	3.0582	0.0220712	0.0301862	1.33213	0.413737	1.33213	3.49373	2.62266	1.05038	1.68946
BNIP1	5	173144531	173164388	19857	+	53.9794	10.268	8.93445	8.99656	0.0059467	0.00890212	1.21634	0.282541	1.21634	9.87471	8.11841	1.06233	1.39266
BNIP2	15	59659146	59689321	30175	-	457.691	84.7203	76.0658	76.2818	0.000191489	0.000358178	1.14218	0.19179	1.14218	81.3447	71.2188	1.07367	1.21506
BNIP3	10	131967683	131982014	14331	-	295.372	54.0192	49.0944	49.2287	0.000120949	0.000233437	0.867276	-0.205437	-1.15304	45.7296	52.7279	-1.22853	-1.08218
BNIP3L	8	26383054	26413128	30074	+	733.179	142.55	120.831	122.197	2.04177e-11	1.73762e-10	1.3477	0.430501	1.3477	140.294	104.099	1.28196	1.41682
BOC	3	113211557	113287459	75902	+	47.4395	9.10268	7.8581	7.90659	0.0182959	0.0253843	0.840271	-0.251073	-1.19009	7.22033	8.59285	-1.37439	-1.03051
BOD1	5	173607145	173616651	9506	-	527.245	96.6511	87.5074	87.8742	3.50262e-07	1.04594e-06	0.834168	-0.26159	-1.1988	79.9292	95.8191	-1.26354	-1.13738
BOD1L1	4	13568740	13627726	58986	-	790.972	158.36	130.373	131.829	1.80617e-07	5.70835e-07	1.30588	0.385018	1.30588	149.316	114.341	1.21158	1.40751
BOK	2	241558745	241574132	15387	+	17.8889	4.82667	2.42465	2.98149	3.20315e-09	1.50999e-08	3.57509	1.83798	3.57509	4.65961	1.30336	2.68513	4.76002
BOLA1	1	149899568	149900796	1228	+	60.2441	11.6371	9.9601	10.0407	0.00848398	0.0124137	1.21191	0.277286	1.21191	11.0026	9.07873	1.05569	1.39126
BOLA2	16	29453588	30194307	740719	-	37.6412	8.60868	6.10696	6.27353	0.0368097	0.0487229	0.786835	-0.345867	-1.27091	5.52512	7.02195	-1.6007	-1.00907
BOLA2-SMG1P6	16	29442905	29454965	12060	-	125.839	22.2749	20.9522	20.9732	0.396762	0.439078	1.04039	0.0571187	1.04039	21.3883	20.5581	-1.05291	1.13967
BOLA2B	16	29453588	30193667	740079	-	85.38	16.5859	14.1639	14.23	0.0668581	0.085048	0.89418	-0.161363	-1.11834	13.435	15.025	-1.26248	1.00943
BOLA3	2	74135400	74147913	12513	-	104.93	17.8582	17.4833	17.4883	0.542906	0.584583	0.973209	-0.0391789	-1.02753	17.2509	17.7258	-1.12683	1.06726
BOLA3-AS1	2	74147981	74152390	4409	+	111.943	24.8311	18.0985	18.6572	1.00567e-09	5.32245e-09	1.62442	0.699924	1.62442	23.0962	14.2181	1.47032	1.79466
BOP1	8	144262045	144291439	29394	-	788.898	150.052	130.425	131.483	1.19999e-08	4.92767e-08	0.784411	-0.350319	-1.27484	115.597	147.369	-1.35053	-1.2034
BORA	13	72727749	72756199	28450	+	133.363	25.9954	22.0338	22.2271	3.37069e-06	8.37233e-06	0.773167	-0.371148	-1.29338	19.3837	25.0705	-1.41043	-1.18605
BORCS5	12	12357078	12471233	114155	+	174.729	38.1539	28.4169	29.1215	1.78048e-10	1.16315e-09	1.54869	0.631045	1.54869	35.3908	22.8522	1.42712	1.68061
BORCS6	17	8188345	8190181	1836	-	47.7229	9.8395	7.84727	7.95382	0.00010495	0.000204566	1.36852	0.452618	1.36852	9.19136	6.71627	1.19259	1.57041
BORCS7	10	102854259	102864962	10703	+	134.636	27.1569	22.3117	22.4394	0.000705663	0.00121508	1.20077	0.263959	1.20077	24.4865	20.3923	1.09195	1.32043
BORCS7-ASMT	10	102854210	102901899	47689	+	23.5558	8.94661	3.27014	3.92597	1.91467e-07	6.02232e-07	3.07211	1.61923	3.07211	5.92372	1.92823	2.27902	4.14118
BORCS8	19	19176906	19192153	15247	-	55.9363	10.0091	9.30979	9.32271	0.833121	0.853424	0.989203	-0.015662	-1.01092	9.27211	9.37331	-1.15003	1.12533
BORCS8-MEF2B	19	19145567	19192153	46586	-	11.388	2.88797	1.80117	1.898	0.0834889	0.104407	1.37946	0.464103	1.37946	2.20068	1.59532	-1.05037	1.99876
BPGM	7	134646779	134679816	33037	+	163.357	30.4075	27.0671	27.2262	1.77629e-05	3.92058e-05	1.23234	0.301405	1.23234	30.0599	24.3924	1.13782	1.33472
BPHL	6	3118376	3153576	35200	+	52.3051	11.493	8.53612	8.71751	1.3659e-05	3.07252e-05	1.46448	0.550385	1.46448	10.3605	7.07454	1.27029	1.68834
BPNT1	1	220057482	220089854	32372	-	300.069	58.3385	49.5286	50.0115	1.32438e-08	5.3897e-08	1.31491	0.394963	1.31491	56.8148	43.2081	1.23191	1.4035
BPNT2	8	56957931	56993868	35937	-	798.305	156.113	131.49	133.051	1.04326e-10	7.25868e-10	1.3509	0.433921	1.3509	152.91	113.191	1.27861	1.42728
BPTF	17	67825503	67984379	158876	+	2097.47	424.549	342.065	349.578	8.8986e-14	1.52844e-12	1.5083	0.592923	1.5083	420.419	278.737	1.43096	1.58982
BRAF	7	140713328	140924930	211602	-	261.693	50.9403	43.1642	43.6155	1.95596e-08	7.64089e-08	1.32665	0.407786	1.32665	49.7389	37.4922	1.23832	1.42128
BRAP	12	111642146	111685957	43811	-	551.42	96.0505	91.8356	91.9034	0.00752947	0.0110948	1.07613	0.105858	1.07613	95.2736	88.5332	1.02184	1.13331
BRAT1	7	2537810	2555525	17715	-	264.793	46.9086	44.0601	44.1322	0.0209094	0.0287046	1.08837	0.122163	1.08837	45.9995	42.2648	1.01313	1.16918
BRCA1	17	43044295	43125365	81070	-	1443.68	316.465	232.498	240.613	4.72445e-16	1.83904e-14	0.593104	-0.753642	-1.68604	179.158	302.069	-1.77565	-1.60096
BRCA2	13	32315508	32400269	84761	+	263.719	54.5171	43.3081	43.9532	1.17315e-09	6.08883e-09	0.71304	-0.487946	-1.40245	36.5904	51.3161	-1.50412	-1.30765
BRCC3	X	155071420	155123078	51658	+	187.942	32.3229	31.3192	31.3237	0.417277	0.459463	0.971663	-0.0414719	-1.02916	30.8735	31.7739	-1.1059	1.04411
BRD1	22	49773278	49827874	54596	-	535.631	91.7276	89.2493	89.2718	0.196159	0.230228	0.966712	-0.0488424	-1.03443	87.7608	90.7828	-1.09051	1.01912
BRD2	6	32968594	32981506	12912	+	1987.29	389.956	327.746	331.215	3.13867e-12	3.33297e-11	0.749762	-0.415495	-1.33376	283.847	378.583	-1.39354	-1.27654
BRD3	9	134030324	134068027	37703	-	909.04	164.968	151.373	151.507	0.0315589	0.042163	0.942869	-0.0848708	-1.06059	147.051	155.962	-1.11772	-1.00638
BRD3OS	9	134025476	134031588	6112	+	253.395	49.6029	41.8326	42.2325	4.86592e-08	1.73311e-07	1.30987	0.389428	1.30987	47.898	36.5669	1.22213	1.40391
BRD4	19	15235519	15332540	97021	-	1136.42	198.009	189.346	189.403	0.406638	0.448836	0.980485	-0.0284332	-1.0199	187.536	191.269	-1.06981	1.02846
BRD7	16	50315957	50368989	53032	-	668.783	119.359	111.362	111.464	0.00895754	0.0130558	1.07522	0.104629	1.07522	115.504	107.424	1.02033	1.13306
BRD8	5	138139770	138178670	38900	-	482.206	89.832	80.1362	80.3676	4.75176e-05	9.76552e-05	1.15175	0.203826	1.15175	86.0354	74.6998	1.08676	1.22062
BRD9	5	863735	892802	29067	-	320.178	57.8812	53.3051	53.363	0.673719	0.708579	1.0158	0.0226231	1.0158	53.7814	52.9446	-1.05765	1.09135
BRF1	14	105209286	105315578	106292	-	286.148	56.6609	47.0801	47.6913	4.37181e-10	2.53951e-09	1.37797	0.462549	1.37797	55.2717	40.1108	1.29378	1.46765
BRF2	8	37843268	37849862	6594	-	88.8149	16.0817	14.7797	14.8025	0.88431	0.89907	0.991763	-0.0119329	-1.00831	14.7413	14.8637	-1.12432	1.10587
BRI3	7	98281686	98292964	11278	+	232.814	44.568	38.6644	38.8023	0.138373	0.166598	1.07757	0.107788	1.07757	40.2512	37.3535	-1.01981	1.18417
BRI3BP	12	124993645	125031231	37586	+	624.674	115.847	103.489	104.112	3.35563e-08	1.23781e-07	0.807422	-0.308604	-1.23851	93.0193	115.205	-1.30704	-1.17357
BRICD5	16	2209253	2211069	1816	-	9.77298	1.93279	1.61456	1.62883	0.55568	0.597018	0.92488	-0.112662	-1.08122	1.56526	1.6924	-1.47654	1.26304
BRINP1	9	119166629	119369436	202807	-	37.3323	7.0976	6.1991	6.22204	0.107357	0.131799	1.13349	0.180768	1.13349	6.61134	5.83274	-1.03036	1.3238
BRIP1	17	61679139	61863529	184390	-	893.824	185.538	145.024	148.971	1.97624e-15	5.90942e-14	0.62896	-0.668961	-1.58993	115.039	182.903	-1.67025	-1.51347
BRIX1	5	34915711	34925997	10286	+	435.276	82.1547	72.0504	72.5461	2.51211e-08	9.58025e-08	0.793787	-0.333176	-1.25978	64.2062	80.8859	-1.33374	-1.18993
BRK1	3	10115675	10127191	11516	+	560.069	105.307	92.9795	93.3448	3.62143e-06	8.94772e-06	1.18228	0.241571	1.18228	101.142	85.548	1.1171	1.25126
BRMS1	11	66337339	66345105	7766	-	178.968	34.604	29.7302	29.828	0.00292903	0.00458886	0.873475	-0.195161	-1.14485	27.8136	31.8424	-1.24365	-1.0539
BRMS1L	14	35826338	35871964	45626	+	132.799	23.9089	22.098	22.1331	0.189399	0.222851	1.06153	0.0861468	1.06153	22.7937	21.4725	-1.03315	1.1642
BROX	1	222712553	222735197	22644	+	402.859	80.768	66.4759	67.1432	4.53193e-09	2.06187e-08	1.31833	0.398711	1.31833	76.3626	57.9238	1.23949	1.40218
BRPF1	3	9731729	9748017	16288	+	357.043	63.4401	59.4632	59.5072	0.757341	0.78515	1.00902	0.0129501	1.00902	59.7743	59.2402	-1.05913	1.07832
BRPF3	6	36196744	36232791	36047	+	459.339	89.2413	75.9099	76.5565	3.23112e-09	1.52263e-08	1.29364	0.371441	1.29364	86.3577	66.7554	1.22258	1.36884
BRSK1	19	55283997	55312536	28539	+	229.862	46.7643	37.4625	38.3103	1.07422e-10	7.45439e-10	1.51631	0.600564	1.51631	46.171	30.4496	1.40489	1.63656
BRSK2	11	1389934	1462690	72756	+	305.321	55.4967	50.638	50.8868	4.06322e-05	8.46051e-05	0.8385	-0.254118	-1.19261	46.4167	55.3569	-1.28218	-1.10929
BRWD1	21	39184176	39313787	129611	-	529.042	100.735	87.5601	88.1737	2.40403e-08	9.20275e-08	1.25894	0.332207	1.25894	98.2809	78.0665	1.1895	1.33243
BRWD3	X	80669503	80809878	140375	-	252.218	52.7698	41.3285	42.0363	1.72072e-09	8.62784e-09	1.43107	0.517093	1.43107	49.49	34.5826	1.32663	1.54372
BSCL2	11	62690262	62709620	19358	-	8.98395	2.15007	1.43635	1.49733	0.273891	0.313056	1.2221	0.289365	1.2221	1.64699	1.34767	-1.21049	1.80791
BSDC1	1	32364633	32394442	29809	-	171.99	35.2713	28.1552	28.665	1.60906e-09	8.10817e-09	1.45502	0.541037	1.45502	33.9778	23.3522	1.34424	1.57493
BSG	19	571283	583494	12211	+	1785.34	336.114	295.812	297.556	1.2646e-09	6.52996e-09	0.807966	-0.307634	-1.23768	265.951	329.161	-1.29397	-1.18383
BSN	3	49554477	49671550	117073	+	551.747	126.35	89.4996	91.9578	3.123e-11	2.50392e-10	1.5668	0.647825	1.5668	112.264	71.6516	1.4517	1.69104
BTAF1	10	91923770	92031438	107668	+	469.743	84.3425	78.1842	78.2905	0.000957629	0.00161222	1.10536	0.14452	1.10536	82.2085	74.3724	1.04675	1.16726
BTBD1	15	83016429	83067253	50824	-	460.362	81.9964	76.6776	76.727	0.627944	0.665849	0.984452	-0.0226069	-1.01579	76.1259	77.3282	-1.0803	1.04697
BTBD10	11	13387996	13463298	75302	-	120.454	25.0695	19.6953	20.0756	1.01721e-08	4.24602e-08	1.47261	0.558379	1.47261	23.9129	16.2384	1.34499	1.61234
BTBD11	12	107318434	107659643	341209	+	160.307	33.7356	26.0073	26.7178	9.92286e-11	6.94072e-10	1.58443	0.663964	1.58443	32.7596	20.676	1.45718	1.7228
BTBD17	17	74356416	74361869	5453	-	140.71	41.6123	17.8719	23.4517	1.65502e-19	3.84768e-17	4.64585	2.21594	4.64585	38.5959	8.30761	4.18256	5.16046
BTBD2	19	1985448	2015715	30267	-	644.833	124.032	106.521	107.472	4.29652e-09	1.96806e-08	1.29418	0.372038	1.29418	121.253	93.6912	1.2216	1.37108
BTBD3	20	11890723	11926596	35873	+	381.089	72.7107	63.3299	63.5148	0.000889329	0.00150455	1.13486	0.182517	1.13486	67.5271	59.5025	1.0606	1.21432
BTBD6	14	105248533	105251094	2561	+	252.62	44.6807	42.0696	42.1033	0.766581	0.793728	0.990931	-0.0131429	-1.00915	41.9115	42.295	-1.08575	1.06614
BTBD7	14	93237550	93333037	95487	-	580.1	108.661	96.0085	96.6833	1.471e-08	5.90958e-08	1.2598	0.333198	1.2598	107.799	85.568	1.19187	1.3316
BTBD8	1	92080345	92184724	104379	+	21.2781	5.8419	3.0081	3.54636	1.23249e-09	6.37417e-09	3.14404	1.65262	3.14404	5.38117	1.71154	2.46978	4.00239
BTBD9	6	38168451	38639930	471479	-	118.054	27.4896	18.915	19.6757	8.19077e-11	5.89207e-10	1.74139	0.800241	1.74139	24.9968	14.3545	1.57646	1.92358
BTD	3	15601352	15722516	121164	+	106.969	22.2778	17.4691	17.8281	1.38406e-08	5.59964e-08	1.49066	0.575952	1.49066	21.3403	14.316	1.35529	1.63956
BTF3	5	73498425	73505624	7199	+	2934.81	519.675	488.677	489.136	0.000829766	0.00141214	0.92469	-0.112959	-1.08144	469.997	508.275	-1.1277	-1.03708
BTF3L4	1	52056185	52090717	34532	+	1077.21	198.524	178.962	179.536	4.97606e-05	0.000101978	1.1473	0.198248	1.1473	191.852	167.219	1.08369	1.21466
BTG1	12	92140278	92145847	5569	-	445.247	83.1698	73.8835	74.2079	2.29529e-06	5.8869e-06	0.835962	-0.258491	-1.19623	67.5776	80.8382	-1.26884	-1.12777
BTG2	1	203305519	203309602	4083	+	200.382	39.6308	33.0502	33.397	7.04275e-08	2.42696e-07	1.328	0.409259	1.328	38.1025	28.6916	1.23269	1.43068
BTG3	21	17593653	17612902	19249	-	377.852	81.1212	61.0181	62.9754	6.04369e-14	1.09226e-12	0.605611	-0.723536	-1.65122	47.5066	78.4441	-1.75831	-1.55066
BTG3-AS1	21	17611686	17614105	2419	+	15.8516	3.92116	2.46508	2.64193	8.07877e-06	1.88629e-05	0.488616	-1.03323	-2.0466	1.73435	3.54951	-2.63994	-1.58661
BTN2A1	6	26457904	26476623	18719	+	171.651	33.7538	28.313	28.6085	2.47278e-06	6.30756e-06	1.30691	0.386156	1.30691	32.4146	24.8025	1.1965	1.4275
BTN2A2	6	26383108	26394873	11765	+	97.9695	22.9558	15.65	16.3282	2.74263e-09	1.31122e-08	1.75024	0.807549	1.75024	20.7824	11.8741	1.54885	1.9778
BTN2A3P	6	26421391	26430589	9198	+	7.05973	1.74597	1.12758	1.17662	0.0141269	0.0199237	1.61819	0.694383	1.61819	1.45444	0.898805	1.10582	2.36796
BTN3A1	6	26402275	26415209	12934	+	67.9362	14.9312	10.9957	11.3227	4.86811e-08	1.73341e-07	1.60563	0.68314	1.60563	13.9545	8.69095	1.42182	1.8132
BTN3A2	6	26365159	26378321	13162	+	36.7805	8.18331	5.88876	6.13008	5.62129e-07	1.61907e-06	1.72988	0.790673	1.72988	7.76906	4.4911	1.46687	2.04005
BTRC	10	101354033	101557322	203289	+	270.106	52.3737	44.7496	45.0177	1.0146e-05	2.3301e-05	1.22275	0.290135	1.22275	49.5292	40.5062	1.13621	1.31589
BUB1	2	110637528	110678108	40580	-	559.525	110.414	91.966	93.2542	9.67984e-12	8.94365e-11	0.717412	-0.479126	-1.3939	77.9099	108.598	-1.47058	-1.32121
BUB1B	15	40161069	40221123	60054	+	647.722	131.533	105.916	107.954	1.19414e-13	1.96304e-12	0.676624	-0.563573	-1.47792	87.1323	128.775	-1.55459	-1.40504
BUB1B-PAK6	15	40217428	40277488	60060	+	15.9441	4.56657	2.19773	2.65736	3.09545e-08	1.15439e-07	3.31522	1.7291	3.31522	4.08309	1.23162	2.44215	4.50041
BUB3	10	123154244	123170468	16224	+	1310.31	256.928	215.804	218.385	8.61495e-13	1.07847e-11	0.734905	-0.444371	-1.36072	185.015	251.754	-1.42186	-1.30221
BUD13	11	116748170	116772999	24829	-	173.209	33.6967	28.5816	28.8681	1.45475e-07	4.69005e-07	0.756343	-0.402888	-1.32215	24.8633	32.873	-1.42751	-1.22457
BUD23	7	73683597	73698213	14616	+	332.041	59.0937	55.3056	55.3402	0.300582	0.340986	0.966734	-0.0488098	-1.03441	54.4042	56.2763	-1.10357	1.03137
BUD31	7	99408969	99419617	10648	+	254.431	45.9636	42.3192	42.4052	0.00179793	0.00290497	0.890305	-0.167628	-1.12321	39.9444	44.866	-1.2024	-1.04924
BVES	6	105096824	105137158	40334	-	694.802	119.394	115.752	115.8	0.494823	0.537605	1.0181	0.0258842	1.0181	116.839	114.762	-1.03655	1.07442
BYSL	6	41921499	41933047	11548	+	338.8	65.2163	55.9092	56.4666	2.17315e-09	1.06087e-08	0.755589	-0.404326	-1.32347	48.6054	64.3278	-1.40558	-1.24616
BZW1	2	200811546	200827337	15791	+	1790	370.197	292.384	298.334	9.09366e-15	2.21209e-13	0.670278	-0.577169	-1.49192	239.441	357.227	-1.56162	-1.42533
BZW2	7	16646134	16706524	60390	+	643.241	118.56	106.894	107.207	1.12786e-05	2.56558e-05	0.864752	-0.209642	-1.1564	99.4313	114.982	-1.2197	-1.09639
C10orf53	10	49679651	49710262	30611	+	32.8907	6.4928	5.43053	5.48178	0.00733531	0.0108281	0.788884	-0.342114	-1.26761	4.83485	6.12871	-1.49866	-1.07219
C10orf88	10	122930901	122954228	23327	-	123.35	23.9476	20.4277	20.5583	3.72592e-05	7.80355e-05	1.24495	0.316092	1.24495	22.8015	18.3151	1.13982	1.35978
C11orf1	11	111879224	111885976	6752	+	97.8033	19.4465	16.1337	16.3006	7.80754e-06	1.82815e-05	1.32034	0.400911	1.32034	18.551	14.0501	1.19569	1.45799
C11orf24	11	68261338	68271974	10636	-	172.554	34.7342	28.2814	28.7591	2.05011e-09	1.00906e-08	0.695315	-0.524261	-1.4382	23.5905	33.9277	-1.55446	-1.33063
C11orf45	11	128899565	128906232	6667	-	10.9342	3.01772	1.65276	1.82237	1.24742e-05	2.81999e-05	2.33	1.22033	2.33	2.55023	1.09452	1.69946	3.19447
C11orf49	11	46936689	47164385	227696	+	117.744	22.6323	19.4235	19.6241	7.49475e-07	2.10657e-06	1.33143	0.412979	1.33143	22.4138	16.8343	1.22025	1.45275
C11orf54	11	93741594	93764750	23156	+	149.009	33.3921	23.6181	24.8349	7.75149e-13	9.84e-12	1.88142	0.911824	1.88142	32.4318	17.2379	1.71952	2.05857
C11orf58	11	16738647	16758341	19694	+	1390.66	263.878	230.57	231.777	4.70104e-07	1.3754e-06	0.829266	-0.270093	-1.20589	210.144	253.409	-1.27475	-1.14074
C11orf68	11	65916812	65919063	2251	-	116.159	23.5914	18.9344	19.3598	3.02798e-09	1.43461e-08	1.51962	0.603711	1.51962	23.3523	15.3672	1.38645	1.66559
C11orf71	11	114391445	114400512	9067	-	33.3203	7.7461	5.26053	5.55338	2.7098e-07	8.26445e-07	1.88218	0.912408	1.88218	7.25317	3.85359	1.57006	2.25636
C11orf80	11	66744736	66843517	98781	+	35.6148	7.35071	5.88265	5.9358	0.09506	0.117691	1.16136	0.215809	1.16136	6.37893	5.49266	-1.02963	1.38871
C11orf95	11	63759892	63768776	8884	-	405.999	79.2183	66.807	67.6665	2.48918e-09	1.2014e-08	0.734575	-0.445019	-1.36133	57.3121	78.0208	-1.45585	-1.27295
C11orf96	11	43942637	43943879	1242	+	94.3029	19.1309	15.5994	15.7171	0.000476401	0.000842474	1.24138	0.31195	1.24138	17.4098	14.0245	1.11422	1.38306
C11orf98	11	62662817	62665217	2400	-	195.188	39.4053	32.1578	32.5314	3.56106e-08	1.30447e-07	0.741581	-0.431323	-1.34847	27.7043	37.3584	-1.45376	-1.25081
C12orf29	12	88035536	88050161	14625	+	260.14	46.1119	43.3033	43.3567	0.633699	0.671357	0.982963	-0.0247915	-1.01733	42.9842	43.7292	-1.09853	1.06142
C12orf4	12	4487730	4538509	50779	-	232.592	43.954	38.545	38.7653	4.14176e-06	1.01123e-05	1.22952	0.298098	1.22952	42.756	34.7745	1.14587	1.31928
C12orf43	12	121000486	121016488	16002	-	324.966	57.6807	54.114	54.161	0.219443	0.255144	1.04141	0.0585358	1.04141	55.2596	53.0624	-1.0269	1.11371
C12orf45	12	104986316	105017626	31310	+	197.763	38.1537	32.6677	32.9606	1.77041e-05	3.91028e-05	1.26452	0.338594	1.26452	36.8108	29.1104	1.15547	1.38387
C12orf57	12	6943438	6946004	2566	+	665.102	127.186	110.21	110.85	2.7902e-06	7.0327e-06	0.824141	-0.279037	-1.21338	100.164	121.537	-1.29389	-1.13789
C12orf60	12	14803670	14824416	20746	+	18.4802	3.87388	3.05053	3.08003	0.0297397	0.0398904	1.27835	0.354287	1.27835	3.45633	2.70374	1.02949	1.58738
C12orf65	12	123233436	123257961	24525	+	242.206	42.4629	40.3258	40.3677	0.0756785	0.0953738	0.938719	-0.0912343	-1.06528	39.0917	41.6437	-1.14404	1.00812
C12orf66	12	64186312	64222297	35985	-	80.1725	15.0108	13.281	13.3621	0.000429988	0.000764818	1.23494	0.304444	1.23494	14.7667	11.9574	1.11057	1.37325
C12orf73	12	103950194	103957216	7022	-	89.2858	18.1832	14.666	14.881	1.91258e-06	4.97842e-06	1.38811	0.473119	1.38811	17.2994	12.4626	1.24767	1.54435
C12orf75	12	105330691	105371519	40828	+	419.906	74.7944	69.8912	69.9843	0.272532	0.311665	0.961257	-0.0570061	-1.0403	68.6018	71.3668	-1.11477	1.03007
C12orf76	12	110041177	110073640	32463	-	83.9877	17.6416	13.6308	13.998	1.06565e-08	4.42574e-08	1.57769	0.657815	1.57769	17.1351	10.8608	1.41743	1.75607
C14orf119	14	23095505	23100457	4952	+	213.562	38.4982	35.5229	35.5936	0.244868	0.282582	0.954197	-0.0676412	-1.048	34.7593	36.4278	-1.14132	1.03916
C14orf132	14	96039324	96093972	54648	+	4105.26	821.124	671.31	684.21	5.43722e-16	2.06756e-14	1.47805	0.563694	1.47805	816.203	552.217	1.42146	1.5369
C14orf28	14	44897275	44907258	9983	+	16.6611	3.25407	2.75815	2.77684	0.356849	0.398562	1.11746	0.160225	1.11746	2.93088	2.6228	-1.13551	1.41793
C14orf93	14	22985894	23010144	24250	-	123.868	26.3076	20.136	20.6447	5.27338e-10	3.00484e-09	1.56107	0.642539	1.56107	25.1675	16.1219	1.42891	1.70546
C15orf39	15	75201882	75212170	10288	+	297.963	60.7196	48.5569	49.6605	1.1727e-12	1.39379e-11	0.653616	-0.613485	-1.52995	39.2581	60.0629	-1.62721	-1.43851
C15orf40	15	82988963	83011640	22677	-	222.003	43.7747	36.5318	37.0004	5.2436e-09	2.349e-08	1.37119	0.45543	1.37119	42.7926	31.2083	1.27681	1.47255
C15orf61	15	67521131	67530146	9015	+	64.2717	11.3795	10.703	10.7119	0.799364	0.823372	1.0163	0.0233248	1.0163	10.7985	10.6254	-1.10744	1.14384
C15orf62	15	40769980	40772450	2470	+	54.2347	14.5914	7.82661	9.03911	3.56051e-12	3.71254e-11	2.92401	1.54795	2.92401	13.4711	4.60707	2.47722	3.45139
C15orf65	15	55408495	55418797	10302	+	16.4408	3.98491	2.58236	2.74014	7.79438e-06	1.82605e-05	1.95687	0.968547	1.95687	3.62687	1.8534	1.53775	2.49023
C16orf70	16	67109941	67148545	38604	+	150.162	27.0334	24.9966	25.027	0.478274	0.521001	1.03327	0.0472147	1.03327	25.4365	24.6175	-1.05714	1.12865
C16orf72	16	9091644	9121636	29992	+	296.259	53.4582	49.3215	49.3765	0.0125227	0.017814	1.08755	0.121078	1.08755	51.4473	47.3058	1.02038	1.15914
C16orf87	16	46796603	46831181	34578	-	149.384	26.4545	24.8602	24.8973	0.221699	0.257563	1.05352	0.0752132	1.05352	25.5462	24.2485	-1.03737	1.15137
C16orf91	16	1419752	1420748	996	-	67.1236	12.1415	11.1583	11.1873	0.81155	0.83451	0.98558	-0.0209546	-1.01463	11.106	11.2685	-1.15254	1.11954
C16orf95	16	87302798	87317421	14623	-	6.22578	1.35592	1.00289	1.03763	0.0191194	0.026432	1.59258	0.671362	1.59258	1.2748	0.800462	1.07879	2.35106
C17orf100	17	6651762	6653477	1715	+	43.4609	10.0879	6.98667	7.24349	2.39922e-07	7.39609e-07	1.69178	0.758539	1.69178	9.10503	5.38194	1.45858	1.96226
C17orf113	17	42038232	42050602	12370	-	31.5873	8.17844	4.73112	5.26454	4.44006e-10	2.57332e-09	2.52189	1.3345	2.52189	7.53947	2.98962	2.10046	3.02787
C17orf49	17	7014782	7017521	2739	+	216.291	43.0034	35.5502	36.0485	2.85653e-09	1.36024e-08	1.3913	0.47643	1.3913	41.9472	30.1497	1.2946	1.49521
C17orf58	17	67991099	67996470	5371	-	72.5479	15.3402	11.8228	12.0913	6.94163e-08	2.39588e-07	1.52456	0.608397	1.52456	14.6037	9.57893	1.3651	1.70266
C17orf67	17	56791913	56833921	42008	-	54.978	11.1327	9.10457	9.16301	0.00788033	0.0115781	1.21004	0.275055	1.21004	10.0339	8.29216	1.05945	1.38203
C17orf75	17	32328441	32342174	13733	-	234.134	43.6782	38.9207	39.0224	0.013861	0.0195927	1.10799	0.14794	1.10799	41.0214	37.0234	1.02302	1.20001
C17orf80	17	73232433	73248957	16524	+	664.284	127.439	110.101	110.714	5.76332e-08	2.021e-07	1.22779	0.296066	1.22779	122.034	99.3934	1.16431	1.29474
C17orf97	17	410325	414667	4342	+	10.6618	2.49951	1.72627	1.77697	0.0169634	0.0236377	1.48038	0.565965	1.48038	2.12111	1.43282	1.08817	2.01394
C18orf21	18	35972625	35979288	6663	+	100.044	17.4321	16.6545	16.6739	0.349125	0.390465	1.04567	0.0644208	1.04567	17.0461	16.3017	-1.05688	1.15561
C18orf25	18	46174022	46266993	92971	+	211.727	39.8609	35.2311	35.2878	0.145494	0.174532	1.06249	0.087452	1.06249	36.357	34.2186	-1.01983	1.15128
C18orf32	18	49477243	49487235	9992	-	51.4723	11.4062	8.36719	8.57872	6.03304e-05	0.000122231	1.4698	0.55562	1.4698	10.2105	6.94689	1.24988	1.72841
C18orf54	18	54357906	54382036	24130	+	207.234	37.6199	34.4409	34.539	0.0139645	0.0197199	0.898998	-0.15361	-1.11235	32.7019	36.376	-1.20936	-1.02312
C19orf12	19	29698886	29715790	16904	-	184.187	35.4453	30.5285	30.6978	1.63025e-05	3.62378e-05	1.22446	0.292141	1.22446	33.7953	27.6003	1.13432	1.32175
C19orf25	19	1473201	1479216	6015	-	109.015	21.3647	18.1012	18.1692	0.371572	0.413847	1.0553	0.0776545	1.0553	18.6581	17.6803	-1.06267	1.18346
C19orf44	19	16496394	16521353	24959	+	81.4786	14.386	13.56	13.5798	0.0737203	0.0931469	1.09803	0.134914	1.09803	14.2143	12.9453	-1.01053	1.21836
C19orf47	19	40319553	40348528	28975	-	99.5463	20.3487	16.4992	16.5911	0.012387	0.0176437	0.858692	-0.219788	-1.16456	15.3297	17.8524	-1.30342	-1.0405
C19orf48	19	50797693	50804854	7161	-	454.172	97.1672	72.6385	75.6953	4.06693e-16	1.61972e-14	0.561702	-0.832123	-1.7803	54.4511	96.9395	-1.88448	-1.68189
C19orf53	19	13774456	13778773	4317	+	354.957	62.2663	59.1105	59.1595	0.0254561	0.0345071	0.93271	-0.1005	-1.07214	57.0997	61.2192	-1.13885	-1.00934
C19orf54	19	40740861	40750478	9617	-	120.832	24.4506	19.9488	20.1387	5.50672e-06	1.31851e-05	1.30309	0.381938	1.30309	22.789	17.4884	1.18854	1.42869
C19orf57	19	13882348	13906166	23818	-	22.403	3.95135	3.72872	3.73384	0.945626	0.952722	1.00817	0.0117356	1.00817	3.74902	3.71865	-1.20441	1.22417
C19orf81	19	50649445	50659305	9860	+	6.7507	1.62136	1.10005	1.12512	0.187534	0.220914	1.31003	0.389597	1.31003	1.27612	0.974115	-1.12179	1.92519
C1D	2	68041130	68063005	21875	-	157.755	29.9063	26.2053	26.2924	0.85229	0.871161	0.993925	-0.0087914	-1.00611	26.2123	26.3725	-1.11704	1.10351
C1GALT1	7	7182544	7248616	66072	+	107.785	22.8167	17.7846	17.9642	0.000235238	0.000434084	1.27148	0.346504	1.27148	20.1112	15.8172	1.13709	1.42174
C1GALT1C1	X	120625674	120630151	4477	-	73.3944	16.3474	11.9251	12.2324	1.3082e-06	3.50837e-06	1.5183	0.602456	1.5183	14.75	9.71481	1.33032	1.73284
C1QBP	17	5432777	5439156	6379	-	1337.83	261.129	220.425	222.972	4.20624e-12	4.2834e-11	0.740283	-0.433851	-1.35084	189.696	256.248	-1.4151	-1.28949
C1QL1	17	44959693	44968304	8611	-	1382.76	282.711	227.775	230.46	8.88947e-11	6.30506e-10	1.34651	0.429224	1.34651	264.492	196.428	1.2763	1.42058
C1QL3	10	16513735	16521880	8145	-	60.0865	11.3503	9.92479	10.0144	0.00106031	0.00177442	1.26297	0.336819	1.26297	11.1781	8.85069	1.10816	1.4394
C1QL4	12	49332409	49337189	4780	-	132.905	33.1458	20.3982	22.1509	2.1342e-13	3.28417e-12	2.24537	1.16695	2.24537	30.651	13.6508	2.01619	2.50059
C1QTNF2	5	160347768	160370627	22859	-	11.6796	2.15706	1.93558	1.9466	0.31849	0.359318	0.877263	-0.188919	-1.13991	1.81933	2.07387	-1.50045	1.15473
C1QTNF3-AMACR	5	33986986	34124529	137543	-	12.2012	4.09895	1.62911	2.03354	0.00165108	0.00268221	2.46157	1.29958	2.46157	2.89216	1.17492	1.42658	4.24746
C1QTNF4	11	47589667	47594412	4745	-	96.028	23.2021	15.2613	16.0047	1.13014e-10	7.78905e-10	1.83749	0.877738	1.83749	20.7285	11.2808	1.64472	2.05286
C1QTNF6	22	37180166	37199424	19258	-	9.18678	2.7022	1.18345	1.53113	2.39952e-08	9.18816e-08	4.33323	2.11544	4.33323	2.48807	0.574184	3.00963	6.23894
C1orf109	1	37681570	37692243	10673	-	115.629	19.8409	19.259	19.2716	0.550516	0.592098	0.974447	-0.0373449	-1.02622	19.0221	19.521	-1.12503	1.06826
C1orf112	1	169794730	169854080	59350	+	151.436	30.9548	24.7541	25.2393	7.5029e-10	4.08591e-09	0.674444	-0.56823	-1.4827	20.3321	30.1465	-1.60582	-1.36903
C1orf115	1	220690363	220699154	8791	+	154.942	30.9516	25.3963	25.8237	5.24868e-09	2.34967e-08	1.43569	0.521746	1.43569	30.4429	21.2044	1.32302	1.55796
C1orf122	1	37807790	37809455	1665	+	69.1629	13.245	11.454	11.5271	0.191638	0.225244	1.09847	0.135491	1.09847	12.068	10.9863	-1.0495	1.26635
C1orf131	1	231223765	231241176	17411	-	155.106	28.3286	25.7655	25.851	0.221165	0.257033	1.05998	0.0840399	1.05998	26.6037	25.0983	-1.04478	1.17387
C1orf159	1	1081823	1116090	34267	-	34.3436	6.43925	5.68541	5.72393	0.0306741	0.0410559	0.83462	-0.260809	-1.19815	5.20795	6.23991	-1.4143	-1.01504
C1orf174	1	3889133	3900273	11140	-	68.5986	11.7224	11.4265	11.4331	0.65847	0.694914	0.976682	-0.0340385	-1.02387	11.2982	11.568	-1.14633	1.0935
C1orf198	1	230837119	230869592	32473	-	645.15	111.905	107.482	107.525	0.0729731	0.0923003	0.954862	-0.0666357	-1.04727	105.042	110.008	-1.10207	1.00482
C1orf21	1	184387029	184629020	241991	+	287.635	54.417	47.7113	47.9392	1.78736e-05	3.94371e-05	0.833759	-0.262298	-1.19939	43.5932	52.2852	-1.28522	-1.11929
C1orf216	1	35713876	35718885	5009	-	92.9356	17.4377	15.4081	15.4893	0.00339013	0.00526237	1.18603	0.246143	1.18603	16.8074	14.1711	1.06459	1.32132
C1orf229	1	247110155	247112418	2263	-	8.30244	2.26986	1.25428	1.38374	9.0406e-05	0.000178118	2.30879	1.20714	2.30879	1.93108	0.836402	1.60671	3.31767
C1orf35	1	228100731	228103326	2595	-	109.607	20.6026	18.1455	18.2679	0.0920897	0.114293	0.901432	-0.14971	-1.10935	17.3209	19.2148	-1.26122	1.02484
C1orf43	1	154206722	154220798	14076	-	1913.42	345.168	317.923	318.904	3.08189e-07	9.28943e-07	1.16435	0.219527	1.16435	343.12	294.688	1.1144	1.21655
C1orf50	1	42767249	42779491	12242	+	42.7597	9.10348	7.04306	7.12661	0.00126808	0.00209863	1.31407	0.394042	1.31407	8.09385	6.15937	1.13007	1.52803
C1orf52	1	85249954	85259663	9709	-	189.944	34.0596	31.582	31.6574	0.00685666	0.010166	0.893304	-0.162778	-1.11944	29.8734	33.4415	-1.21196	-1.03398
C1orf53	1	197902630	197907360	4730	+	21.0559	4.72611	3.4401	3.50932	0.00238608	0.00378648	1.42414	0.510095	1.42414	4.12334	2.89531	1.15123	1.76176
C1orf56	1	151047751	151051396	3645	+	35.8153	8.10486	5.71361	5.96922	1.02442e-06	2.80202e-06	1.75125	0.808386	1.75125	7.59916	4.33927	1.46768	2.08961
C1orf74	1	209779208	209784560	5352	-	74.5148	15.3203	12.2564	12.4191	1.80963e-05	3.98949e-05	1.35865	0.442173	1.35865	14.3075	10.5307	1.20931	1.52643
C20orf194	20	3249302	3407663	158361	-	247.299	50.8715	40.1357	41.2165	1.06171e-12	1.27803e-11	1.58732	0.666597	1.58732	50.5727	31.8603	1.48494	1.69677
C20orf27	20	3753499	3768389	14890	-	472.292	86.4691	78.3892	78.7153	1.86047e-06	4.85294e-06	0.838727	-0.253727	-1.19228	71.8112	85.6193	-1.2623	-1.12615
C20orf96	20	270863	290779	19916	-	107.207	20.3885	17.7604	17.8678	0.0018728	0.0030156	1.19733	0.259818	1.19733	19.4724	16.2632	1.07712	1.33096
C21orf58	21	46300430	46323900	23470	-	63.9827	11.8676	10.6183	10.6638	0.029642	0.0397715	0.869304	-0.202068	-1.15035	9.9182	11.4094	-1.30382	-1.01494
C21orf91	21	17788974	17819357	30383	-	282.669	49.8633	47.0724	47.1116	0.521265	0.564003	0.978026	-0.0320551	-1.02247	46.5882	47.6349	-1.09747	1.04977
C22orf23	22	37943050	37953670	10620	-	43.9956	9.37467	7.14749	7.3326	2.78432e-06	7.01922e-06	1.54918	0.631508	1.54918	8.9123	5.7529	1.33833	1.79325
C22orf39	22	19440887	19447712	6825	-	361.264	71.2391	59.4582	60.2107	3.01329e-10	1.85434e-09	1.36971	0.453866	1.36971	69.6044	50.817	1.28905	1.4554
C22orf46	22	41688937	41698137	9200	+	326.188	64.4985	53.7886	54.3646	2.13721e-09	1.04494e-08	1.3355	0.41738	1.3355	62.1742	46.555	1.25519	1.42095
C2CD2	21	41885112	41954019	68907	-	118.186	22.8553	19.5327	19.6977	1.27508e-05	2.87954e-05	1.28267	0.359155	1.28267	22.137	17.2585	1.16949	1.40681
C2CD2L	11	119106750	119118545	11795	+	191.078	40.7115	30.805	31.8463	7.46137e-13	9.53217e-12	1.67787	0.746635	1.67787	39.9079	23.7848	1.5592	1.80558
C2CD3	11	74012718	74171003	158285	-	404.767	73.0661	67.3558	67.4612	0.0100877	0.0145786	1.09097	0.125607	1.09097	70.396	64.5263	1.02395	1.16237
C2CD4C	19	405445	409148	3703	-	38.2832	7.89021	6.22963	6.38054	2.03671e-05	4.44911e-05	1.5094	0.593979	1.5094	7.67577	5.0853	1.28584	1.77183
C2CD5	12	22448546	22544547	96001	-	480.497	97.2993	78.7065	80.0828	1.8394e-12	2.0827e-11	1.45033	0.536385	1.45033	94.8008	65.3648	1.37257	1.5325
C2orf16	2	27576522	27582723	6201	+	33.1844	8.28652	5.24687	5.53074	2.5116e-07	7.70281e-07	1.87523	0.907069	1.87523	7.21432	3.84716	1.57035	2.23931
C2orf27A	2	131682499	131767405	84906	+	33.5727	6.66403	5.51715	5.59545	0.0143294	0.0201962	1.25886	0.332121	1.25886	6.23668	4.95422	1.04228	1.52045
C2orf42	2	70149880	70191020	41140	-	41.5684	8.08578	6.89544	6.92807	0.0406203	0.0533374	1.16854	0.224705	1.16854	7.46652	6.38962	1.00778	1.35494
C2orf49	2	105337540	105349212	11672	+	198.058	39.1521	32.5308	33.0096	4.73097e-09	2.14344e-08	1.40057	0.486016	1.40057	38.5178	27.5015	1.2984	1.51079
C2orf50	2	11133128	11151318	18190	+	9.46777	2.90166	1.1234	1.57796	8.1546e-07	2.26781e-06	4.56692	2.19122	4.56692	2.58902	0.566906	2.74711	7.59226
C2orf68	2	85605254	85612067	6813	-	209.183	37.8082	34.7536	34.8639	0.000140047	0.00026747	1.16841	0.224545	1.16841	37.5716	32.1562	1.08904	1.25356
C2orf69	2	199911293	199928274	16981	+	147.174	26.8034	24.4607	24.5291	0.0169014	0.0235613	0.89531	-0.159541	-1.11693	23.1742	25.884	-1.2224	-1.02056
C2orf72	2	231037523	231049718	12195	+	67.8584	14.051	11.1434	11.3097	1.05253e-05	2.41047e-05	1.38836	0.473383	1.38836	13.1488	9.4707	1.23117	1.56562
C2orf74	2	61145068	61164830	19762	+	95.7282	18.0141	15.8846	15.9547	0.00170227	0.00276128	1.18743	0.247841	1.18743	17.3218	14.5876	1.07428	1.3125
C2orf76	2	119302217	119366835	64618	-	27.1932	5.18813	4.51611	4.5322	0.204782	0.23958	1.11952	0.162876	1.11952	4.78776	4.27663	-1.06917	1.34001
C2orf81	2	74414176	74421620	7444	-	46.1056	11.1421	7.15395	7.68426	9.93834e-09	4.16032e-08	2.06885	1.04883	2.06885	10.3606	5.0079	1.74395	2.45428
C2orf88	2	190137777	190203485	65708	+	7.88692	2.13068	1.18447	1.31449	9.05542e-05	0.000178383	2.3678	1.24354	2.3678	1.84835	0.780621	1.6278	3.44418
C3orf14	3	62318973	62336214	17241	+	250.2	44.4338	41.6387	41.7001	0.00259383	0.00409688	0.898959	-0.153672	-1.1124	39.4813	43.9189	-1.18721	-1.0423
C3orf18	3	50558025	50571028	13003	-	46.0547	10.1239	7.42112	7.67578	2.82768e-07	8.58813e-07	1.66074	0.731829	1.66074	9.58191	5.76965	1.43684	1.91954
C3orf33	3	155762612	155806288	43676	-	36.376	8.07035	5.77795	6.06267	3.96212e-08	1.43742e-07	1.85457	0.891088	1.85457	7.87765	4.24769	1.58487	2.17018
C3orf38	3	88149959	88157966	8007	+	197.688	36.1729	32.8577	32.9479	0.00272946	0.00429924	1.13432	0.181832	1.13432	35.0215	30.8743	1.04914	1.22643
C3orf52	3	112086335	112118227	31892	+	16.1752	3.06247	2.63846	2.69586	0.160665	0.191457	1.17947	0.238133	1.17947	2.91785	2.47388	-1.12703	1.56785
C3orf62	3	49268596	49277233	8637	-	63.9165	14.1007	10.2736	10.6527	1.04146e-08	4.33623e-08	1.69998	0.765515	1.69998	13.4145	7.89099	1.50109	1.92521
C3orf70	3	185076838	185153061	76223	-	80.6767	16.5009	13.2647	13.4461	6.00827e-06	1.4313e-05	1.37161	0.455874	1.37161	15.553	11.3392	1.22782	1.53225
C3orf80	3	160225422	160228214	2792	+	18.3757	4.08068	2.98393	3.06262	0.0850839	0.10626	1.28148	0.357808	1.28148	3.44047	2.68477	-1.02551	1.68408
C4orf3	4	119296419	119304446	8027	-	337.988	68.4885	55.7938	56.3313	3.91387e-07	1.16045e-06	1.29231	0.369954	1.29231	63.5146	49.148	1.19938	1.39244
C4orf33	4	129093712	129116637	22925	+	38.6986	8.21253	6.28852	6.44977	3.9237e-06	9.63094e-06	1.55586	0.637708	1.55586	7.85248	5.04705	1.33787	1.80936
C4orf46	4	158666675	158672057	5382	-	327.635	65.2475	53.6842	54.6058	5.85156e-11	4.38934e-10	0.694077	-0.526833	-1.44076	44.7449	64.4668	-1.53709	-1.35047
C4orf48	4	2041993	2043971	1978	+	107.979	19.9723	17.9032	17.9965	0.0947512	0.117342	0.909245	-0.13726	-1.09981	17.141	18.8519	-1.23998	1.02512
C5	9	120952336	121074866	122530	-	42.7661	9.63327	6.99183	7.12769	0.000665371	0.00115037	1.38455	0.469419	1.38455	8.27716	5.97822	1.16949	1.63916
C5orf15	5	133955510	133968626	13116	-	451.401	84.919	74.8331	75.2335	1.37245e-05	3.08673e-05	1.19991	0.262925	1.19991	82.0701	68.3969	1.12035	1.28512
C5orf22	5	31532266	31555059	22793	+	300.933	54.1244	50.104	50.1555	0.0629333	0.0803195	1.06529	0.0912518	1.06529	51.7411	48.5698	-1.00366	1.139
C5orf24	5	134845680	134859736	14056	+	700.021	132.717	116.143	116.67	3.64782e-06	9.00458e-06	1.18975	0.250653	1.18975	126.78	106.56	1.1216	1.26203
C5orf34	5	43486709	43515149	28440	-	54.5235	11.673	8.8833	9.08725	7.95267e-07	2.21822e-06	0.657102	-0.605811	-1.52183	7.20686	10.9676	-1.72974	-1.33892
C5orf51	5	41904344	41921637	17293	+	355.859	65.7688	59.2049	59.3099	0.00754243	0.0111126	1.09907	0.136282	1.09907	62.1091	56.5106	1.02916	1.17373
C5orf63	5	127042558	127073493	30935	-	28.6222	6.54679	4.59264	4.77036	3.02354e-05	6.41108e-05	1.64764	0.720399	1.64764	5.93724	3.60348	1.34913	2.01219
C5orf66	5	135033274	135344681	311407	+	27.6718	5.46853	4.56378	4.61196	0.0537986	0.0694562	0.827436	-0.27328	-1.20855	4.17646	5.04747	-1.47002	1.00645
C6orf120	6	169702112	169706361	4249	+	531.124	108.589	86.7094	88.5206	3.10446e-13	4.56883e-12	1.50029	0.585246	1.50029	106.233	70.8081	1.4199	1.58524
C6orf136	6	30647133	30653206	6073	+	36.8115	6.88646	6.10959	6.13525	0.0426252	0.0557974	1.17087	0.227577	1.17087	6.61815	5.65235	1.00493	1.36421
C6orf201	6	4079206	4130952	51746	+	10.0519	1.832	1.66798	1.67532	0.590027	0.630297	1.07562	0.105171	1.07562	1.73635	1.61428	-1.25048	1.44676
C6orf226	6	42890265	42890822	557	-	6.37095	1.47724	1.0012	1.06183	0.0754712	0.0951581	1.44174	0.527809	1.44174	1.25392	0.86973	-1.09564	2.27741
C6orf47	6	31658298	31660779	2481	-	106.573	22.3014	17.6212	17.7622	0.0119685	0.0170755	1.17995	0.238721	1.17995	19.2284	16.296	1.04358	1.33413
C6orf62	6	24704861	24719155	14294	-	412.62	81.855	67.6262	68.7699	2.76294e-11	2.2509e-10	0.696415	-0.52198	-1.43592	56.4631	81.0768	-1.52733	-1.34999
C6orf89	6	36871844	36928965	57121	+	570.796	123.322	91.2505	95.1326	9.51352e-17	5.13025e-15	1.7863	0.836974	1.7863	121.979	68.286	1.69343	1.88427
C7orf25	7	42909273	42912091	2818	-	59.2012	14.9335	9.16556	9.86687	2.25331e-10	1.43707e-09	2.13327	1.09307	2.13327	13.4356	6.29814	1.84911	2.4611
C7orf26	7	6590021	6608727	18706	+	185.496	33.6192	30.8375	30.916	0.00138007	0.00226934	1.14195	0.191493	1.14195	32.9648	28.8672	1.05888	1.23153
C7orf31	7	25134695	25180355	45660	-	186.723	36.3662	30.7862	31.1206	4.08312e-08	1.47465e-07	1.33869	0.420823	1.33869	35.6275	26.6137	1.24303	1.44171
C7orf50	7	977964	1138258	160294	-	155.749	27.6335	25.9423	25.9582	0.421472	0.463848	1.0336	0.0476724	1.0336	26.3871	25.5294	-1.04975	1.12147
C8orf31	8	143039209	143054304	15095	+	51.6213	11.3115	8.25032	8.60355	5.65785e-07	1.62925e-06	1.70707	0.771521	1.70707	10.8507	6.35636	1.45064	2.00882
C8orf33	8	145052467	145056031	3564	+	523.732	95.9846	86.9723	87.2887	2.33458e-06	5.97938e-06	0.847378	-0.238923	-1.18011	80.0773	94.5001	-1.24624	-1.11749
C8orf37	8	95244913	95269202	24289	-	19.8244	4.68737	3.16019	3.30406	3.62442e-05	7.5958e-05	1.74995	0.807312	1.74995	4.20513	2.403	1.39538	2.19461
C8orf44	8	66667596	66681532	13936	+	9.1308	2.08298	1.45387	1.5218	0.00147571	0.00241522	1.75573	0.812073	1.75573	1.93914	1.10446	1.26973	2.42776
C8orf58	8	22599599	22604150	4551	+	25.7845	5.73066	4.12263	4.29741	1.28462e-05	2.9001e-05	1.71218	0.775835	1.71218	5.42585	3.16897	1.39688	2.09864
C8orf76	8	123219967	123241378	21411	-	107.33	18.8398	17.8731	17.8883	0.522254	0.56481	0.971106	-0.0422989	-1.02975	17.6261	18.1506	-1.13345	1.0689
C8orf82	8	144525733	144529112	3379	-	134.484	24.2469	22.3588	22.414	0.00970163	0.0140609	1.12658	0.171948	1.12658	23.7482	21.0799	1.0316	1.2303
C8orf88	8	90958471	90985239	26768	-	111.597	20.1425	18.5653	18.5995	0.229035	0.265545	0.942369	-0.0856364	-1.06116	18.0476	19.1513	-1.17257	1.04131
C9orf116	9	135495181	135499870	4689	-	17.5046	3.13786	2.91015	2.91744	0.348209	0.389507	1.10393	0.142654	1.10393	3.06156	2.77332	-1.12717	1.37365
C9orf129	9	93329489	93346304	16815	-	6.94816	1.80227	1.04677	1.15803	0.000122699	0.000236707	2.37085	1.24541	2.37085	1.62897	0.687082	1.6081	3.4954
C9orf147	9	112451798	112487645	35847	-	6.68621	1.58344	1.09591	1.11437	0.757674	0.785433	1.09203	0.127018	1.09203	1.16339	1.06534	-1.35106	1.61119
C9orf16	9	128160265	128163925	3660	+	130.971	26.4967	21.4319	21.8285	5.66793e-09	2.52448e-08	1.46309	0.549014	1.46309	25.9325	17.7245	1.34216	1.59491
C9orf40	9	74946583	74952913	6330	-	124.87	25.4395	20.435	20.8117	3.63935e-08	1.33045e-07	0.689439	-0.536505	-1.45045	16.986	24.6374	-1.5937	-1.32008
C9orf64	9	83938312	83956987	18675	-	216.389	37.3821	36.0426	36.0648	0.360506	0.402374	0.968162	-0.0466791	-1.03288	35.4814	36.6482	-1.11128	1.04165
C9orf72	9	27546546	27573867	27321	-	128.288	23.0939	21.3307	21.3814	0.0350553	0.0465505	1.10498	0.144024	1.10498	22.4478	20.315	1.00651	1.21309
C9orf78	9	129827290	129835276	7986	-	376.798	65.1026	62.7863	62.7996	0.225033	0.261159	1.03517	0.0498746	1.03517	63.885	61.7142	-1.02293	1.09616
C9orf85	9	71911639	71986058	74419	+	79.5677	15.4565	13.1681	13.2613	0.000721108	0.00124037	1.23896	0.309126	1.23896	14.6766	11.846	1.10734	1.38622
CA10	17	51630313	52160018	529705	-	10.6185	2.63427	1.67507	1.76976	0.000534671	0.000939207	1.8342	0.875152	1.8342	2.29066	1.24886	1.34336	2.50439
CA11	19	48637946	48646188	8242	-	162.018	35.4744	25.9948	27.003	2.30595e-12	2.54099e-11	1.7348	0.794767	1.7348	34.2583	19.7477	1.59731	1.88411
CA12	15	63321378	63382111	60733	-	267.842	47.7366	44.6017	44.6403	0.0342326	0.0455142	1.07418	0.103239	1.07418	46.2369	43.0438	1.00594	1.14705
CA5B	X	15738270	15788412	50142	+	11.2996	3.36629	1.74699	1.88327	0.0183661	0.0254763	1.65748	0.728994	1.65748	2.34921	1.41733	1.13049	2.43015
CA5BP1	X	15674916	15703722	28806	+	106.743	18.8314	17.7804	17.7905	0.624249	0.662465	0.977619	-0.0326565	-1.02289	17.5891	17.9918	-1.12388	1.07413
CAAP1	9	26840685	26892829	52144	-	204.9	36.8927	34.1137	34.15	0.0509223	0.0659953	1.07659	0.106469	1.07659	35.4096	32.8905	1.00039	1.15859
CAB39	2	230712842	230821076	108234	+	518.079	88.245	86.3348	86.3465	0.63454	0.671977	1.01247	0.0178822	1.01247	86.8817	85.8114	-1.04179	1.06793
CAB39L	13	49308650	49444065	135415	-	22.7399	4.68738	3.74109	3.78998	0.00447126	0.00682069	1.35008	0.433044	1.35008	4.35456	3.22541	1.11046	1.6414
CABIN1	22	24011304	24178629	167325	+	583.221	120.332	95.1709	97.2036	1.22677e-13	2.00505e-12	1.50792	0.59256	1.50792	116.89	77.5173	1.42976	1.59035
CABLES1	18	23134564	23260471	125907	+	99.8586	18.5715	16.5886	16.6431	0.00284641	0.00446847	0.857169	-0.222349	-1.16663	15.3631	17.9231	-1.28317	-1.06068
CABLES2	20	62388630	62407284	18654	-	181.894	35.4516	30.093	30.3156	3.96482e-06	9.71598e-06	1.26133	0.334942	1.26133	33.819	26.8122	1.16526	1.36531
CABP7	22	29720003	29731832	11829	+	108.045	31.5618	12.8843	18.0074	2.03165e-18	2.22224e-16	5.56698	2.4769	5.56698	30.5307	5.48424	4.87608	6.35578
CABYR	18	24138956	24161601	22645	+	33.8849	7.23465	5.48562	5.64749	2.1519e-06	5.54931e-06	1.61806	0.694263	1.61806	6.98072	4.31426	1.38253	1.89371
CACFD1	9	133459965	133470849	10884	+	102.205	20.2988	16.8737	17.0341	1.29591e-05	2.92357e-05	1.30241	0.381181	1.30241	19.2715	14.7968	1.18056	1.43683
CACHD1	1	64470129	64693059	222930	+	425.004	74.6364	70.7681	70.8339	0.0221826	0.0303321	0.932762	-0.100419	-1.07208	68.3697	73.2981	-1.13714	-1.01075
CACNA1A	19	13206443	13506480	300037	-	9.06528	2.63427	1.12542	1.51088	6.2924e-09	2.76424e-08	4.92382	2.29978	4.92382	2.51166	0.510104	3.41842	7.09215
CACNA1B	9	137877782	138124618	246836	+	259.287	48.5297	42.9827	43.2145	1.35735e-06	3.63127e-06	1.22803	0.296346	1.22803	47.6373	38.7916	1.15065	1.31062
CACNA1C	12	2052987	2697951	644964	+	43.8032	10.1888	7.04376	7.30053	8.73237e-07	2.41319e-06	1.66524	0.735728	1.66524	9.12273	5.47833	1.42388	1.94751
CACNA1D	3	53494611	53813731	319120	+	16.5738	4.30417	2.43318	2.76231	9.89925e-09	4.14527e-08	2.78119	1.4757	2.78119	4.06353	1.46108	2.18884	3.53385
CACNA1G	17	50560715	50627472	66757	+	25.0004	9.22325	1.37845	4.16674	1.13008e-13	1.87496e-12	30.4076	4.92636	30.4076	8.06815	0.265334	19.3009	47.9056
CACNA1H	16	1153106	1221773	68667	+	684.346	162.474	106.059	114.058	4.79786e-19	7.89068e-17	2.15901	1.11037	2.15901	155.904	72.211	2.04288	2.28174
CACNA2D1	7	81946444	82443957	497513	-	611.95	123.839	100.376	101.992	3.49739e-12	3.66655e-11	1.42599	0.511961	1.42599	119.901	84.0826	1.35057	1.50561
CACNA2D2	3	50362613	50504245	141632	-	77.2234	20.3093	11.0384	12.8706	1.08695e-15	3.61135e-14	3.10659	1.63533	3.10659	19.4729	6.26825	2.76329	3.49253
CACNB1	17	39173453	39197670	24217	-	48.9531	9.25928	8.13611	8.15885	0.116636	0.142248	1.11338	0.154946	1.11338	8.59656	7.72114	-1.02908	1.27567
CACNB2	10	18140424	18543558	403134	+	40.8718	8.61077	6.67205	6.81196	0.000102836	0.000200626	1.44208	0.528151	1.44208	8.04511	5.57882	1.22596	1.6963
CACNB3	12	48814480	48828942	14462	+	275.567	58.0775	44.7765	45.9278	1.79351e-12	2.03637e-11	1.56788	0.648816	1.56788	56.0846	35.7709	1.46688	1.67584
CACNB4	2	151832771	152099168	266397	-	48.0363	11.4903	7.46308	8.00605	2.23872e-10	1.42846e-09	2.11582	1.08121	2.11582	10.8731	5.13897	1.83464	2.44008
CACNG2	22	36560857	36703753	142896	-	6.97639	2.01185	1.02433	1.16273	1.91628e-05	4.20279e-05	2.72859	1.44816	2.72859	1.70178	0.623684	1.86185	3.99882
CACNG4	17	66964707	67033397	68690	+	380.425	67.587	63.3322	63.4041	0.0168683	0.0235176	0.925706	-0.111374	-1.08026	60.958	65.8502	-1.14871	-1.01588
CACNG5	17	66835117	66894752	59635	+	50.3519	13.5196	6.89998	8.39198	9.7896e-15	2.33336e-13	3.62096	1.85637	3.62096	13.1518	3.63214	3.12312	4.19814
CACNG7	19	53909278	53943951	34673	+	79.1272	18.7347	12.2443	13.1879	8.74702e-13	1.09085e-11	2.17374	1.12018	2.17374	18.0651	8.31063	1.94534	2.42894
CACTIN	19	3610645	3626816	16171	-	336.14	58.0983	56.0095	56.0234	0.990906	0.991961	1.00068	0.000982952	1.00068	56.0425	56.0043	-1.06282	1.06427
CACTIN-AS1	19	3607247	3613931	6684	+	12.1222	2.41764	2.00584	2.02037	0.979704	0.982613	0.988511	-0.0166715	-1.01162	2.0087	2.03205	-1.3392	1.3086
CACUL1	10	118676411	118754971	78560	-	389.197	67.7525	64.8377	64.8662	0.0847469	0.105879	1.05142	0.0723434	1.05142	66.4922	63.2402	-1.00746	1.11374
CACYBP	1	174999435	175012028	12593	+	1113.57	223.229	183.13	185.595	3.43812e-12	3.61594e-11	0.723579	-0.466778	-1.38202	155.83	215.36	-1.45211	-1.31531
CAD	2	27217369	27243944	26575	+	1979.64	383.388	325.84	329.939	3.28111e-13	4.78068e-12	0.729734	-0.454557	-1.37036	278.387	381.491	-1.43044	-1.31281
CADM1	11	115169236	115504416	335180	-	366.548	71.4333	60.6466	61.0913	1.52416e-07	4.89347e-07	1.26243	0.3362	1.26243	68.1774	54.0051	1.18432	1.34568
CADM4	19	43622368	43639851	17483	-	69.7252	12.3962	11.611	11.6209	0.335441	0.376988	1.05444	0.0764781	1.05444	11.9288	11.3129	-1.06084	1.17949
CALB1	8	90058608	90082880	24272	-	15.0681	3.24985	2.45749	2.51134	0.002832	0.00444849	1.4794	0.565008	1.4794	2.99691	2.02577	1.16115	1.88487
CALCOCO1	12	53708518	53727453	18935	-	154.72	33.8304	24.5675	25.7867	9.01861e-13	1.11809e-11	1.85931	0.894763	1.85931	33.5364	18.0371	1.70093	2.03243
CALCOCO2	17	48831035	48865246	34211	+	443.137	92.1545	72.2782	73.8562	6.90233e-13	8.92959e-12	1.51312	0.597529	1.51312	88.936	58.7764	1.4273	1.60411
CALD1	7	134779634	134970730	191096	+	1147.72	205.356	190.889	191.286	6.19704e-06	1.47121e-05	1.13531	0.183081	1.13531	203.407	179.165	1.08571	1.18717
CALHM2	10	103446786	103452371	5585	-	53.7047	11.7812	8.62957	8.95079	1.9918e-08	7.76475e-08	1.70989	0.773902	1.70989	11.2956	6.60602	1.50024	1.94883
CALM1	14	90396502	90408276	11774	+	1483.53	260.311	247.032	247.255	0.000594185	0.00103559	1.08596	0.118978	1.08596	257.445	237.066	1.04054	1.13337
CALM2	2	47160082	47176937	16855	-	2710.93	505.001	449.878	451.822	2.08114e-07	6.49006e-07	0.840558	-0.250581	-1.18969	412.682	490.962	-1.24894	-1.13324
CALM3	19	46601074	46610783	9709	+	1989.51	372.976	330.096	331.586	1.52037e-08	6.0838e-08	1.20332	0.267024	1.20332	362.184	300.987	1.15117	1.25784
CALML4	15	68190705	68206111	15406	-	36.5121	6.53517	6.06703	6.08535	0.40133	0.443498	0.939459	-0.0900976	-1.06444	5.8954	6.27531	-1.24996	1.1032
CALN1	7	71779491	72447144	667653	-	75.2236	13.2908	12.529	12.5373	0.893484	0.907275	0.992617	-0.0106907	-1.00744	12.4908	12.5837	-1.12418	1.10764
CALR	19	12938609	12944490	5881	+	4875.07	907.742	809.558	812.512	1.85355e-08	7.27324e-08	1.18167	0.240825	1.18167	880.17	744.854	1.13483	1.23044
CALU	7	128739359	128773401	34042	+	1971.96	333.792	328.63	328.659	0.751034	0.779164	0.993598	-0.00926571	-1.00644	327.604	329.715	-1.04939	1.03599
CALY	10	133324072	133336897	12825	-	31.6792	7.52993	4.9558	5.27986	7.39343e-08	2.53519e-07	1.9995	0.999637	1.9995	7.03923	3.5205	1.66441	2.40204
CAMK1	3	9757347	9769948	12601	-	43.5392	9.95571	6.94217	7.25653	5.93327e-08	2.07617e-07	1.79109	0.840839	1.79109	9.31328	5.19978	1.5393	2.08407
CAMK1D	10	12349547	12835546	485999	+	349.131	61.6265	58.1349	58.1885	0.0159042	0.0222656	0.926956	-0.109428	-1.0788	55.9828	60.3942	-1.14594	-1.01559
CAMK2B	7	44217150	44325632	108482	-	10.4975	3.20658	1.52913	1.74959	1.32215e-05	2.9797e-05	2.59924	1.37809	2.59924	2.52698	0.972198	1.81866	3.71485
CAMK2D	4	113451032	113761928	310896	-	317.426	56.0377	52.8734	52.9043	0.144378	0.173304	0.954728	-0.0668388	-1.04742	51.679	54.1295	-1.11602	1.01726
CAMK2G	10	73812501	73874592	62091	-	173.466	36.0568	28.5187	28.911	3.7388e-07	1.11217e-06	1.36295	0.446737	1.36295	33.3518	24.4702	1.24537	1.49164
CAMK2N1	1	20482391	20486211	3820	-	65.5729	12.9341	10.7511	10.9288	2.42906e-05	5.23149e-05	1.38998	0.475059	1.38998	12.7121	9.14555	1.21972	1.584
CAMK2N2	3	184259213	184261554	2341	-	95.2107	19.8047	15.6146	15.8685	6.08403e-07	1.74168e-06	0.70641	-0.501422	-1.41561	13.1383	18.5986	-1.5705	-1.27599
CAMK4	5	111223583	111494885	271302	+	776.128	144.374	128.484	129.355	8.21016e-09	3.48905e-08	1.25422	0.326788	1.25422	143.942	114.767	1.18997	1.32194
CAMKK1	17	3860323	3893054	32731	-	67.5782	14.8076	10.9168	11.263	3.92402e-08	1.42541e-07	1.62854	0.703575	1.62854	13.9563	8.56982	1.43909	1.84292
CAMKK2	12	121237692	121298309	60617	-	540.775	99.8951	89.9903	90.1291	0.00269427	0.00424737	0.910199	-0.135746	-1.09866	85.8921	94.3662	-1.16339	-1.03754
CAMKMT	2	44361947	44772593	410646	+	84.1936	17.0226	13.8148	14.0323	2.66276e-06	6.736e-06	1.39861	0.483996	1.39861	16.3642	11.7003	1.25032	1.56449
CAMKV	3	49857989	49869907	11918	-	567.569	102.58	94.368	94.5949	2.20808e-05	4.78691e-05	1.14458	0.194816	1.14458	100.972	88.2177	1.08623	1.20606
CAMLG	5	134738548	134752154	13606	+	266.343	48.3856	44.3184	44.3905	0.00232684	0.00369737	1.11424	0.15606	1.11424	46.7891	41.9919	1.04407	1.18912
CAMSAP1	9	135808487	135907547	99060	-	997.312	179.474	165.954	166.219	7.45978e-05	0.00014898	0.896829	-0.157096	-1.11504	157.178	175.259	-1.16812	-1.06437
CAMSAP2	1	200739572	200860704	121132	+	889.261	153.048	148.134	148.21	0.010251	0.0148049	0.939559	-0.0899448	-1.06433	143.592	152.829	-1.11454	-1.01638
CAMTA1	1	6785324	7769707	984383	+	162.23	28.8018	27.0131	27.0384	0.574466	0.615142	0.977423	-0.0329454	-1.0231	26.7297	27.3471	-1.11294	1.06326
CAMTA2	17	4967997	4987676	19679	-	183.615	40.9279	28.9078	30.6026	1.39013e-14	3.12649e-13	1.97033	0.978436	1.97033	40.5996	20.6055	1.82026	2.13276
CAND1	12	67269358	67319954	50596	+	3119.45	551.691	519.462	519.909	0.00281196	0.00442019	0.932302	-0.101131	-1.07261	501.694	538.124	-1.1198	-1.02741
CAND2	3	12796680	12834804	38124	+	190.255	40.5797	30.9316	31.7091	7.53085e-11	5.48028e-10	1.55437	0.636334	1.55437	38.5909	24.8273	1.43627	1.68219
CANT1	17	78991716	79009765	18049	-	867.391	156.866	144.31	144.565	7.92711e-05	0.000157715	1.11981	0.163255	1.11981	152.736	136.394	1.0667	1.17556
CANX	5	179698427	179731639	33212	+	4419.21	765.983	736.029	736.535	0.00177215	0.00286756	0.934459	-0.0977962	-1.07014	711.581	761.489	-1.11345	-1.02851
CAP1	1	40040240	40072649	32409	+	574.24	99.3785	95.6498	95.7067	0.0211355	0.0289998	1.06404	0.0895526	1.06404	98.6762	92.7373	1.01014	1.12082
CAP2	6	17393505	17557793	164288	+	303.216	65.1875	49.015	50.536	5.47229e-13	7.29473e-12	1.63495	0.70925	1.63495	62.7138	38.3582	1.52645	1.75118
CAPG	2	85394748	85414075	19327	-	10.932	2.55347	1.76227	1.82199	0.00159694	0.00260175	1.64684	0.719702	1.64684	2.26726	1.37673	1.23834	2.1901
CAPN1	11	65181373	65212007	30634	+	385.075	88.1295	61.1749	64.1792	5.19912e-16	1.98851e-14	1.86205	0.896893	1.86205	83.51	44.8484	1.75029	1.98094
CAPN10	2	240586734	240599105	12371	+	105.442	18.8788	17.5554	17.5737	0.242608	0.280196	1.05713	0.0801539	1.05713	18.0618	17.0857	-1.04115	1.16351
CAPN10-DT	2	240582750	240586317	3567	-	15.8938	3.04696	2.63729	2.64897	0.830185	0.85088	1.01776	0.0253928	1.01776	2.67228	2.62566	-1.24895	1.2937
CAPN14	2	31173056	31233958	60902	-	20.292	6.08193	2.46882	3.38199	3.61601e-11	2.83865e-10	5.04165	2.3339	5.04165	5.64442	1.11956	3.79215	6.70285
CAPN15	16	527712	554637	26925	+	239.749	43.2727	39.8933	39.9582	0.0390939	0.0515131	0.92392	-0.11416	-1.08235	38.3781	41.5383	-1.16642	-1.00433
CAPN2	1	223701593	223776019	74426	+	856.868	167.064	141.078	142.811	3.67531e-12	3.81057e-11	1.3658	0.449751	1.3658	164.893	120.73	1.30196	1.43278
CAPN5	11	77066971	77126153	59182	+	111.722	26.8105	17.0025	18.6204	8.36166e-15	2.05334e-13	2.36751	1.24337	2.36751	26.182	11.0589	2.14619	2.61166
CAPN7	3	15206246	15252917	46671	+	300.888	58.4938	49.5881	50.1481	8.63085e-10	4.63423e-09	1.34957	0.432499	1.34957	57.6091	42.687	1.26946	1.43473
CAPN9	1	230747384	230801989	54605	+	10.2015	2.74691	1.56309	1.70025	5.92354e-05	0.000120123	2.17021	1.11783	2.17021	2.32785	1.07264	1.57008	2.99971
CAPNS1	19	36140066	36150354	10288	+	467.697	85.098	77.8619	77.9495	0.0624841	0.0797849	1.0616	0.0862396	1.0616	80.2786	75.6204	-1.00241	1.12971
CAPRIN1	11	34051731	34102611	50880	+	3692.67	636.816	614.947	615.445	0.00377047	0.0058164	0.935839	-0.0956683	-1.06856	595.047	635.843	-1.11529	-1.02379
CAPRIN2	12	30709552	30754952	45400	-	67.3759	14.5268	11.0278	11.2293	0.000115447	0.000223537	1.38102	0.465736	1.38102	13.0263	9.43234	1.19736	1.59286
CAPZA1	1	112619832	112671615	51783	+	1295.97	234.639	215.576	215.995	0.000358548	0.000645337	1.11078	0.151578	1.11078	227.331	204.659	1.05455	1.17002
CAPZA2	7	116862587	116922050	59463	+	396.873	69.6119	66.1049	66.1455	0.25003	0.288035	1.03551	0.0503452	1.03551	67.2996	64.9915	-1.02713	1.10138
CAPZB	1	19338775	19485540	146765	-	398.248	72.3062	66.2164	66.3746	7.52514e-05	0.000150173	1.14367	0.193667	1.14367	70.823	61.9262	1.07988	1.21123
CARD10	22	37490362	37519416	29054	-	16.0082	4.57565	2.17182	2.66803	3.81352e-10	2.26419e-09	3.73634	1.90163	3.73634	4.20944	1.12662	2.88812	4.83368
CARD19	9	93096217	93113284	17067	+	51.353	10.0719	8.47835	8.55883	0.00748044	0.0110262	1.22929	0.297826	1.22929	9.43914	7.67852	1.05843	1.42773
CARD8	19	48203148	48255947	52799	-	120.463	21.2008	20.0545	20.0771	0.0737032	0.0931342	1.08285	0.114837	1.08285	20.8758	19.2785	-1.00891	1.18302
CARF	2	202912218	202988264	76046	+	57.1905	13.3658	8.72539	9.53176	6.22766e-11	4.62661e-10	2.29719	1.19987	2.29719	13.2818	5.78174	1.97894	2.66662
CARHSP1	16	8852942	8869013	16071	-	657.833	124.463	108.816	109.639	6.09334e-10	3.40859e-09	0.782449	-0.353931	-1.27804	96.2572	123.02	-1.34241	-1.21675
CARM1	19	10871553	10923074	51521	+	603.826	109.861	100.34	100.638	5.91321e-06	1.41069e-05	0.861337	-0.21535	-1.16099	93.1405	108.135	-1.22342	-1.10174
CARMIL1	6	25279374	25620531	341157	+	44.071	9.74935	7.11247	7.34516	3.11607e-07	9.38172e-07	1.64882	0.721434	1.64882	9.14433	5.54599	1.42807	1.9037
CARMIL2	16	67645144	67657570	12426	+	230.055	41.7922	38.2272	38.3425	0.00255628	0.00404145	1.13372	0.181063	1.13372	40.7454	35.9396	1.04909	1.22517
CARMIL3	14	24052009	24069730	17721	+	63.251	14.74	10.008	10.5418	1.32419e-09	6.78442e-09	1.88623	0.915504	1.88623	13.7787	7.30492	1.65306	2.15228
CARNMT1	9	74980790	75028431	47641	-	66.7293	12.9767	11.0462	11.1215	0.00142308	0.00233519	1.23529	0.304849	1.23529	12.2922	9.95088	1.09616	1.39207
CARS1	11	3000929	3057424	56495	-	275.642	49.9775	45.8342	45.9403	0.000758744	0.00129951	0.882452	-0.18041	-1.13321	43.0716	48.809	-1.21131	-1.06013
CARS2	13	110641410	110706516	65106	-	181.348	33.3161	30.1521	30.2246	0.0515792	0.0667481	0.917933	-0.123539	-1.0894	28.9313	31.5179	-1.18857	1.00149
CASC2	10	118046821	118210154	163333	+	6.3893	1.31718	1.03819	1.06488	0.103855	0.127739	1.35012	0.433085	1.35012	1.22353	0.906238	-1.1026	2.00984
CASC3	17	40140537	40172172	31635	+	1257.88	234.446	208.734	209.646	4.07707e-08	1.47328e-07	1.20024	0.26332	1.20024	228.726	190.567	1.14584	1.25722
CASD1	7	94509809	94557017	47208	+	213.571	38.6222	35.4641	35.5952	0.000324752	0.000587725	1.16672	0.222455	1.16672	38.334	32.8563	1.08143	1.25874
CASK	X	41514936	41923555	408619	-	360.743	65.5445	60.0727	60.1238	0.116326	0.141898	1.05253	0.0738649	1.05253	61.6626	58.585	-1.01268	1.12187
CASKIN1	16	2177180	2196606	19426	-	67.1048	14.2845	10.9052	11.1841	1.4589e-07	4.70228e-07	1.55111	0.6333	1.55111	13.6002	8.76806	1.37457	1.75032
CASKIN2	17	75500261	75515538	15277	-	431.45	75.3999	71.8753	71.9084	0.931577	0.940611	1.00222	0.00320186	1.00222	71.9882	71.8286	-1.05992	1.06464
CASP2	7	143288351	143307697	19346	+	321.095	58.2175	53.4191	53.5158	0.00696519	0.0103164	0.9084	-0.1386	-1.10084	50.9471	56.0845	-1.17749	-1.02917
CASP3	4	184627696	184649476	21780	-	143.756	26.423	23.8738	23.9593	0.000449877	0.000798143	0.849689	-0.234993	-1.1769	22.0123	25.9063	-1.27753	-1.0842
CASP6	4	109688628	109703446	14818	-	38.2541	6.88143	6.36482	6.37569	0.609883	0.649158	1.03993	0.0564843	1.03993	6.50048	6.25089	-1.11985	1.21106
CASP7	10	113679162	113730910	51748	+	132.667	25.1408	22.02	22.1111	0.000791821	0.00135141	1.18099	0.239999	1.18099	23.9461	20.2762	1.08108	1.29013
CASP8AP2	6	89829880	89874437	44557	+	576.606	110.739	95.6214	96.101	1.75693e-06	4.60294e-06	0.830127	-0.268597	-1.20464	87.1809	105.021	-1.27893	-1.13466
CASP9	1	15491401	15524791	33390	-	28.0299	6.73172	4.43828	4.67165	2.53268e-07	7.76387e-07	1.88795	0.916823	1.88795	6.10804	3.23527	1.57757	2.25941
CAST	5	96662037	96774682	112645	+	345.571	68.0485	56.7955	57.5951	1.91398e-10	1.24603e-09	1.39263	0.477808	1.39263	67.0463	48.1438	1.30838	1.48229
CASTOR1	22	30285117	30289506	4389	-	6.89229	1.66366	1.11278	1.14872	0.366017	0.408109	1.26081	0.334356	1.26081	1.28123	1.0162	-1.19469	1.89914
CASTOR2	7	74964705	75031520	66815	+	215.962	39.3248	35.8782	35.9937	0.0682307	0.0866684	1.08434	0.11682	1.08434	37.4502	34.5373	-1.01023	1.18783
CASTOR3	7	100200655	100272233	71578	-	61.8855	13.2861	10.0396	10.3142	1.4341e-07	4.63143e-07	1.5761	0.656356	1.5761	12.6208	8.00766	1.39125	1.7855
CASZ1	1	10636606	10796647	160041	-	94.8588	24.391	14.1858	15.8098	6.46328e-14	1.15383e-12	2.54989	1.35043	2.54989	22.7124	8.90721	2.26632	2.86893
CAT	11	34438934	34472061	33127	+	323.001	63.9891	53.0484	53.8335	1.08945e-10	7.54921e-10	1.4063	0.491902	1.4063	62.9232	44.7438	1.32132	1.49674
CAVIN1	17	42402449	42423257	20808	-	34.3666	8.90979	5.09286	5.72777	2.09143e-09	1.02635e-08	2.56412	1.35847	2.56412	8.24142	3.21413	2.08851	3.14804
CAVIN4	9	100578079	100588388	10309	+	44.9721	8.9731	7.41468	7.49535	0.00245663	0.00389233	0.77847	-0.361287	-1.28457	6.56172	8.42899	-1.49361	-1.10479
CBARP	19	1228287	1238006	9719	-	98.0506	17.6444	16.3171	16.3418	0.730863	0.760516	1.01769	0.0253041	1.01769	16.4851	16.1985	-1.09117	1.13012
CBFA2T2	20	33490096	33650032	159936	+	529.282	114.671	84.9078	88.2136	1.90834e-15	5.72182e-14	1.738	0.797425	1.738	111.991	64.4366	1.63897	1.84301
CBFA2T3	16	88874858	88977208	102350	-	238.536	43.8121	39.6724	39.7561	0.373796	0.416048	0.963843	-0.0531302	-1.03751	39.0241	40.488	-1.13001	1.04977
CBFB	16	67029149	67101056	71907	+	378.25	67.8681	62.999	63.0416	0.527173	0.569319	1.02107	0.0300797	1.02107	63.6988	62.3845	-1.0444	1.08887
CBL	11	119206339	119308150	101811	+	488.409	93.823	80.6851	81.4015	5.76624e-09	2.56392e-08	1.2961	0.374174	1.2961	91.8988	70.9042	1.22197	1.37472
CBLB	3	105655461	105869402	213941	-	247.467	43.7554	41.1749	41.2445	0.030534	0.040885	1.0847	0.117292	1.0847	42.9201	39.5688	1.00708	1.16829
CBLL1	7	107743697	107761668	17971	+	416.102	74.1964	69.2612	69.3503	0.00140876	0.00231313	1.10334	0.141881	1.10334	72.7577	65.9429	1.04339	1.16674
CBLN1	16	49277918	49281839	3921	-	205.687	36.1729	34.2567	34.2812	0.861703	0.879348	1.00762	0.0109456	1.00762	34.4113	34.1512	-1.07157	1.08795
CBR1	21	36070024	36073165	3141	+	145.523	26.4237	24.2117	24.2538	0.0146594	0.0206326	0.899781	-0.152354	-1.11138	22.9743	25.5333	-1.20685	-1.02346
CBR3	21	36135079	36146563	11484	+	6.74442	1.26962	1.11437	1.12407	0.782128	0.807665	0.946516	-0.0793008	-1.05651	1.09318	1.15496	-1.53366	1.37399
CBR4	4	168987591	169010256	22665	-	188.167	33.0047	31.3371	31.3612	0.661636	0.697863	1.01832	0.0261977	1.01832	31.646	31.0765	-1.06281	1.10212
CBS	21	6444869	43076862	36631993	-	542.69	108.249	89.2421	90.4484	1.5245e-11	1.34076e-10	0.721625	-0.470678	-1.38576	75.8235	105.073	-1.46239	-1.31315
CBSL	21	6444869	43076944	36632075	-	206.082	39.7877	34.194	34.3469	0.0042863	0.00655984	0.871368	-0.198646	-1.14762	31.986	36.7078	-1.25542	-1.04908
CBWD1	9	120837	179076	58239	-	95.2044	19.6688	15.7414	15.8674	0.00480142	0.00727959	1.20262	0.26618	1.20262	17.327	14.4078	1.06539	1.35752
CBWD2	2	113437691	113496205	58514	+	68.8383	14.0232	11.3134	11.473	4.13785e-05	8.6033e-05	1.35912	0.442678	1.35912	13.2196	9.72653	1.1991	1.5405
CBWD3	9	41131286	68300036	27168750	-	16.3703	3.60206	2.65866	2.72839	0.316587	0.357348	0.881601	-0.181802	-1.1343	2.55671	2.90007	-1.52511	1.18535
CBWD5	9	41183405	68247869	27064464	-	121.733	23.193	20.2358	20.2888	0.5567	0.59787	1.03448	0.0489075	1.03448	20.6327	19.9449	-1.07388	1.14921
CBWD6	9	41131309	41189365	58056	-	11.0193	3.3757	1.66321	1.83654	0.160758	0.191533	1.51218	0.59663	1.51218	2.21098	1.46211	-1.04953	2.39995
CBX1	17	48070059	48101479	31420	-	5184.08	994.463	855.474	864.014	6.71565e-13	8.74228e-12	0.755344	-0.404794	-1.3239	743.589	984.438	-1.37736	-1.27252
CBX2	17	79778148	79787984	9836	+	2215.7	450.936	361.559	369.283	1.62224e-15	5.06931e-14	0.663094	-0.592715	-1.50808	294.475	444.092	-1.57473	-1.44426
CBX3	7	26201443	26213608	12165	+	1605.21	336.822	262.006	267.534	9.5107e-13	1.16946e-11	0.670373	-0.576965	-1.49171	214.74	320.329	-1.57985	-1.40848
CBX4	17	79833156	79839441	6285	-	228.529	44.2064	37.8845	38.0881	1.09555e-05	2.49984e-05	1.21816	0.284703	1.21816	41.8341	34.3421	1.13331	1.30936
CBX5	12	54230942	54280123	49181	-	4656.77	909.341	765.927	776.129	7.8894e-14	1.37667e-12	1.38221	0.466976	1.38221	900.653	651.605	1.32654	1.44022
CBX6	22	38861422	38872217	10795	-	640.952	124.955	105.767	106.825	8.9707e-11	6.3524e-10	0.754995	-0.40546	-1.32451	91.912	121.739	-1.39354	-1.2589
CBX7	22	39130774	39152681	21907	-	7.85419	2.1666	1.18158	1.30903	0.000979611	0.00164733	2.07361	1.05215	2.07361	1.76628	0.851787	1.35527	3.17271
CBX8	17	79792132	79797078	4946	-	277.566	55.4471	45.7996	46.261	8.24823e-08	2.80927e-07	1.31245	0.392266	1.31245	52.5117	40.0103	1.22153	1.41015
CBY1	22	38656653	38673852	17199	+	75.1815	15.4952	12.4254	12.5303	0.000481741	0.000851231	1.26255	0.336341	1.26255	13.9843	11.0762	1.12361	1.41867
CC2D1A	19	13906201	13930880	24679	+	114.986	21.3556	19.1133	19.1643	0.00777399	0.0114282	1.13919	0.188012	1.13919	20.4113	17.9173	1.03917	1.24885
CC2D1B	1	52350593	52366206	15613	-	149.764	27.9687	24.8904	24.9606	0.00427552	0.00654486	1.13933	0.188183	1.13933	26.5863	23.335	1.04673	1.24012
CC2D2A	4	15469865	15601558	131693	+	156.58	32.1108	25.7596	26.0966	1.19778e-06	3.23597e-06	1.348	0.430815	1.348	29.9643	22.2288	1.22681	1.48115
CCAR1	10	68721239	68792378	71139	+	789.15	138.153	131.46	131.525	0.901298	0.913871	0.996426	-0.00516504	-1.00359	131.29	131.76	-1.05964	1.05208
CCAR2	8	22604757	22621515	16758	+	1120.91	196.981	186.741	186.818	0.0980218	0.121073	0.960882	-0.0575693	-1.04071	183.092	190.545	-1.09123	1.00753
CCBE1	18	59430939	59697424	266485	-	12.3937	3.06038	1.86565	2.06562	9.45798e-07	2.59978e-06	2.46187	1.29976	2.46187	2.93789	1.19336	1.86005	3.25841
CCDC102A	16	57512181	57536572	24391	-	127.034	28.9305	20.3062	21.1723	4.31754e-10	2.51688e-09	1.75044	0.807718	1.75044	26.949	15.3956	1.5683	1.95373
CCDC103	17	44899712	44905391	5679	+	31.1769	8.08322	4.71934	5.19615	1.01591e-08	4.24329e-08	2.34303	1.22837	2.34303	7.28366	3.10865	1.9148	2.86703
CCDC106	19	55647400	55653161	5761	+	97.7505	20.195	16.0549	16.2918	9.90207e-07	2.71533e-06	1.39185	0.477006	1.39185	18.9608	13.6227	1.25654	1.54174
CCDC107	9	35658290	35661509	3219	+	42.5553	9.91124	6.71914	7.09255	5.45897e-08	1.92402e-07	1.8851	0.914641	1.8851	9.26843	4.91668	1.59948	2.22172
CCDC112	5	115267188	115296655	29467	-	135.729	24.7014	22.5336	22.6214	0.266012	0.304924	1.05828	0.0817252	1.05828	23.262	21.9809	-1.05482	1.18135
CCDC113	16	58249936	58283831	33895	+	108.973	22.5936	17.5998	18.1622	1.65916e-09	8.34084e-09	1.63241	0.707001	1.63241	22.5255	13.7989	1.47055	1.81208
CCDC115	2	130337933	130342682	4749	-	105.508	22.3374	17.1365	17.5847	2.64301e-08	1.00271e-07	1.54615	0.628685	1.54615	21.3567	13.8128	1.38683	1.72379
CCDC117	22	28772674	28789302	16628	+	514.935	90.5407	85.7358	85.8225	0.085596	0.106889	0.94895	-0.0755958	-1.0538	83.5745	88.0705	-1.11994	1.00851
CCDC12	3	46921730	46982011	60281	-	160.27	29.2775	26.6315	26.7116	0.00349204	0.00540845	0.876269	-0.190555	-1.1412	24.9501	28.4731	-1.24135	-1.04913
CCDC120	X	49053572	49069859	16287	+	84.5879	16.4036	13.9715	14.098	3.39359e-05	7.14963e-05	1.29742	0.375649	1.29742	15.9231	12.2729	1.16904	1.4399
CCDC121	2	27625638	27629013	3375	-	86.4128	19.4599	13.7538	14.4021	5.28875e-11	4.01061e-10	1.83325	0.874401	1.83325	18.6378	10.1665	1.64762	2.03979
CCDC122	13	43836353	43879741	43388	-	29.9337	7.14744	4.80574	4.98896	7.19163e-06	1.69388e-05	1.68128	0.749556	1.68128	6.25658	3.72133	1.399	2.02051
CCDC124	19	17933015	17943986	10971	+	498.372	88.111	82.959	83.062	0.0167703	0.0233959	0.928707	-0.106705	-1.07677	79.9917	86.1323	-1.14328	-1.01412
CCDC125	5	69280175	69332802	52627	-	112.924	22.3375	18.5826	18.8207	4.00844e-07	1.18675e-06	1.36961	0.45377	1.36961	21.7563	15.885	1.24943	1.50135
CCDC126	7	23597382	23644709	47327	+	34.5421	7.7461	5.6729	5.75701	0.00548634	0.00825241	1.31053	0.390148	1.31053	6.53074	4.98329	1.09629	1.56664
CCDC127	5	196868	218154	21286	-	279.764	47.9805	46.6169	46.6274	0.322931	0.364017	1.03146	0.0446841	1.03146	47.3494	45.9053	-1.03283	1.09883
CCDC130	19	13731752	13763290	31538	+	99.6157	19.0343	16.5264	16.6026	0.0007539	0.00129222	1.19999	0.263021	1.19999	18.1119	15.0934	1.0896	1.32156
CCDC134	22	41800679	41832165	31486	+	130.798	24.0758	21.732	21.7997	0.0636386	0.0811566	1.09589	0.132097	1.09589	22.7971	20.8024	-1.0084	1.21106
CCDC136	7	128791438	128822131	30693	+	240.147	41.604	39.9995	40.0244	0.253526	0.291781	0.961661	-0.0563996	-1.03987	39.2422	40.8067	-1.11563	1.03172
CCDC137	17	81666737	81673898	7161	+	456.599	89.8098	75.291	76.0998	8.75024e-10	4.68758e-09	0.75005	-0.414942	-1.33325	65.2309	86.9688	-1.41398	-1.25712
CCDC138	2	108786750	108885486	98736	+	161.387	30.705	26.757	26.8979	9.60001e-05	0.000188153	0.826877	-0.274256	-1.20937	24.3489	29.4468	-1.31423	-1.11287
CCDC14	3	123913427	123961230	47803	-	239.389	42.1483	39.8666	39.8982	0.175897	0.208156	0.953584	-0.0685686	-1.04868	38.9503	40.8462	-1.12605	1.02395
CCDC142	2	74472832	74482999	10167	-	102.454	19.0429	17.0087	17.0756	0.00777363	0.0114282	0.866439	-0.20683	-1.15415	15.8537	18.2976	-1.27866	-1.04176
CCDC144A	17	16690241	16777881	87640	+	58.8927	11.5208	9.69115	9.81545	0.000809085	0.00137926	1.29874	0.377113	1.29874	11.091	8.53985	1.12479	1.49959
CCDC144B	17	18537801	18625618	87817	-	77.4132	15.711	12.7389	12.9022	7.40578e-05	0.000148037	1.33013	0.411566	1.33013	14.7302	11.0742	1.17729	1.5028
CCDC144NL-AS1	17	20868527	20930042	61515	+	34.5448	6.44919	5.71195	5.75746	0.103566	0.127407	0.871205	-0.198915	-1.14783	5.36117	6.15374	-1.37201	1.04135
CCDC149	4	24806117	24980205	174088	-	22.2468	6.48513	2.97031	3.70779	1.85521e-09	9.23532e-09	3.66688	1.87455	3.66688	5.8266	1.58898	2.75605	4.87873
CCDC15	11	124954202	125041490	87288	+	55.9447	10.6641	9.28394	9.32411	0.00928076	0.013485	0.841806	-0.248441	-1.18792	8.52325	10.125	-1.34527	-1.04898
CCDC150	2	196639715	196732807	93092	+	18.1083	3.66358	3.00013	3.01805	0.196661	0.230736	0.861853	-0.214485	-1.16029	2.79411	3.24198	-1.44912	1.07639
CCDC152	5	42756818	42802440	45622	+	38.6755	7.53559	6.38984	6.44592	0.00177444	0.00287056	0.77618	-0.365537	-1.28836	5.63366	7.25819	-1.49385	-1.11114
CCDC157	22	30356624	30378674	22050	+	20.2363	4.02874	3.31548	3.37272	0.0073806	0.0108879	1.35415	0.43739	1.35415	3.88011	2.86534	1.08614	1.6883
CCDC163	1	45493866	45500074	6208	-	14.4616	3.79147	2.25245	2.41027	8.57355e-06	1.99473e-05	2.05383	1.03832	2.05383	3.24202	1.57852	1.58736	2.65738
CCDC167	6	37482938	37499894	16956	-	135.932	25.9544	22.5213	22.6554	0.000148465	0.000282889	1.22051	0.287488	1.22051	24.9052	20.4055	1.11502	1.33599
CCDC169	13	36222004	36297815	75811	-	60.4602	13.8552	9.67238	10.0767	2.14022e-08	8.28689e-08	1.74095	0.799878	1.74095	12.8007	7.3527	1.51918	1.99511
CCDC169-SOHLH2	13	36168217	36297815	129598	-	21.6389	4.60617	3.54747	3.60648	0.137804	0.165973	1.21416	0.279956	1.21416	3.95531	3.25766	-1.04474	1.54013
CCDC171	9	15553043	15974040	420997	+	34.5203	7.31204	5.63234	5.75338	4.61848e-05	9.51496e-05	1.48594	0.571378	1.48594	6.87803	4.62873	1.26348	1.74757
CCDC174	3	14651746	14672660	20914	+	162.156	30.7565	26.903	27.026	7.13759e-05	0.000143079	1.20333	0.267029	1.20333	29.52	24.532	1.11228	1.30182
CCDC177	14	69569801	69574872	5071	-	109.022	20.6801	18.0415	18.1703	0.000199859	0.000372774	1.23863	0.308749	1.23863	20.1072	16.2334	1.11986	1.37
CCDC18	1	93180716	93278731	98015	+	77.7929	14.6178	12.9384	12.9655	0.911425	0.922787	0.989808	-0.0147801	-1.0103	12.8991	13.0319	-1.13666	1.11361
CCDC18-AS1	1	93310109	93345812	35703	-	21.9797	5.5396	3.35651	3.66329	3.37384e-08	1.24375e-07	2.3028	1.20339	2.3028	5.10829	2.2183	1.86661	2.84091
CCDC181	1	169394870	169460670	65800	-	73.8567	16.3262	11.8043	12.3095	1.72829e-09	8.66252e-09	1.76608	0.820552	1.76608	15.7186	8.90028	1.56434	1.99384
CCDC184	12	48183644	48185927	2283	+	15.8224	5.33223	1.91162	2.63706	1.80557e-09	9.02921e-09	4.92513	2.30016	4.92513	4.38399	0.890127	3.48001	6.97037
CCDC186	10	114120862	114174221	53359	-	99.7381	21.7707	15.9103	16.623	2.57884e-11	2.11797e-10	1.80589	0.852713	1.80589	21.3974	11.8486	1.63332	1.9967
CCDC188	22	20148416	20151056	2640	-	18.5679	5.83662	2.41809	3.09465	3.08403e-09	1.45854e-08	3.95192	1.98255	3.95192	4.93942	1.24988	2.90038	5.38468
CCDC22	X	49235470	49250521	15051	+	108.765	21.3906	18.0165	18.1275	0.000173964	0.000327821	0.811919	-0.300592	-1.23165	16.2458	20.0092	-1.35505	-1.11949
CCDC25	8	27733316	27772641	39325	-	313.281	56.7079	52.0552	52.2136	3.41353e-05	7.18819e-05	1.16513	0.220487	1.16513	56.1957	48.2314	1.09582	1.23881
CCDC28A	6	138773769	138793320	19551	+	95.7495	17.2557	15.9391	15.9583	0.340103	0.381478	0.953563	-0.0685992	-1.0487	15.5789	16.3376	-1.16074	1.05544
CCDC28B	1	32200595	32205388	4793	+	28.7159	5.92698	4.71237	4.78599	0.000581602	0.00101582	1.40176	0.487238	1.40176	5.58657	3.9854	1.17845	1.66739
CCDC3	10	12896625	13099990	203365	-	925.264	191.661	150.995	154.211	3.37963e-14	6.67654e-13	1.50585	0.590575	1.50585	185.341	123.081	1.43265	1.58278
CCDC32	15	40520993	40565043	44050	-	112.151	24.4505	18.1428	18.6919	6.29673e-09	2.7643e-08	1.60136	0.679295	1.60136	23.0129	14.3709	1.43783	1.78349
CCDC34	11	27338512	27363249	24737	-	148.328	27.469	24.5907	24.7214	7.44352e-05	0.000148701	0.822629	-0.281687	-1.21562	22.3156	27.1272	-1.32182	-1.11794
CCDC39	3	180614008	180679490	65482	-	13.785	3.06247	2.25207	2.29751	0.0336781	0.04481	1.34317	0.425644	1.34317	2.63399	1.96102	1.02327	1.76308
CCDC40	17	80036632	80100614	63982	+	49.5476	10.7364	7.98831	8.25793	1.9292e-07	6.06365e-07	1.65246	0.724615	1.65246	10.2892	6.22662	1.43548	1.90223
CCDC43	17	44677437	44689798	12361	-	639.826	112.465	106.58	106.638	0.344148	0.385489	1.02681	0.0381751	1.02681	108.048	105.227	-1.02971	1.08568
CCDC47	17	63745256	63773598	28342	-	1668.13	283.018	277.997	278.022	0.608285	0.647666	0.989529	-0.0151866	-1.01058	276.559	279.485	-1.05445	1.03248
CCDC50	3	191329394	191398660	69266	+	608.836	106.276	101.415	101.473	0.0136058	0.019261	1.06708	0.0936726	1.06708	104.766	98.1796	1.01485	1.12201
CCDC51	3	48432175	48440120	7945	-	107.071	18.9704	17.8232	17.8451	0.877565	0.893529	0.993219	-0.00981587	-1.00683	17.7844	17.9058	-1.11258	1.09754
CCDC57	17	82101470	82212843	111373	-	59.7713	13.3304	9.75861	9.96189	1.30295e-05	2.93846e-05	1.45227	0.53831	1.45227	11.7992	8.12463	1.26546	1.66666
CCDC58	3	122359591	122383232	23641	-	124.651	24.266	20.6774	20.7752	0.000654157	0.00113232	0.838061	-0.254873	-1.19323	18.9448	22.6055	-1.3077	-1.08878
CCDC59	12	82352304	82358806	6502	-	332.92	59.745	55.3984	55.4867	0.000806565	0.0013755	0.894936	-0.160143	-1.1174	52.4103	58.5632	-1.18566	-1.05307
CCDC6	10	59788748	59906557	117809	-	533.162	100.292	88.5143	88.8603	1.65885e-06	4.36247e-06	1.18673	0.246989	1.18673	96.4483	81.2724	1.12343	1.2536
CCDC61	19	45995467	46018617	23150	+	36.9272	6.84778	6.13648	6.15454	0.342978	0.384343	1.07892	0.10959	1.07892	6.38818	5.9209	-1.08593	1.2641
CCDC66	3	56557156	56621821	64665	+	94.558	16.834	15.7407	15.7597	0.307878	0.348452	0.950734	-0.0728865	-1.05182	15.3616	16.1577	-1.16445	1.05254
CCDC7	10	32446140	32882865	436725	+	14.6275	3.98946	2.28304	2.43791	3.20014e-05	6.76264e-05	1.97766	0.983794	1.97766	3.23836	1.63747	1.51218	2.58642
CCDC71	3	49162535	49166332	3797	-	185.945	33.1458	30.934	30.9909	0.0140361	0.0198041	1.1048	0.14378	1.1048	32.5339	29.4479	1.02186	1.19447
CCDC71L	7	106654361	106661159	6798	-	75.5502	14.6547	12.5129	12.5917	0.994899	0.995202	0.997437	-0.00370182	-1.00257	12.5755	12.6079	-1.15777	1.15184
CCDC73	11	32602080	32794659	192579	-	32.0503	6.13019	5.31181	5.34172	0.0602029	0.0770515	0.853059	-0.229283	-1.17225	4.91814	5.7653	-1.38871	1.01058
CCDC74A	2	131527675	131533667	5992	+	25.0335	5.62878	4.02031	4.17224	0.00999937	0.0144605	1.38622	0.471158	1.38622	4.84754	3.49695	1.06362	1.80667
CCDC74B	2	130139287	130145113	5826	-	17.5379	4.85571	2.58417	2.92298	5.21159e-08	1.84325e-07	2.67121	1.41749	2.67121	4.25358	1.59238	2.07788	3.43395
CCDC77	12	389347	442641	53294	+	203.703	39.6185	33.6004	33.9506	2.54576e-08	9.68331e-08	0.750592	-0.4139	-1.33228	29.1136	38.7875	-1.43013	-1.24113
CCDC80	3	112596797	112641144	44347	-	9.91132	2.90166	1.3963	1.65189	4.12822e-07	1.21782e-06	3.16071	1.66025	3.16071	2.50973	0.794042	2.24935	4.44131
CCDC82	11	96352765	96389920	37155	-	132.792	24.6373	22.0422	22.132	0.000389855	0.000697867	1.18769	0.248164	1.18769	24.0309	20.2332	1.09022	1.29388
CCDC85B	11	65890673	65891636	963	+	148.117	32.8239	23.9375	24.6862	3.88493e-09	1.79852e-08	0.623511	-0.681513	-1.60382	18.9615	30.4108	-1.78227	-1.44324
CCDC85C	14	99500190	99604208	104018	-	648.164	120.622	107.818	108.027	0.000835783	0.00142158	1.11212	0.153315	1.11212	113.762	102.293	1.05094	1.17686
CCDC86	11	60842113	60851082	8969	+	314.966	67.8972	51.3455	52.4944	2.10143e-11	1.78493e-10	0.660547	-0.598267	-1.5139	41.7633	63.2254	-1.62266	-1.41242
CCDC88A	2	55287842	55419857	132015	-	2148.15	399.278	356.332	358.026	2.00801e-07	6.28733e-07	1.19855	0.261291	1.19855	390.359	325.692	1.13914	1.26106
CCDC88B	11	64340204	64357535	17331	+	39.7499	10.1881	6.11438	6.62499	3.56307e-09	1.66416e-08	2.19101	1.1316	2.19101	9.09769	4.15228	1.84371	2.60374
CCDC88C	14	91271323	91417821	146498	-	243.134	49.1422	40.0248	40.5223	9.82623e-09	4.12125e-08	1.36012	0.44373	1.36012	46.7053	34.3392	1.26585	1.4614
CCDC89	11	85683848	85686196	2348	-	18.4243	4.61167	2.76351	3.07072	3.49937e-08	1.28427e-07	2.50452	1.32453	2.50452	4.38901	1.75244	1.98587	3.15863
CCDC9	19	47256525	47271954	15429	+	70.3079	12.754	11.6973	11.718	0.0927556	0.115065	1.10031	0.137914	1.10031	12.2776	11.1583	-1.01716	1.23146
CCDC90B	11	83259093	83286408	27315	-	202.175	36.8691	33.5745	33.6958	0.000870262	0.00147514	1.15717	0.210605	1.15717	36.1509	31.2407	1.06865	1.25303
CCDC91	12	28190456	28550167	359711	+	275.74	47.8966	45.9337	45.9567	0.0840706	0.105074	0.945875	-0.0802782	-1.05722	44.6784	47.235	-1.12676	1.00809
CCDC92	12	123935626	123972832	37206	-	190.397	45.0319	29.7626	31.7328	5.58433e-15	1.45491e-13	2.05346	1.03806	2.05346	42.6808	20.7848	1.89503	2.22513
CCDC92B	17	2720801	2749653	28852	-	179.604	32.8071	29.866	29.934	0.00194565	0.0031267	1.13626	0.18429	1.13626	31.8433	28.0247	1.05386	1.2251
CCDC93	2	117915481	118014071	98590	-	179.563	36.4524	29.5881	29.9272	2.88757e-07	8.75184e-07	1.33565	0.417541	1.33565	34.2279	25.6264	1.22972	1.4507
CCDC97	19	41310172	41324874	14702	+	321.954	56.5184	53.5875	53.659	0.0162717	0.0227437	1.08484	0.117478	1.08484	55.8425	51.4755	1.01603	1.1583
CCDC9B	15	40331452	40340968	9516	-	59.6527	17.1854	7.43091	9.94212	7.91091e-17	4.39173e-15	4.92748	2.30085	4.92748	16.5297	3.35459	4.25965	5.7
CCEPR	10	59173963	59176465	2502	-	20.4057	4.93593	3.23275	3.40095	5.81863e-06	1.38914e-05	1.8553	0.891653	1.8553	4.4197	2.3822	1.4941	2.30382
CCHCR1	6	31142439	31158198	15759	-	124.915	22.8778	20.7569	20.8192	0.00624854	0.00932321	1.14153	0.190963	1.14153	22.1951	19.4433	1.04189	1.25069
CCKAR	4	26481396	26490485	9089	-	477.292	93.8692	78.7256	79.5487	7.8153e-09	3.33851e-08	0.758204	-0.399342	-1.31891	68.6088	90.4886	-1.40624	-1.237
CCM2	7	44999746	45076471	76725	+	120.81	21.4007	20.0988	20.1349	0.222535	0.258465	0.944502	-0.0823744	-1.05876	19.5603	20.7096	-1.1667	1.0408
CCM2L	20	32010438	32032180	21742	+	270.221	56.7437	44.1905	45.0368	1.93279e-10	1.25579e-09	1.46616	0.552045	1.46616	53.5498	36.5238	1.36427	1.57567
CCN1	1	85580761	85583950	3189	+	22.4772	4.6792	3.69813	3.7462	0.0482296	0.0626722	0.802975	-0.316574	-1.24537	3.33682	4.15558	-1.54553	-1.0035
CCNA1	13	36431830	36442883	11053	+	15.2356	3.7964	2.3972	2.53927	8.39783e-05	0.000166401	1.85148	0.888679	1.85148	3.29752	1.78102	1.41435	2.42371
CCNA2	4	121816444	121823884	7440	-	762.183	170.519	120.59	127.03	2.58178e-18	2.69591e-16	0.522246	-0.937198	-1.91481	87.1622	166.899	-2.01394	-1.82055
CCNB1	5	69167010	69178244	11234	+	720.721	147.879	117.716	120.12	8.65944e-14	1.49322e-12	0.669354	-0.579158	-1.49398	96.3282	143.912	-1.57241	-1.41946
CCNB1IP1	14	20311368	20333313	21945	-	489.324	96.0477	81.0009	81.5539	1.21077e-07	3.97557e-07	0.799725	-0.322424	-1.25043	72.4785	90.6293	-1.32824	-1.17718
CCNB2	15	59105146	59125046	19900	+	709.368	137.316	116.911	118.228	1.10941e-11	1.01084e-10	0.741286	-0.431899	-1.34901	100.662	135.794	-1.41618	-1.28502
CCNC	6	99542387	99568815	26428	-	409.969	72.8615	68.2431	68.3282	0.986492	0.988219	0.997596	-0.0034727	-1.00241	68.2459	68.4104	-1.07572	1.07056
CCND1	11	69641156	69654475	13319	+	5280.27	1060.56	863.628	880.045	3.12767e-16	1.31472e-14	0.677754	-0.561167	-1.47546	711.015	1049.08	-1.53237	-1.42067
CCND3	6	41934933	42048895	113962	-	141.547	26.9479	23.3939	23.5911	1.61463e-06	4.26004e-06	0.773979	-0.369634	-1.29202	20.5854	26.5968	-1.40274	-1.19005
CCNDBP1	15	43185403	43197178	11775	+	118.772	23.8866	19.6533	19.7954	0.00026612	0.000487855	1.23448	0.303902	1.23448	21.8727	17.7181	1.11696	1.36436
CCNE1	19	29811991	29824313	12322	+	70.071	15.5726	11.3612	11.6785	3.03558e-07	9.16035e-07	0.640088	-0.643659	-1.56229	9.11568	14.2413	-1.77653	-1.37388
CCNE2	8	94880225	94895255	15030	-	84.2317	19.5611	13.0923	14.0386	1.08404e-12	1.30253e-11	0.471602	-1.08436	-2.12043	8.99787	19.0794	-2.36359	-1.90229
CCNF	16	2429447	2458855	29408	+	446.537	90.8614	73.1611	74.4229	7.01628e-12	6.73819e-11	0.692424	-0.530273	-1.4442	60.8975	87.9482	-1.53077	-1.36253
CCNG1	5	163437571	163448200	10629	+	877.388	152.328	146.112	146.231	0.0661312	0.0841804	1.05065	0.0712831	1.05065	149.843	142.619	-1.00434	1.10866
CCNG2	4	77157207	77170061	12854	+	181.551	39.8613	29.4213	30.2584	1.16161e-10	7.99336e-10	1.59247	0.671262	1.59247	37.1735	23.3434	1.46226	1.73427
CCNH	5	87311471	87413034	101563	-	126.947	23.3712	21.1023	21.1579	0.388396	0.430798	1.04342	0.0613202	1.04342	21.6075	20.7083	-1.06292	1.15723
CCNI	4	77047155	77075990	28835	-	2500.02	433.838	416.499	416.67	0.0910857	0.113165	0.96371	-0.0533297	-1.03766	408.969	424.37	-1.08387	1.00663
CCNJ	10	96043583	96060869	17286	+	310.25	58.0639	51.4911	51.7083	3.33146e-05	7.02437e-05	0.844101	-0.244512	-1.18469	47.3369	56.0797	-1.26758	-1.10722
CCNJL	5	160249083	160339571	90488	-	148.889	27.2371	24.7026	24.8149	0.000106048	0.000206616	1.2022	0.265675	1.2022	27.0933	22.5365	1.10825	1.30411
CCNK	14	99481409	99512431	31022	+	594.196	103.41	98.9729	99.0326	0.0999855	0.123302	0.955902	-0.0650654	-1.04613	96.7998	101.265	-1.10528	1.00995
CCNL1	3	157143121	157160148	17027	-	235.135	44.6146	38.9867	39.1891	0.000214161	0.000397645	0.841611	-0.248774	-1.1882	35.8186	42.5596	-1.28893	-1.09533
CCNL2	1	1385711	1399343	13632	-	177.654	33.5082	29.4783	29.6091	0.000371312	0.000667125	1.18172	0.240885	1.18172	32.0752	27.1429	1.08804	1.28346
CCNQ	X	153587925	153599140	11215	-	37.05	7.26396	6.15281	6.17499	0.226287	0.262545	0.90489	-0.144186	-1.10511	5.86668	6.48331	-1.29521	1.06055
CCNT1	12	48688458	48716708	28250	-	956.964	168.972	159.302	159.494	0.00158134	0.0025788	1.08962	0.123821	1.08962	166.334	152.654	1.03688	1.14504
CCNT2	2	134918822	134959342	40520	+	486.015	88.9421	80.8899	81.0025	0.0277089	0.0373531	1.0746	0.103798	1.0746	83.9152	78.0898	1.00943	1.14398
CCNT2-AS1	2	134866633	134918607	51974	-	11.5022	2.09362	1.90228	1.91703	0.428363	0.470842	1.10528	0.144416	1.10528	2.0129	1.82116	-1.2042	1.47111
CCNY	10	35247025	35572671	325646	+	619.096	114.278	103.013	103.183	0.0018326	0.00295702	1.10155	0.139535	1.10155	108.169	98.1967	1.04127	1.16532
CCNYL1	2	207711540	207756173	44633	+	97.8938	20.8139	16.1223	16.3156	6.12479e-05	0.000123937	1.31479	0.394835	1.31479	18.5344	14.0968	1.17405	1.4724
CCNYL2	10	42408174	42472241	64067	-	9.90972	2.78922	1.53822	1.65162	0.000462896	0.000820136	1.97124	0.979106	1.97124	2.1915	1.11174	1.41042	2.75508
CCP110	16	19523942	19553407	29465	+	666.18	117.884	110.945	111.03	0.0395804	0.052102	0.94477	-0.081965	-1.05846	107.877	114.183	-1.11716	-1.00284
CCPG1	15	55355223	55408511	53288	-	196.149	44.5846	31.6754	32.6915	2.48072e-10	1.56167e-09	1.62692	0.702141	1.62692	40.4934	24.8896	1.48314	1.78463
CCR10	17	42678891	42681844	2953	-	21.022	4.75866	3.31504	3.50367	6.53758e-07	1.85898e-06	1.9517	0.964735	1.9517	4.63335	2.374	1.59481	2.38846
CCS	11	66593185	66606020	12835	+	50.9018	10.8467	8.3073	8.48363	4.36512e-06	1.06159e-05	1.48683	0.572235	1.48683	10.1444	6.82286	1.29818	1.70288
CCSAP	1	229321015	229343048	22033	-	319.919	55.8063	53.2795	53.3198	0.0638812	0.0814581	0.942539	-0.0853765	-1.06096	51.7426	54.8971	-1.13039	1.00422
CCSER1	4	90127394	91605295	1477901	+	16.7464	4.2944	2.71821	2.79106	0.0482229	0.0626698	1.34254	0.424964	1.34254	3.19918	2.38294	1.02545	1.75769
CCSER2	10	84328589	84518522	189933	+	290.231	58.6112	47.6795	48.3718	4.87974e-10	2.79872e-09	1.3988	0.484191	1.3988	56.4136	40.33	1.30896	1.49481
CCT2	12	69585459	69601571	16112	+	2844.37	529.104	471.724	474.062	6.83206e-10	3.74851e-09	0.820516	-0.285397	-1.21875	427.324	520.799	-1.2683	-1.17113
CCT3	1	156308961	156338416	29455	-	5492.75	958.2	914.971	915.459	0.00346157	0.00536631	0.941071	-0.0876238	-1.06262	887.666	943.251	-1.10427	-1.02254
CCT4	2	61868085	61888672	20587	-	4163.89	752.184	692.666	693.982	3.93879e-06	9.6576e-06	0.888159	-0.17111	-1.12592	652.875	735.088	-1.17227	-1.08141
CCT5	5	10249921	10266413	16492	+	3162.15	604.016	521.788	527.025	5.30435e-13	7.12863e-12	0.753998	-0.407367	-1.32626	453.109	600.941	-1.3795	-1.27508
CCT6A	7	56051765	56063990	12225	+	2711.3	506.426	448.985	451.883	3.82933e-11	2.98828e-10	0.797118	-0.327136	-1.25452	400.868	502.897	-1.30473	-1.20625
CCT6P1	7	65751105	65763676	12571	+	24.332	4.9119	4.01445	4.05534	0.0935014	0.11593	0.837948	-0.255067	-1.19339	3.69778	4.4129	-1.46797	1.03075
CCT6P3	7	65038354	65074714	36360	+	22.4681	4.30176	3.72065	3.74468	0.913121	0.924291	0.991011	-0.0130272	-1.00907	3.72777	3.76158	-1.24926	1.2269
CCT7	2	73234236	73253023	18787	+	3252.23	606.588	538.466	542.038	2.53385e-11	2.09409e-10	0.794824	-0.331293	-1.25814	480.075	604.002	-1.30805	-1.21013
CCT8	21	29056322	29073798	17476	-	2293.24	432.441	380.07	382.207	6.12821e-10	3.42373e-09	0.810994	-0.302236	-1.23305	342.317	422.096	-1.28591	-1.18237
CCZ1	7	5898733	5926551	27818	+	202.329	36.7275	33.6742	33.7214	0.0141134	0.019907	0.910423	-0.135391	-1.09839	32.1403	35.3026	-1.18137	-1.02124
CCZ1B	7	6798939	6826276	27337	-	404.59	72.4021	67.3714	67.4317	0.993681	0.994287	1.00123	0.00178016	1.00123	67.4733	67.3901	-1.06758	1.07022
CCZ1P-OR7E38P	7	97966408	97972359	5951	-	27.254	5.81877	4.50749	4.54233	0.0812468	0.101893	1.18887	0.249588	1.18887	4.93427	4.15039	-1.01509	1.43473
CD101	1	117001750	117036552	34802	+	17.5884	4.20997	2.82458	2.9314	0.000114005	0.000220908	1.6848	0.752579	1.6848	3.6791	2.1837	1.33946	2.11918
CD109	6	73696085	73828318	132233	+	29.5907	5.99666	4.8689	4.93178	0.00105765	0.00177019	1.36202	0.445746	1.36202	5.68766	4.17591	1.14998	1.61315
CD151	11	832952	838836	5884	+	166.198	29.6345	27.6838	27.6997	0.390515	0.432929	0.966613	-0.048989	-1.03454	27.2294	28.1699	-1.11988	1.04635
CD163L1	12	7354961	7444186	89225	-	42.0987	9.63329	6.67846	7.01645	1.15931e-08	4.77852e-08	1.86899	0.902262	1.86899	9.14168	4.89123	1.61233	2.16652
CD164	6	109366514	109382813	16299	-	855.377	151.116	142.316	142.563	0.0252535	0.0342677	1.07275	0.10132	1.07275	147.567	137.559	1.00808	1.14158
CD200	3	112332573	112362812	30239	+	21.8056	4.52653	3.55349	3.63427	0.00035389	0.000637303	1.50154	0.586447	1.50154	4.36292	2.90562	1.22812	1.83585
CD24	6	106969831	106976856	7025	-	4641.2	1026.22	738.106	773.534	7.17589e-20	2.08677e-17	0.540012	-0.888936	-1.85181	542.486	1004.58	-1.92841	-1.77825
CD247	1	167430640	167518530	87890	-	7.10747	1.77642	1.10277	1.18458	0.000682052	0.00117735	0.490486	-1.02772	-2.03879	0.779637	1.58952	-2.97212	-1.39856
CD248	11	66314494	66317045	2551	-	542.181	122.459	86.1829	90.3635	8.78853e-16	3.00339e-14	1.84956	0.88718	1.84956	117.304	63.4228	1.73686	1.96957
CD27-AS1	12	6439001	6451518	12517	-	105.166	22.2499	17.1894	17.5276	3.38165e-08	1.24628e-07	1.47456	0.560282	1.47456	20.889	14.1663	1.3377	1.62542
CD276	15	73684281	73714519	30238	+	687.32	128.116	114.103	114.553	3.23285e-06	8.0558e-06	1.18054	0.239449	1.18054	124.038	105.069	1.11654	1.24822
CD2AP	6	47477789	47627261	149472	+	166.551	31.2723	27.6241	27.7585	3.01408e-05	6.39205e-05	1.21376	0.279483	1.21376	30.4388	25.0781	1.12406	1.31061
CD2BP2	16	30350766	30355309	4543	-	494.003	87.2906	82.2046	82.3339	0.00142393	0.00233628	0.90516	-0.143756	-1.10478	78.2352	86.4325	-1.16959	-1.04356
CD302	2	159768628	159798256	29628	-	60.857	14.2431	9.7637	10.1428	2.50292e-07	7.67977e-07	1.67753	0.746336	1.67753	12.7094	7.57626	1.44758	1.94401
CD320	19	8302127	8308359	6232	-	238.119	45.2126	39.5663	39.6866	0.00644964	0.00960584	0.890187	-0.16782	-1.12336	37.3809	41.9922	-1.21686	-1.03705
CD34	1	207880972	207911126	30154	-	15.7352	3.38672	2.56727	2.62253	0.00404957	0.00621633	1.44902	0.535073	1.44902	3.10336	2.1417	1.13742	1.84597
CD44	11	35139171	35232403	93232	+	46.8512	11.026	7.58649	7.80853	1.19724e-05	2.71354e-05	1.55046	0.632701	1.55046	9.49384	6.12322	1.32207	1.81831
CD46	1	207752038	207795517	43479	+	385.06	76.1765	63.3456	64.1767	1.19663e-10	8.22577e-10	1.37872	0.463333	1.37872	74.3945	53.959	1.29983	1.4624
CD47	3	108043091	108091032	47941	-	438.29	77.2428	72.9029	73.0484	0.0266325	0.0359906	1.08108	0.11247	1.08108	75.8943	70.2025	1.00827	1.15914
CD5	11	61093963	61127852	33889	+	30.4538	6.15941	5.00496	5.07564	0.00816254	0.011974	1.29868	0.377041	1.29868	5.73513	4.41614	1.07649	1.56672
CD58	1	116514534	116571094	56560	-	28.2415	5.73329	4.61889	4.70692	0.00048853	0.00086288	1.42661	0.512587	1.42661	5.53442	3.87943	1.18806	1.71305
CD59	11	33703010	33736480	33470	-	231.206	51.7927	37.0827	38.5343	6.99209e-13	9.03683e-12	1.73441	0.794449	1.73441	48.8839	28.1847	1.60495	1.87433
CD63	12	55725323	55729674	4351	-	1132.74	208.563	188.22	188.79	1.17868e-05	2.67378e-05	0.867844	-0.204493	-1.15228	175.432	202.147	-1.2138	-1.09388
CD81	11	2376177	2397420	21243	+	1017.54	175.085	169.561	169.59	0.233915	0.270869	0.973273	-0.0390833	-1.02746	167.293	171.887	-1.0757	1.01897
CD82	11	44565663	44620359	54696	+	23.9281	7.13362	3.29541	3.98802	1.01032e-10	7.05426e-10	3.48474	1.80105	3.48474	6.19756	1.77849	2.77445	4.37688
CD83	6	14117256	14136918	19662	+	90.798	17.0413	15.0646	15.133	0.00308083	0.00480951	1.1833	0.242812	1.1833	16.4035	13.8625	1.06599	1.31351
CD9	12	6199946	6238267	38321	+	102.735	28.3539	13.4631	17.1225	4.76613e-19	7.89068e-17	4.23026	2.08075	4.23026	27.6975	6.54748	3.81407	4.69186
CD99	X	2691295	2741310	50015	+	395.518	67.2487	65.9117	65.9196	0.820894	0.842801	0.993832	-0.00892573	-1.00621	65.7157	66.1235	-1.06542	1.05232
CD99L2	X	150766336	150898817	132481	-	254.32	51.1955	41.7462	42.3866	1.22688e-09	6.34766e-09	1.40912	0.494794	1.40912	49.5847	35.1885	1.31227	1.51312
CDADC1	13	49247925	49293486	45561	+	43.3261	9.6458	7.0655	7.22102	0.000107611	0.000209413	1.44463	0.530705	1.44463	8.53439	5.90765	1.2275	1.70018
CDAN1	15	42723544	42737129	13585	-	208.623	37.9472	34.6824	34.7705	0.000636511	0.00110439	0.872426	-0.196895	-1.14623	32.4015	37.1395	-1.23075	-1.06751
CDC123	10	12196188	12250590	54402	+	437.112	79.8887	72.6884	72.8521	9.9328e-05	0.000194155	0.878905	-0.186221	-1.13778	68.1568	77.5474	-1.20382	-1.07537
CDC14A	1	100345015	100520278	175263	+	41.1857	7.29568	6.85236	6.86428	0.578207	0.618947	1.03899	0.055184	1.03899	6.99554	6.73301	-1.11567	1.20437
CDC14B	9	96500108	96619844	119736	-	219.953	45.8427	35.8418	36.6589	5.74151e-11	4.3191e-10	1.52277	0.606694	1.52277	44.2553	29.0624	1.41357	1.6404
CDC16	13	114234845	114272727	37882	+	284.341	50.8738	47.3172	47.3902	0.399467	0.441867	1.03309	0.0469685	1.03309	48.1615	46.6188	-1.04592	1.11629
CDC20	1	43358981	43363203	4222	+	302.803	65.2899	49.1421	50.4672	6.38217e-12	6.21082e-11	0.634325	-0.656707	-1.57648	39.1753	61.7591	-1.69379	-1.46729
CDC23	5	138187650	138213324	25674	-	519.318	92.4003	86.5014	86.553	0.338338	0.379734	0.972368	-0.0404254	-1.02842	85.3404	87.7655	-1.09045	1.03102
CDC25A	3	48157146	48188418	31272	-	510.115	121.944	77.6462	85.0192	5.45012e-18	4.71758e-16	0.423736	-1.23876	-2.35996	50.6072	119.431	-2.52916	-2.20208
CDC25B	20	3786772	3806122	19350	+	672.33	119.3	111.897	112.055	0.00202279	0.00323731	0.913031	-0.131264	-1.09525	106.961	117.149	-1.15624	-1.03749
CDC25C	5	138285265	138338356	53091	-	91.6211	17.9219	15.0961	15.2702	7.04446e-06	1.6613e-05	0.747696	-0.419476	-1.33744	13.0657	17.4746	-1.48379	-1.20552
CDC26	9	113266992	113275573	8581	-	98.6157	18.0329	16.3954	16.4359	0.556429	0.597627	0.964772	-0.0517394	-1.03651	16.1413	16.7306	-1.15826	1.0781
CDC27	17	47117703	47189296	71593	-	1559.53	265.121	259.881	259.922	0.909166	0.920996	1.00227	0.00326924	1.00227	260.216	259.627	-1.04288	1.04762
CDC34	19	531760	542088	10328	+	306.567	57.572	50.7724	51.0946	4.41724e-07	1.29901e-06	0.803368	-0.315866	-1.24476	45.5234	56.6657	-1.32782	-1.1669
CDC37	19	10391133	10403543	12410	-	668.517	125.139	111.085	111.42	1.97251e-05	4.31604e-05	0.866187	-0.20725	-1.15449	103.43	119.409	-1.21966	-1.09279
CDC37L1	9	4679569	4708399	28830	+	79.2956	15.4177	13.1273	13.2159	0.0189827	0.0262513	1.16499	0.220314	1.16499	14.2231	12.2088	1.02478	1.32437
CDC40	6	110180427	110232231	51804	+	592.549	104.2	98.7107	98.7582	0.302169	0.342727	0.972082	-0.0408497	-1.02872	97.3602	100.156	-1.08741	1.02754
CDC42	1	22052709	22101361	48652	+	457.024	78.7289	76.1392	76.1707	0.489071	0.53197	0.980277	-0.0287381	-1.02012	75.412	76.9293	-1.0815	1.03926
CDC42BPA	1	226989858	227318493	328635	-	828.845	154.602	137.135	138.141	1.31387e-09	6.74206e-09	1.26914	0.343853	1.26914	154.526	121.756	1.20739	1.33405
CDC42BPB	14	102932380	103057550	125170	-	1218.93	230.038	201.887	203.154	1.39226e-09	7.10154e-09	1.2469	0.318346	1.2469	225.478	180.831	1.19051	1.30596
CDC42EP2	11	65314866	65322417	7551	+	14.4769	3.67495	2.27174	2.41282	2.74327e-05	5.85075e-05	1.94405	0.959065	1.94405	3.18652	1.63912	1.49606	2.52619
CDC42EP3	2	37641944	37672950	31006	-	1056.41	179.592	176.052	176.069	0.995295	0.995522	0.999879	-0.000175241	-1.00012	176.058	176.079	-1.04696	1.04671
CDC42EP4	17	73283624	73312002	28378	-	1179.12	209.042	196.192	196.52	2.20517e-05	4.78138e-05	0.89229	-0.164415	-1.12071	185.334	207.706	-1.1713	-1.0723
CDC42SE1	1	151050971	151059650	8679	-	622.549	112.743	103.426	103.758	2.26306e-06	5.80751e-06	1.16976	0.226213	1.16976	111.876	95.6402	1.11106	1.23157
CDC42SE2	5	131264053	131394673	130620	+	178.199	31.8424	29.6521	29.6999	0.0383119	0.0505536	1.08893	0.122913	1.08893	30.9643	28.4355	1.00505	1.17982
CDC45	22	19479466	19520613	41147	+	179.258	41.3045	28.332	29.8763	4.80258e-14	9.01392e-13	0.520382	-0.942358	-1.92167	20.4515	39.301	-2.08355	-1.77236
CDC5L	6	44387706	44450426	62720	+	779.487	133.433	129.877	129.915	0.842893	0.86256	0.995212	-0.0069247	-1.00481	129.603	130.226	-1.05779	1.04768
CDC6	17	40287879	40304658	16779	+	553.504	128.169	85.8673	92.2507	8.13825e-19	1.16386e-16	0.465474	-1.10323	-2.14835	58.6026	125.899	-2.27285	-2.03066
CDC7	1	91500847	91525765	24918	+	741.361	144.106	121.984	123.56	1.02907e-10	7.17894e-10	0.731379	-0.451308	-1.36728	104.39	142.73	-1.44779	-1.29125
CDC73	1	193122031	193254813	132782	+	600.366	120.397	98.7384	100.061	3.1308e-10	1.91441e-09	1.37272	0.457038	1.37272	115.779	84.3428	1.29105	1.45955
CDCA2	8	25458931	25507918	48987	+	229.857	47.7338	37.5068	38.3095	1.66509e-10	1.09483e-09	0.667066	-0.584099	-1.4991	30.6586	45.9604	-1.61721	-1.38962
CDCA3	12	6844798	6851287	6489	-	137.88	24.8193	22.9541	22.98	0.27407	0.313208	0.952318	-0.0704848	-1.05007	22.4188	23.5412	-1.14718	1.04039
CDCA4	14	105009573	105021084	11511	-	223.144	47.1991	36.3152	37.1907	2.04434e-11	1.73868e-10	0.647876	-0.62621	-1.5435	29.2436	45.1377	-1.65982	-1.43534
CDCA5	11	65077453	65084041	6588	-	583.581	129.957	91.8957	97.2636	7.74659e-18	6.27729e-16	0.50746	-0.978635	-1.9706	65.4841	129.043	-2.08311	-1.86416
CDCA7	2	173354872	173368994	14122	+	362.234	78.0943	57.807	60.3723	3.80226e-14	7.36869e-13	0.556866	-0.844597	-1.79576	43.1885	77.5562	-1.92978	-1.67105
CDCA7L	7	21900899	21945900	45001	-	330.926	65.9367	54.4001	55.1543	2.05086e-10	1.3227e-09	0.719286	-0.475362	-1.39027	46.1491	64.1595	-1.47958	-1.30635
CDCA8	1	37692516	37709720	17204	+	209.817	43.9982	34.0805	34.9696	6.07496e-11	4.52595e-10	0.63958	-0.644804	-1.56353	27.2824	42.6568	-1.69286	-1.44407
CDH10	5	24487100	24644979	157879	-	18.305	4.21703	2.93736	3.05083	0.00130499	0.00215566	1.55086	0.633073	1.55086	3.70966	2.392	1.19838	2.00702
CDH11	16	64943753	65122064	178311	-	79.8633	18.1487	12.4298	13.3105	9.02492e-13	1.11809e-11	0.473679	-1.07802	-2.11114	8.55671	18.0644	-2.34949	-1.89696
CDH15	16	89171748	89195493	23745	+	27.1008	7.42809	3.88052	4.51681	8.1862e-11	5.892e-10	3.04742	1.60759	3.04742	6.80167	2.23195	2.49203	3.72657
CDH2	18	27950966	28177131	226165	-	1037.36	182.305	172.809	172.893	0.0197295	0.0272269	0.945701	-0.0805445	-1.05742	168.068	177.718	-1.10712	-1.00994
CDH22	20	46173739	46308499	134760	-	11.9954	4.50359	1.16571	1.99924	1.77668e-10	1.16124e-09	8.83169	3.14269	8.83169	3.59178	0.406692	5.82412	13.3924
CDH23	10	71396920	71815948	419028	+	18.057	4.21537	2.94834	3.00949	0.0311798	0.0416861	1.3377	0.419751	1.3377	3.44424	2.57475	1.04494	1.71248
CDH24	14	23047061	23057539	10478	-	362.761	69.4609	59.9185	60.4602	3.25153e-09	1.53115e-08	1.30612	0.385285	1.30612	68.4858	52.4346	1.23168	1.38506
CDH3	16	68645310	68700293	54983	+	11.6427	3.38672	1.5482	1.94045	1.15806e-08	4.77485e-08	3.90835	1.96656	3.90835	3.09023	0.790675	2.83261	5.3926
CDH4	20	61252261	61940618	688357	+	10.7169	2.30589	1.74101	1.78615	0.00754615	0.0111156	1.51078	0.595294	1.51078	2.14952	1.42279	1.12815	2.02318
CDH5	16	66366691	66404785	38094	+	47.2708	14.3918	5.16197	7.87846	2.59001e-17	1.71739e-15	7.13715	2.83535	7.13715	13.8205	1.93642	6.01957	8.4622
CDH6	5	31193686	31329147	135461	+	11.6894	2.82932	1.89334	1.94823	0.583117	0.623594	0.887367	-0.172397	-1.12693	1.83196	2.06449	-1.57798	1.24253
CDH7	18	65750252	65890337	140085	+	285.63	51.5789	47.4765	47.605	8.88177e-05	0.00017533	0.865366	-0.208618	-1.15558	44.1691	51.041	-1.23043	-1.08529
CDHR1	10	84194537	84219621	25084	+	108.992	24.1028	17.5376	18.1653	4.26349e-09	1.95588e-08	1.66401	0.734667	1.66401	22.6931	13.6375	1.48441	1.86535
CDIN1	15	36579626	36810241	230615	+	87.0334	18.1445	14.2089	14.5056	3.26863e-08	1.20903e-07	1.49939	0.584375	1.49939	17.4038	11.6073	1.35474	1.65949
CDIP1	16	4510670	4538774	28104	-	378.266	70.1639	62.7927	63.0443	5.33789e-06	1.28228e-05	0.841278	-0.249345	-1.18867	57.6098	68.4789	-1.2622	-1.11941
CDIPT	16	29858357	29863227	4870	-	303.587	59.3471	50.0276	50.5978	8.94876e-10	4.78419e-09	1.3508	0.43381	1.3508	58.1482	43.0474	1.27025	1.43645
CDK1	10	60778331	60794853	16522	+	506.365	112.953	80.1903	84.3942	5.64e-17	3.29802e-15	0.525972	-0.926943	-1.90124	58.1779	110.61	-2.01414	-1.79468
CDK10	16	89686689	89696355	9666	+	31.8076	5.9628	5.28451	5.30126	0.664571	0.700342	0.964786	-0.0517199	-1.0365	5.20625	5.39627	-1.23115	1.14597
CDK11A	1	1702379	1724358	21979	-	51.3127	10.0338	8.48334	8.55212	0.0351188	0.0466207	1.17888	0.23742	1.17888	9.25423	7.85	1.0121	1.37314
CDK11B	1	1635225	1659005	23780	-	247.89	45.5679	41.2358	41.3151	0.00644292	0.00959691	0.901709	-0.149266	-1.10901	39.1797	43.4505	-1.19095	-1.03269
CDK12	17	39461486	39534566	73080	+	747.933	129.875	124.577	124.655	0.0567574	0.0730396	1.05173	0.0727692	1.05173	127.799	121.512	-1.00177	1.1081
CDK13	7	39950256	40099581	149325	+	429.971	73.7064	71.6424	71.6618	0.499107	0.541721	1.01877	0.0268218	1.01877	72.3279	70.9957	-1.03962	1.079
CDK14	7	90596321	91210591	614270	+	59.5431	10.9099	9.88329	9.92385	0.0131194	0.0186164	1.17186	0.228796	1.17186	10.7091	9.13859	1.03612	1.32538
CDK16	X	47218303	47229996	11693	+	765.779	134.024	127.545	127.63	0.0256608	0.0347739	1.0603	0.0844793	1.0603	131.365	123.894	1.00784	1.1155
CDK17	12	96278261	96400440	122179	-	401.631	75.7324	66.6848	66.9385	1.64233e-05	3.64942e-05	1.17721	0.23537	1.17721	72.3868	61.4902	1.10679	1.25211
CDK18	1	205504669	205532790	28121	+	80.3952	20.6086	11.7246	13.3992	8.36712e-15	2.05334e-13	2.85633	1.51416	2.85633	19.8492	6.9492	2.53399	3.21967
CDK19	6	110609978	110815856	205878	-	632.146	117.02	104.789	105.358	1.80546e-08	7.10148e-08	1.23003	0.298697	1.23003	116.226	94.4898	1.16985	1.29331
CDK2	12	55966830	55972790	5960	+	737.578	154.286	120.036	122.93	1.70401e-14	3.68745e-13	0.64656	-0.629143	-1.54665	96.5424	149.317	-1.62815	-1.46922
CDK20	9	87966444	87974781	8337	-	57.3844	11.2581	9.43144	9.56407	1.51071e-05	3.37231e-05	1.38743	0.472413	1.38743	11.1161	8.01203	1.22619	1.56987
CDK2AP1	12	123260970	123272241	11271	-	983.75	209.791	159.614	163.958	6.09138e-15	1.57033e-13	0.630099	-0.66635	-1.58705	126.753	201.164	-1.67128	-1.50707
CDK2AP2	11	67506497	67508163	1666	-	104.755	19.4212	17.4039	17.4592	0.00659303	0.00980054	1.15032	0.202034	1.15032	18.6797	16.2387	1.0442	1.26722
CDK3	17	76000906	76006000	5094	+	17.0496	4.45179	2.64872	2.8416	0.740067	0.76912	1.06101	0.0854359	1.06101	2.92571	2.75748	-1.40338	1.57984
CDK4	12	57747727	57752311	4584	-	2065.1	414.353	337.197	344.183	7.47361e-16	2.6336e-14	0.666429	-0.585477	-1.50054	275.287	413.078	-1.56359	-1.44002
CDK5	7	151053815	151057898	4083	-	131.017	25.3792	21.7095	21.8361	7.83733e-05	0.000156094	1.22769	0.295951	1.22769	24.068	19.6043	1.12448	1.34038
CDK5R1	17	32486993	32491254	4261	+	274.972	51.2041	45.5912	45.8286	2.37458e-06	6.07238e-06	0.819625	-0.286964	-1.22007	41.2857	50.3715	-1.30276	-1.14263
CDK5R2	2	218959666	218962156	2490	+	142.948	30.9114	23.0552	23.8246	2.15627e-11	1.82444e-10	1.66666	0.736957	1.66666	29.7807	17.8685	1.52955	1.81606
CDK5RAP1	20	33358839	33401570	42731	-	178.324	32.4814	29.6128	29.7207	0.00100887	0.00169265	0.862293	-0.213749	-1.1597	27.523	31.9184	-1.25885	-1.06835
CDK5RAP2	9	120388869	120580171	191302	-	738.942	130.072	123.094	123.157	0.661495	0.69777	1.01092	0.0156679	1.01092	123.826	122.488	-1.04505	1.06799
CDK5RAP3	17	47970528	47981787	11259	+	911.985	166.805	151.68	151.997	3.29621e-05	6.95785e-05	1.13035	0.176771	1.13035	161.298	142.697	1.0764	1.18701
CDK6	7	92604921	92836574	231653	-	3402.73	675.378	559.27	567.121	1.96031e-14	4.13994e-13	1.3963	0.481612	1.3963	660.912	473.33	1.34212	1.45267
CDK6-AS1	7	92836483	92917188	80705	+	21.3325	4.40454	3.52504	3.55542	0.0367979	0.0487121	1.24669	0.318101	1.24669	3.9458	3.16503	1.01691	1.52838
CDK7	5	69234795	69277431	42636	+	105.979	19.3826	17.6159	17.6632	0.331502	0.372943	0.95217	-0.0707091	-1.05023	17.2304	18.096	-1.17074	1.06142
CDK8	13	26254129	26405237	151108	+	239.428	44.5418	39.7501	39.9046	4.02414e-05	8.3841e-05	0.844051	-0.244598	-1.18476	36.5299	43.2793	-1.2692	-1.10594
CDK9	9	127786034	127790786	4752	+	241.919	42.5491	40.2961	40.3199	0.79103	0.815961	1.01003	0.0143978	1.01003	40.5211	40.1187	-1.0637	1.08515
CDKAL1	6	20534457	21232404	697947	+	150.514	26.8879	25.0726	25.0857	0.530157	0.572166	1.02641	0.0376045	1.02641	25.4126	24.7588	-1.05772	1.11432
CDKL1	14	50326266	50397299	71033	-	49.7096	11.5589	8.07476	8.28494	8.6445e-06	2.00982e-05	1.52124	0.605251	1.52124	9.99777	6.5721	1.30955	1.76716
CDKL2	4	75576496	75630529	54033	-	30.5959	7.96227	4.35273	5.09931	3.66273e-12	3.80352e-11	3.16721	1.66321	3.16721	7.75128	2.44735	2.65328	3.7807
CDKL3	5	134298424	134371048	72624	-	24.3523	5.15222	3.9614	4.05871	0.000308003	0.000559183	1.50253	0.587395	1.50253	4.87373	3.24368	1.23266	1.83149
CDKL5	X	18425605	18653630	228025	+	65.5963	13.8682	10.6656	10.9327	2.6526e-07	8.09751e-07	1.54105	0.623912	1.54105	13.2605	8.60488	1.36254	1.74294
CDKN1A	6	36676463	36687333	10870	+	441.213	91.4479	71.7834	73.5355	6.82254e-14	1.20489e-12	0.643904	-0.635082	-1.55303	57.6065	89.4644	-1.64157	-1.46926
CDKN1B	12	12717368	12722370	5002	+	1006.54	186.076	167.023	167.757	1.19181e-07	3.92017e-07	0.834162	-0.261601	-1.19881	152.589	182.925	-1.25924	-1.14128
CDKN1C	11	2883218	2885776	2558	-	93.6968	22.778	14.6129	15.6161	1.51885e-12	1.76066e-11	2.07553	1.05348	2.07553	21.0772	10.1551	1.86511	2.3097
CDKN2AIP	4	183444636	183449065	4429	+	178.97	35.3654	29.4823	29.8283	3.10662e-08	1.15724e-07	0.73868	-0.436978	-1.35377	25.3451	34.3114	-1.46019	-1.2551
CDKN2AIPNL	5	134402065	134411882	9817	-	346.561	64.2213	57.527	57.7602	6.99086e-06	1.64984e-05	1.18935	0.250177	1.18935	62.7557	52.7646	1.11819	1.26505
CDKN2C	1	50968695	50974635	5940	+	628.056	117.047	104.084	104.676	2.38286e-08	9.135e-08	0.810457	-0.303193	-1.23387	93.7171	115.635	-1.29944	-1.17161
CDKN2D	19	10566460	10568980	2520	-	35.1183	6.43057	5.8393	5.85305	0.173306	0.205422	1.11257	0.15389	1.11257	6.16492	5.54118	-1.04988	1.29954
CDKN3	14	54396868	54420217	23349	+	133.543	25.7612	21.9683	22.2572	4.31928e-06	1.05102e-05	0.745857	-0.42303	-1.34074	19.0172	25.4972	-1.48502	-1.21048
CDO1	5	115804733	115816660	11927	-	65.8129	14.5655	10.4893	10.9688	3.16178e-10	1.93039e-09	1.82239	0.865831	1.82239	14.1649	7.77271	1.62267	2.04669
CDON	11	125956821	126063293	106472	-	1076.62	187.485	179.335	179.436	0.0418632	0.0548736	1.05126	0.072125	1.05126	183.921	174.952	1.00178	1.10319
CDPF1	22	46244013	46250294	6281	-	37.9396	6.95349	6.29814	6.32326	0.0558807	0.0719677	1.15672	0.210034	1.15672	6.78273	5.86379	-1.0064	1.34656
CDR1	X	140783260	140784559	1299	-	39.0851	9.16902	6.26823	6.51419	0.000447585	0.000794291	1.55037	0.632613	1.55037	7.91995	5.10843	1.25408	1.91667
CDR2	16	22345936	22374620	28684	-	161.581	33.7331	26.475	26.9302	1.01662e-08	4.24488e-08	0.696952	-0.520868	-1.43482	22.1209	31.7395	-1.56122	-1.31865
CDR2L	17	74987632	75005798	18166	+	200.733	38.4848	33.2193	33.4555	9.87173e-07	2.70814e-06	0.791262	-0.337773	-1.2638	29.5569	37.3541	-1.35896	-1.17531
CDS2	20	5127008	5197888	70880	+	646.449	131.011	105.404	107.742	2.32835e-14	4.80911e-13	1.52157	0.605558	1.52157	130.027	85.456	1.44707	1.5999
CDT1	16	88803789	88809259	5470	+	270.519	64.8183	41.4945	45.0865	4.0358e-17	2.55284e-15	0.439305	-1.1867	-2.27632	27.5226	62.6503	-2.44799	-2.11669
CDV3	3	133573686	133590275	16589	+	1179.68	218.853	195.559	196.614	3.97607e-09	1.8357e-08	0.814548	-0.295927	-1.22767	176.52	216.708	-1.28497	-1.17294
CDYL	6	4706138	4955545	249407	+	28.4928	5.93385	4.69205	4.74879	0.00231878	0.00368546	0.74749	-0.419873	-1.33781	4.0626	5.43499	-1.59282	-1.12362
CDYL2	16	80597907	80804599	206692	-	25.4734	4.82784	4.22775	4.24557	0.944224	0.951528	0.99829	-0.00246973	-1.00171	4.24194	4.24921	-1.21689	1.21273
CEBPA	19	33299934	33302565	2631	-	14.8762	3.28853	2.36734	2.47937	6.92882e-05	0.000139073	1.79448	0.843566	1.79448	3.18426	1.77448	1.39581	2.30702
CEBPA-DT	19	33302821	33305058	2237	+	19.2549	4.39551	3.08159	3.20916	0.00488136	0.00738972	1.47673	0.562403	1.47673	3.82686	2.59145	1.12131	1.9448
CEBPB	20	50190583	50192692	2109	+	138.966	27.8915	22.9445	23.1609	5.31131e-06	1.2766e-05	0.771298	-0.374639	-1.29651	20.1705	26.1514	-1.41839	-1.18511
CEBPD	8	47736913	47738165	1252	-	54.6223	10.8256	9.02289	9.10372	0.000814007	0.00138657	0.783066	-0.352795	-1.27703	7.99613	10.2113	-1.45593	-1.12011
CEBPG	19	33373709	33382687	8978	+	570.682	113.531	93.6386	95.1136	9.60918e-12	8.88461e-11	0.704815	-0.504684	-1.41881	78.6449	111.582	-1.50125	-1.3409
CEBPZ	2	37201613	37231597	29984	-	1197.6	219.074	198.771	199.6	5.55278e-08	1.95386e-07	0.836429	-0.257685	-1.19556	181.822	217.378	-1.25222	-1.14146
CEBPZOS	2	37196496	37216194	19698	+	478.485	94.7673	78.9508	79.7475	5.56095e-09	2.48019e-08	1.31536	0.395455	1.31536	90.6093	68.8857	1.23627	1.3995
CECR2	22	17359949	17558156	198207	+	952.869	165.154	158.717	158.811	0.0188826	0.0261267	1.05997	0.0840235	1.05997	163.435	154.188	1.0104	1.11197
CEL	9	133061981	133071862	9881	+	15.8139	3.44031	2.60091	2.63565	0.0586985	0.0753019	1.27945	0.355525	1.27945	2.95877	2.31253	1.0005	1.63618
CELF1	11	47465937	47565540	99603	-	913.696	158.398	152.197	152.283	0.500538	0.54314	0.982998	-0.0247397	-1.0173	150.977	153.588	-1.07334	1.03715
CELF2	10	10462550	11336674	874124	+	218.522	44.8585	35.8456	36.4204	3.16557e-09	1.49442e-08	1.41715	0.502994	1.41715	42.7058	30.135	1.3128	1.52979
CELF3	1	151700058	151716804	16746	-	417.51	104.574	62.9055	69.5851	2.50144e-19	5.16806e-17	2.48718	1.31451	2.48718	99.2611	39.9091	2.33426	2.65012
CELF4	18	37243045	37565799	322754	-	54.2293	11.9701	8.81257	9.03822	5.46833e-07	1.57951e-06	1.55333	0.635369	1.55333	10.9969	7.07954	1.36273	1.7706
CELF5	19	3224661	3297076	72415	+	78.5718	18.7635	12.1473	13.0953	1.31359e-12	1.55004e-11	2.1808	1.12486	2.1808	17.9567	8.23396	1.94666	2.44311
CELF6	15	72284727	72320158	35431	-	95.6615	28.5514	12.3022	15.9436	4.09104e-18	3.76404e-16	4.46948	2.16011	4.46948	26.0571	5.83002	3.96917	5.03285
CELSR2	1	109249539	109275752	26213	+	2222.71	388.849	370.117	370.452	0.0823242	0.103127	0.957493	-0.0626659	-1.04439	362.407	378.496	-1.09899	1.00755
CELSR3	3	48636463	48662887	26424	-	715.68	153.551	116.149	119.28	1.00118e-14	2.37342e-13	1.58502	0.664505	1.58502	146.275	92.2854	1.50349	1.67098
CEMIP	15	80779370	80951772	172402	+	24.9202	5.33223	4.03724	4.15337	3.87068e-05	8.07973e-05	1.58902	0.668138	1.58902	5.0983	3.20845	1.31607	1.91858
CEMIP2	9	71683366	71768514	85148	-	88.2602	15.3794	14.6895	14.71	0.275911	0.315036	1.05644	0.0792146	1.05644	15.1138	14.3063	-1.05195	1.17405
CENATAC	11	118998138	119015793	17655	+	29.9091	5.51346	4.96872	4.98485	0.603132	0.642647	1.04225	0.0597052	1.04225	5.08798	4.88171	-1.1451	1.24391
CEND1	11	787115	790091	2976	-	28.4941	6.52115	4.58125	4.74902	3.96706e-06	9.71966e-06	1.69043	0.757393	1.69043	5.96774	3.5303	1.41425	2.02056
CENPA	2	26786015	26794588	8573	+	187.353	39.9155	30.6456	31.2255	1.4315e-09	7.28316e-09	0.683428	-0.549138	-1.46321	25.3535	37.0975	-1.58446	-1.35124
CENPB	20	3783851	3786741	2890	-	902.365	168.448	149.458	150.394	3.99888e-07	1.18418e-06	0.814834	-0.295422	-1.22724	135.05	165.739	-1.30362	-1.15535
CENPBD1	16	89969775	89972833	3058	-	70.7515	14.0103	11.6687	11.7919	4.39258e-05	9.08841e-05	1.32116	0.401803	1.32116	13.4235	10.1604	1.17858	1.48099
CENPBD1P1	19	58575399	58584396	8997	+	255.257	45.69	42.4632	42.5429	0.00187951	0.00302529	1.12048	0.164111	1.12048	44.96	40.1258	1.04779	1.1982
CENPC	4	67468762	67545504	76742	-	118.64	21.1829	19.7405	19.7733	0.0754925	0.0951667	0.920656	-0.119267	-1.08618	18.9565	20.5902	-1.19214	1.01047
CENPE	4	103105811	103198344	92533	-	555.792	114.547	91.9483	92.632	2.0667e-05	4.50863e-05	0.815501	-0.294241	-1.22624	83.2183	102.046	-1.32488	-1.13495
CENPF	1	214603195	214664572	61377	+	4757.93	1020.3	778.132	792.988	4.46306e-13	6.15519e-12	0.683217	-0.549584	-1.46366	643.747	942.23	-1.54239	-1.38896
CENPH	5	69189583	69210358	20775	+	315.371	67.3415	51.3113	52.5618	2.87308e-11	2.32622e-10	0.650308	-0.620805	-1.53773	41.4242	63.6994	-1.65441	-1.42928
CENPI	X	101098182	101163674	65492	+	110.406	22.0138	18.2239	18.401	1.80325e-05	3.97609e-05	0.771167	-0.374885	-1.29674	16.0236	20.7784	-1.43209	-1.17417
CENPJ	13	24882279	24922862	40583	-	223.948	45.9202	36.5047	37.3247	1.11021e-11	1.01087e-10	0.655551	-0.60922	-1.52543	29.5591	45.0904	-1.63366	-1.42438
CENPK	5	65516292	65563169	46877	-	126.623	26.6765	20.6147	21.1038	3.48442e-09	1.63049e-08	0.654009	-0.612617	-1.52903	16.6892	25.5184	-1.67939	-1.39213
CENPL	1	173799550	173824640	25090	-	120.29	24.1114	19.8547	20.0484	2.8479e-06	7.16576e-06	0.762114	-0.391921	-1.31214	17.3419	22.7549	-1.4361	-1.19888
CENPM	22	41938721	41947165	8444	-	121.722	28.1674	18.8981	20.2869	3.30752e-14	6.54391e-13	0.468082	-1.09517	-2.13638	12.9365	27.6373	-2.34322	-1.94779
CENPN	16	81006498	81033105	26607	+	174.281	38.1639	28.1769	29.0469	1.29344e-10	8.80662e-10	0.617082	-0.696465	-1.62053	22.1687	35.925	-1.77167	-1.48228
CENPO	2	24793115	24822377	29262	+	663.891	136.002	108.232	110.649	3.82918e-14	7.38718e-13	0.656902	-0.606249	-1.5223	87.7364	133.561	-1.60267	-1.44596
CENPP	9	92325468	92620528	295060	+	204.841	38.9	33.9399	34.1402	0.000124354	0.000239444	0.828893	-0.270742	-1.20643	30.9462	37.3343	-1.31283	-1.10865
CENPQ	6	49463370	49493108	29738	+	100.885	20.4938	16.4431	16.8142	3.43291e-09	1.6111e-08	0.654605	-0.611304	-1.52764	13.3043	20.3241	-1.67713	-1.39148
CENPS	1	10430433	10442809	12376	+	39.9088	7.34365	6.62811	6.65146	0.495092	0.537852	1.05113	0.071945	1.05113	6.81728	6.48565	-1.11465	1.23155
CENPT	16	67828157	67847694	19537	-	79.1374	14.0737	13.1765	13.1896	0.238671	0.275988	0.93981	-0.0895591	-1.06404	12.7803	13.5988	-1.18348	1.0453
CENPU	4	184694086	184734097	40011	-	523.898	117.128	83.0325	87.3163	6.17962e-17	3.56602e-15	0.528742	-0.919365	-1.89128	60.3997	114.233	-2.00318	-1.78563
CENPV	17	16342538	16353470	10932	-	732.257	159.361	117.451	122.043	1.13805e-15	3.74335e-14	0.575331	-0.797536	-1.73813	89.1432	154.942	-1.84047	-1.64148
CENPW	6	126339789	126483321	143532	+	136.003	29.9755	21.9876	22.6671	3.19415e-10	1.94562e-09	0.615689	-0.699725	-1.6242	17.2755	28.0588	-1.78398	-1.47872
CENPX	17	82018703	82022879	4176	-	230.974	45.1256	38.0746	38.4956	2.47229e-06	6.30753e-06	0.766255	-0.384104	-1.30505	33.4011	43.5901	-1.42586	-1.19447
CEP104	1	3812086	3857212	45126	-	105.855	21.6889	17.3574	17.6426	1.55285e-07	4.97222e-07	1.42377	0.509717	1.42377	20.7272	14.5579	1.29184	1.56917
CEP112	17	65635537	66192134	556597	-	81.7918	15.3795	13.6008	13.632	0.0417042	0.0546734	0.894057	-0.161561	-1.1185	12.8695	14.3945	-1.24414	-1.00554
CEP120	5	123344885	123423843	78958	-	522.837	90.7618	87.062	87.1395	0.00730071	0.0107806	1.07941	0.110243	1.07941	90.4673	83.8118	1.02283	1.13912
CEP126	11	101915010	102001063	86053	+	42.6398	10.1107	6.5927	7.10664	5.76257e-10	3.24009e-09	2.16247	1.11268	2.16247	9.71891	4.49437	1.85242	2.52441
CEP128	14	80496478	80941739	445261	-	124.15	26.9139	20.2634	20.6917	3.05757e-07	9.22037e-07	0.683561	-0.548858	-1.46293	16.8025	24.5809	-1.63107	-1.31211
CEP131	17	81189596	81222966	33370	-	312.594	54.5527	52.0671	52.099	0.362879	0.404781	0.970215	-0.0436231	-1.0307	51.3114	52.8866	-1.10098	1.03637
CEP135	4	55948945	56033362	84417	+	106.522	19.1039	17.7183	17.7537	0.0569502	0.0732734	0.910982	-0.134505	-1.09772	16.9267	18.5807	-1.21033	1.00444
CEP152	15	48737938	48811070	73132	-	200.761	40.5524	33.016	33.4601	1.67144e-07	5.31058e-07	0.735153	-0.443884	-1.36026	28.3529	38.5673	-1.48189	-1.24862
CEP162	6	84124250	84227644	103394	-	145.693	26.3699	24.2208	24.2822	0.814316	0.837028	1.01167	0.0167324	1.01167	24.423	24.1414	-1.09344	1.1191
CEP164	11	117321778	117413267	91489	+	192.607	35.5596	31.9745	32.1011	0.000610976	0.00106204	1.16716	0.223002	1.16716	34.5772	29.6251	1.07657	1.26537
CEP170	1	243124428	243255407	130979	-	2628.56	444.924	438.05	438.093	0.41197	0.454151	0.983958	-0.0233319	-1.0163	434.551	441.636	-1.05802	1.02434
CEP170B	14	104865268	104896748	31480	+	94.8532	19.1891	15.6602	15.8089	0.000151636	0.000288598	1.27703	0.352787	1.27703	17.7322	13.8855	1.14372	1.42586
CEP19	3	196706277	196712251	5974	-	43.5767	10.5368	6.76634	7.26278	3.59116e-10	2.15061e-09	2.12767	1.08927	2.12767	9.88135	4.64421	1.83761	2.46352
CEP192	18	12991362	13125037	133675	+	446.413	77.1042	74.3765	74.4021	0.341025	0.382369	1.02773	0.0394665	1.02773	75.4197	73.3845	-1.03034	1.08828
CEP20	16	15865719	15888604	22885	-	334.789	60.0434	55.7071	55.7982	0.00440467	0.00672846	1.10253	0.140819	1.10253	58.5192	53.0772	1.03404	1.17556
CEP250	20	35455598	35519281	63683	+	407.905	76.5452	67.5827	67.9842	2.60875e-05	5.58375e-05	1.20543	0.269542	1.20543	74.3166	61.6518	1.11943	1.29802
CEP290	12	88049016	88142089	93073	-	471.514	91.4216	77.9714	78.5857	1.82941e-05	4.02636e-05	1.232	0.301004	1.232	86.7542	70.4173	1.13648	1.33556
CEP295	11	93661682	93730359	68677	+	285.719	52.7266	47.5474	47.6199	0.158727	0.189318	1.05594	0.0785229	1.05594	48.9155	46.3243	-1.02053	1.13789
CEP295NL	17	78890579	78903202	12623	-	10.7986	2.3631	1.76727	1.79977	0.445487	0.488236	1.16219	0.216847	1.16219	1.93478	1.66477	-1.18523	1.60088
CEP350	1	179954810	180114876	160066	+	706.127	135.285	116.57	117.688	6.77968e-10	3.72599e-09	1.31043	0.390045	1.31043	133.501	101.875	1.24082	1.38396
CEP41	7	130393771	130441211	47440	-	207.187	37.0626	34.4923	34.5312	0.0249677	0.0339219	1.08683	0.120125	1.08683	35.9679	33.0944	1.01153	1.16773
CEP43	6	166999317	167052719	53402	+	110.169	19.381	18.3507	18.3616	0.632708	0.670577	0.977633	-0.032635	-1.02288	18.1539	18.5692	-1.12286	1.0732
CEP44	4	174283904	174333381	49477	+	506.149	94.3793	83.8247	84.3582	2.93081e-06	7.36172e-06	0.817262	-0.291129	-1.2236	75.8754	92.841	-1.30985	-1.14303
CEP55	10	93496612	93529093	32481	+	321.589	67.0309	52.4012	53.5982	1.50196e-11	1.32271e-10	0.65755	-0.604827	-1.5208	42.5248	64.6715	-1.62956	-1.41929
CEP57	11	95790461	95832694	42233	+	288.559	51.196	48.0377	48.0932	0.0838742	0.104859	0.940798	-0.0880434	-1.06293	46.6262	49.5602	-1.13956	1.00862
CEP57L1	6	109095163	109174419	79256	+	289.991	56.9061	47.9882	48.3319	4.55467e-07	1.33554e-06	1.25905	0.332333	1.25905	53.8742	42.7896	1.17671	1.34715
CEP63	3	134485724	134575014	89290	+	142.865	26.7697	23.7033	23.8109	0.000214444	0.000398058	1.19685	0.259242	1.19685	25.9444	21.6773	1.09991	1.30234
CEP68	2	65056416	65087005	30589	+	686.215	116.015	114.365	114.369	0.698214	0.731506	0.990829	-0.0132919	-1.00926	113.842	114.896	-1.0595	1.04015
CEP70	3	138494345	138594384	100039	-	103.859	21.9771	16.8841	17.3098	5.48503e-09	2.44972e-08	1.55243	0.634525	1.55243	21.0562	13.5634	1.40551	1.71469
CEP72	5	612340	668745	56405	+	79.4347	15.5051	13.116	13.2391	0.00010424	0.000203243	0.775736	-0.366363	-1.2891	11.5671	14.9111	-1.44235	-1.15213
CEP76	18	12661956	12702778	40822	-	84.3178	15.0227	14.036	14.053	0.075632	0.0953242	0.913143	-0.131087	-1.09512	13.415	14.691	-1.2116	1.01027
CEP78	9	78236075	78279691	43616	+	472.993	86.9801	78.6457	78.8322	0.0176906	0.0245729	0.917065	-0.124904	-1.09044	75.4218	82.2426	-1.1707	-1.01567
CEP83	12	94306394	94460455	154061	-	167.161	30.9715	27.8034	27.8602	0.0513611	0.0664854	0.917478	-0.124254	-1.08994	26.6612	29.0592	-1.18743	-1.00046
CEP83-DT	12	94460003	94462569	2566	+	16.8734	4.10262	2.66598	2.81224	1.32323e-05	2.98163e-05	1.88721	0.916258	1.88721	3.67641	1.94806	1.48928	2.39148
CEP85	1	26234200	26278809	44609	+	192.022	35.921	31.8671	32.0037	0.00628194	0.00936773	0.876562	-0.190072	-1.14082	29.8985	34.1088	-1.25002	-1.04116
CEP85L	6	118460772	118710076	249304	-	182.017	32.3461	30.2917	30.3362	0.0984904	0.121561	1.06881	0.0960117	1.06881	31.3453	29.3272	-1.01511	1.15962
CEP89	19	32875925	32971959	96034	-	97.1937	17.5096	16.1791	16.199	0.185852	0.21907	1.06866	0.0957965	1.06866	16.7366	15.6613	-1.03328	1.18003
CEP95	17	64506977	64537945	30968	+	343.008	61.3004	57.0923	57.1679	0.0110787	0.0159077	0.918929	-0.121975	-1.08822	54.7527	59.5832	-1.15962	-1.02122
CEP97	3	101724614	101770563	45949	+	246.18	43.6392	40.9884	41.0299	0.016999	0.0236848	1.08641	0.119563	1.08641	42.7291	39.3307	1.01641	1.16122
CEPT1	1	111139383	111185105	45722	+	245.846	44.6009	40.8772	40.9744	0.00254159	0.00401872	1.1247	0.169538	1.1247	43.3792	38.5696	1.04641	1.20885
CERCAM	9	128419160	128437352	18192	+	37.3775	10.3401	5.27259	6.22958	2.82728e-12	3.04656e-11	3.2268	1.6901	3.2268	9.5115	2.94766	2.70108	3.85483
CERK	22	46684410	46738253	53843	-	1395.88	241.995	232.498	232.646	0.00465171	0.00706809	1.06851	0.0955957	1.06851	240.351	224.941	1.0228	1.11626
CERKL	2	181536674	181657108	120434	-	427.126	102.411	65.5233	71.1877	8.43603e-19	1.18077e-16	2.27911	1.18847	2.27911	98.9565	43.419	2.14473	2.4219
CERS1	19	18868545	18896728	28183	-	93.1451	17.5044	15.4405	15.5242	0.00973845	0.0141094	1.1667	0.222438	1.1667	16.7186	14.3298	1.04131	1.3072
CERS2	1	150965173	150975004	9831	-	1230.28	227.99	203.973	205.046	1.83817e-09	9.16785e-09	1.22691	0.295025	1.22691	225.939	184.154	1.17466	1.28148
CERS4	19	8209370	8262421	53051	+	20.11	4.39551	3.26283	3.35167	0.000315909	0.000572588	1.54734	0.629789	1.54734	4.07183	2.63151	1.24952	1.91614
CERS5	12	50129289	50167534	38245	-	317.56	59.4238	52.7275	52.9266	0.000181791	0.000341105	1.16349	0.218455	1.16349	56.9261	48.9271	1.0845	1.24823
CERS6	2	168456272	168775135	318863	+	927.292	165.214	154.388	154.549	0.00115009	0.00191663	1.08922	0.123293	1.08922	161.149	147.949	1.03882	1.14207
CERT1	5	75368486	75511982	143496	-	256.524	50.5918	42.4247	42.7539	4.03044e-07	1.19219e-06	1.27185	0.346929	1.27185	47.8699	37.638	1.18581	1.36413
CES2	16	66934471	66945092	10621	+	288.686	52.8123	48.0518	48.1143	0.095269	0.117928	0.941455	-0.0870352	-1.06219	46.6634	49.5652	-1.14059	1.01095
CETN2	X	152826994	152830758	3764	-	156.532	29.2478	26.0264	26.0886	0.0112669	0.0161533	1.12051	0.164151	1.12051	27.5712	24.606	1.02992	1.21906
CETN3	5	90392257	90409787	17530	-	163.028	32.3463	27.0129	27.1714	0.00108549	0.00181495	1.188	0.248539	1.188	29.5061	24.8367	1.08039	1.30634
CFAP157	9	127706988	127716003	9015	+	9.87365	2.4167	1.58619	1.64561	0.600101	0.63978	1.14656	0.197307	1.14656	1.75796	1.53326	-1.27114	1.67102
CFAP20	16	58113588	58129426	15838	-	308.515	60.4578	51.1107	51.4192	4.72104e-05	9.70695e-05	0.827632	-0.272939	-1.20827	46.5697	56.2686	-1.30573	-1.11808
CFAP20DC	3	58742008	59050033	308025	-	8.89697	1.76547	1.46924	1.48283	0.835201	0.855487	1.03003	0.0426866	1.03003	1.50476	1.46089	-1.3483	1.43049
CFAP298	21	32599356	32612872	13516	-	255.759	45.4298	42.5791	42.6265	0.0095364	0.013832	1.09366	0.129159	1.09366	44.5333	40.7197	1.02456	1.16741
CFAP300	11	102047437	102084561	37124	+	33.9772	6.8454	5.56468	5.66287	9.30442e-05	0.000182768	1.43902	0.525083	1.43902	6.68217	4.64357	1.22717	1.68744
CFAP36	2	55519595	55545081	25486	+	213.901	39.1133	35.5014	35.6501	0.000135771	0.000259755	1.1819	0.241102	1.1819	38.6221	32.6781	1.09565	1.27493
CFAP410	21	44328944	44339391	10447	-	73.2748	13.9844	12.1622	12.2125	0.165222	0.196637	1.09416	0.129825	1.09416	12.7616	11.6634	-1.03806	1.24275
CFAP44	3	113286930	113441515	154585	-	22.7435	4.73963	3.72349	3.79058	0.434015	0.476655	1.06734	0.0940207	1.06734	3.91405	3.66711	-1.20527	1.37306
CFAP61	20	20052532	20360697	308165	+	27.0109	6.88647	3.98336	4.50181	6.2232e-09	2.7375e-08	2.62203	1.39068	2.62203	6.51783	2.4858	2.09691	3.27865
CFAP73	12	113149858	113159277	9419	+	7.49676	1.50379	1.24238	1.24946	0.327556	0.368883	0.846512	-0.240398	-1.18132	1.1456	1.35332	-1.65902	1.18882
CFAP97	4	185159665	185204001	44336	-	642.73	122.496	106.202	107.122	2.0508e-09	1.00906e-08	1.29271	0.370395	1.29271	120.798	93.4456	1.22344	1.3659
CFDP1	16	75293710	75433504	139794	-	148.814	26.5742	24.7693	24.8023	0.0159676	0.0223472	1.10493	0.143961	1.10493	26.0387	23.5658	1.02078	1.19602
CFL1	11	65854673	65858181	3508	-	2854.58	566.167	467.394	475.764	1.56856e-15	4.92544e-14	0.685627	-0.544504	-1.45852	387.033	564.495	-1.51752	-1.40181
CFL2	14	34709113	34714824	5711	-	554.12	108.207	91.3451	92.3533	2.21551e-08	8.55073e-08	1.32078	0.401389	1.32078	105.118	79.5881	1.23341	1.41434
CFLAR	2	201116104	201176688	60584	+	54.0051	11.3115	8.76667	9.00085	1.49989e-07	4.82261e-07	1.58112	0.660947	1.58112	11.0273	6.97437	1.39401	1.79335
CGGBP1	3	88051950	88149867	97917	-	1102.4	203.914	182.784	183.734	2.22834e-08	8.5952e-08	1.21906	0.285764	1.21906	201.871	165.596	1.16116	1.27984
CGN	1	151511387	151538692	27305	+	8.94908	2.44058	1.20777	1.49151	8.93473e-08	3.01576e-07	3.75023	1.90698	3.75023	2.35505	0.627976	2.62827	5.35112
CGNL1	15	57376505	57550718	174213	+	33.5153	8.8982	4.95377	5.58588	8.65237e-11	6.16013e-10	2.67938	1.4219	2.67938	8.13544	3.03632	2.24211	3.20192
CGREF1	2	27099353	27119129	19776	-	90.3288	18.6067	14.8483	15.0548	1.57678e-05	3.51145e-05	1.35653	0.439917	1.35653	17.3325	12.7771	1.21041	1.52028
CGRRF1	14	54509906	54539292	29386	+	75.7617	13.8502	12.5827	12.6269	0.0406454	0.0533652	1.12738	0.17297	1.12738	13.383	11.8709	1.00307	1.26709
CH17-340M24.3	X	154424380	154428480	4100	-	13.3698	3.05641	2.17292	2.22829	0.00567791	0.00852691	1.49112	0.576393	1.49112	2.66759	1.78899	1.14333	1.9447
CHAC1	15	40953471	40956513	3042	+	29.8261	6.81988	4.80806	4.97102	7.29116e-05	0.000145967	0.633425	-0.658755	-1.57872	3.85542	6.08662	-1.92374	-1.29558
CHAC2	2	53767783	53775197	7414	+	105.73	23.272	17.0114	17.6216	2.46144e-09	1.18932e-08	0.598415	-0.740782	-1.67108	13.1944	22.0489	-1.86869	-1.49437
CHAD	17	50464496	50468881	4385	-	6.95799	1.70235	1.09304	1.15967	0.00407961	0.00626025	1.80453	0.851622	1.80453	1.49234	0.826995	1.22063	2.66775
CHAF1A	19	4402640	4443398	40758	+	724.426	169.826	114.183	120.738	2.61211e-17	1.71838e-15	0.511543	-0.967072	-1.95487	81.7212	159.754	-2.07153	-1.84478
CHAF1B	21	36385392	36419016	33624	+	294.415	62.2663	47.8291	49.0691	1.60356e-12	1.84585e-11	0.637094	-0.650421	-1.56963	38.1916	59.9466	-1.6773	-1.46887
CHAMP1	13	114314503	114327323	12820	+	649.577	122.783	107.834	108.263	5.5412e-06	1.3258e-05	0.848274	-0.237398	-1.17886	99.3755	117.15	-1.24851	-1.1131
CHASERR	15	92882843	92898748	15905	+	433.603	85.0429	71.5014	72.2671	3.47946e-10	2.08847e-09	0.747969	-0.41895	-1.33695	61.8473	82.687	-1.41452	-1.26365
CHAT	10	49609095	49667942	58847	+	1678.22	310.046	278.571	279.704	2.02386e-08	7.88276e-08	0.837319	-0.256152	-1.19429	254.938	304.469	-1.24714	-1.14367
CHCHD1	10	73782048	73783653	1605	+	142.626	25.7567	23.7127	23.771	0.00420115	0.00643701	0.879798	-0.184755	-1.13662	22.251	25.291	-1.23575	-1.04545
CHCHD10	22	23765834	23767973	2139	-	138.837	27.5455	22.9244	23.1395	2.07321e-05	4.51983e-05	1.28253	0.35899	1.28253	26.0037	20.2754	1.16591	1.41081
CHCHD2	7	56101562	56106631	5069	-	1456.85	282.65	241.057	242.809	6.19481e-09	2.72866e-08	0.794251	-0.332334	-1.25905	214.966	270.652	-1.32662	-1.19492
CHCHD3	7	132784862	133082159	297297	-	531.232	99.0607	88.1719	88.5387	7.5521e-07	2.11906e-06	0.836891	-0.256889	-1.1949	80.6768	96.4006	-1.26142	-1.13188
CHCHD4	3	14112077	14124871	12794	-	107.504	19.7301	17.856	17.9173	0.00136936	0.00225462	0.851171	-0.232479	-1.17485	16.4768	19.3578	-1.28719	-1.07232
CHCHD5	2	112584447	112589041	4594	+	71.5999	14.2169	11.8852	11.9333	0.135644	0.163611	1.10402	0.142766	1.10402	12.5233	11.3433	-1.02751	1.2524
CHCHD6	3	126704240	126960421	256181	+	78.4267	14.0374	13.0465	13.0711	0.268273	0.307274	1.06103	0.0854609	1.06103	13.4581	12.6841	-1.05554	1.1883
CHCHD7	8	56211638	56218810	7172	+	41.5854	8.10638	6.86618	6.9309	0.0119363	0.0170369	1.22959	0.29818	1.22959	7.64461	6.21719	1.04716	1.4438
CHD1	5	98853986	98929008	75022	-	480.337	92.8765	79.2683	80.0561	3.90549e-09	1.80741e-08	0.76086	-0.394297	-1.3143	69.1838	90.9285	-1.3966	-1.23685
CHD1L	1	147172747	147295767	123020	+	454.455	78.7889	75.7117	75.7425	0.922602	0.932238	0.997101	-0.00418838	-1.00291	75.6326	75.8525	-1.06393	1.05777
CHD2	15	92900324	93027997	127673	+	966.656	191.092	158.886	161.109	1.19321e-11	1.07823e-10	1.38774	0.472734	1.38774	187.271	134.947	1.3155	1.46393
CHD3	17	7884796	7912756	27960	+	3603.63	667.664	599.302	600.605	1.18367e-05	2.68463e-05	0.886197	-0.174301	-1.12842	564.367	636.842	-1.17968	-1.07938
CHD4	12	6570082	6607380	37298	-	3367.22	629.767	559.76	561.203	5.34017e-06	1.2826e-05	0.876631	-0.189958	-1.14073	524.31	598.096	-1.19402	-1.08982
CHD5	1	6101787	6180322	78535	-	79.7802	17.8582	12.692	13.2967	8.55326e-11	6.11604e-10	1.8396	0.879394	1.8396	17.2282	9.36519	1.64774	2.05381
CHD6	20	41402083	41618378	216295	-	1146.9	225.319	188.331	191.151	9.11023e-14	1.56275e-12	1.4124	0.498145	1.4124	223.828	158.474	1.35143	1.47611
CHD7	8	60678740	60868028	189288	+	1293.17	234.396	215.329	215.528	0.142522	0.171231	0.96027	-0.0584885	-1.04137	211.16	219.896	-1.09929	1.01368
CHD8	14	21385199	21456124	70925	-	1048.49	199.429	173.463	174.749	2.12765e-10	1.36487e-09	1.27367	0.348995	1.27367	195.783	153.715	1.21666	1.33336
CHD9	16	53054991	53327498	272507	+	758.559	150.496	124.532	126.427	7.90786e-13	9.99459e-12	1.41485	0.500646	1.41485	148.145	104.708	1.34679	1.48634
CHDH	3	53812335	53846420	34085	-	32.9282	6.62564	5.43663	5.48804	0.00359511	0.00555892	1.29048	0.367903	1.29048	6.18403	4.79205	1.0971	1.51793
CHEK1	11	125625136	125676257	51121	+	340.823	71.6875	55.164	56.8038	4.49795e-14	8.5273e-13	0.615293	-0.700654	-1.62524	43.2751	70.3325	-1.72563	-1.53069
CHEK2	22	28687743	28741835	54092	-	127.978	23.1054	21.2752	21.3296	0.00578309	0.00867398	0.879081	-0.185931	-1.13755	19.957	22.7021	-1.24186	-1.04201
CHERP	19	16517894	16542438	24544	-	1155.44	208.89	192.256	192.573	0.00227647	0.00362171	0.914543	-0.128877	-1.09344	183.978	201.169	-1.15406	-1.03601
CHFR	12	132832356	132887619	55263	-	305.979	65.7293	49.6311	50.9965	3.11458e-12	3.31274e-11	1.5858	0.665215	1.5858	62.5496	39.4434	1.4783	1.70113
CHGA	14	92923150	92935286	12136	+	1163.55	215.549	193.17	193.925	4.92608e-08	1.75263e-07	1.19099	0.252159	1.19099	210.829	177.02	1.13872	1.24566
CHGB	20	5911510	5925354	13844	+	788.271	169.954	126.011	131.378	8.30746e-17	4.57327e-15	1.78429	0.835353	1.78429	168.386	94.3712	1.69221	1.88139
CHIC1	X	73563148	73687110	123962	+	49.4768	10.3044	8.01995	8.24613	5.41556e-07	1.5653e-06	1.5844	0.66394	1.5844	10.1108	6.38146	1.38007	1.81899
CHIC2	4	54009791	54064606	54815	-	61.2914	11.1688	10.191	10.2152	0.322329	0.363369	1.06223	0.0871017	1.06223	10.5235	9.90696	-1.06969	1.20697
CHID1	11	867859	915059	47200	-	230.706	43.7737	38.3097	38.4509	0.000188901	0.000353739	1.17067	0.22734	1.17067	41.4742	35.4276	1.08847	1.25908
CHKA	11	68052859	68121389	68530	-	158.765	27.498	26.4464	26.4608	0.28386	0.323607	0.95913	-0.060201	-1.04261	25.9088	27.0128	-1.12899	1.03859
CHKB	22	50578963	50582850	3887	-	30.1736	6.50885	4.98565	5.02893	0.0616674	0.0788109	1.19887	0.26168	1.19887	5.48376	4.57409	-1.00139	1.43929
CHKB-DT	22	50583026	50595282	12256	+	8.72024	1.8015	1.43126	1.45337	0.0948812	0.117492	1.30521	0.384278	1.30521	1.6458	1.26095	-1.06212	1.80939
CHL1	3	196596	409415	212819	+	6.25569	1.38947	1.01449	1.04262	0.0455647	0.0593971	0.677775	-0.561121	-1.47541	0.842376	1.24285	-2.17998	1.00144
CHM	X	85861180	86047559	186379	-	159.244	33.3533	26.0458	26.5406	1.8794e-09	9.33808e-09	1.46815	0.554	1.46815	31.5748	21.5065	1.35302	1.59307
CHML	1	241628851	241640370	11519	-	898.774	162.935	149.408	149.796	1.2635e-05	2.85438e-05	0.873239	-0.195552	-1.14516	139.659	159.932	-1.2043	-1.08893
CHMP1A	16	89644436	89657709	13273	-	213.018	37.6534	35.4883	35.5031	0.589355	0.62965	1.02002	0.0285945	1.02002	35.8549	35.1512	-1.05385	1.09646
CHMP1B	18	11851413	11854445	3032	+	420.677	80.7795	69.5752	70.1129	3.07233e-08	1.14609e-07	1.27346	0.348757	1.27346	78.5464	61.6794	1.19892	1.35264
CHMP2A	19	58551566	58555106	3540	-	179.049	39.629	28.5707	29.8416	4.3864e-13	6.06217e-12	1.80281	0.850245	1.80281	38.3891	21.2941	1.66208	1.95545
CHMP2B	3	87227309	87255557	28248	+	168.293	31.0292	27.9821	28.0488	0.00696465	0.0103164	1.12387	0.168472	1.12387	29.6846	26.4129	1.036	1.21919
CHMP3	2	86503430	86563444	60014	-	537.694	93.6195	89.5531	89.6156	0.0286352	0.038507	1.06328	0.0885163	1.06328	92.3639	86.8673	1.00691	1.1228
CHMP4A	14	24209615	24213489	3874	-	84.4312	15.9598	14.0071	14.0719	0.0214238	0.0293649	0.870415	-0.200224	-1.14888	13.097	15.0468	-1.29002	-1.02318
CHMP4B	20	33811348	33854367	43019	+	470.452	87.625	77.9464	78.4087	8.01783e-08	2.73575e-07	1.23757	0.307513	1.23757	86.7337	70.0838	1.16959	1.3095
CHMP5	9	33264879	33282071	17192	+	339.779	60.508	56.5006	56.6298	0.000321823	0.000582585	1.13483	0.182481	1.13483	60.2065	53.0531	1.06671	1.20731
CHMP6	17	80991841	81000134	8293	+	140.363	26.8409	23.3152	23.3938	0.0396022	0.0521254	1.10998	0.15053	1.10998	24.6132	22.1745	1.00662	1.22395
CHMP7	8	23243637	23262000	18363	+	321.542	56.9598	53.5288	53.5903	0.325502	0.366758	1.03604	0.0510836	1.03604	54.5389	52.6416	-1.03642	1.11248
CHN1	2	174798810	175005382	206572	-	390.098	69.831	64.9719	65.0163	0.769326	0.796194	1.01026	0.0147235	1.01026	65.3481	64.6845	-1.0557	1.07747
CHN2	7	29146547	29514336	367789	+	117.128	22.7483	19.4161	19.5214	0.00139999	0.0022993	1.19192	0.253286	1.19192	21.2307	17.8122	1.07887	1.31681
CHODL	21	17917340	18267372	350032	+	6.68845	1.33234	1.09242	1.11474	0.415721	0.457864	1.15248	0.204736	1.15248	1.19371	1.03578	-1.28834	1.71117
CHORDC1	11	90200430	90223365	22935	-	408.413	82.4898	67.5134	68.0688	3.22382e-07	9.6862e-07	0.787412	-0.34481	-1.26998	59.9729	76.1646	-1.36007	-1.18586
CHORDC1P4	18	2943215	2946624	3409	-	31.7099	6.25704	5.25002	5.28498	0.0910476	0.11313	0.860874	-0.216127	-1.16161	4.88986	5.68011	-1.3858	1.02702
CHP1	15	41231268	41281886	50618	+	423.243	83.6209	69.6272	70.5405	9.24678e-11	6.52682e-10	1.37783	0.462395	1.37783	81.7491	59.3319	1.30006	1.46025
CHPF	2	219538947	219543810	4863	-	154.925	33.7039	25.1925	25.8209	5.45492e-10	3.09355e-09	1.54791	0.630322	1.54791	31.3735	20.2683	1.41915	1.68836
CHPF2	7	151232483	151238828	6345	+	148.49	28.2419	24.6494	24.7483	0.000339634	0.000613478	1.18444	0.244207	1.18444	26.8379	22.6587	1.09054	1.28643
CHPT1	12	101697640	101729075	31435	+	242.841	43.4252	40.409	40.4735	0.045547	0.0593798	1.07831	0.108772	1.07831	41.9985	38.9484	1.00046	1.16222
CHRAC1	8	140511322	140517155	5833	+	160.38	29.0321	26.6596	26.7299	0.0185841	0.0257597	0.899836	-0.152265	-1.11131	25.3207	28.1392	-1.21322	-1.01797
CHRDL1	X	110673856	110795818	121962	-	39.9897	8.12505	6.56162	6.66494	5.73156e-05	0.000116482	0.705941	-0.502381	-1.41655	5.51608	7.8138	-1.63788	-1.22513
CHRDL2	11	74696428	74731427	34999	-	13.9369	2.60517	2.30175	2.32282	0.678312	0.71288	0.958686	-0.0608702	-1.04309	2.27383	2.37182	-1.36617	1.25561
CHRFAM7A	15	30360566	30393662	33096	-	27.8122	6.65268	4.3104	4.63536	5.26755e-08	1.86054e-07	2.10845	1.07618	2.10845	6.2883	2.98243	1.73591	2.56094
CHRM1	11	62908679	62921364	12685	-	81.1571	23.5984	9.46343	13.5262	8.79459e-19	1.19289e-16	5.96949	2.57761	5.96949	23.1708	3.88154	5.22969	6.81394
CHRM2	7	136868652	137020214	151562	+	176.718	34.4739	29.1355	29.4529	6.80873e-08	2.35681e-07	0.747393	-0.420061	-1.33798	25.1951	33.7107	-1.44415	-1.23963
CHRM4	11	46383791	46391777	7986	-	73.5613	15.2627	11.9085	12.2602	2.21314e-08	8.5441e-08	1.60549	0.68301	1.60549	15.1094	9.41109	1.4287	1.80415
CHRNA1	2	174747595	174764473	16878	-	69.3612	18.2607	9.89501	11.5602	2.12174e-14	4.41008e-13	3.10547	1.63481	3.10547	17.4888	5.63161	2.71211	3.55589
[truncated: 11,160 more rows]

## Sheet: Down≥1.25fold_p<0.05
Table S5. Gene expression changes after GSK983 treatment of IMR32 cells for 24 h.
Genes down-regulated by ≥1.25-fold with p < 0.05.
Gene symbol	Chromosome	Start	Stop	Length	Strand	Total counts	Maximum counts	Geometric mean	Arithmetic mean	P-value (GSK983-24h-200nM vs DMSO-24h)	FDR step up (GSK983-24h-200nM vs DMSO-24h)	Ratio (GSK983-24h-200nM vs DMSO-24h)	Log2(Ratio) (GSK983-24h-200nM vs DMSO-24h)	Fold change (GSK983-24h-200nM vs DMSO-24h)	LSMean(GSK983-24h-200nM) (GSK983-24h-200nM vs DMSO-24h)	LSMean(DMSO-24h) (GSK983-24h-200nM vs DMSO-24h)	FC 95% lower limit (GSK983-24h-200nM vs DMSO-24h)	FC 95% upper limit (GSK983-24h-200nM vs DMSO-24h)
NUDT10	X	51332231	51337526	5295	+	10.1206	2.01489	1.66847	1.68677	0.0493041	0.0640106	0.749138	-0.416697	-1.33487	1.44486	1.92869	-1.77975	-1.00119
KIAA0408	6	127438406	127459390	20984	-	11.5593	3.12256	1.64524	1.92655	0.0466299	0.0607015	0.737181	-0.439908	-1.35652	1.63508	2.21802	-2.4265	1.31865
CHL1	3	196596	409415	212819	+	6.25569	1.38947	1.01449	1.04262	0.0455647	0.0593971	0.677775	-0.561121	-1.47541	0.842376	1.24285	-2.17998	1.00144
LOC112694756	16	30053090	30070421	17331	+	25.8465	6.86571	4.13544	4.30776	0.0448884	0.0585909	0.716174	-0.481618	-1.39631	3.59533	5.02019	-1.83929	-1.06002
FAM133CP	10	58715015	58717534	2519	+	9.3645	2.30429	1.51349	1.56075	0.0419157	0.0549233	0.702939	-0.508529	-1.4226	1.28849	1.83301	-1.99481	-1.01453
SNHG30	17	35568114	35574314	6200	+	22.0284	4.88497	3.62643	3.67141	0.0404127	0.053086	0.793524	-0.333654	-1.2602	3.24874	4.09407	-1.5588	-1.0188
LOC728715	12	9397057	9407415	10358	-	8.44508	2.17739	1.36259	1.40751	0.0397146	0.0522629	0.680468	-0.5554	-1.46958	1.13988	1.67514	-2.0863	-1.03516
BOLA2	16	29453588	30194307	740719	-	37.6412	8.60868	6.10696	6.27353	0.0368097	0.0487229	0.786835	-0.345867	-1.27091	5.52512	7.02195	-1.6007	-1.00907
NRN1	6	5998000	6007606	9606	-	10.8185	2.50598	1.76209	1.80308	0.0354457	0.047031	0.720379	-0.473171	-1.38816	1.51001	2.09614	-1.88088	-1.02451
FUOM	10	133355158	133358020	2862	-	20.1765	3.96509	3.3301	3.36275	0.0352881	0.0468313	0.795245	-0.330528	-1.25747	2.97922	3.74629	-1.55444	-1.01724
LRRTM1	2	80301878	80304753	2875	-	13.137	2.72801	2.15918	2.18949	0.0340819	0.0453265	0.754321	-0.406749	-1.3257	1.88287	2.49612	-1.72324	-1.01986
LOC100288162	16	14925750	18344267	3418517	-	10.9814	2.72877	1.78728	1.83024	0.0338748	0.0450602	0.708967	-0.496209	-1.4105	1.51856	2.14193	-1.90323	-1.04534
PLEKHH2	2	43637260	43767988	130728	+	17.4639	3.7724	2.86032	2.91065	0.0336204	0.0447399	0.769029	-0.37889	-1.30034	2.53062	3.29067	-1.66199	-1.01739
SLC9B1	4	102885050	103019706	134656	-	15.751	3.22284	2.57113	2.62516	0.0330573	0.0440218	0.75834	-0.399083	-1.31867	2.26437	2.98595	-1.71852	-1.01185
HNRNPCL1	1	12847377	12848721	1344	-	9.19157	1.84802	1.50485	1.53193	0.0326358	0.0434957	0.713571	-0.486872	-1.4014	1.27586	1.78799	-1.91409	-1.02604
LY6G5B	6	31670951	31672451	1500	+	19.6542	3.82086	3.24825	3.2757	0.0320758	0.0428057	0.79472	-0.331481	-1.2583	2.90103	3.65037	-1.55106	-1.0208
KIF21B	1	200969390	201023715	54325	-	9.25112	1.92252	1.51525	1.54185	0.0300062	0.0402274	0.710138	-0.493828	-1.40818	1.28052	1.80319	-1.9167	-1.03457
LOC100287808	17	38749034	38751753	2719	+	12.9069	2.74989	2.11809	2.15115	0.0297686	0.0399252	0.742972	-0.42862	-1.34595	1.83393	2.46837	-1.75632	-1.03146
MCUB	4	109560246	109688720	128474	+	17.5484	3.41563	2.90213	2.92474	0.0286404	0.0385102	0.783623	-0.351768	-1.27612	2.56993	3.27955	-1.58319	-1.02862
KCNK10	14	88180108	88326913	146805	-	7.48642	1.61782	1.21374	1.24774	0.0276452	0.037271	0.673855	-0.569489	-1.484	1.00462	1.49085	-2.12252	-1.03756
TRHDE-AS1	12	72253507	72273510	20003	-	9.81808	2.02453	1.61015	1.63635	0.0251947	0.034195	0.70871	-0.496733	-1.41101	1.35739	1.9153	-1.89594	-1.05012
SKP1P2	12	16988747	16990629	1882	+	23.6044	5.37001	3.85641	3.93407	0.025145	0.0341382	0.769418	-0.378161	-1.29968	3.4214	4.44674	-1.63231	-1.03484
S1PR3	9	88991468	89005155	13687	+	19.2092	4.08118	3.15918	3.20153	0.025025	0.0339962	0.771403	-0.374443	-1.29634	2.78837	3.61468	-1.62048	-1.03704
LBH	2	30231534	30260029	28495	+	16.3613	3.14037	2.67526	2.72688	0.0226959	0.0309922	0.755348	-0.404787	-1.32389	2.34682	3.10694	-1.70536	-1.02776
NPIPA5	16	15363624	15378295	14671	-	31.7377	6.59529	5.21171	5.28961	0.0223331	0.0305226	0.797102	-0.327164	-1.25454	4.6924	5.88682	-1.52724	-1.03054
GNB1L	22	19783223	19854875	71652	-	25.0363	5.68052	4.11689	4.17272	0.0222729	0.0304525	0.779402	-0.359561	-1.28304	3.65542	4.69003	-1.57021	-1.04838
TERT	5	1253148	1295069	41921	-	12.6645	2.63411	2.08373	2.11074	0.0221559	0.0302989	0.735227	-0.443737	-1.36012	1.78867	2.43282	-1.76046	-1.05082
SLC2A4	17	7281718	7288258	6540	+	7.39859	1.61782	1.18454	1.2331	0.0219199	0.0299948	0.651648	-0.617836	-1.53457	0.973024	1.49317	-2.24272	-1.05002
SLX1B	16	29454501	30197567	743066	+	20.7427	4.40762	3.39991	3.45712	0.0217325	0.0297601	0.762799	-0.390626	-1.31096	2.99193	3.92231	-1.64264	-1.04625
LOC150051	21	31559233	31560488	1255	+	11.4981	2.47426	1.88229	1.91634	0.0172144	0.0239596	0.709111	-0.495916	-1.41022	1.59018	2.2425	-1.86166	-1.06824
FAM27B	9	67725483	67726744	1261	-	6.44398	1.44724	1.00794	1.074	0.0157301	0.0220359	0.607784	-0.71837	-1.64532	0.811997	1.336	-2.55708	-1.05866
LOC399975	11	129233778	129283165	49387	-	26.4325	5.09445	4.37513	4.40541	0.0152818	0.0214582	0.799309	-0.323174	-1.25108	3.91404	4.89678	-1.49287	-1.04845
GTF2H2B	5	69560223	70450363	890140	+	40.0219	9.85887	6.28944	6.67032	0.014944	0.0210152	0.712328	-0.489387	-1.40385	5.5497	7.79094	-1.91052	-1.03155
ARHGAP11B	15	30626148	30649183	23035	+	30.375	6.02789	5.01084	5.06251	0.0129616	0.0184065	0.794794	-0.331347	-1.25819	4.48369	5.64132	-1.50512	-1.05177
TNFRSF12A	16	3020368	3022383	2015	+	7.29298	1.74116	1.12902	1.2155	0.0118481	0.0169256	0.59666	-0.745019	-1.676	0.908444	1.52255	-2.58576	-1.08632
KLF15	3	126342635	126357409	14774	-	28.9916	6.27517	4.77588	4.83193	0.0114496	0.0163955	0.780121	-0.35823	-1.28185	4.2351	5.42877	-1.54044	-1.06667
WBP11P1	18	32511663	32514635	2972	+	25.3056	5.11158	4.14494	4.21761	0.0109612	0.0157562	0.763283	-0.38971	-1.31013	3.6514	4.78381	-1.61964	-1.05977
TMEM158	3	45224466	45226288	1822	-	30.3995	6.16636	5.02345	5.06658	0.00904943	0.0131766	0.789889	-0.340278	-1.266	4.47182	5.66133	-1.5002	-1.06836
DLK2	6	43450352	43456633	6281	-	19.0302	4.06257	3.11545	3.1717	0.0087255	0.0127416	0.730393	-0.453256	-1.36913	2.67753	3.66588	-1.71785	-1.0912
ZNF726	19	23914886	23944715	29829	+	18.0905	3.64719	2.97168	3.01509	0.00869519	0.0127001	0.737772	-0.438752	-1.35543	2.56011	3.47006	-1.69291	-1.08523
TRPC3	4	121874481	121952061	77580	-	8.04556	1.8137	1.28555	1.34093	0.00863579	0.0126204	0.620222	-0.689144	-1.61233	1.02661	1.65524	-2.31141	-1.12468
C10orf53	10	49679651	49710262	30611	+	32.8907	6.4928	5.43053	5.48178	0.00733531	0.0108281	0.788884	-0.342114	-1.26761	4.83485	6.12871	-1.49866	-1.07219
FAM27E3	9	67717498	67719180	1682	-	21.3197	4.41842	3.47675	3.55329	0.00721895	0.0106731	0.732354	-0.449386	-1.36546	3.00431	4.10226	-1.71799	-1.08527
PTMAP11	9	96909075	96910456	1381	+	14.8298	3.08323	2.42684	2.47164	0.00698835	0.0103484	0.702968	-0.508469	-1.42254	2.04053	2.90274	-1.81661	-1.11395
CHURC1-FNTB	14	64914361	65062656	148295	+	66.4125	15.6606	10.5229	11.0687	0.00661005	0.00982362	0.713268	-0.487484	-1.402	9.21628	12.9212	-1.83515	-1.07108
NKAIN3	8	62248854	62999653	750799	+	22.9694	5.18701	3.76035	3.82823	0.00654361	0.00972926	0.733729	-0.44668	-1.3629	3.24028	4.41618	-1.68243	-1.10405
FTH1P3	2	27392623	27393577	954	-	32.3159	6.25775	5.26946	5.38598	0.00585916	0.00878307	0.751711	-0.41175	-1.3303	4.62257	6.14939	-1.6406	-1.07869
CORO6	17	29614756	29621424	6668	-	42.7499	9.00855	7.05552	7.12498	0.00548269	0.00824786	0.79167	-0.33703	-1.26315	6.29651	7.95346	-1.47253	-1.08355
ACYP1	14	75053243	75069491	16248	-	29.9616	5.96345	4.93823	4.9936	0.00535655	0.00807472	0.770991	-0.375215	-1.29703	4.34787	5.63932	-1.54699	-1.08746
PRR22	19	5782960	5784747	1787	-	11.7491	2.82932	1.89064	1.95819	0.00512202	0.00773446	0.639361	-0.645296	-1.56406	1.52741	2.38896	-2.10339	-1.16302
NAPRT	8	143574785	143578331	3546	-	7.1566	1.67892	1.12429	1.19277	0.0046159	0.00701935	0.565683	-0.821934	-1.76777	0.861895	1.52364	-2.61755	-1.19388
CYBRD1	2	171522233	171558130	35897	+	45.6985	9.57952	7.50008	7.61642	0.00459528	0.00699047	0.777055	-0.363911	-1.28691	6.66088	8.57196	-1.52635	-1.08503
NR2F1	5	93583222	93594610	11388	+	32.5143	6.31014	5.37154	5.41905	0.00446116	0.00680685	0.780308	-0.357884	-1.28155	4.75033	6.08776	-1.50756	-1.08941
SNHG10	14	95532912	95534873	1961	-	24.936	5.14125	4.07606	4.156	0.00399001	0.00613205	0.728085	-0.45782	-1.37347	3.50206	4.80995	-1.69151	-1.11522
TYMSOS	18	649620	658292	8672	-	17.75	3.71895	2.90318	2.95834	0.0036804	0.00568412	0.703609	-0.507154	-1.42124	2.44365	3.47302	-1.78281	-1.133
GNB3	12	6840925	6847394	6469	+	23.3516	5.06907	3.82148	3.89193	0.00294211	0.00460716	0.716289	-0.481386	-1.39608	3.24857	4.53528	-1.71218	-1.13835
ITGAE	17	3714628	3801189	86561	-	35.5907	7.32322	5.86035	5.93179	0.00280189	0.00440593	0.763797	-0.388738	-1.30925	5.13742	6.72616	-1.5448	-1.10961
PDZRN4	12	41188320	41574746	386426	+	10.1598	2.51833	1.60979	1.6933	0.00269021	0.00424147	0.588941	-0.763805	-1.69796	1.25524	2.13136	-2.36883	-1.21709
KDM8	16	27203526	27221769	18243	+	40.2254	7.68977	6.63963	6.70424	0.00264865	0.00417796	0.782099	-0.354578	-1.27861	5.8845	7.52398	-1.48986	-1.09731
NOS2	17	27756766	27800530	43764	-	23.5408	4.86056	3.83191	3.92347	0.00260929	0.00411932	0.708366	-0.497434	-1.4117	3.2537	4.59324	-1.75957	-1.13261
WSCD1	17	6070614	6124428	53814	+	8.86245	1.93942	1.42156	1.47707	0.00257304	0.00406551	0.593602	-0.752432	-1.68463	1.10039	1.85376	-2.3277	-1.21922
CAVIN4	9	100578079	100588388	10309	+	44.9721	8.9731	7.41468	7.49535	0.00245663	0.00389233	0.77847	-0.361287	-1.28457	6.56172	8.42899	-1.49361	-1.10479
ZNF66	19	20776304	20809996	33692	+	53.9845	11.4888	8.90657	8.99741	0.00243357	0.00385765	0.789003	-0.341898	-1.26742	7.93625	10.0586	-1.45953	-1.1006
SLC6A9	1	43996483	44031463	34980	-	9.80852	2.28394	1.57149	1.63475	0.00242972	0.00385247	0.594238	-0.750887	-1.68283	1.21868	2.05083	-2.29707	-1.23283
CDYL	6	4706138	4955545	249407	+	28.4928	5.93385	4.69205	4.74879	0.00231878	0.00368546	0.74749	-0.419873	-1.33781	4.0626	5.43499	-1.59282	-1.12362
FAT3	11	92224818	92896474	671656	+	14.9202	3.17209	2.43691	2.4867	0.00227242	0.00361614	0.673112	-0.571082	-1.48564	2.00086	2.97255	-1.88335	-1.17191
KCNS3	2	17877847	17932959	55112	+	31.1996	6.0269	5.11256	5.19993	0.0021256	0.0033944	0.739261	-0.435844	-1.3527	4.42039	5.97947	-1.63046	-1.12226
POC1B-GALNT4	12	89519413	89526263	6850	-	35.9334	7.41086	5.87523	5.9889	0.00198614	0.00318562	0.738941	-0.43647	-1.35329	5.08981	6.88799	-1.62948	-1.12391
RNF152	18	61808068	61893008	84940	-	9.4245	2.4666	1.46892	1.57075	0.00184356	0.00297324	0.550654	-0.860783	-1.81602	1.11558	2.02592	-2.61006	-1.26355
CCDC152	5	42756818	42802440	45622	+	38.6755	7.53559	6.38984	6.44592	0.00177444	0.00287056	0.77618	-0.365537	-1.28836	5.63366	7.25819	-1.49385	-1.11114
SOX2	3	181711925	181714436	2511	+	14.4406	3.26459	2.34737	2.40677	0.00165917	0.00269437	0.651776	-0.617552	-1.53427	1.89938	2.91416	-1.96306	-1.19914
DLX5	7	97020396	97024832	4436	-	41.4755	8.0758	6.84647	6.91258	0.00163609	0.00266148	0.776154	-0.365586	-1.2884	6.0414	7.78377	-1.49378	-1.11126
PSMB10	16	67934507	67936851	2344	-	29.9421	6.07858	4.89528	4.99035	0.0015452	0.0025233	0.723346	-0.467243	-1.38247	4.18924	5.79147	-1.67506	-1.14098
ZNF682	19	20004418	20039506	35088	-	42.4061	8.24729	6.99129	7.06768	0.00126865	0.00209931	0.768567	-0.379757	-1.30112	6.14281	7.99255	-1.51134	-1.12014
SFXN2	10	102714518	102743493	28975	+	41.1578	8.27013	6.7827	6.85964	0.00117616	0.00195729	0.76141	-0.393255	-1.31335	5.93047	7.7888	-1.52725	-1.12941
CXCR4	2	136114349	136118150	3801	-	16.7258	3.74305	2.7109	2.78763	0.0011211	0.00186997	0.651687	-0.617749	-1.53448	2.19977	3.3755	-1.95017	-1.2074
TCTEX1D2	3	196291219	196318241	27022	-	36.7531	7.29568	6.05551	6.12551	0.000976233	0.00164186	0.752137	-0.410933	-1.32955	5.25898	6.99205	-1.55263	-1.13852
TFAP2A	6	10396677	10420061	23384	-	7.67685	1.73327	1.21226	1.27947	0.000947839	0.00159738	0.530563	-0.914405	-1.88479	0.887048	1.6719	-2.67301	-1.329
KLF4	9	107484852	107489770	4918	-	25.9955	5.32905	4.25321	4.33258	0.00092285	0.00155786	0.705729	-0.502814	-1.41697	3.58512	5.08003	-1.71456	-1.17104
DNLZ	9	136359483	136363745	4262	-	47.2831	9.22766	7.7947	7.88051	0.000920209	0.00155426	0.768838	-0.379249	-1.30066	6.85064	8.91039	-1.50233	-1.12607
CEBPD	8	47736913	47738165	1252	-	54.6223	10.8256	9.02289	9.10372	0.000814007	0.00138657	0.783066	-0.352795	-1.27703	7.99613	10.2113	-1.45593	-1.12011
CTU2	16	88706503	88715397	8894	+	60.4987	11.8611	10.0007	10.0831	0.000755825	0.00129518	0.789724	-0.34058	-1.26627	8.89844	11.2678	-1.43423	-1.11797
RUSC1-AS1	1	155316854	155324177	7323	-	47.1636	9.23458	7.78568	7.8606	0.000686375	0.00118404	0.770597	-0.375952	-1.2977	6.84216	8.87904	-1.48875	-1.13116
CD247	1	167430640	167518530	87890	-	7.10747	1.77642	1.10277	1.18458	0.000682052	0.00117735	0.490486	-1.02772	-2.03879	0.779637	1.58952	-2.97212	-1.39856
ZNF280C	X	130202707	130268900	66193	-	93.0854	19.6958	15.3781	15.5142	0.000627992	0.00109061	0.799268	-0.32325	-1.25115	13.7834	17.2451	-1.40263	-1.11602
LOC100288637	15	30646115	32423210	1777095	+	70.9212	14.2691	11.7161	11.8202	0.000608967	0.00105883	0.791144	-0.337988	-1.26399	10.4419	13.1985	-1.42767	-1.11908
PLXNC1	12	94148577	94307676	159099	+	51.9308	10.2003	8.5808	8.65514	0.000584002	0.00101974	0.777602	-0.362896	-1.286	7.57228	9.73799	-1.46388	-1.12974
VWCE	11	61258286	61295317	37031	-	59.7792	11.7229	9.83401	9.96319	0.000553343	0.000969935	0.765197	-0.386097	-1.30685	8.63791	11.2885	-1.50545	-1.13446
TCF15	20	603993	610267	6274	-	40.9882	8.77048	6.74185	6.83137	0.000546034	0.000958145	0.742004	-0.4305	-1.3477	5.81963	7.84312	-1.56808	-1.15829
MRM1	17	36601583	36608965	7382	+	29.5139	6.22331	4.83034	4.91898	0.000523445	0.000920225	0.703152	-0.508092	-1.42217	4.06163	5.77632	-1.69951	-1.19009
PTCHD4	6	47856675	48111198	254523	-	57.6164	11.5346	9.50134	9.60273	0.000515327	0.000907652	0.771755	-0.373785	-1.29575	8.36566	10.8398	-1.48006	-1.13439
LOC642846	12	9283657	9314089	30432	+	28.0946	6.22033	4.56931	4.68244	0.000410823	0.00073261	0.677586	-0.561525	-1.47583	3.78252	5.58236	-1.79211	-1.21536
H3-5	12	31791185	31792299	1114	-	221.581	42.8339	36.3468	36.9302	0.000387401	0.000693853	0.778792	-0.36069	-1.28404	32.3376	41.5228	-1.46506	-1.12539
EEF1AKMT4	3	184249672	184258760	9088	+	47.2375	9.12962	7.78786	7.87292	0.000381936	0.000684902	0.757981	-0.399767	-1.31929	6.78907	8.95678	-1.5153	-1.14864
BAMBI	10	28677521	28682933	5412	+	69.8116	13.9569	11.5416	11.6353	0.000357769	0.000644024	0.78889	-0.342104	-1.2676	10.2622	13.0084	-1.42394	-1.12843
SNHG12	1	28578538	28582984	4446	-	7.63387	2.34466	1.08726	1.27231	0.000316343	0.000573296	0.407759	-1.29421	-2.45243	0.737053	1.80757	-3.9117	-1.53754
LINC00987	12	9240003	9262878	22875	+	12.5862	2.80888	2.01808	2.09769	0.000310332	0.000563121	0.580444	-0.784772	-1.72282	1.54082	2.65456	-2.24656	-1.32118
NDNF	4	121035613	121072536	36923	-	24.8344	5.39249	4.02071	4.13907	0.000297179	0.000541025	0.656461	-0.607219	-1.52332	3.28066	4.99749	-1.87689	-1.23635
RPL39L	3	187120951	187139497	18546	-	70.1679	13.457	11.567	11.6946	0.000295082	0.00053743	0.772752	-0.371923	-1.29408	10.1955	13.1938	-1.46923	-1.1398
COLEC12	18	316737	500702	183965	-	81.05	15.9598	13.4154	13.5083	0.000285206	0.000520814	0.800224	-0.321525	-1.24965	12.0093	15.0074	-1.39076	-1.12285
TIMM23B-AGAP6	10	49942053	50010517	68464	+	50.4273	9.79712	8.28293	8.40455	0.000237834	0.000438323	0.740247	-0.433921	-1.3509	7.15007	9.65903	-1.56256	-1.16791
SEMA5A	5	9035033	9546076	511043	-	10.1018	2.44254	1.57194	1.68363	0.000234141	0.000432304	0.510251	-0.970722	-1.95982	1.13766	2.22961	-2.71906	-1.41258
CXCL12	10	44370165	44385098	14933	-	58.495	12.5612	9.60101	9.74917	0.000228581	0.00042263	0.740039	-0.434327	-1.35128	8.29265	11.2057	-1.55796	-1.17202
TBX1	22	19756703	19783590	26887	+	95.6437	18.3174	15.782	15.9406	0.00019516	0.00036463	0.78493	-0.349364	-1.274	14.0199	17.8613	-1.42867	-1.13607
LRRC4	7	128027071	128031438	4367	-	29.8473	6.45653	4.86726	4.97455	0.00018295	0.000343182	0.678954	-0.558614	-1.47285	4.02333	5.92578	-1.76175	-1.23133
GLRX2	1	193096465	193106115	9650	-	59.3723	12.5044	9.72895	9.89538	0.000179484	0.000337209	0.729955	-0.454121	-1.36995	8.35072	11.44	-1.58482	-1.18421
ZNF788P	19	12092297	12114754	22457	+	63.7614	12.9097	10.525	10.6269	0.00017454	0.00032886	0.768639	-0.379621	-1.301	9.23676	12.017	-1.46735	-1.15351
SLC6A6	3	14402576	14489350	86774	+	159.985	33.2948	26.4235	26.6642	0.000169716	0.000320412	0.800243	-0.321489	-1.24962	23.7055	29.6228	-1.38283	-1.12924
POTEE	2	131209536	131265273	55737	+	63.7575	12.3904	10.5387	10.6262	0.000149726	0.000285209	0.775799	-0.366245	-1.28899	9.28464	11.9678	-1.44635	-1.14876
TK2	16	66508003	66550413	42410	-	38.084	7.61267	6.26006	6.34733	0.000146873	0.000279896	0.720843	-0.472243	-1.38726	5.31766	7.377	-1.60892	-1.19615
TOE1	1	45340170	45343974	3804	+	60.8469	11.8611	10.044	10.1411	0.000145311	0.000277122	0.76595	-0.384678	-1.30557	8.79709	11.4852	-1.4737	-1.15662
ZNF273	7	64882513	64931578	49065	+	87.8388	16.8116	14.5299	14.6398	0.0001437	0.000274207	0.793695	-0.333343	-1.25993	12.956	16.3236	-1.39936	-1.13439
ZNF730	19	23117025	23147222	30197	+	32.9438	7.38137	5.34455	5.49063	0.000141935	0.000270958	0.665365	-0.587782	-1.50293	4.38736	6.59391	-1.81081	-1.2474
ZNF519	18	14071121	14132436	61315	-	70.774	13.4596	11.6811	11.7957	0.000131898	0.000252897	0.771409	-0.374433	-1.29633	10.2735	13.3178	-1.45828	-1.15237
SS18L2	3	42581840	42596933	15093	+	79.7312	15.4021	13.1867	13.2885	0.000125609	0.000241719	0.787643	-0.344387	-1.26961	11.71	14.8671	-1.41282	-1.14092
PROSER2	10	11823356	11872278	48922	+	31.7364	6.74432	5.1946	5.2894	0.000120324	0.000232332	0.690419	-0.534456	-1.4484	4.3207	6.25809	-1.70725	-1.22879
NETO1	18	72742314	72867988	125674	-	10.0431	2.57542	1.55451	1.67386	0.000119156	0.000230177	0.488395	-1.03388	-2.04752	1.0985	2.24921	-2.83119	-1.48077
SH3GL2	9	17579066	17797125	218059	+	11.5665	2.77883	1.80889	1.92775	0.000116686	0.000225803	0.516109	-0.954252	-1.93757	1.31248	2.54303	-2.6166	-1.43476
TMED1	19	10832067	10836213	4146	-	91.853	18.7565	15.1792	15.3088	0.000112711	0.000218594	0.785871	-0.347635	-1.27247	13.4733	17.1444	-1.41462	-1.14461
MIPEP	13	23730189	23889401	159212	-	67.0823	14.3692	11.04	11.1804	0.000109924	0.000213567	0.749431	-0.416132	-1.33434	9.57904	12.7817	-1.51332	-1.17653
IRX3	16	54283304	54286788	3484	-	53.9294	11.3228	8.86851	8.98823	0.000108977	0.000211852	0.737437	-0.439408	-1.35605	7.62992	10.3465	-1.55076	-1.18578
EMC3-AS1	3	9986893	10007004	20111	+	80.4346	16.8282	13.2558	13.4058	0.000105013	0.000204659	0.762948	-0.390344	-1.31071	11.6032	15.2084	-1.47402	-1.16549
CEP72	5	612340	668745	56405	+	79.4347	15.5051	13.116	13.2391	0.00010424	0.000203243	0.775736	-0.366363	-1.2891	11.5671	14.9111	-1.44235	-1.15213
TMEM208	16	67227130	67229279	2149	+	126.504	24.0245	20.9059	21.084	9.88037e-05	0.000193245	0.796496	-0.328262	-1.2555	18.6956	23.4723	-1.38922	-1.13465
EMC8	16	85778625	85799545	20920	-	106.435	20.2906	17.601	17.7391	9.43027e-05	0.00018513	0.795428	-0.330196	-1.25718	15.7179	19.7603	-1.39039	-1.13674
MROH8	20	37101169	37179549	78380	-	17.2449	4.05292	2.76129	2.87415	9.26738e-05	0.00018215	0.583749	-0.77658	-1.71307	2.11875	3.62956	-2.1661	-1.35478
GPM6B	X	13770922	13938825	167903	-	111.001	21.538	18.3534	18.5002	8.9511e-05	0.000176593	0.794099	-0.33261	-1.25929	16.377	20.6234	-1.39144	-1.13969
YBX3	12	10699089	10723324	24235	-	26.3641	5.64808	4.29044	4.39401	7.49055e-05	0.00014955	0.652991	-0.614866	-1.53142	3.47159	5.31644	-1.83598	-1.27738
RAB39A	11	107928448	107963483	35035	+	105.802	20.8928	17.5091	17.6337	7.45678e-05	0.000148943	0.797346	-0.326722	-1.25416	15.6455	19.6219	-1.38095	-1.13901
MTERF3	8	96239398	96261614	22216	-	108.073	20.6181	17.8706	18.0122	7.43815e-05	0.000148616	0.793278	-0.334101	-1.26059	15.9358	20.0886	-1.39281	-1.14092
CHAC1	15	40953471	40956513	3042	+	29.8261	6.81988	4.80806	4.97102	7.29116e-05	0.000145967	0.633425	-0.658755	-1.57872	3.85542	6.08662	-1.92374	-1.29558
SLIRP	14	77708071	77717602	9531	+	205.752	42.5367	33.941	34.292	6.74355e-05	0.000135597	0.787187	-0.345222	-1.27035	30.2086	38.3754	-1.40256	-1.1506
ZNF100	19	21722771	21767580	44809	-	103.881	20.1442	17.1739	17.3134	6.44443e-05	0.000129806	0.789047	-0.341817	-1.26735	15.2719	19.3549	-1.40082	-1.1466
ATF3	1	212565334	212620778	55444	+	25.2622	5.67335	4.02139	4.21037	6.37779e-05	0.000128583	0.591628	-0.757239	-1.69025	3.13009	5.29064	-2.12395	-1.34511
HAUS3	4	2228367	2242122	13755	-	144.244	29.1897	23.8431	24.0407	5.81354e-05	0.000118038	0.796007	-0.329147	-1.25627	21.3102	26.7713	-1.38174	-1.14219
CHRDL1	X	110673856	110795818	121962	-	39.9897	8.12505	6.56162	6.66494	5.73156e-05	0.000116482	0.705941	-0.502381	-1.41655	5.51608	7.8138	-1.63788	-1.22513
CREB5	7	28299321	28825895	526574	+	7.94148	2.06761	1.20381	1.32358	5.71716e-05	0.000116207	0.42725	-1.22685	-2.34055	0.792432	1.85473	-3.34221	-1.63909
RIDA	8	98102344	98117172	14828	-	111.878	21.76	18.4988	18.6463	5.70961e-05	0.000116071	0.79172	-0.336937	-1.26307	16.4787	20.8138	-1.39306	-1.14521
SLC25A19	17	75272980	75289450	16470	-	100.018	19.4731	16.5444	16.6697	5.3088e-05	0.000108308	0.789876	-0.340302	-1.26602	14.7127	18.6266	-1.39599	-1.14816
EFHD2	1	15409888	15430340	20452	+	70.4899	13.7835	11.629	11.7483	5.26177e-05	0.000107448	0.759519	-0.396842	-1.31662	10.1426	13.354	-1.47564	-1.17474
UCN	2	27307400	27308446	1046	-	17.7684	3.91749	2.85598	2.9614	4.92489e-05	0.000100992	0.586648	-0.769433	-1.7046	2.1899	3.7329	-2.12432	-1.36781
RPS29	14	49570988	49598711	27723	-	930.504	198.417	152.793	155.084	4.664e-05	9.59866e-05	0.767362	-0.38202	-1.30317	134.67	175.498	-1.45225	-1.16938
ANP32C	4	164197007	164197712	705	-	31.8497	7.57179	5.13942	5.30828	4.48656e-05	9.26682e-05	0.628483	-0.670054	-1.59113	4.09727	6.5193	-1.91648	-1.32102
JAKMIP1	4	6026199	6200550	174351	-	71.0472	14.0203	11.7213	11.8412	3.93958e-05	8.21835e-05	0.757547	-0.400592	-1.32005	10.2077	13.4747	-1.47675	-1.17998
RABL3	3	120684938	120742681	57743	-	118.841	22.9602	19.6754	19.8068	3.81054e-05	7.96304e-05	0.800121	-0.32171	-1.24981	17.6076	22.0061	-1.3677	-1.14209
ING2	4	183505058	183512430	7372	+	43.0869	8.88167	7.05119	7.18115	3.79798e-05	7.93806e-05	0.694711	-0.525516	-1.43945	5.88752	8.47478	-1.66747	-1.24261
PIF1	15	64815635	64825648	10013	-	65.8161	13.1004	10.8249	10.9693	3.65869e-05	7.66398e-05	0.737863	-0.438576	-1.35527	9.31474	12.6239	-1.53348	-1.19777
GPR137B	1	236142539	236208908	66369	+	57.4585	11.0861	9.47065	9.57641	3.46362e-05	7.28551e-05	0.742259	-0.430005	-1.34724	8.15973	10.9931	-1.51841	-1.19536
METTL1	12	57768471	57772106	3635	-	136.949	25.5663	22.6608	22.8248	3.12785e-05	6.62158e-05	0.799365	-0.323073	-1.25099	20.2798	25.3699	-1.36861	-1.14348
PUSL1	1	1308580	1311678	3098	+	43.7324	8.81422	7.17003	7.28874	2.9704e-05	6.30347e-05	0.701471	-0.511544	-1.42557	6.00991	8.56757	-1.64085	-1.23854
AK6	5	69350984	69369825	18841	-	98.1967	20.9749	16.1574	16.3661	2.94711e-05	6.25607e-05	0.749781	-0.415459	-1.33372	14.0258	18.7065	-1.49259	-1.19176
ARHGEF26	3	154121003	154257828	136825	+	69.242	14.1534	11.4103	11.5403	2.85097e-05	6.06765e-05	0.747132	-0.420564	-1.33845	9.87007	13.2106	-1.50101	-1.19349
H2AC20	1	149886918	149887412	494	+	9.13087	2.39821	1.39186	1.52181	2.76112e-05	5.88308e-05	0.434639	-1.20211	-2.30076	0.922098	2.12153	-3.19056	-1.65911
REEP4	8	22138020	22141908	3888	-	107.951	21.1879	17.8489	17.9919	2.56699e-05	5.50153e-05	0.784054	-0.350975	-1.27542	15.8141	20.1696	-1.40234	-1.15999
COQ3	6	99369401	99394196	24795	-	105.355	21.1256	17.3529	17.5591	2.55392e-05	5.47798e-05	0.758399	-0.398971	-1.31857	15.1465	19.9717	-1.47027	-1.18252
RAD9A	11	67391986	67398413	6427	+	57.5719	12.0824	9.45669	9.59532	2.51994e-05	5.41038e-05	0.721392	-0.471144	-1.38621	8.04231	11.1483	-1.57458	-1.22038
TAF1A	1	222557902	222589934	32032	-	149.794	29.1189	24.7624	24.9657	2.40981e-05	5.19258e-05	0.791335	-0.33764	-1.26369	22.0576	27.8739	-1.38385	-1.15396
TEX19	17	82359247	82363776	4529	+	23.103	5.23917	3.71525	3.8505	2.21687e-05	4.8028e-05	0.596356	-0.745754	-1.67685	2.87689	4.82411	-2.0478	-1.3731
HYLS1	11	125883614	125900647	17033	+	21.9933	4.71816	3.52922	3.66555	2.20025e-05	4.77149e-05	0.58931	-0.7629	-1.6969	2.71834	4.61275	-2.08721	-1.37958
SBDSP1	7	72829373	72837400	8027	+	100.427	19.0088	16.6144	16.7378	2.01938e-05	4.41199e-05	0.784736	-0.349721	-1.27431	14.719	18.7567	-1.39883	-1.16089
SCML1	X	17737449	17754989	17540	+	102.248	20.3138	16.8473	17.0413	2.00319e-05	4.37879e-05	0.757527	-0.400631	-1.32009	14.6902	19.3923	-1.46852	-1.18665
RRP7BP	22	42573260	42582012	8752	-	37.5846	7.92503	6.08433	6.26411	1.93714e-05	4.24499e-05	0.643368	-0.636284	-1.55432	4.90471	7.6235	-1.84712	-1.30794
YAP1	11	102110447	102233425	122978	+	66.0129	13.9252	10.7345	11.0021	1.86112e-05	4.09134e-05	0.682539	-0.551018	-1.46512	8.92626	13.078	-1.70223	-1.26104
PITHD1	1	23778418	23788233	9815	+	97.9377	19.3175	16.1342	16.3229	1.81034e-05	3.99039e-05	0.755413	-0.404662	-1.32378	14.0486	18.5973	-1.47467	-1.18833
CENPI	X	101098182	101163674	65492	+	110.406	22.0138	18.2239	18.401	1.80325e-05	3.97609e-05	0.771167	-0.374885	-1.29674	16.0236	20.7784	-1.43209	-1.17417
DNAAF2	14	49625174	49635245	10071	-	163.268	30.7951	26.9898	27.2114	1.79022e-05	3.94935e-05	0.79284	-0.334898	-1.26129	24.0671	30.3556	-1.37939	-1.1533
EIF2B3	1	44850522	44986723	136201	-	142.904	28.4531	23.6277	23.8173	1.76497e-05	3.90149e-05	0.789771	-0.340493	-1.26619	21.0197	26.6149	-1.38464	-1.15787
MTRR	5	7869148	7901114	31966	+	160.051	30.8268	26.4831	26.6752	1.72966e-05	3.82924e-05	0.799055	-0.323633	-1.25148	23.6957	29.6547	-1.36304	-1.14904
SLC1A3	5	36606355	36688335	81980	+	45.6726	9.63884	7.48054	7.6121	1.70675e-05	3.78232e-05	0.693886	-0.52723	-1.44116	6.23646	8.98774	-1.65478	-1.25512
ZNF804A	2	184598529	184939492	340963	+	154.104	29.5619	25.5049	25.6839	1.48983e-05	3.32909e-05	0.798884	-0.323942	-1.25175	22.8125	28.5554	-1.36176	-1.15062
ZNF530	19	57599885	57612722	12837	+	67.8978	13.6043	11.1695	11.3163	1.47498e-05	3.29927e-05	0.731867	-0.450346	-1.36637	9.56427	13.0683	-1.53585	-1.21559
EDA2R	X	66595640	66639299	43659	-	73.1153	15.452	12.0168	12.1859	1.45417e-05	3.25715e-05	0.729114	-0.455783	-1.37153	10.2768	14.0949	-1.54267	-1.21937
KCNJ8	12	21764955	21774707	9752	-	124.813	24.314	20.6101	20.8022	1.4236e-05	3.19249e-05	0.775942	-0.365979	-1.28876	18.1778	23.4267	-1.41778	-1.17147
MTFR2	6	136231034	136250312	19278	-	49.5167	10.8092	8.08375	8.25279	1.4195e-05	3.18383e-05	0.681371	-0.553489	-1.46763	6.68884	9.81674	-1.69239	-1.27272
SIX5	19	45764785	45769253	4468	-	87.5829	16.7304	14.4486	14.5972	1.37647e-05	3.09471e-05	0.758326	-0.39911	-1.31869	12.5908	16.6035	-1.46294	-1.18867
RNA45SN1	21	8433222	8446573	13351	+	243.888	54.6133	40.0923	40.648	1.20872e-05	2.73672e-05	0.75505	-0.405356	-1.32442	34.9749	46.3212	-1.46534	-1.19705
RNA45SN5	21	8433222	8446573	13351	+	243.888	54.6133	40.0923	40.648	1.20872e-05	2.73672e-05	0.75505	-0.405356	-1.32442	34.9749	46.3212	-1.46534	-1.19705
ILKAP	2	238170402	238203696	33294	-	152.815	30.5464	25.2458	25.4691	1.20443e-05	2.72795e-05	0.783136	-0.352665	-1.27692	22.3716	28.5666	-1.39765	-1.16661
TRMT61A	14	103529196	103537074	7878	+	128.41	24.0848	21.2552	21.4016	1.16692e-05	2.64801e-05	0.793736	-0.333269	-1.25987	18.9406	23.8626	-1.37208	-1.15683
EME1	17	50373220	50381483	8263	+	189.747	37.0511	31.3873	31.6246	1.08455e-05	2.47648e-05	0.797869	-0.325776	-1.25334	28.0691	35.18	-1.36198	-1.15337
ACD	16	67657512	67660261	2749	-	133.484	25.7897	22.0687	22.2473	1.07503e-05	2.45772e-05	0.784892	-0.349435	-1.27406	19.5661	24.9284	-1.39249	-1.16571
SETSIP	1	92074436	92075473	1037	-	63.0776	12.6652	10.2793	10.5129	1.04813e-05	2.40123e-05	0.683576	-0.548827	-1.4629	8.53705	12.4888	-1.68668	-1.26881
COQ2	4	83263824	83285135	21311	-	40.0621	8.4693	6.5433	6.67701	1.03295e-05	2.36933e-05	0.671523	-0.574491	-1.48915	5.36489	7.98914	-1.72201	-1.28778
ZDHHC14	6	157381190	157678157	296967	+	69.5951	14.3638	11.408	11.5992	9.9915e-06	2.29983e-05	0.712128	-0.489791	-1.40424	9.64893	13.5494	-1.59087	-1.2395
FANCB	X	14843405	14873070	29665	-	35.615	7.89837	5.77209	5.93584	9.30527e-06	2.15242e-05	0.636238	-0.652362	-1.57174	4.61621	7.25547	-1.85272	-1.33337
LRP1B	2	140231423	142131017	1899594	-	50.5829	10.3408	8.29131	8.43048	9.19389e-06	2.13002e-05	0.697665	-0.519393	-1.43335	6.9291	9.93185	-1.6328	-1.25827
PLK2	5	58453983	58460140	6157	-	26.1083	5.80362	4.17843	4.35139	9.02874e-06	2.09545e-05	0.584043	-0.775853	-1.7122	3.20875	5.49403	-2.08608	-1.40533
PRDM1	6	106086336	106109937	23601	+	12.8312	3.24196	1.95573	2.13853	8.39448e-06	1.95618e-05	0.449254	-1.1544	-2.22591	1.32584	2.95121	-2.98801	-1.65819
FAIM	3	138608771	138633372	24601	+	78.7171	15.5726	12.9488	13.1195	8.1441e-06	1.90121e-05	0.733592	-0.44695	-1.36316	11.1034	15.1357	-1.5244	-1.21897
BTG3-AS1	21	17611686	17614105	2419	+	15.8516	3.92116	2.46508	2.64193	8.07877e-06	1.88629e-05	0.488616	-1.03323	-2.0466	1.73435	3.54951	-2.63994	-1.58661
MYBL1	8	66562175	66613219	51044	-	43.3951	9.00205	7.08443	7.23251	8.04108e-06	1.87849e-05	0.671952	-0.573571	-1.4882	5.81344	8.65158	-1.7169	-1.28997
SLITRK4	X	143622790	143636102	13312	-	41.2438	8.63284	6.72688	6.87396	7.99536e-06	1.86855e-05	0.665445	-0.587608	-1.50275	5.49312	8.25481	-1.73917	-1.29847
GK	X	30653359	30731461	78102	+	74.6708	15.3715	12.2876	12.4451	7.2305e-06	1.70212e-05	0.732298	-0.449497	-1.36556	10.5219	14.3683	-1.52509	-1.22273
CDC25C	5	138285265	138338356	53091	-	91.6211	17.9219	15.0961	15.2702	7.04446e-06	1.6613e-05	0.747696	-0.419476	-1.33744	13.0657	17.4746	-1.48379	-1.20552
PLSCR5	3	146576555	146606217	29662	-	172.789	32.6716	28.5359	28.7982	6.99955e-06	1.6516e-05	0.781009	-0.35659	-1.2804	25.2572	32.3393	-1.39939	-1.17152
LAMA1	18	6941742	7117798	176056	-	71.3539	15.1248	11.6848	11.8923	6.81709e-06	1.61114e-05	0.704737	-0.504842	-1.41897	9.83256	13.9521	-1.60663	-1.25323
HCN4	15	73319859	73368959	49100	-	133.312	27.2404	21.9835	22.2187	6.23247e-06	1.47855e-05	0.762348	-0.391479	-1.31174	19.2225	25.2149	-1.44267	-1.19269
UQCC3	11	62671673	62673687	2014	+	79.925	17.5409	13.0815	13.3208	6.12455e-06	1.4561e-05	0.70433	-0.505677	-1.41979	11.0099	15.6318	-1.60465	-1.25622
FTSJ1	X	48476021	48486365	10344	+	163.295	31.0537	27.0094	27.2159	5.86445e-06	1.39957e-05	0.79038	-0.339382	-1.26521	24.0294	30.4024	-1.37431	-1.16478
SAC3D1	11	65040933	65044829	3896	+	142.483	28.4532	23.4356	23.7471	5.64354e-06	1.35004e-05	0.747571	-0.419718	-1.33767	20.3169	27.1773	-1.48295	-1.20661
CPSF4	7	99438940	99457378	18438	+	200.83	37.81	33.1929	33.4716	5.4841e-06	1.31381e-05	0.78915	-0.341628	-1.26719	29.527	37.4162	-1.37764	-1.16558
RAP2B	3	153162226	153170627	8401	+	53.9691	10.7966	8.83521	8.99486	5.40211e-06	1.29605e-05	0.691274	-0.532671	-1.44661	7.35293	10.6368	-1.64621	-1.2712
CEBPB	20	50190583	50192692	2109	+	138.966	27.8915	22.9445	23.1609	5.31131e-06	1.2766e-05	0.771298	-0.374639	-1.29651	20.1705	26.1514	-1.41839	-1.18511
LONRF1	8	12721906	12755527	33621	-	115.279	23.1556	18.9863	19.2132	5.04152e-06	1.21508e-05	0.748932	-0.417093	-1.33523	16.4551	21.9714	-1.47534	-1.20843
TLE1	9	81583683	81689548	105865	-	131.706	25.1004	21.7706	21.951	4.72779e-06	1.14492e-05	0.77857	-0.361101	-1.28441	19.2181	24.6839	-1.40064	-1.17782
MND1	4	153344649	153415119	70470	+	56.107	11.7999	9.15928	9.35116	4.57321e-06	1.10932e-05	0.678786	-0.558972	-1.47322	7.56193	11.1404	-1.68458	-1.28838
CDKN3	14	54396868	54420217	23349	+	133.543	25.7612	21.9683	22.2572	4.31928e-06	1.05102e-05	0.745857	-0.42303	-1.34074	19.0172	25.4972	-1.48502	-1.21048
OIP5	15	41309268	41332622	23354	-	82.7861	16.9703	13.5979	13.7977	4.23761e-06	1.03248e-05	0.722542	-0.468847	-1.384	11.5752	16.0201	-1.54763	-1.23768
GAS1	9	86944362	86947507	3145	-	68.082	13.4208	11.1865	11.347	4.11354e-06	1.00486e-05	0.71719	-0.479572	-1.39433	9.47823	13.2158	-1.56259	-1.24419
HES7	17	8120593	8124107	3514	-	7.9061	2.17642	1.12845	1.31768	4.076e-06	9.96615e-06	0.335842	-1.57414	-2.97759	0.662554	1.97281	-4.34955	-2.03838
DDX19B	16	70289767	70335306	45539	+	120.973	23.349	19.9884	20.1622	4.06492e-06	9.94093e-06	0.772098	-0.373144	-1.29517	17.5693	22.7552	-1.41492	-1.18556
FAM72D	1	145094296	145112697	18401	+	145.5	29.9276	23.9001	24.25	3.93726e-06	9.65744e-06	0.736516	-0.441211	-1.35774	20.5705	27.9294	-1.50658	-1.22361
KCNK2	1	215005542	215237091	231549	+	175.729	34.0993	29.0542	29.2882	3.89369e-06	9.57557e-06	0.786761	-0.346002	-1.27103	25.7929	32.7836	-1.37964	-1.17097
KIF24	9	34252380	34329269	76889	-	81.4627	16.2663	13.3134	13.5771	3.83822e-06	9.44623e-06	0.696565	-0.52167	-1.43562	11.1488	16.0054	-1.62719	-1.2666
MTFP1	22	30425768	30429055	3287	+	89.3705	18.7149	14.4308	14.8951	3.81173e-06	9.38629e-06	0.648221	-0.625443	-1.54268	11.716	18.0741	-1.79654	-1.3247
HECA	6	139135080	139180803	45723	+	162.792	31.6661	26.8966	27.1319	3.58355e-06	8.8594e-06	0.779008	-0.360289	-1.28368	23.7616	30.5023	-1.39743	-1.1792
UBE2B	5	134371569	134392109	20540	+	282.403	56.3347	46.7227	47.0672	3.48334e-06	8.62933e-06	0.800183	-0.321597	-1.24971	41.8429	52.2916	-1.34695	-1.1595
PHF13	1	6613731	6624031	10300	+	112.81	22.751	18.5679	18.8017	3.46254e-06	8.58427e-06	0.742827	-0.428902	-1.34621	16.0273	21.5761	-1.48886	-1.21723
PDCD5	19	32581190	32587454	6264	+	184.622	35.2092	30.5698	30.7703	3.37731e-06	8.38719e-06	0.799737	-0.322403	-1.25041	27.3464	34.1942	-1.3483	-1.15963
BORA	13	72727749	72756199	28450	+	133.363	25.9954	22.0338	22.2271	3.37069e-06	8.37233e-06	0.773167	-0.371148	-1.29338	19.3837	25.0705	-1.41043	-1.18605
MIR17HG	13	91347820	91354576	6756	+	31.5587	7.35216	5.05799	5.25978	3.27139e-06	8.14272e-06	0.585614	-0.771977	-1.70761	3.88519	6.63438	-2.04225	-1.4278
PMM2	16	8797839	8849326	51487	+	167.541	33.2426	27.7063	27.9236	3.25752e-06	8.11419e-06	0.786029	-0.347346	-1.27222	24.5782	31.2689	-1.37917	-1.17356
TTF1	9	132375549	132406852	31303	-	212.765	42.0397	35.1823	35.4608	2.97524e-06	7.45909e-06	0.790026	-0.340027	-1.26578	31.3011	39.6204	-1.36922	-1.17016
CENPL	1	173799550	173824640	25090	-	120.29	24.1114	19.8547	20.0484	2.8479e-06	7.16576e-06	0.762114	-0.391921	-1.31214	17.3419	22.7549	-1.4361	-1.19888
CTXN1	19	7924491	7926136	1645	-	284.814	53.2896	47.0993	47.469	2.68215e-06	6.78115e-06	0.79605	-0.329069	-1.2562	42.0787	52.8594	-1.35614	-1.16363
ADAMTS1	21	26835755	26845410	9655	-	67.85	14.052	11.0506	11.3083	2.65457e-06	6.72045e-06	0.672357	-0.5727	-1.4873	9.09284	13.5238	-1.69948	-1.30162
MEST	7	130486175	130506466	20291	+	118.117	22.5597	19.4815	19.6862	2.61247e-06	6.62408e-06	0.756463	-0.402659	-1.32194	16.9566	22.4157	-1.45069	-1.20462
ARPIN	15	89895006	89912953	17947	-	270.357	53.3644	44.6918	45.0596	2.59808e-06	6.58884e-06	0.790973	-0.3383	-1.26427	39.8006	50.3185	-1.36645	-1.16972
CENPX	17	82018703	82022879	4176	-	230.974	45.1256	38.0746	38.4956	2.47229e-06	6.30753e-06	0.766255	-0.384104	-1.30505	33.4011	43.5901	-1.42586	-1.19447
HPF1	4	169729470	169757945	28475	-	207.611	40.4944	34.3617	34.6018	2.44886e-06	6.25018e-06	0.796702	-0.327888	-1.25517	30.6866	38.517	-1.3525	-1.16485
NGDN	14	23469703	23478807	9104	+	203.768	38.286	33.6977	33.9613	2.35491e-06	6.02677e-06	0.789605	-0.340797	-1.26646	29.9687	37.954	-1.36949	-1.17117
ABCF2-H2BE1	7	151207837	151227206	19369	-	253.935	51.9719	41.8875	42.3225	2.2416e-06	5.75693e-06	0.771843	-0.37362	-1.2956	36.8727	47.7723	-1.41022	-1.19029
PDF	16	69326913	69330589	3676	-	82.1505	16.8146	13.4452	13.6917	2.20642e-06	5.67219e-06	0.699415	-0.515779	-1.42977	11.27	16.1135	-1.60827	-1.27108
NIF3L1	2	200889327	200903933	14606	+	238.101	45.2314	39.3741	39.6835	2.20465e-06	5.66978e-06	0.791943	-0.336532	-1.26272	35.0759	44.291	-1.36371	-1.1692
ARHGAP36	X	131058346	131089886	31540	+	37.7445	8.22051	6.11989	6.29076	2.15874e-06	5.56368e-06	0.628736	-0.669473	-1.59049	4.85681	7.72471	-1.85084	-1.36676
FAM133DP	2	157378491	157380510	2019	-	84.4118	17.1903	13.8643	14.0686	2.15468e-06	5.55537e-06	0.718663	-0.476613	-1.39147	11.7657	16.3716	-1.55026	-1.24895
SAAL1	11	18080292	18106083	25791	-	161.342	31.0539	26.6742	26.8903	2.14929e-06	5.54584e-06	0.781305	-0.356042	-1.27991	23.589	30.1917	-1.38765	-1.18054
MGC4859	7	10449820	10779945	330125	-	121.788	24.9918	19.9533	20.298	2.14176e-06	5.52966e-06	0.715452	-0.483074	-1.39772	16.9311	23.6649	-1.56173	-1.25093
TEDC1	14	105489855	105499249	9394	+	64.8171	13.8648	10.6048	10.8029	2.07836e-06	5.37229e-06	0.688715	-0.538022	-1.45198	8.81154	12.7942	-1.63918	-1.28616
MAP7D2	X	20006713	20116908	110195	-	154.207	29.2345	25.4993	25.7011	2.03794e-06	5.28235e-06	0.781508	-0.355668	-1.27958	22.549	28.8532	-1.38677	-1.18067
SERTAD4	1	210232796	210246632	13836	+	92.4813	18.3659	15.2161	15.4136	1.98823e-06	5.16367e-06	0.731291	-0.451483	-1.36745	13.0213	17.8059	-1.51392	-1.23514
PKNOX1	21	42974510	43033932	59422	+	297.71	56.0674	49.2375	49.6183	1.93402e-06	5.03281e-06	0.795878	-0.32938	-1.25647	43.9786	55.2579	-1.35405	-1.16593
PLAUR	19	43646095	43670347	24252	-	41.7173	8.59658	6.79028	6.95288	1.89308e-06	4.9331e-06	0.647183	-0.627755	-1.54516	5.46362	8.44215	-1.77891	-1.34212
SLF1	5	94618669	94697622	78953	+	137.793	26.5139	22.7759	22.9656	1.74555e-06	4.57586e-06	0.774295	-0.369045	-1.2915	20.0442	25.887	-1.40236	-1.1894
LOC102724159	21	5130871	44131182	39000311	-	168.483	32.0317	27.8652	28.0805	1.71413e-06	4.49618e-06	0.784403	-0.350334	-1.27486	24.6877	31.4733	-1.37863	-1.17889
POLE2	14	49643552	49688381	44829	-	80.5447	16.9386	13.1952	13.4241	1.63307e-06	4.30329e-06	0.701663	-0.511149	-1.42518	11.0706	15.7776	-1.59699	-1.27187
EED	11	86244384	86278811	34427	+	172.227	34.3869	28.2632	28.7044	1.62988e-06	4.29573e-06	0.730231	-0.453576	-1.36943	24.229	33.1799	-1.51681	-1.23637
CCND3	6	41934933	42048895	113962	-	141.547	26.9479	23.3939	23.5911	1.61463e-06	4.26004e-06	0.773979	-0.369634	-1.29202	20.5854	26.5968	-1.40274	-1.19005
PGAM4	X	77967956	77969639	1683	-	55.778	12.0169	9.0986	9.29634	1.5471e-06	4.09397e-06	0.667331	-0.583525	-1.49851	7.44152	11.1512	-1.70474	-1.31722
ZIK1	19	57584145	57593891	9746	+	219.832	42.511	36.3946	36.6387	1.53602e-06	4.0671e-06	0.798619	-0.324421	-1.25216	32.5364	40.7409	-1.34533	-1.16544
TFB2M	1	246540561	246566262	25701	-	199.964	37.513	33.1003	33.3273	1.50768e-06	4.00173e-06	0.795353	-0.330333	-1.2573	29.5284	37.1261	-1.35281	-1.16854
PAM16	16	4340251	4351322	11071	-	95.0878	18.5722	15.6399	15.848	1.45135e-06	3.86234e-06	0.728762	-0.456481	-1.37219	13.3615	18.3345	-1.5182	-1.24023
FAM156A	X	52897243	52995473	98230	+	50.6705	11.2225	7.85683	8.44509	1.38297e-06	3.69381e-06	0.517884	-0.949299	-1.93093	5.76273	11.1274	-2.40791	-1.54844
PABPC3	13	25096136	25099255	3119	+	243.163	47.1341	40.0472	40.5272	1.2728e-06	3.4204e-06	0.757601	-0.40049	-1.31996	34.9379	46.1165	-1.44253	-1.2078
LRP4	11	46856717	46918551	61834	-	212.831	40.8628	35.2097	35.4719	1.2631e-06	3.39778e-06	0.790663	-0.338865	-1.26476	31.3251	39.6187	-1.36222	-1.17427
NPW	16	2019785	2020756	971	+	138.986	27.2375	22.8805	23.1643	1.26151e-06	3.39491e-06	0.744088	-0.426456	-1.34393	19.7654	26.5633	-1.47608	-1.2236
PCGF6	10	103302796	103351141	48345	-	150.338	29.0553	24.8422	25.0563	1.25055e-06	3.3689e-06	0.772707	-0.372007	-1.29415	21.8436	28.269	-1.40353	-1.1933
RPA3	7	7636518	7718608	82090	-	176.937	35.3044	29.2346	29.4895	1.24798e-06	3.36331e-06	0.775488	-0.366824	-1.28951	25.7605	33.2185	-1.3965	-1.19072
SNHG5	6	85677007	85678734	1727	-	274.354	51.5427	45.409	45.7257	1.21388e-06	3.27612e-06	0.799404	-0.323004	-1.25093	40.6282	50.8232	-1.34265	-1.16548
LBX2	2	74497517	74503317	5800	-	119.229	23.5391	19.6654	19.8715	1.19406e-06	3.22702e-06	0.752519	-0.4102	-1.32887	17.0654	22.6777	-1.453	-1.21535
RELT	11	73376399	73397475	21076	+	51.6823	11.0572	8.41828	8.61372	1.1581e-06	3.1365e-06	0.656442	-0.60726	-1.52336	6.82717	10.4003	-1.73818	-1.3351
AUNIP	1	25831913	25859459	27546	-	28.9456	6.78809	4.59677	4.82427	1.14653e-06	3.11157e-06	0.549582	-0.863594	-1.81957	3.42199	6.22654	-2.19602	-1.50764
GAR1	4	109815510	109824738	9228	+	167.403	33.0841	27.6119	27.9005	1.11793e-06	3.03959e-06	0.760913	-0.394196	-1.31421	24.1123	31.6887	-1.43183	-1.20625
NTHL1	16	2039820	2047835	8015	-	125.652	25.0589	20.6746	20.942	1.11722e-06	3.0383e-06	0.73759	-0.439109	-1.35577	17.7793	24.1046	-1.49197	-1.232
CDR2L	17	74987632	75005798	18166	+	200.733	38.4848	33.2193	33.4555	9.87173e-07	2.70814e-06	0.791262	-0.337773	-1.2638	29.5569	37.3541	-1.35896	-1.17531
PPIH	1	42658423	42676759	18336	+	67.5681	13.9886	11.0557	11.2614	9.7526e-07	2.67769e-06	0.686214	-0.54327	-1.45727	9.16574	13.357	-1.63755	-1.29684
JUNB	19	12791486	12793316	1830	+	227.207	42.8389	37.6148	37.8678	9.21706e-07	2.53754e-06	0.7972	-0.326986	-1.25439	33.5947	42.1408	-1.34549	-1.16946
LOC105371814	17	48874860	48908984	34124	-	106.324	21.1202	17.5067	17.7206	9.15449e-07	2.52189e-06	0.736252	-0.441729	-1.35823	15.0287	20.4125	-1.49289	-1.23572
TIGD5	8	143597831	143603225	5394	+	121.239	23.4457	19.9952	20.2065	8.92249e-07	2.46159e-06	0.75111	-0.412904	-1.33136	17.3345	23.0785	-1.45426	-1.21885
EXOSC3	9	37779714	37785093	5379	-	221.684	42.8682	36.6535	36.9473	8.87175e-07	2.44862e-06	0.784986	-0.349262	-1.27391	32.4967	41.3979	-1.37277	-1.18217
SNHG17	20	38420588	38435378	14790	-	104.638	21.7996	17.1899	17.4396	8.45287e-07	2.34333e-06	0.721015	-0.471899	-1.38693	14.6126	20.2667	-1.53312	-1.25469
MYCNOS	2	15936265	15942434	6169	-	77.7603	16.923	12.5608	12.96	8.43291e-07	2.33829e-06	0.635567	-0.653883	-1.5734	10.0723	15.8478	-1.81224	-1.36604
EFS	14	23356406	23365173	8767	-	212.365	41.2675	34.9974	35.3942	8.22388e-07	2.28563e-06	0.757823	-0.400068	-1.31957	30.5179	40.2705	-1.43767	-1.21117
C5orf34	5	43486709	43515149	28440	-	54.5235	11.673	8.8833	9.08725	7.95267e-07	2.21822e-06	0.657102	-0.605811	-1.52183	7.20686	10.9676	-1.72974	-1.33892
ELOF1	19	11553043	11559237	6194	-	245.321	46.7243	40.6081	40.8868	7.84921e-07	2.19168e-06	0.796487	-0.328278	-1.25551	36.255	45.5186	-1.34578	-1.1713
PBX3	9	125747373	125967377	220004	+	237.575	45.3403	39.342	39.5959	7.78936e-07	2.17867e-06	0.799759	-0.322362	-1.25038	35.1904	44.0013	-1.3385	-1.16805
PI4K2B	4	25234033	25279205	45172	+	102.781	21.5063	16.8924	17.1302	7.71371e-07	2.15935e-06	0.722557	-0.468818	-1.38397	14.3711	19.8893	-1.52751	-1.25393
FGFRL1	4	1011626	1026899	15273	+	272.093	52.9206	45.0391	45.3489	7.461e-07	2.09798e-06	0.79783	-0.325847	-1.2534	40.2493	50.4484	-1.3423	-1.17038
DONSON	21	33577553	33588685	11132	-	161.285	31.9195	26.5666	26.8808	6.85641e-07	1.94166e-06	0.747909	-0.419066	-1.33706	23.004	30.7577	-1.46023	-1.22428
RFLNB	17	439980	445941	5961	-	245.032	46.3992	40.5391	40.8386	6.52858e-07	1.85803e-06	0.791058	-0.338145	-1.26413	36.0745	45.6028	-1.35703	-1.17759
REST	4	56907900	56935845	27945	+	142.144	28.0088	23.416	23.6907	6.14004e-07	1.75504e-06	0.74562	-0.423487	-1.34117	20.2384	27.143	-1.46548	-1.22739
CAMK2N2	3	184259213	184261554	2341	-	95.2107	19.8047	15.6146	15.8685	6.08403e-07	1.74168e-06	0.70641	-0.501422	-1.41561	13.1383	18.5986	-1.5705	-1.27599
ADGRB2	1	31727117	31764341	37224	-	224.931	42.6195	37.243	37.4885	6.07838e-07	1.74044e-06	0.796511	-0.328235	-1.25548	33.2422	41.7348	-1.34425	-1.17256
NDUFAF2	5	60945205	61153027	207822	+	122.88	24.0485	20.2536	20.4799	5.7923e-07	1.66505e-06	0.745233	-0.424236	-1.34186	17.4903	23.4696	-1.46553	-1.22863
KIF1C	17	4997950	5028402	30452	+	228.669	45.1951	37.7834	38.1114	5.79163e-07	1.66505e-06	0.777816	-0.362499	-1.28565	33.3484	42.8745	-1.38603	-1.19254
NOC4L	12	132144457	132152469	8012	+	291.81	56.2078	48.2778	48.6349	5.55905e-07	1.6029e-06	0.793178	-0.334283	-1.26075	43.0255	54.2444	-1.35123	-1.17633
RNA45SN3	21	8389035	8402344	13309	+	40.1631	13.1315	5.91289	6.69386	5.54789e-07	1.60003e-06	0.409728	-1.28726	-2.44064	3.89105	9.49666	-3.15561	-1.88766
ERI1	8	9002897	9100104	97207	+	214.299	42.4416	35.4076	35.7165	5.48224e-07	1.58249e-06	0.776045	-0.365787	-1.28858	31.2127	40.2203	-1.38972	-1.19481
ZNF92	7	65373799	65401137	27338	+	212.252	40.5527	35.1321	35.3753	5.48175e-07	1.58249e-06	0.791809	-0.336776	-1.26293	31.265	39.4855	-1.35398	-1.17801
KIF18A	11	28020619	28108157	87538	-	183.739	35.1458	30.3893	30.6231	5.4774e-07	1.58178e-06	0.781764	-0.355194	-1.27916	26.8723	34.374	-1.37665	-1.18857
RPUSD1	16	784974	788382	3408	-	115.305	23.3009	18.9572	19.2175	5.01369e-07	1.45812e-06	0.726078	-0.461803	-1.37726	16.1678	22.2673	-1.51456	-1.25241
MIS12	17	5486374	5490811	4437	+	306.775	59.1263	50.7714	51.1291	4.75493e-07	1.389e-06	0.796708	-0.327876	-1.25516	45.3441	56.9142	-1.34255	-1.17347
RTTN	18	70003053	70205688	202635	-	252.312	48.5695	41.6783	42.052	4.63036e-07	1.35683e-06	0.776373	-0.365178	-1.28804	36.7581	47.3459	-1.38817	-1.19513
TIMM21	18	74148523	74160532	12009	+	164.48	31.4345	27.1783	27.4133	4.6017e-07	1.34873e-06	0.770533	-0.376071	-1.2978	23.8605	30.9662	-1.4016	-1.20169
TEX10	9	100302075	100352943	50868	-	355.173	69.2458	58.7454	59.1956	4.42031e-07	1.29962e-06	0.792471	-0.33557	-1.26188	52.342	66.0491	-1.35133	-1.17834
NIP7	16	69339512	69343111	3599	+	322.094	63.4385	53.1144	53.6823	4.36569e-07	1.285e-06	0.765187	-0.386116	-1.30687	46.5412	60.8234	-1.41383	-1.20801
MRPL17	11	6680385	6683341	2956	-	211.583	42.1559	34.7983	35.2638	4.31218e-07	1.26982e-06	0.74074	-0.43296	-1.35	30.0117	40.5159	-1.47564	-1.23506
TRAIP	3	49828614	49856565	27951	-	75.1172	15.851	12.1703	12.5195	4.28274e-07	1.26171e-06	0.641507	-0.640464	-1.55883	9.78535	15.2537	-1.77895	-1.36595
TPRKB	2	73729837	73737407	7570	-	171.859	33.2873	28.3258	28.6431	3.91066e-07	1.15989e-06	0.751535	-0.412088	-1.33061	24.5799	32.7063	-1.44701	-1.22358
LUC7L	16	188969	229483	40514	-	473.737	88.628	78.3557	78.9562	3.78358e-07	1.12422e-06	0.795612	-0.329863	-1.25689	69.9689	87.9435	-1.34434	-1.17514
TGIF1	18	3412009	3459979	47970	+	59.3514	12.9493	9.63194	9.89189	3.60901e-07	1.076e-06	0.639448	-0.645102	-1.56385	7.71644	12.0673	-1.78093	-1.37323
FANCA	16	89737549	89816648	79099	-	128.177	24.9064	21.1249	21.3628	3.30997e-07	9.92238e-07	0.743292	-0.428	-1.34537	18.2171	24.5086	-1.46589	-1.23475
DCUN1D4	4	51843000	51916838	73838	+	281.387	53.9243	46.5813	46.8978	3.2849e-07	9.85396e-07	0.796332	-0.328558	-1.25576	41.5805	52.215	-1.34099	-1.17594
CHORDC1	11	90200430	90223365	22935	-	408.413	82.4898	67.5134	68.0688	3.22382e-07	9.6862e-07	0.787412	-0.34481	-1.26998	59.9729	76.1646	-1.36007	-1.18586
RBM14-RBM4	11	66616582	66646474	29892	+	78.8976	21.5493	11.6512	13.1496	3.06677e-07	9.24598e-07	0.425244	-1.23364	-2.35159	7.84678	18.4524	-3.03503	-1.82205
CEP128	14	80496478	80941739	445261	-	124.15	26.9139	20.2634	20.6917	3.05757e-07	9.22037e-07	0.683561	-0.548858	-1.46293	16.8025	24.5809	-1.63107	-1.31211
CCNE1	19	29811991	29824313	12322	+	70.071	15.5726	11.3612	11.6785	3.03558e-07	9.16035e-07	0.640088	-0.643659	-1.56229	9.11568	14.2413	-1.77653	-1.37388
UHRF2	9	6413151	6507052	93901	+	164.566	31.9919	27.1596	27.4277	3.01786e-07	9.11106e-07	0.759093	-0.397652	-1.31736	23.6715	31.1839	-1.42581	-1.21717
EXOSC4	8	144078672	144080649	1977	+	121.047	24.8102	19.7538	20.1745	3.00436e-07	9.07237e-07	0.683395	-0.549208	-1.46328	16.3802	23.9688	-1.63481	-1.30975
TRAF2	9	136886516	136926608	40092	+	123.965	24.9916	20.4057	20.6609	2.98044e-07	9.00843e-07	0.73343	-0.447269	-1.36346	17.4836	23.8381	-1.49023	-1.24747
NRARP	9	137299631	137302272	2641	-	87.647	17.5987	14.3599	14.6078	2.87919e-07	8.72845e-07	0.695499	-0.523879	-1.43782	11.9844	17.2313	-1.59592	-1.29538
CLEC2D	12	9669713	9699553	29840	+	421.355	86.1557	69.5303	70.2259	2.83598e-07	8.60736e-07	0.771854	-0.3736	-1.29558	61.1835	79.2682	-1.39501	-1.20324
GABRA5	15	26867062	26949211	82149	+	120.691	23.5998	19.8643	20.1151	2.82454e-07	8.58057e-07	0.73188	-0.450322	-1.36635	17.001	23.2292	-1.49424	-1.2494
RBL1	20	36996351	37095998	99647	-	289.595	55.2266	47.9294	48.2658	2.812e-07	8.54841e-07	0.794161	-0.332496	-1.25919	42.7284	53.8032	-1.34499	-1.17886
RITA1	12	113185526	113192369	6843	+	247.447	47.1898	40.913	41.2411	2.64849e-07	8.08873e-07	0.782142	-0.354498	-1.27854	36.1996	46.2827	-1.37146	-1.19192
PWP2	21	5130871	44131182	39000311	-	161.769	31.7358	26.7061	26.9614	2.64144e-07	8.06904e-07	0.760584	-0.394821	-1.31478	23.295	30.6278	-1.42124	-1.21629
NR2C2AP	19	19201411	19203415	2004	-	75.7523	16.2797	12.3023	12.6254	2.62623e-07	8.02818e-07	0.648868	-0.624003	-1.54115	9.93676	15.314	-1.74455	-1.36145
TRIM65	17	75888963	75896952	7989	-	270.538	51.3616	44.7693	45.0896	2.48021e-07	7.61777e-07	0.791359	-0.337595	-1.26365	39.838	50.3413	-1.35046	-1.18242
SNRPE	1	203861599	203871153	9554	+	509.933	103.82	84.1049	84.9889	2.29164e-07	7.0977e-07	0.767661	-0.381459	-1.30266	73.8181	96.1597	-1.40242	-1.20999
PUS7	7	105456501	105522272	65771	-	346.122	66.1236	57.2576	57.687	2.23372e-07	6.92649e-07	0.791365	-0.337586	-1.26364	50.9683	64.4056	-1.35001	-1.1828
FGFR2	10	121478330	121598459	120129	-	256.372	48.8489	42.4066	42.7286	2.09537e-07	6.52669e-07	0.785811	-0.347746	-1.27257	37.6037	47.8534	-1.36181	-1.18918
SUMO1	2	202206171	202238598	32427	-	920.628	180.998	152.207	153.438	2.03769e-07	6.36816e-07	0.793586	-0.333542	-1.2601	135.78	171.096	-1.34459	-1.18093
HSPB11	1	53916573	53946306	29733	-	149.119	28.7425	24.5586	24.8532	1.93327e-07	6.07354e-07	0.739816	-0.434762	-1.35169	21.1364	28.5699	-1.47086	-1.24217
TFAM	10	58385143	58399231	14088	+	621.14	118.003	102.692	103.523	1.87597e-07	5.90907e-07	0.791274	-0.33775	-1.26378	91.4605	115.586	-1.34972	-1.18332
EXOSC9	4	121801323	121817022	15699	+	247.703	47.6777	40.9651	41.2838	1.86341e-07	5.8737e-07	0.78293	-0.353044	-1.27725	36.2575	46.3101	-1.36727	-1.19316
TMA16	4	163494690	163520540	25850	+	247.156	49.8638	40.7963	41.1926	1.72353e-07	5.46422e-07	0.765828	-0.384908	-1.30578	35.7299	46.6553	-1.40573	-1.21293
CEP152	15	48737938	48811070	73132	-	200.761	40.5524	33.016	33.4601	1.67144e-07	5.31058e-07	0.735153	-0.443884	-1.36026	28.3529	38.5673	-1.48189	-1.24862
CKAP2L	2	112736351	112764610	28259	-	394.53	77.2964	65.2573	65.755	1.65928e-07	5.27706e-07	0.79068	-0.338834	-1.26473	58.0686	73.4414	-1.34966	-1.18515
H3-3A	1	226061831	226072020	10189	+	144.644	31.5185	23.4823	24.1074	1.65593e-07	5.26766e-07	0.656379	-0.607399	-1.52351	19.1062	29.1085	-1.70915	-1.35804
E2F8	11	19224063	19241656	17593	-	77.5291	16.0646	12.6467	12.9215	1.63886e-07	5.21716e-07	0.66689	-0.58448	-1.4995	10.3393	15.5037	-1.6779	-1.34007
IQCJ-SCHIP1	3	159069252	159897367	828115	+	69.0427	14.7772	11.1201	11.5071	1.62491e-07	5.17525e-07	0.611433	-0.709733	-1.6355	8.73239	14.2818	-1.87721	-1.42491
TBC1D4	13	75283503	75482170	198667	-	173.176	33.7697	28.5869	28.8627	1.61648e-07	5.15089e-07	0.759609	-0.39667	-1.31647	24.9196	32.8059	-1.42029	-1.22023
SNHG1	11	62851978	62855886	3908	-	211.97	42.6634	34.9733	35.3283	1.59028e-07	5.08053e-07	0.759366	-0.397133	-1.31689	30.4964	40.1603	-1.4204	-1.22092
ZNF492	19	22634324	22667672	33348	+	52.5381	11.2598	8.51495	8.75635	1.53514e-07	4.9251e-07	0.625198	-0.677615	-1.59949	6.73697	10.7757	-1.82029	-1.40548
NKAIN1	1	31179745	31239888	60143	-	244.709	47.4412	40.4452	40.7849	1.52295e-07	4.89076e-07	0.776634	-0.364693	-1.28761	35.6572	45.9125	-1.38046	-1.201
MXD3	5	177305499	177311899	6400	-	77.8439	15.8452	12.7232	12.974	1.49961e-07	4.82261e-07	0.676045	-0.564808	-1.47919	10.4663	15.4817	-1.64748	-1.32809
BUD13	11	116748170	116772999	24829	-	173.209	33.6967	28.5816	28.8681	1.45475e-07	4.69005e-07	0.756343	-0.402888	-1.32215	24.8633	32.873	-1.42751	-1.22457
H2BC9	6	26251614	26252076	462	+	129.594	26.6296	21.2365	21.599	1.43555e-07	4.63269e-07	0.702969	-0.508467	-1.42254	17.8317	25.3663	-1.56641	-1.29188
DDB2	11	47214942	47239219	24277	+	117.769	24.3927	19.3111	19.6281	1.42963e-07	4.61812e-07	0.70472	-0.504879	-1.419	16.2283	23.028	-1.56173	-1.28932
PDLIM1	10	95237573	95291004	53431	-	369.558	69.6425	61.1849	61.593	1.38706e-07	4.48833e-07	0.798891	-0.32393	-1.25174	54.7071	68.4789	-1.33123	-1.17699
TRIAP1	12	120443964	120446385	2421	-	332.322	62.5518	55.0316	55.387	1.38372e-07	4.47972e-07	0.799542	-0.322755	-1.25072	49.2172	61.5568	-1.32971	-1.17642
PDSS1	10	26697424	26746798	49374	+	82.2288	17.4897	13.3841	13.7048	1.29444e-07	4.2135e-07	0.656781	-0.606517	-1.52258	10.8657	16.5439	-1.7073	-1.35784
LYAR	4	4267701	4290155	22454	-	174.934	37.1064	28.6097	29.1556	1.28058e-07	4.17562e-07	0.697388	-0.519967	-1.43392	23.9577	34.3535	-1.58266	-1.29917
HRAS	11	532242	535577	3335	-	210.273	41.073	34.7258	35.0455	1.24227e-07	4.06479e-07	0.766073	-0.384446	-1.30536	30.4035	39.6875	-1.40317	-1.21436
SNRPG	2	70281362	70293772	12410	-	209.639	40.4943	34.6171	34.9398	1.23119e-07	4.03356e-07	0.76509	-0.386298	-1.30704	30.2897	39.5898	-1.40551	-1.21546
GRASLND	2	6912276	6918683	6407	-	27.8915	6.78817	4.39006	4.64859	1.22479e-07	4.01658e-07	0.510911	-0.968855	-1.95729	3.14382	6.15336	-2.3473	-1.63207
CCNB1IP1	14	20311368	20333313	21945	-	489.324	96.0477	81.0009	81.5539	1.21077e-07	3.97557e-07	0.799725	-0.322424	-1.25043	72.4785	90.6293	-1.32824	-1.17718
MTBP	8	120445419	120523637	78218	+	73.5661	15.2542	11.9934	12.261	1.20413e-07	3.95671e-07	0.660813	-0.597686	-1.51329	9.75695	14.7651	-1.69336	-1.35236
MRM2	7	2234195	2242206	8011	-	285.893	55.1337	47.2807	47.6489	1.09419e-07	3.62719e-07	0.7835	-0.351995	-1.27632	41.8648	53.433	-1.36311	-1.19507
DBI	2	119366977	119372561	5584	+	301.533	60.2939	49.7375	50.2556	1.08574e-07	3.60189e-07	0.761527	-0.393034	-1.31315	43.452	57.0591	-1.41343	-1.21999
PIGW	17	36534762	36539304	4542	+	150.766	29.703	24.8093	25.1276	1.05199e-07	3.49964e-07	0.731817	-0.450444	-1.36646	21.2365	29.0188	-1.4865	-1.25612
SLC36A4	11	93144174	93197992	53818	-	116.108	23.7643	19.0581	19.3514	1.04294e-07	3.47045e-07	0.709195	-0.495747	-1.41005	16.0589	22.6439	-1.54647	-1.28567
ABHD6	3	58237502	58294737	57235	+	80.4811	18.2812	13.064	13.4135	1.01972e-07	3.39829e-07	0.642427	-0.638396	-1.5566	10.4933	16.3338	-1.7512	-1.38362
TEDC2	16	2460109	2464964	4855	+	100.788	21.8551	16.3924	16.798	1.00421e-07	3.35086e-07	0.657515	-0.604905	-1.52088	13.3271	20.2689	-1.70293	-1.35829
HIRA	22	19330699	19431734	101035	-	495.581	96.0123	81.9576	82.5969	9.81931e-08	3.284e-07	0.789817	-0.34041	-1.26612	72.8973	92.2965	-1.34899	-1.18833
NDUFAF8	17	81239311	81241311	2000	+	255.853	52.4011	42.1275	42.6422	9.57253e-08	3.21372e-07	0.744884	-0.424912	-1.34249	36.4076	48.8769	-1.45236	-1.24093
L3MBTL3	6	130018581	130141450	122869	+	102.887	21.6546	16.7804	17.1479	8.91049e-08	3.01043e-07	0.670577	-0.576524	-1.49125	13.7665	20.5293	-1.65905	-1.34043
TELO2	16	1493360	1510455	17095	+	214.333	44.1074	35.2246	35.7221	8.90689e-08	3.01022e-07	0.728584	-0.456832	-1.37252	30.1132	41.3311	-1.4932	-1.26161
OBI1	13	78614289	78659156	44867	-	239.298	48.0606	39.3932	39.883	8.8271e-08	2.98479e-07	0.742342	-0.429844	-1.34709	33.9851	45.7809	-1.45875	-1.24397
MXRA5	X	3308566	3346653	38087	-	218.6	43.4178	36.0661	36.4333	8.80257e-08	2.97726e-07	0.757643	-0.40041	-1.31988	31.4096	41.457	-1.42082	-1.22612
WDR4	21	42843080	42879590	36510	-	114.11	24.4009	18.6309	19.0184	8.77344e-08	2.96894e-07	0.678399	-0.559794	-1.47406	15.3743	22.6626	-1.63473	-1.32918
MAK16	8	33485182	33501263	16081	+	239.485	45.5365	39.5611	39.9141	8.70111e-08	2.94522e-07	0.769846	-0.377357	-1.29896	34.7236	45.1046	-1.39274	-1.2115
DBF4B	17	44708665	44752265	43600	+	315.417	61.1911	52.1923	52.5695	8.65508e-08	2.93265e-07	0.789522	-0.340948	-1.26659	46.3864	58.7525	-1.34855	-1.18961
CSRP2	12	76858709	76879020	20311	-	284.388	54.1452	47.0404	47.398	8.58301e-08	2.91123e-07	0.784454	-0.350239	-1.27477	41.6728	53.1233	-1.35979	-1.19507
TSEN54	17	75516528	75524736	8208	+	202.359	38.7387	33.413	33.7265	8.41064e-08	2.85866e-07	0.762776	-0.390668	-1.311	29.1878	38.2652	-1.40878	-1.22001
HSPA14	10	14838306	14871742	33436	+	122.493	25.0969	20.0656	20.4154	8.07483e-08	2.75306e-07	0.69775	-0.519218	-1.43318	16.7809	24.05	-1.57699	-1.30248
ARL6IP6	2	152717648	152762397	44749	+	314.316	59.8578	52.0155	52.386	7.77532e-08	2.66059e-07	0.79023	-0.339656	-1.26545	46.2477	58.5244	-1.3466	-1.1892
POLR3K	16	46407	53609	7202	-	212.073	42.5784	34.9324	35.3455	7.10433e-08	2.44498e-07	0.743872	-0.426873	-1.34432	30.1542	40.5368	-1.45289	-1.24386
FSTL4	5	133196458	133612542	416084	-	211.089	41.8218	34.7802	35.1815	7.10009e-08	2.44416e-07	0.746186	-0.422393	-1.34015	30.0677	40.2952	-1.44758	-1.24069
UCK1	9	131523796	131531276	7480	-	188.937	38.7023	31.1119	31.4894	6.94796e-08	2.39744e-07	0.739398	-0.435576	-1.35245	26.7716	36.2073	-1.46354	-1.2498
TCEAL7	X	103330186	103332327	2141	+	99.7419	20.0788	16.3269	16.6236	6.85319e-08	2.36971e-07	0.687841	-0.539853	-1.45382	13.5492	19.6981	-1.60398	-1.31772
CHRM2	7	136868652	137020214	151562	+	176.718	34.4739	29.1355	29.4529	6.80873e-08	2.35681e-07	0.747393	-0.420061	-1.33798	25.1951	33.7107	-1.44415	-1.23963
EXOSC8	13	37000786	37009615	8829	+	205.521	39.9646	33.9179	34.2535	6.68587e-08	2.31733e-07	0.758015	-0.399702	-1.31924	29.5386	38.9684	-1.41838	-1.22702
DPH2	1	43970010	43973370	3360	+	166.944	33.3704	27.4875	27.8241	6.51607e-08	2.26385e-07	0.735958	-0.442305	-1.35877	23.592	32.0561	-1.47175	-1.25447
GLS	2	190880821	190965545	84724	+	540.461	103.42	89.4729	90.0768	6.50243e-08	2.26069e-07	0.799744	-0.32239	-1.2504	80.054	100.1	-1.32539	-1.17965
DDX12P	12	9417691	9448173	30482	-	47.3785	10.0774	7.60869	7.89642	6.29649e-08	2.19568e-07	0.584488	-0.774755	-1.7109	5.82568	9.96715	-1.9695	-1.48625
RNASEH2C	11	65717673	65720799	3126	-	267.599	51.4288	44.2324	44.5999	5.79529e-08	2.03005e-07	0.775714	-0.366402	-1.28913	38.9666	50.2332	-1.37696	-1.20691
FN3KRP	17	82716706	82728014	11308	+	304.953	58.4274	50.4287	50.8254	5.74185e-08	2.01455e-07	0.781731	-0.355256	-1.27921	44.5991	57.0518	-1.36358	-1.20007
SLC29A2	11	66362521	66372477	9956	-	89.604	18.0605	14.6532	14.934	5.7287e-08	2.01101e-07	0.678904	-0.55872	-1.47296	12.0778	17.7902	-1.62878	-1.33205
ARPC5L	9	124862130	124877734	15604	+	155.12	30.4687	25.5388	25.8534	5.70788e-08	2.00423e-07	0.733678	-0.446782	-1.363	21.8818	29.8249	-1.47706	-1.25774
SUMO1P3	1	160317265	160318471	1206	+	184.665	38.2213	30.29	30.7775	5.65685e-08	1.98791e-07	0.712211	-0.489624	-1.40408	25.6044	35.9506	-1.53358	-1.28552
UBALD2	17	76265348	76271299	5951	+	366.763	69.8601	60.5671	61.1271	5.55402e-08	1.95386e-07	0.771654	-0.373973	-1.29592	53.2485	69.0057	-1.38639	-1.21135
PAX5	9	36833271	37034269	200998	-	232.151	47.0449	38.2602	38.6918	5.44358e-08	1.91911e-07	0.748527	-0.417873	-1.33596	33.1271	44.2564	-1.43966	-1.23972
GPN3	12	110452486	110468722	16236	-	261.103	51.8944	43.0774	43.5172	5.32903e-08	1.88024e-07	0.75862	-0.398551	-1.31818	37.5442	49.4901	-1.41539	-1.22766
TROAP	12	49323255	49331732	8477	+	300.039	60.0747	49.5049	50.0065	5.32317e-08	1.87867e-07	0.76112	-0.393805	-1.31385	43.2236	56.7894	-1.40945	-1.22474
HAPLN3	15	88877294	88895545	18251	-	12.6103	3.62731	1.7699	2.10172	5.19641e-08	1.83887e-07	0.308811	-1.69521	-3.23823	0.99179	3.21164	-4.37353	-2.39764
TRIB1	8	125430358	125438406	8048	+	66.8992	14.1832	10.8463	11.1499	5.17529e-08	1.83238e-07	0.629404	-0.667942	-1.5888	8.61391	13.6858	-1.78986	-1.41033
DEPDC1B	5	60596912	60700167	103255	-	234.266	45.3274	38.7017	39.0443	5.16231e-08	1.82828e-07	0.768267	-0.380321	-1.30163	33.9275	44.1611	-1.39303	-1.21623
PDE7A	8	65714334	65842065	127731	-	324.561	62.7429	53.6893	54.0935	5.09617e-08	1.80631e-07	0.785471	-0.348371	-1.27312	47.5941	60.593	-1.3547	-1.19645
NFKBIB	19	38899666	38908895	9229	+	129.866	25.2403	21.3502	21.6444	5.05524e-08	1.79374e-07	0.719277	-0.47538	-1.39028	18.1103	25.1785	-1.51345	-1.27714
BDH1	3	197509783	197573324	63541	-	93.0516	19.2197	15.2119	15.5086	5.01983e-08	1.78262e-07	0.677578	-0.561542	-1.47585	12.5279	18.4893	-1.6313	-1.33521
HILPDA	7	128455830	128458419	2589	+	123.061	24.361	20.2162	20.5101	4.87918e-08	1.73689e-07	0.712966	-0.488095	-1.40259	17.0733	23.9469	-1.52996	-1.28583
SEH1L	18	12947984	12987537	39553	+	417.419	82.4356	68.9039	69.5699	4.85042e-08	1.72805e-07	0.768844	-0.379236	-1.30065	60.4784	78.6614	-1.39159	-1.21565
COMMD4	15	75336063	75343227	7164	+	289.053	58.3642	47.5508	48.1755	4.80035e-08	1.713e-07	0.737443	-0.439397	-1.35604	40.8954	55.4557	-1.46666	-1.25375
LRIG3	12	58872155	58920505	48350	-	116.646	25.4268	19.0166	19.441	4.58474e-08	1.64095e-07	0.667772	-0.582572	-1.49752	15.5683	23.3138	-1.65915	-1.35163
ITPRIPL1	2	96325317	96330508	5191	+	279.433	53.8637	46.1925	46.5721	4.29455e-08	1.54423e-07	0.776314	-0.365288	-1.28814	40.7074	52.4368	-1.374	-1.20764
KIF20B	10	89701590	89774935	73345	+	414.81	86.5814	68.3727	69.1349	4.22712e-08	1.52207e-07	0.755514	-0.40447	-1.3236	59.5067	78.7632	-1.4207	-1.23314
ATAD3B	1	1471765	1497849	26084	+	61.2559	12.9836	9.90124	10.2093	4.16037e-08	1.50048e-07	0.613887	-0.703955	-1.62896	7.76679	12.6518	-1.84479	-1.43839
RNF4	4	2469106	2515860	46754	+	466.99	88.8494	77.3099	77.8316	4.03257e-08	1.45895e-07	0.797107	-0.327155	-1.25454	69.0444	86.6188	-1.32883	-1.1844
RNF168	3	196468786	196503769	34983	-	310.761	63.4037	51.0528	51.7935	4.00524e-08	1.45051e-07	0.728148	-0.457696	-1.37335	43.6459	59.941	-1.48901	-1.26667
PTTG1	5	160421855	160428745	6890	+	420.687	79.0729	69.6191	70.1144	3.97159e-08	1.43983e-07	0.792276	-0.335925	-1.26219	61.9882	78.2407	-1.33913	-1.18967
PITX1	5	135027734	135034229	6495	-	248.917	48.6902	41.1055	41.4861	3.93889e-08	1.43042e-07	0.764903	-0.386651	-1.30735	35.9599	47.0124	-1.39913	-1.2216
C9orf40	9	74946583	74952913	6330	-	124.87	25.4395	20.435	20.8117	3.63935e-08	1.33045e-07	0.689439	-0.536505	-1.45045	16.986	24.6374	-1.5937	-1.32008
GNB4	3	179396088	179451471	55383	-	539.816	102.987	89.3665	89.9693	3.56135e-08	1.30447e-07	0.798349	-0.324909	-1.25259	79.8809	100.058	-1.32583	-1.18339
C11orf98	11	62662817	62665217	2400	-	195.188	39.4053	32.1578	32.5314	3.56106e-08	1.30447e-07	0.741581	-0.431323	-1.34847	27.7043	37.3584	-1.45376	-1.25081
KLHL23	2	169733832	169751879	18047	+	691.142	135.359	114.231	115.19	3.17124e-08	1.17731e-07	0.783272	-0.352415	-1.2767	101.191	129.19	-1.35734	-1.20084
CDKN2AIP	4	183444636	183449065	4429	+	178.97	35.3654	29.4823	29.8283	3.10662e-08	1.15724e-07	0.73868	-0.436978	-1.35377	25.3451	34.3114	-1.46019	-1.2551
ZNF703	8	37695782	37700020	4238	+	396.293	77.8625	65.4804	66.0488	3.07063e-08	1.14578e-07	0.775459	-0.366878	-1.28956	57.6956	74.4019	-1.37387	-1.21042
KLF6	10	3775996	3785282	9286	-	132.57	29.8424	21.4432	22.095	3.06164e-08	1.14275e-07	0.632058	-0.66187	-1.58213	17.1138	27.0762	-1.77326	-1.41161
RAD54B	8	94371960	94475116	103156	-	153.449	30.6718	25.2218	25.5748	3.05586e-08	1.14157e-07	0.719841	-0.47425	-1.3892	21.4087	29.7409	-1.50819	-1.27959
TOB2	22	41433494	41446802	13308	-	325.547	63.6576	53.8089	54.2579	2.99709e-08	1.12216e-07	0.776257	-0.365394	-1.28823	47.4234	61.0924	-1.37215	-1.20945
WDR46	6	33279108	33289240	10132	-	341.935	67.1028	56.53	56.9891	2.98579e-08	1.11825e-07	0.778928	-0.360437	-1.28382	49.907	64.0713	-1.36616	-1.20644
TRMT1	19	13104900	13116741	11841	-	396.726	75.627	65.6662	66.1211	2.9029e-08	1.09031e-07	0.792559	-0.335409	-1.26174	58.4693	73.7728	-1.33689	-1.19081
DPF1	19	38211006	38229715	18709	-	144.015	28.8334	23.6596	24.0024	2.55748e-08	9.71947e-08	0.714576	-0.48484	-1.39943	20.0068	27.9981	-1.52053	-1.28798
CCDC77	12	389347	442641	53294	+	203.703	39.6185	33.6004	33.9506	2.54576e-08	9.68331e-08	0.750592	-0.4139	-1.33228	29.1136	38.7875	-1.43013	-1.24113
NUP35	2	183117490	183161685	44195	+	196.094	38.0917	32.3252	32.6823	2.522e-08	9.60962e-08	0.745015	-0.424658	-1.34225	27.9067	37.458	-1.44353	-1.24808
BRIX1	5	34915711	34925997	10286	+	435.276	82.1547	72.0504	72.5461	2.51211e-08	9.58025e-08	0.793787	-0.333176	-1.25978	64.2062	80.8859	-1.33374	-1.18993
COPS3	17	17246616	17281304	34688	-	510.02	97.0014	84.4403	85.0033	2.24802e-08	8.66859e-08	0.797366	-0.326686	-1.25413	75.4201	94.5865	-1.32572	-1.1864
CTPS1	1	40979696	41012566	32870	+	479.949	89.6432	79.4689	79.9914	2.17754e-08	8.42397e-08	0.79777	-0.325955	-1.25349	70.9932	88.9896	-1.3249	-1.18594
ADSS2	1	244408492	244452061	43569	-	458.474	88.02	75.8536	76.4123	2.16202e-08	8.36636e-08	0.788974	-0.34195	-1.26747	67.3987	85.4258	-1.34323	-1.19598
NUDT4P2	1	146297773	148752390	2454617	+	251.816	55.1261	40.88	41.9693	2.1385e-08	8.28464e-08	0.656184	-0.607827	-1.52396	33.2567	50.6819	-1.6913	-1.37318
DDN	12	48995149	48999376	4227	-	133.587	27.9913	21.8446	22.2646	2.13212e-08	8.26282e-08	0.684158	-0.547599	-1.46165	18.0891	26.44	-1.60351	-1.33234
ZNF503	10	75279726	75401895	122169	-	166.906	36.1859	27.1196	27.8177	2.12575e-08	8.243e-08	0.655719	-0.608851	-1.52504	22.0334	33.602	-1.69202	-1.37454
PRDX4	X	23667493	23686398	18905	+	407.034	77.4919	67.3742	67.839	2.0289e-08	7.90005e-08	0.792211	-0.336044	-1.26229	59.9737	75.7043	-1.33598	-1.19266
THOC6	16	3024035	3027751	3716	+	195.675	38.1105	32.1908	32.6124	1.96556e-08	7.67386e-08	0.729237	-0.45554	-1.3713	27.506	37.7188	-1.4812	-1.26954
MYB	6	135181308	135219173	37865	+	55.5935	12.5044	8.84894	9.26558	1.92797e-08	7.54499e-08	0.555704	-0.847613	-1.79952	6.6194	11.9118	-2.07683	-1.55924
MZT1	13	72708367	72727630	19263	-	298.172	60.2045	49.0959	49.6954	1.90415e-08	7.45844e-08	0.741393	-0.431689	-1.34881	42.3153	57.0754	-1.45024	-1.25448
NDOR1	9	137205667	137219362	13695	+	208.5	40.4436	34.3306	34.75	1.86117e-08	7.29877e-08	0.736447	-0.441346	-1.35787	29.4757	40.0242	-1.46276	-1.2605
JUND	19	18279694	18281623	1929	-	407.862	79.6173	66.9016	67.9771	1.83182e-08	7.19654e-08	0.717623	-0.478702	-1.39349	56.8017	79.1525	-1.51182	-1.28442
NDUFS5	1	39026295	39034637	8342	+	428.089	82.899	70.793	71.3482	1.81003e-08	7.11522e-08	0.782982	-0.352949	-1.27717	62.664	80.0325	-1.35512	-1.2037
NFYB	12	104117086	104138211	21125	-	445.032	87.9355	73.4005	74.1721	1.80733e-08	7.10672e-08	0.759013	-0.397804	-1.3175	64.0104	84.3338	-1.40833	-1.23253
RBM38	20	57391396	57409331	17935	+	295.372	57.7441	48.7019	49.2287	1.79265e-08	7.05529e-08	0.752388	-0.41045	-1.3291	42.2727	56.1847	-1.42414	-1.2404
FGF2	4	122826708	122898237	71529	+	101.157	21.216	16.4727	16.8596	1.77113e-08	6.9748e-08	0.656046	-0.608131	-1.52428	13.3579	20.3612	-1.6885	-1.37604
ID2	2	8682056	8684462	2406	+	258.814	51.545	42.6809	43.1356	1.76226e-08	6.94729e-08	0.751622	-0.411921	-1.33046	37.019	49.2522	-1.4255	-1.24175
GNL3	3	52685920	52694495	8575	+	816.66	158.912	135.026	136.11	1.73065e-08	6.83995e-08	0.786309	-0.346831	-1.27176	119.828	152.392	-1.34796	-1.19987
MEPCE	7	100428790	100434119	5329	+	435.937	85.0227	72.0755	72.6562	1.70535e-08	6.75416e-08	0.780922	-0.356749	-1.28054	63.7185	81.5939	-1.35924	-1.20639
SCAF4	21	31671000	31732119	61119	-	536.077	104.392	88.7186	89.3461	1.59449e-08	6.33798e-08	0.792607	-0.335322	-1.26166	79.0094	99.6829	-1.33398	-1.19326
STIL	1	47250139	47314897	64758	-	140.644	29.453	22.9302	23.4407	1.59377e-08	6.33702e-08	0.668742	-0.580477	-1.49534	18.7876	28.0939	-1.64829	-1.35659
PNO1	2	68157830	68176239	18409	+	379.144	73.1147	62.5939	63.1907	1.53126e-08	6.11621e-08	0.765723	-0.385106	-1.30596	54.8065	71.5749	-1.3926	-1.2247
BCAP31	X	153700492	153724388	23896	-	562.898	105.33	93.1557	93.8163	1.53018e-08	6.11377e-08	0.792943	-0.33471	-1.26112	82.982	104.651	-1.33351	-1.19267
SKA1	18	50375046	50394169	19123	+	127.437	25.4395	20.8478	21.2395	1.52133e-08	6.0858e-08	0.684729	-0.546394	-1.46043	17.2649	25.2141	-1.59985	-1.33316
SNHG15	7	44983023	44986697	3674	-	94.2619	20.0153	15.3418	15.7103	1.51047e-08	6.04786e-08	0.650956	-0.619368	-1.5362	12.3889	19.0318	-1.7024	-1.38623
KIF4A	X	70290104	70420887	130783	+	435.299	83.6644	72.0351	72.5498	1.42411e-08	5.74053e-08	0.789547	-0.340904	-1.26655	64.0178	81.0817	-1.34001	-1.19712
ZBED3	5	77072072	77087286	15214	-	238.301	46.9202	39.3057	39.7169	1.42085e-08	5.72922e-08	0.751256	-0.412623	-1.3311	34.0756	45.3582	-1.42514	-1.24327
HINT1	5	131159027	131165349	6322	-	792.787	157.303	130.723	132.131	1.329e-08	5.40682e-08	0.759595	-0.396698	-1.31649	114.079	150.184	-1.40494	-1.23361
DGCR8	22	20080232	20111878	31646	+	283.604	54.8436	46.8195	47.2673	1.32398e-08	5.3897e-08	0.761165	-0.393719	-1.31378	40.8573	53.6773	-1.40176	-1.23131
PHF10	6	169703902	169724501	20599	-	453.603	85.7378	75.0369	75.6005	1.31391e-08	5.35041e-08	0.786175	-0.347078	-1.27198	66.5503	84.6508	-1.347	-1.20114
UMPS	3	124730366	124749273	18907	+	428.725	81.3572	70.9265	71.4542	1.30803e-08	5.3314e-08	0.786258	-0.346926	-1.27185	62.904	80.0043	-1.34674	-1.20112
TMEM237	2	201620186	201643504	23318	-	523.79	101.408	86.6141	87.2984	1.29929e-08	5.29743e-08	0.783582	-0.351845	-1.27619	76.7057	97.8911	-1.35238	-1.2043
RTKN2	10	62193086	62268845	75759	-	145.715	31.5298	23.7065	24.2858	1.27105e-08	5.19353e-08	0.657153	-0.605699	-1.52172	19.2613	29.3103	-1.68096	-1.37756
KTI12	1	52032103	52033811	1708	-	188.085	37.1096	30.8677	31.3476	1.26016e-08	5.15547e-08	0.710794	-0.492496	-1.40688	26.0483	36.6468	-1.52615	-1.29693
BOP1	8	144262045	144291439	29394	-	788.898	150.052	130.425	131.483	1.19999e-08	4.92767e-08	0.784411	-0.350319	-1.27484	115.597	147.369	-1.35053	-1.2034
GADD45A	1	67685201	67688335	3134	+	555.462	106.072	91.9494	92.5771	1.18919e-08	4.88942e-08	0.794961	-0.331044	-1.25792	82.0019	103.152	-1.32805	-1.1915
ARF6	14	49893082	49897055	3973	+	505.996	95.5723	83.7278	84.3326	1.15248e-08	4.75485e-08	0.789821	-0.340402	-1.26611	74.4295	94.2358	-1.33864	-1.19751
PRELID1	5	177303799	177306950	3151	+	769.867	147.89	127.426	128.311	1.13498e-08	4.69001e-08	0.796073	-0.329027	-1.25617	113.743	142.88	-1.32558	-1.19039
SLC25A32	8	103398638	103415336	16698	-	248.1	49.5475	40.9024	41.3501	1.11913e-08	4.6274e-08	0.747299	-0.420242	-1.33815	35.3699	47.3303	-1.43303	-1.24956
NAA10	X	153929225	153935038	5813	-	260.921	50.2737	43.0687	43.4869	1.09861e-08	4.54826e-08	0.758283	-0.399192	-1.31877	37.5086	49.4651	-1.40753	-1.23561
ENY2	8	109334347	109345955	11608	+	417.391	79.8085	69.0421	69.5651	1.0892e-08	4.515e-08	0.784101	-0.350888	-1.27535	61.1469	77.9834	-1.35042	-1.20444
EBNA1BP2	1	43164174	43172571	8397	-	194.289	41.0459	31.6727	32.3815	1.05849e-08	4.3988e-08	0.671291	-0.574991	-1.48967	26.0127	38.7503	-1.6364	-1.3561
SLC29A1	6	44219615	44234143	14528	+	276.722	54.3362	45.6069	46.1204	1.03642e-08	4.31662e-08	0.746283	-0.422206	-1.33997	39.4195	52.8212	-1.43529	-1.25099
POLR1E	9	37485935	37503698	17763	+	317.435	60.7914	52.4404	52.9059	1.03546e-08	4.31398e-08	0.768257	-0.380339	-1.30165	45.9722	59.8396	-1.38472	-1.22356
RAD54L	1	46247688	46278474	30786	+	72.0687	15.5594	11.5964	12.0115	1.02356e-08	4.26983e-08	0.595562	-0.747677	-1.67909	8.96683	15.0561	-1.8972	-1.48605
CRNDE	16	54918863	54929190	10327	-	64.2773	14.6547	10.2947	10.7129	1.01911e-08	4.25258e-08	0.575928	-0.796038	-1.73633	7.83012	13.5957	-1.97559	-1.52604
CDR2	16	22345936	22374620	28684	-	161.581	33.7331	26.475	26.9302	1.01662e-08	4.24488e-08	0.696952	-0.520868	-1.43482	22.1209	31.7395	-1.56122	-1.31865
AATF	17	36948954	37056872	107918	+	337.401	65.0722	55.7698	56.2335	1.0158e-08	4.24329e-08	0.774143	-0.369328	-1.29175	49.0747	63.3923	-1.37153	-1.21662
LRP3	19	33194330	33208864	14534	+	554.238	109.731	91.4381	92.3731	9.83885e-09	4.12523e-08	0.761773	-0.392566	-1.31273	79.8824	104.864	-1.3991	-1.23168
PHF23	17	7235028	7239458	4430	-	346.251	66.5597	57.2126	57.7085	9.6899e-09	4.06926e-08	0.771137	-0.374941	-1.29679	50.2515	65.1655	-1.37801	-1.22035
IPO4	14	24180219	24188919	8700	-	409.501	77.7695	67.7369	68.2501	9.55937e-09	4.01573e-08	0.783575	-0.351857	-1.2762	59.9684	76.5318	-1.35101	-1.20554
MAGOH	1	53226900	53238519	11619	-	525.704	104.642	86.8423	87.6173	9.39478e-09	3.95037e-08	0.772822	-0.371791	-1.29396	76.3896	98.845	-1.3739	-1.21867
SNAI2	8	48917598	48921430	3832	-	144.625	30.8314	23.3931	24.1041	8.93054e-09	3.766e-08	0.62968	-0.667309	-1.58811	18.6268	29.5814	-1.77086	-1.42422
SETD1B	12	121804009	121832657	28648	+	316.815	62.0006	52.2765	52.8025	8.76168e-09	3.70191e-08	0.757415	-0.400845	-1.32028	45.5139	60.0911	-1.40838	-1.23769
TIMM13	19	2425625	2427587	1962	-	421.344	82.1451	69.3789	70.2241	8.7036e-09	3.67855e-08	0.743388	-0.427812	-1.34519	59.8877	80.5604	-1.44171	-1.25514
ZNF724	19	23221599	23250395	28796	-	87.662	19.2969	14.1997	14.6103	8.26991e-09	3.50878e-08	0.625462	-0.677006	-1.59882	11.2438	17.9768	-1.78191	-1.43454
FBRSL1	12	132490151	132585188	95037	+	856.931	164.24	141.751	142.822	8.21898e-09	3.49054e-08	0.789704	-0.340616	-1.2663	126.04	159.604	-1.33764	-1.19876
ADRM1	20	62302896	62308863	5967	+	549.298	105.654	90.837	91.5496	7.89453e-09	3.36688e-08	0.783323	-0.352321	-1.27661	80.4261	102.673	-1.35072	-1.20657
PDP1	8	93916923	93926069	9146	+	160.057	33.7212	26.0396	26.6762	7.82691e-09	3.34129e-08	0.657246	-0.605495	-1.5215	21.159	32.1935	-1.67724	-1.38022
CCKAR	4	26481396	26490485	9089	-	477.292	93.8692	78.7256	79.5487	7.8153e-09	3.33851e-08	0.758204	-0.399342	-1.31891	68.6088	90.4886	-1.40624	-1.237
PPAN	19	10106223	10112013	5790	+	295.973	59.5427	48.7777	49.3288	7.68653e-09	3.2899e-08	0.74594	-0.422869	-1.34059	42.1507	56.5068	-1.43418	-1.25311
PSMB2	1	35599541	35641527	41986	-	503.714	96.195	83.3301	83.9523	7.41723e-09	3.18604e-08	0.786246	-0.346947	-1.27187	73.906	93.9986	-1.34426	-1.20337
LOX	5	122063195	122078260	15065	-	139.638	29.8487	22.7777	23.2729	7.35106e-09	3.16175e-08	0.66774	-0.582643	-1.49759	18.6363	27.9096	-1.64263	-1.36536
HRH3	20	62214960	62220279	5319	-	168.54	34.4586	27.631	28.09	7.00343e-09	3.03006e-08	0.700245	-0.514067	-1.42807	23.1377	33.0423	-1.54984	-1.31587
ZNF738	19	21358930	21388583	29653	+	150.367	30.7684	24.644	25.0612	6.94992e-09	3.0079e-08	0.696053	-0.522731	-1.43667	20.57	29.5524	-1.56098	-1.32226
ZGRF1	4	112539333	112636996	97663	-	146.16	30.832	23.6874	24.36	6.88895e-09	2.98446e-08	0.637354	-0.649833	-1.56899	18.9647	29.7553	-1.74158	-1.4135
ETV6	12	11649674	11895378	245704	+	169.57	33.4792	27.8646	28.2617	6.87231e-09	2.97823e-08	0.715417	-0.483144	-1.39779	23.5731	32.9502	-1.50934	-1.29448
HPRT1	X	134460165	134500669	40504	+	275.141	55.8932	45.1556	45.8568	6.86473e-09	2.97592e-08	0.714196	-0.485609	-1.40018	38.2112	53.5024	-1.51256	-1.29615
IRX5	16	54930865	54934484	3619	+	60.4422	13.1304	9.66448	10.0737	6.58809e-09	2.87113e-08	0.567567	-0.817137	-1.76191	7.29474	12.8527	-2.0068	-1.5469
POC1A	3	52075226	52154424	79198	-	111.96	23.1556	18.2792	18.66	6.52636e-09	2.84964e-08	0.667887	-0.582324	-1.49726	14.9444	22.3757	-1.64188	-1.36537
HAUS2	15	42548813	42569993	21180	+	327.112	64.296	54.0023	54.5186	6.47745e-09	2.83136e-08	0.761261	-0.393537	-1.31361	47.1286	61.9086	-1.3979	-1.2344
WDR74	11	62832905	62841810	8905	-	259.826	53.4442	42.6201	43.3044	6.41394e-09	2.80826e-08	0.709529	-0.495066	-1.40939	35.9464	50.6624	-1.52386	-1.30351
NOP16	5	176383937	176388928	4991	-	126.122	25.5443	20.6036	21.0203	6.32989e-09	2.77515e-08	0.673716	-0.569789	-1.48431	16.9224	25.1181	-1.62448	-1.35622
PRPS1	X	107628424	107651027	22603	+	548.064	104.672	90.6671	91.344	6.31889e-09	2.7715e-08	0.786565	-0.346363	-1.27135	80.4314	102.257	-1.34279	-1.20371
NKAIN4	20	63240784	63254464	13680	-	73.2716	16.5039	11.7326	12.2119	6.23585e-09	2.74141e-08	0.57709	-0.793133	-1.73283	8.9372	15.4867	-1.96549	-1.52771
CHCHD2	7	56101562	56106631	5069	-	1456.85	282.65	241.057	242.809	6.19481e-09	2.72866e-08	0.794251	-0.332334	-1.25905	214.966	270.652	-1.32662	-1.19492
MACROH2A2	10	70052846	70112283	59437	+	774.952	150.348	128.294	129.159	6.18523e-09	2.72583e-08	0.796995	-0.327358	-1.25471	114.568	143.75	-1.32111	-1.19165
SLCO4A1	20	62642503	62672294	29791	+	133.123	29.3567	21.6669	22.1871	6.09994e-09	2.69482e-08	0.655072	-0.610275	-1.52655	17.5632	26.8111	-1.68016	-1.38698
FAM72A	1	206186179	206205774	19595	-	186.575	37.5349	30.5662	31.0959	5.83783e-09	2.59225e-08	0.697201	-0.520353	-1.43431	25.5481	36.6437	-1.55726	-1.32106
EPOP	17	38671706	38674958	3252	-	293.122	57.3115	48.3265	48.8536	5.6748e-09	2.52668e-08	0.7482	-0.418504	-1.33654	41.817	55.8902	-1.42734	-1.25152
ZEB2	2	144384081	144520120	136039	-	144.013	28.5098	23.609	24.0021	5.59615e-09	2.49504e-08	0.696341	-0.522134	-1.43608	19.7055	28.2987	-1.55888	-1.32295
PHLDB2	3	111732496	111976518	244022	+	891.909	172.217	147.631	148.652	5.36932e-09	2.40041e-08	0.79572	-0.329666	-1.25672	131.741	165.562	-1.32328	-1.19352
PRIM2	6	57314805	57646851	332046	+	286.598	55.4467	47.1925	47.7664	5.24113e-09	2.34869e-08	0.73797	-0.438366	-1.35507	40.5648	54.968	-1.45156	-1.26499
NUP62	19	49906826	49929505	22679	-	1465.1	288.438	242.348	244.183	5.22229e-09	2.3428e-08	0.790827	-0.338567	-1.2645	215.662	272.705	-1.33314	-1.19939
FIGNL1	7	50437320	50450407	13087	-	374.791	71.1662	61.9381	62.4652	5.20873e-09	2.33895e-08	0.77204	-0.373252	-1.29527	54.4295	70.5009	-1.37316	-1.22179
LINC01224	19	23399236	23416075	16839	-	76.577	16.5262	12.3127	12.7628	5.16799e-09	2.32145e-08	0.591999	-0.756333	-1.68919	9.49194	16.0337	-1.90252	-1.49979
MRPS26	20	3046052	3048251	2199	+	353.608	68.9533	58.2157	58.9347	5.01503e-09	2.26046e-08	0.738839	-0.436669	-1.35348	50.0831	67.7863	-1.4493	-1.26399
SORD2P	15	44825747	44884695	58948	-	72.039	16.315	11.5058	12.0065	4.82841e-09	2.18082e-08	0.567303	-0.817808	-1.76273	8.69178	15.3212	-2.00363	-1.55078
DLEU2	13	49982549	50125542	142993	-	60.5429	13.3087	9.67494	10.0905	4.71968e-09	2.13906e-08	0.564332	-0.825383	-1.77201	7.28028	12.9007	-2.0159	-1.55762
RFC1	4	39287456	39366363	78907	-	768.079	150.312	127.036	128.013	4.71909e-09	2.13906e-08	0.786146	-0.347131	-1.27203	112.686	143.34	-1.34246	-1.2053
SLC7A11	4	138164097	138242350	78253	-	33.0148	8.10474	5.06372	5.50247	4.6321e-09	2.10444e-08	0.447176	-1.16108	-2.23625	3.40052	7.60442	-2.67918	-1.86656
PAK1IP1	6	10694972	10709783	14811	+	186.194	37.7956	30.5712	31.0323	4.47858e-09	2.04033e-08	0.710282	-0.493536	-1.40789	25.7755	36.2891	-1.51973	-1.30428
PRPF38B	1	108692310	108702929	10619	+	755.639	148.171	124.897	125.94	4.43163e-09	2.02244e-08	0.779349	-0.359659	-1.28312	110.322	141.557	-1.35665	-1.21358
LSM6	4	146175718	146191536	15818	+	147.295	29.8883	24.1129	24.5492	4.42577e-09	2.02117e-08	0.687471	-0.540629	-1.45461	20.0026	29.0959	-1.58178	-1.33765
HAUS7	X	153447665	153495466	47801	-	144.856	30.1901	23.6876	24.1427	4.29479e-09	1.96806e-08	0.680705	-0.554899	-1.46907	19.5561	28.7292	-1.60069	-1.34827
JPH1	8	74234700	74321541	86841	-	99.9755	21.8551	16.0862	16.6626	4.28429e-09	1.96474e-08	0.599559	-0.738026	-1.66789	12.4912	20.834	-1.87137	-1.48654
MAPK7	17	19377721	19383545	5824	+	396.189	77.297	65.2575	66.0315	4.15301e-09	1.90986e-08	0.743317	-0.42795	-1.34532	56.3092	75.7539	-1.43762	-1.25895
CTSC	11	88293592	88337737	44145	-	402.709	77.515	66.5147	67.1181	4.13696e-09	1.90448e-08	0.767069	-0.382572	-1.30366	58.2707	75.9655	-1.383	-1.22888
TWNK	10	100987543	100994404	6861	+	539.542	105.479	89.1523	89.9236	4.12179e-09	1.89816e-08	0.773687	-0.370178	-1.29251	78.4498	101.397	-1.36837	-1.22086
DCK	4	70993649	71030913	37264	+	288.09	57.5084	47.4055	48.0151	4.01528e-09	1.85235e-08	0.732026	-0.450032	-1.36607	40.5863	55.4438	-1.46429	-1.27444
NCAPG2	7	158631169	158704805	73636	-	441.855	84.7811	72.9608	73.6425	3.98469e-09	1.83888e-08	0.76554	-0.38545	-1.30627	63.8629	83.422	-1.38635	-1.23081
CHD1	5	98853986	98929008	75022	-	480.337	92.8765	79.2683	80.0561	3.90549e-09	1.80741e-08	0.76086	-0.394297	-1.3143	69.1838	90.9285	-1.3966	-1.23685
CCDC85B	11	65890673	65891636	963	+	148.117	32.8239	23.9375	24.6862	3.88493e-09	1.79852e-08	0.623511	-0.681513	-1.60382	18.9615	30.4108	-1.78227	-1.44324
SIX2	2	45005182	45009453	4271	-	490.643	93.796	80.9673	81.7738	3.74278e-09	1.73699e-08	0.760907	-0.394208	-1.31422	70.6707	92.877	-1.39653	-1.23677
TMEM271	4	573880	576296	2416	-	181.097	36.8587	29.6801	30.1828	3.70241e-09	1.7219e-08	0.697369	-0.520006	-1.43396	24.8014	35.5643	-1.55274	-1.32427
NXPH2	2	138669157	138780391	111234	-	47.7743	10.3046	7.61647	7.96239	3.6399e-09	1.69463e-08	0.54875	-0.86578	-1.82232	5.64243	10.2823	-2.08086	-1.59591
SLC38A5	X	48458544	48470261	11717	-	179.148	38.9892	29.2224	29.858	3.61506e-09	1.68425e-08	0.669714	-0.578382	-1.49317	23.9518	35.7642	-1.63107	-1.36694
SGO1	3	20160593	20186234	25641	-	186.445	38.2861	30.4211	31.0741	3.5405e-09	1.6542e-08	0.67231	-0.572801	-1.48741	24.9851	37.1631	-1.62459	-1.36181
CNDP2	18	74496363	74523455	27092	+	410.447	79.1101	67.7651	68.4078	3.51637e-09	1.64351e-08	0.763202	-0.389864	-1.31027	59.2206	77.595	-1.3909	-1.23431
CENPK	5	65516292	65563169	46877	-	126.623	26.6765	20.6147	21.1038	3.48442e-09	1.63049e-08	0.654009	-0.612617	-1.52903	16.6892	25.5184	-1.67939	-1.39213
CENPQ	6	49463370	49493108	29738	+	100.885	20.4938	16.4431	16.8142	3.43291e-09	1.6111e-08	0.654605	-0.611304	-1.52764	13.3043	20.3241	-1.67713	-1.39148
FAM207A	21	44939697	44976990	37293	+	182.656	37.1078	29.9709	30.4427	3.37567e-09	1.58602e-08	0.704826	-0.504661	-1.41879	25.1719	35.7136	-1.53218	-1.31379
IMP3	15	75639093	75640225	1132	-	488.22	96.7776	80.5408	81.37	3.24765e-09	1.52987e-08	0.757364	-0.400941	-1.32037	70.1354	92.6046	-1.4035	-1.24216
NT5C3A	7	33014113	33062777	48664	-	131.88	26.5429	21.5868	21.98	3.18633e-09	1.5026e-08	0.683562	-0.548855	-1.46292	17.8487	26.1112	-1.59026	-1.34578
ENOSF1	18	670318	712665	42347	-	72.0459	16.3571	11.5781	12.0076	3.17725e-09	1.49885e-08	0.586196	-0.770544	-1.70591	8.87511	15.1402	-1.91743	-1.51773
SSB	2	169798871	169812062	13191	+	1027.99	199.476	169.992	171.332	3.08371e-09	1.45854e-08	0.785021	-0.349197	-1.27385	150.697	191.966	-1.34326	-1.20803
SLC5A6	2	27199587	27212308	12721	-	545.499	103.185	90.2117	90.9165	3.01883e-09	1.43079e-08	0.781466	-0.355745	-1.27965	79.7637	102.069	-1.35064	-1.21238
PES1	22	30576625	30607014	30389	-	874.293	166.417	144.662	145.716	2.97168e-09	1.40997e-08	0.790304	-0.339521	-1.26534	128.648	162.783	-1.33211	-1.20191
LOC728554	5	177875261	177884269	9008	+	309.412	60.9023	50.858	51.5686	2.80568e-09	1.33748e-08	0.723965	-0.466008	-1.38128	43.3116	59.8256	-1.48245	-1.28702
ZIC2	13	99981784	99986766	4982	+	828.691	161.338	136.956	138.115	2.74648e-09	1.3124e-08	0.777658	-0.362791	-1.28591	120.84	155.39	-1.35834	-1.21735
SUV39H1	X	48695554	48709016	13462	+	132.837	27.4688	21.6125	22.1395	2.70923e-09	1.29619e-08	0.651131	-0.61898	-1.53579	17.4616	26.8173	-1.6867	-1.39838
HAUS1	18	46104385	46128334	23949	+	229.976	45.2958	37.8313	38.3293	2.63314e-09	1.26347e-08	0.725527	-0.462898	-1.37831	32.2324	44.4262	-1.47776	-1.28554
SNRPA1	15	101281510	101295249	13739	-	290.668	58.967	47.8474	48.4447	2.59766e-09	1.24826e-08	0.733667	-0.446802	-1.36302	41.0025	55.887	-1.45752	-1.27464
FAM122B	X	134769566	134797233	27667	-	256.608	50.0556	42.2622	42.768	2.58208e-09	1.24305e-08	0.736029	-0.442166	-1.35864	36.2649	49.271	-1.45203	-1.27126
IMP4	2	130342897	130347967	5070	+	402.397	81.3351	66.3089	67.0662	2.51637e-09	1.21363e-08	0.745502	-0.423717	-1.34138	57.2878	76.8446	-1.42926	-1.2589
PFKFB3	10	6144921	6254649	109728	+	328.368	67.9378	53.8022	54.728	2.49613e-09	1.20431e-08	0.701806	-0.510856	-1.4249	45.1385	64.3176	-1.53781	-1.32027
C11orf95	11	63759892	63768776	8884	-	405.999	79.2183	66.807	67.6665	2.48918e-09	1.2014e-08	0.734575	-0.445019	-1.36133	57.3121	78.0208	-1.45585	-1.27295
CHAC2	2	53767783	53775197	7414	+	105.73	23.272	17.0114	17.6216	2.46144e-09	1.18932e-08	0.598415	-0.740782	-1.67108	13.1944	22.0489	-1.86869	-1.49437
SIX3	2	44941702	44946072	4370	+	521.372	100.495	86.1154	86.8953	2.45906e-09	1.18861e-08	0.768524	-0.379838	-1.3012	75.5218	98.2687	-1.37757	-1.22905
RCOR2	11	63911230	63917165	5935	-	1147.76	223.34	189.603	191.294	2.43618e-09	1.17852e-08	0.774588	-0.368498	-1.29101	166.995	215.593	-1.36453	-1.22145
PHF5A	22	41459717	41468693	8976	-	317.844	60.9735	52.4404	52.9741	2.41713e-09	1.17049e-08	0.753286	-0.40873	-1.32752	45.5198	60.4283	-1.41137	-1.24865
GRB10	7	50590068	50793454	203386	-	264.385	50.9723	43.5366	44.0641	2.29573e-09	1.1154e-08	0.735056	-0.444073	-1.36044	37.3355	50.7927	-1.45386	-1.27302
ATAD3A	1	1512162	1534688	22526	+	139.792	28.4807	22.861	23.2987	2.28455e-09	1.11038e-08	0.678523	-0.559531	-1.47379	18.8364	27.7609	-1.60226	-1.35562
PPP2R2A	8	26291508	26372680	81172	+	518.768	100.012	85.7491	86.4613	2.27151e-09	1.10444e-08	0.775463	-0.366869	-1.28955	75.5269	97.3958	-1.36213	-1.22084
BYSL	6	41921499	41933047	11548	+	338.8	65.2163	55.9092	56.4666	2.17315e-09	1.06087e-08	0.755589	-0.404326	-1.32347	48.6054	64.3278	-1.40558	-1.24616
MBD3	19	1573596	1592866	19270	-	787.935	155.934	130.207	131.322	2.15119e-09	1.05099e-08	0.775783	-0.366276	-1.28902	114.741	147.904	-1.36108	-1.22078
RRP12	10	97356357	97401371	45014	-	453.478	92.0599	74.7561	75.5796	2.12838e-09	1.04101e-08	0.749518	-0.415966	-1.33419	64.7587	86.4006	-1.41905	-1.25441
PGRMC1	X	119236245	119244467	8222	+	794.709	153.941	131.421	132.452	2.11916e-09	1.03843e-08	0.783049	-0.352826	-1.27706	116.336	148.567	-1.34568	-1.21194
DAXX	6	33318558	33323017	4459	-	673.584	129.637	111.462	112.264	2.0538e-09	1.01016e-08	0.788726	-0.342403	-1.26787	99.004	125.524	-1.33388	-1.20512
C11orf24	11	68261338	68271974	10636	-	172.554	34.7342	28.2814	28.7591	2.05011e-09	1.00906e-08	0.695315	-0.524261	-1.4382	23.5905	33.9277	-1.55446	-1.33063
GATAD2A	19	19385843	19508933	123090	+	930.804	186.692	153.751	155.134	2.04415e-09	1.00692e-08	0.772363	-0.372648	-1.29473	135.209	175.059	-1.36806	-1.22532
KLHL25	15	85759326	85794926	35600	-	306.755	58.8166	50.5555	51.1259	2.01663e-09	9.94112e-09	0.743277	-0.428029	-1.34539	43.5968	58.6549	-1.43369	-1.26254
SMAD3	15	67065602	67195196	129594	+	190.823	37.8685	31.3271	31.8038	1.99419e-09	9.84524e-09	0.707622	-0.49895	-1.41318	26.3584	37.2493	-1.52158	-1.31251
RTN4	2	54972191	55137832	165641	-	2498.64	473.272	413.575	416.439	1.91581e-09	9.50106e-09	0.797535	-0.326381	-1.25386	369.534	463.345	-1.31599	-1.19467
ZNF768	16	30524005	30526567	2562	-	539.505	105.479	88.9725	89.9174	1.88787e-09	9.36956e-09	0.754174	-0.40703	-1.32595	77.3166	102.518	-1.40837	-1.24836
ARMC6	19	19033603	19058177	24574	+	393.069	74.5407	64.9213	65.5115	1.84528e-09	9.19286e-09	0.764838	-0.386774	-1.30747	56.7822	74.2408	-1.38429	-1.23491
SCARB1	12	124776856	124863865	87009	-	471.894	89.197	77.9914	78.6489	1.836e-09	9.16436e-09	0.772949	-0.371555	-1.29375	68.5768	88.721	-1.36669	-1.2247
MRTO4	1	19251805	19260129	8324	+	221.077	44.506	36.2723	36.8461	1.73582e-09	8.69082e-09	0.705589	-0.5031	-1.41726	30.4859	43.2063	-1.52609	-1.31618
TANC1	2	158968634	159232660	264026	+	324.984	63.4074	53.5483	54.164	1.70375e-09	8.54605e-09	0.741768	-0.430959	-1.34813	46.1337	62.1942	-1.43624	-1.26543
LPCAT1	5	1461427	1523961	62534	-	776.541	144.943	128.585	129.424	1.70081e-09	8.53453e-09	0.796883	-0.327559	-1.25489	114.794	144.053	-1.31677	-1.19592
PSRC1	1	109279554	109283169	3615	-	234.551	46.2545	38.5784	39.0919	1.66131e-09	8.34587e-09	0.723627	-0.466681	-1.38193	32.8238	45.36	-1.47989	-1.29045
RRP1	21	43789577	43805279	15702	+	274.771	54.4808	45.1807	45.7951	1.6102e-09	8.11079e-09	0.723678	-0.46658	-1.38183	38.4537	53.1365	-1.47974	-1.2904
TMPO-AS1	12	98512973	98516227	3254	-	139.035	28.8306	22.6184	23.1725	1.49557e-09	7.57397e-09	0.649468	-0.622669	-1.53972	18.2481	28.0969	-1.68661	-1.40562
FLRT2	14	85530025	85654429	124404	+	97.0228	20.7116	15.632	16.1705	1.49301e-09	7.56395e-09	0.600225	-0.736425	-1.66604	12.1307	20.2102	-1.85584	-1.49566
RFWD3	16	74621399	74666878	45479	-	411.172	78.3483	67.8192	68.5287	1.47043e-09	7.45528e-09	0.752687	-0.409877	-1.32857	58.859	78.1984	-1.41053	-1.25137
PUM3	9	2804155	2844096	39941	-	284.032	58.6503	46.4221	47.3387	1.45097e-09	7.37081e-09	0.684222	-0.547464	-1.46151	38.4631	56.2144	-1.58355	-1.34888
CYYR1	21	26466216	26573287	107071	-	386.912	75.7781	63.8625	64.4854	1.44851e-09	7.36117e-09	0.758073	-0.39959	-1.31913	55.6116	73.3591	-1.39806	-1.24466
HAUS8	19	17049729	17075534	25805	-	71.6073	15.6696	11.4737	11.9346	1.43884e-09	7.31768e-09	0.57317	-0.802966	-1.74468	8.69648	15.1726	-1.96155	-1.5518
CENPA	2	26786015	26794588	8573	+	187.353	39.9155	30.6456	31.2255	1.4315e-09	7.28316e-09	0.683428	-0.549138	-1.46321	25.3535	37.0975	-1.58446	-1.35124
ZNF695	1	246945546	247008058	62512	-	111.591	24.7042	18.0915	18.5985	1.41313e-09	7.19803e-09	0.628626	-0.669726	-1.59077	14.3575	22.8395	-1.75287	-1.44366
STAT5B	17	42199177	42276392	77215	-	428.114	83.4021	70.6956	71.3523	1.38843e-09	7.08596e-09	0.763246	-0.38978	-1.31019	61.7717	80.9329	-1.38645	-1.23813
CUL4A	13	113208193	113267109	58916	+	465.772	88.7837	76.9802	77.6287	1.33407e-09	6.82706e-09	0.772212	-0.37293	-1.29498	67.6508	87.6065	-1.3669	-1.22685
TCERG1	5	146447333	146511960	64627	+	845.854	160.508	139.996	140.976	1.32553e-09	6.78601e-09	0.791674	-0.337023	-1.26315	124.584	157.368	-1.32638	-1.20293
SPDL1	5	169583773	169604778	21005	+	349.523	68.0835	57.5604	58.2539	1.32477e-09	6.78474e-09	0.737711	-0.438873	-1.35555	49.4611	67.0467	-1.44474	-1.27185
NUAK1	12	106063347	106140034	76687	-	463.602	89.0844	76.5662	77.267	1.29405e-09	6.64809e-09	0.765188	-0.386114	-1.30687	66.9886	87.5453	-1.38199	-1.23583
LIN7A	12	80792521	80937935	145414	-	454.625	86.9439	75.0913	75.7708	1.28631e-09	6.61608e-09	0.765947	-0.384684	-1.30557	65.7283	85.8132	-1.38029	-1.23491
MIS18A	21	32268229	32279050	10821	-	238.117	48.8595	38.8047	39.6861	1.28022e-09	6.59053e-09	0.66585	-0.586731	-1.50184	31.7256	47.6467	-1.6359	-1.37877
TMEM109	11	60914158	60923444	9286	+	255.917	50.2778	42.0192	42.6529	1.27363e-09	6.56883e-09	0.711882	-0.490289	-1.40473	35.4742	49.8316	-1.50825	-1.3083
TIMM10	11	57528464	57530755	2291	-	134.689	28.569	21.944	22.4481	1.27023e-09	6.55646e-09	0.655714	-0.608862	-1.52506	17.7803	27.1159	-1.66513	-1.39676
HSPE1-MOB4	2	197500379	197553700	53321	+	115.327	24.0024	18.7863	19.2212	1.24047e-09	6.41039e-09	0.65172	-0.617676	-1.5344	15.1683	23.2742	-1.67741	-1.40358
BRCA2	13	32315508	32400269	84761	+	263.719	54.5171	43.3081	43.9532	1.17315e-09	6.08883e-09	0.71304	-0.487946	-1.40245	36.5904	51.3161	-1.50412	-1.30765
TOMM5	9	37588415	37592640	4225	-	749.115	149.694	123.354	124.852	1.16181e-09	6.03946e-09	0.741978	-0.430551	-1.34775	106.359	143.346	-1.43332	-1.26728
KPNA3	13	49699321	49792683	93362	-	858.852	161.359	142.236	143.142	1.14782e-09	5.97619e-09	0.798566	-0.324517	-1.25224	127.11	159.173	-1.31202	-1.19519
TIMM23	10	45972453	46003742	31289	+	425.703	81.5579	70.3074	70.9505	1.12829e-09	5.88382e-09	0.764088	-0.388188	-1.30875	61.4623	80.4387	-1.38374	-1.23782
NHP2	5	178149465	178153961	4496	-	737.412	140.23	121.861	122.902	1.10085e-09	5.75445e-09	0.774367	-0.368911	-1.29138	107.273	138.53	-1.3617	-1.22469
PRDX6	1	173477335	173488816	11481	+	1284.96	245.259	212.757	214.16	1.08564e-09	5.68169e-09	0.797987	-0.325563	-1.25315	190.098	238.222	-1.31292	-1.1961
PPP1R14A	19	38251237	38256375	5138	-	444.274	87.4507	73.282	74.0456	1.05927e-09	5.56139e-09	0.752937	-0.4094	-1.32813	63.6095	84.4818	-1.40823	-1.25259
RNPS1	16	2253116	2268127	15011	-	1401.77	262.55	232.119	233.628	1.05125e-09	5.52674e-09	0.799457	-0.322908	-1.25085	207.591	259.665	-1.31005	-1.19433
G3BP1	5	151771954	151812786	40832	+	1846.56	350.844	305.721	307.76	1.04941e-09	5.5206e-09	0.798577	-0.324496	-1.25223	273.294	342.226	-1.31181	-1.19535
RPL22L1	3	170864876	170870196	5320	-	571.685	111.973	94.3433	95.2809	1.04676e-09	5.51111e-09	0.759233	-0.397386	-1.31712	82.2408	108.321	-1.39406	-1.24443
MTAP	9	21802636	21867082	64446	+	224.341	46.6284	36.7558	37.3901	1.03382e-09	5.45167e-09	0.695279	-0.524337	-1.43827	30.6693	44.1109	-1.55009	-1.33452
KITLG	12	88492793	88580474	87681	-	82.594	17.9218	13.3343	13.7657	1.0295e-09	5.43329e-09	0.603397	-0.72882	-1.65728	10.3607	17.1706	-1.83898	-1.49354
F2R	5	76716126	76735771	19645	+	375.545	72.5434	61.9885	62.5908	1.02101e-09	5.39062e-09	0.757369	-0.400931	-1.32036	53.9492	71.2324	-1.39814	-1.2469
PLEKHO1	1	150149434	150160066	10632	+	569.759	109.504	94.17	94.9598	1.0159e-09	5.36798e-09	0.773828	-0.369916	-1.29228	82.8519	107.068	-1.36236	-1.2258
KLF16	19	1852399	1863580	11181	-	454.223	86.9443	74.8772	75.7039	1.01025e-09	5.34238e-09	0.747883	-0.419116	-1.33711	64.7843	86.6235	-1.4198	-1.25923
WDR5	9	134135199	134159969	24770	+	539.724	103.881	89.0661	89.954	1.00786e-09	5.33191e-09	0.758519	-0.398742	-1.31836	77.6015	102.307	-1.39568	-1.24532
NTMT1	9	129608884	129636136	27252	+	192.721	39.1634	31.564	32.1202	9.9758e-10	5.28388e-09	0.690677	-0.533917	-1.44786	26.2435	37.9968	-1.56219	-1.34189
INSIG1	7	155297772	155310236	12464	+	315.295	61.3147	51.9064	52.5492	9.25588e-10	4.93235e-09	0.733099	-0.447921	-1.36407	44.4565	60.6419	-1.45379	-1.27989
CCDC137	17	81666737	81673898	7161	+	456.599	89.8098	75.291	76.0998	8.75024e-10	4.68758e-09	0.75005	-0.414942	-1.33325	65.2309	86.9688	-1.41398	-1.25712
ENC1	5	74627406	74641425	14019	-	183.492	39.0622	29.9636	30.582	8.63068e-10	4.63423e-09	0.672106	-0.573238	-1.48786	24.585	36.5791	-1.61337	-1.37212
EIF2S2	20	34088309	34112244	23935	-	966.853	181.256	160.059	161.142	8.50892e-10	4.57694e-09	0.794211	-0.332405	-1.25911	142.66	179.624	-1.31975	-1.20125
RPA2	1	27891526	27914798	23272	-	260.608	52.8538	42.8091	43.4347	8.50276e-10	4.57549e-09	0.714192	-0.485617	-1.40018	36.1928	50.6766	-1.49966	-1.30731
LAS1L	X	65512582	65534807	22225	-	557.001	109.214	92.0014	92.8335	7.9777e-10	4.31945e-09	0.76675	-0.383171	-1.30421	80.5775	105.09	-1.37644	-1.23576
C1orf112	1	169794730	169854080	59350	+	151.436	30.9548	24.7541	25.2393	7.5029e-10	4.08591e-09	0.674444	-0.56823	-1.4827	20.3321	30.1465	-1.60582	-1.36903
DPYSL2	8	26514031	26658176	144145	+	1936.35	376.214	320.429	322.725	7.4418e-10	4.05432e-09	0.792317	-0.33585	-1.26212	285.329	360.12	-1.32295	-1.20409
SLC4A7	3	27372723	27484385	111662	-	310.606	60.3633	51.1859	51.7676	7.31536e-10	3.98874e-09	0.740441	-0.433543	-1.35055	44.0473	59.4879	-1.4352	-1.27089
TRIB2	2	12716872	12742733	25861	+	462.544	88.2853	76.3919	77.0907	7.11415e-10	3.88869e-09	0.763999	-0.388357	-1.3089	66.7769	87.4045	-1.38208	-1.2396
MRPL18	6	159789812	159798430	8618	+	538.464	104.173	88.9286	89.7441	6.96619e-10	3.81574e-09	0.765047	-0.38638	-1.30711	77.7978	101.69	-1.37964	-1.23839
GGCT	7	30496621	30504842	8221	-	400.275	78.1507	65.8401	66.7125	6.62312e-10	3.64651e-09	0.728332	-0.457331	-1.373	56.2263	77.1986	-1.46378	-1.28785
LONP1	19	5691834	5720453	28619	-	813.047	160.215	134.298	135.508	6.62212e-10	3.64651e-09	0.769289	-0.378403	-1.2999	117.838	153.178	-1.37028	-1.23314
WDR43	2	28894667	28948220	53553	+	929.379	175.507	153.785	154.897	6.61617e-10	3.64651e-09	0.788448	-0.342912	-1.26831	136.574	173.219	-1.3305	-1.20904
BEND3	6	107065181	107115516	50335	-	207.477	41.0442	34.0669	34.5794	6.59063e-10	3.64034e-09	0.707428	-0.499346	-1.41357	28.6542	40.5047	-1.5155	-1.3185
PPP1R14B	11	64244479	64246944	2465	-	579.37	117.375	95.0066	96.5616	6.52323e-10	3.60764e-09	0.708596	-0.496965	-1.41124	80.0928	113.03	-1.51308	-1.31626
CLUH	17	2689387	2712021	22634	-	685.171	131.447	112.953	114.195	6.43318e-10	3.56235e-09	0.750437	-0.414197	-1.33256	97.9141	130.476	-1.41205	-1.25754
FH	1	241497603	241519756	22153	-	717.943	136.91	118.697	119.657	6.3185e-10	3.50918e-09	0.777607	-0.362887	-1.286	104.687	134.627	-1.3526	-1.22268
DNAAF5	7	726699	786476	59777	+	522.768	100.471	86.3642	87.128	6.29452e-10	3.49734e-09	0.767736	-0.381319	-1.30253	75.6802	98.5759	-1.37349	-1.23524
LPAR3	1	84811602	84893207	81605	-	177.974	36.2684	29.0462	29.6624	6.29017e-10	3.4964e-09	0.667886	-0.582327	-1.49726	23.7559	35.5688	-1.62387	-1.38053
NLN	5	65722205	65829284	107079	+	452.251	87.8874	74.6557	75.3752	6.20441e-10	3.4531e-09	0.758975	-0.397876	-1.31757	65.0469	85.7036	-1.39246	-1.2467
PSMD14	2	161308425	161411718	103293	+	523.079	100.616	86.3233	87.1798	6.16351e-10	3.43621e-09	0.75771	-0.400283	-1.31977	75.1625	99.197	-1.39533	-1.2483
WLS	1	68098459	68232547	134088	-	733.634	141.223	121.294	122.272	6.15087e-10	3.43202e-09	0.777984	-0.362188	-1.28537	107.004	137.54	-1.3517	-1.2223
SRSF9	12	120461672	120469749	8077	-	1496.66	290.576	246.656	249.443	6.1346e-10	3.42584e-09	0.750944	-0.413223	-1.33166	213.962	284.925	-1.41079	-1.25696
CSNK1E	22	38290691	38318085	27394	-	1220.5	237.96	201.744	203.417	6.11627e-10	3.41851e-09	0.77829	-0.36162	-1.28487	178.056	228.778	-1.35099	-1.22198
CARHSP1	16	8852942	8869013	16071	-	657.833	124.463	108.816	109.639	6.09334e-10	3.40859e-09	0.782449	-0.353931	-1.27804	96.2572	123.02	-1.34241	-1.21675
FANCG	9	35073839	35079943	6104	-	214.27	42.8389	35.1413	35.7117	5.76042e-10	3.24009e-09	0.699811	-0.514963	-1.42896	29.4049	42.0184	-1.53465	-1.33055
MAT2B	5	163503064	163519355	16291	+	572.941	111.811	94.41	95.4901	5.28525e-10	3.0077e-09	0.745012	-0.424664	-1.34226	81.5367	109.444	-1.42341	-1.26574
LMNB2	19	2428166	2456960	28794	-	1820.77	348.502	301.229	303.462	5.1531e-10	2.94013e-09	0.788789	-0.342288	-1.26777	267.631	339.294	-1.32897	-1.20938
TPM4	19	16067538	16103003	35465	+	1263.45	237.17	209.249	210.575	5.01755e-10	2.86776e-09	0.799663	-0.322536	-1.25053	187.134	234.016	-1.30721	-1.1963
ATP1B3	3	141876643	141926549	49906	+	463.173	90.6557	76.3761	77.1954	4.9604e-10	2.84003e-09	0.749058	-0.41685	-1.33501	66.12	88.2709	-1.41353	-1.26085
MKI67	10	128096661	128126424	29763	-	3234.99	659.855	533.769	539.164	4.9081e-10	2.81254e-09	0.762621	-0.390962	-1.31127	466.553	611.776	-1.38322	-1.24306
ARMCX2	X	101655281	101659851	4570	-	152.614	32.7899	24.8099	25.4357	4.84565e-10	2.7816e-09	0.64416	-0.63451	-1.55241	19.9308	30.9407	-1.69345	-1.42312
NEIL3	4	177309874	177362937	53063	+	151.021	31.8107	24.5696	25.1702	4.79623e-10	2.7576e-09	0.647843	-0.626285	-1.54358	19.7911	30.5493	-1.68215	-1.41643
THOC3	5	175959531	175968316	8785	-	439.524	87.7043	72.0194	73.254	4.78956e-10	2.75541e-09	0.701148	-0.512209	-1.42623	60.385	86.1231	-1.53064	-1.32895
URB2	1	229626216	229660201	33985	+	639.517	123.795	105.549	106.586	4.53591e-10	2.62325e-09	0.759504	-0.396871	-1.31665	92.0175	121.155	-1.39012	-1.24706
TRIM28	19	58544064	58550716	6652	+	3677.97	703.062	608.871	612.995	4.44175e-10	2.57332e-09	0.797419	-0.326591	-1.25405	543.907	682.084	-1.31124	-1.19935
IKBIP	12	98613424	98644789	31365	-	231.837	47.6979	37.9187	38.6395	4.43087e-10	2.56928e-09	0.683035	-0.549968	-1.46405	31.3625	45.9164	-1.57833	-1.35805
PRIM1	12	56731580	56752324	20744	-	377.015	76.2866	61.9896	62.8358	4.31295e-10	2.51643e-09	0.723615	-0.466706	-1.38195	52.76	72.9116	-1.47258	-1.2969
MGME1	20	17968943	17991123	22180	+	491.963	93.3653	81.259	81.9938	4.3065e-10	2.51378e-09	0.764594	-0.387234	-1.30788	71.0554	92.9322	-1.37876	-1.24065
NCAPH2	22	50508216	50524781	16565	+	382.681	76.7278	62.9757	63.7802	4.0504e-10	2.38001e-09	0.730297	-0.453445	-1.36931	53.8387	73.7217	-1.45626	-1.28755
ENOPH1	4	82430590	82461178	30588	+	464.164	91.5824	76.4965	77.3606	4.04055e-10	2.3754e-09	0.743915	-0.42679	-1.34424	66.0006	88.7206	-1.42443	-1.26856
NME1-NME2	17	51153559	51171745	18186	+	127.538	31.1773	20.1655	21.2563	4.01772e-10	2.36515e-09	0.535695	-0.900517	-1.86673	14.8296	27.683	-2.10771	-1.65331
GMPS	3	155870650	155944021	73371	+	971.677	186.45	160.276	161.946	3.9493e-10	2.3311e-09	0.756293	-0.402984	-1.32224	139.474	184.418	-1.39686	-1.2516
PSMC5	17	63827431	63832028	4597	+	1486.91	277.467	246.233	247.819	3.90668e-10	2.31012e-09	0.798774	-0.324141	-1.25192	220.096	275.542	-1.30821	-1.19805
DUS3L	19	5785142	5791164	6022	-	222.163	45.014	36.3832	37.0272	3.88233e-10	2.29986e-09	0.690104	-0.535114	-1.44906	30.2379	43.8165	-1.55814	-1.34761
HASPIN	17	3723903	3726699	2796	+	131.499	27.8571	21.183	21.9164	3.88105e-10	2.29986e-09	0.600865	-0.734888	-1.66427	16.4521	27.3807	-1.8399	-1.50541
CYCS	7	25118656	25125261	6605	-	1502.63	304.48	247.642	250.438	3.86723e-10	2.29297e-09	0.749836	-0.415353	-1.33363	214.634	286.241	-1.41054	-1.26091
CHTF18	16	788620	798075	9455	+	142.151	29.1824	23.1437	23.6919	3.7564e-10	2.23491e-09	0.649968	-0.62156	-1.53854	18.6658	28.718	-1.67365	-1.41433
RRP7A	22	42508344	42519797	11453	-	557.532	105.973	92.1033	92.922	3.73811e-10	2.22645e-09	0.766884	-0.38292	-1.30398	80.6622	105.182	-1.37332	-1.23814
POP7	7	100706121	100707487	1366	+	211.09	42.7269	34.5195	35.1817	3.60247e-10	2.15542e-09	0.680398	-0.55555	-1.46973	28.4903	41.873	-1.5844	-1.36336
EEF1AKNMT	1	171781660	171797717	16057	+	854.893	161.739	141.426	142.482	3.56773e-10	2.1395e-09	0.784269	-0.35058	-1.27507	125.255	159.709	-1.33685	-1.21615
CHASERR	15	92882843	92898748	15905	+	433.603	85.0429	71.5014	72.2671	3.47946e-10	2.08847e-09	0.747969	-0.41895	-1.33695	61.8473	82.687	-1.41452	-1.26365
NDC80	18	2571557	2616636	45079	+	236.944	48.6279	38.6218	39.4907	3.46248e-10	2.08018e-09	0.663388	-0.592075	-1.50741	31.4991	47.4822	-1.63328	-1.39124
ST6GALNAC6	9	127885321	127905349	20028	-	249.137	50.4517	40.8465	41.5229	3.33075e-10	2.01299e-09	0.698497	-0.517675	-1.43165	34.1521	48.8937	-1.53491	-1.33533
DHX15	4	24527475	24584555	57080	-	1462.69	277.708	242.061	243.782	3.314e-10	2.0047e-09	0.790753	-0.338701	-1.26462	215.296	272.267	-1.32356	-1.2083
NUDT11	X	51490011	51496593	6582	-	262.791	56.2816	42.9185	43.7985	3.29217e-10	1.99333e-09	0.674816	-0.567433	-1.48188	35.2946	52.3025	-1.59866	-1.37364
EIF4A3	17	80134370	80147129	12759	-	1296.18	241.982	214.612	216.03	3.29062e-10	1.99333e-09	0.795972	-0.32921	-1.25632	191.488	240.571	-1.31316	-1.20195
SAE1	19	47130835	47210637	79802	+	1158.41	219.999	191.657	193.068	3.27058e-10	1.983e-09	0.786879	-0.345787	-1.27084	170.041	216.095	-1.33125	-1.21318
CENPW	6	126339789	126483321	143532	+	136.003	29.9755	21.9876	22.6671	3.19415e-10	1.94562e-09	0.615689	-0.699725	-1.6242	17.2755	28.0588	-1.78398	-1.47872
JUN	1	58780791	58784048	3257	-	56.7756	13.6747	8.87195	9.4626	3.17447e-10	1.93507e-09	0.490674	-1.02716	-2.03801	6.22947	12.6957	-2.33836	-1.77624
PRAG1	8	8317736	8386440	68704	-	171.356	35.9821	27.8356	28.5594	3.03391e-10	1.86442e-09	0.64104	-0.641513	-1.55996	22.3123	34.8064	-1.7001	-1.43138
NME4	16	396729	400755	4026	+	961.487	180.094	159.129	160.248	3.00562e-10	1.85049e-09	0.789469	-0.341045	-1.26667	141.395	179.101	-1.32577	-1.21021
[truncated: 601 more rows]

## Sheet: Up≥1.25fold_p<0.05
Table S5. Gene expression changes after GSK983 treatment of IMR32 cells for 24 h.
[truncated: 4,890 more rows]
