# Supplementary material for: MYCN and KAT2A form a feedforward loop to drive an oncogenic transcriptional program in neuroblastoma
Source: Oncogenesis. 2025 Apr 24;14(1):13. doi: 10.1038/s41389-025-00557-2 (PMC12022051; doi:10.1038/s41389-025-00557-2)
Supplement: Supplementary file 7 — Dataset 6 [file 41389_2025_557_MOESM7_ESM.xlsx]

## Sheet: Down≥1.25fold_p<0.05
Table S6. Comparison of the differentially expressed genes identified by genetic silencing of KAT2A and PROTAC-mediated KAT2A degradation through Venn diagram analysis.
List of down-regulated genes
Genes found in siKAT2A only = 363	Genes found in common = 131	Genes found in GSK983 only = 1137
AADAT	ADAMTS1	AATF
ABCC1	ADAMTS9	ABCB6
AC002550.1	AMD1	ABCF2-H2BE1
AC004148.1	ANP32C	ABHD6
AC005523.2	ANP32E	ACAT2
AC005833.1	ARHGAP11B	ACD
AC007036.3	ATAD5	ACOT7
AC008758.1	ATP1A1	ACTB
AC009244.1	BAG1	ACYP1
AC010733.1	BAMBI	ADGRB2
AC010980.2	BARD1	ADRM1
AC011498.7	BAZ1A	ADSS2
AC011503.2	BRCA1	AEN
AC011815.1	BTG3-AS1	AHSA1
AC015813.2	BUD13	AK6
AC015871.3	CBX2	AKAP12
AC022182.3	CCDC77	ALDOA
AC023355.2	CCKAR	ALYREF
AC026401.3	CCNE1	ANLN
AC026464.6	CDCA7	ANP32A
AC055839.2	CENPJ	ANP32AP1
AC068205.2	CEP152	APEX2
AC068831.8	CHAF1A	ARF6
AC074117.1	CHRM2	ARHGAP11A
AC084880.1	CREB5	ARHGAP36
AC090181.2	CXCR4	ARHGDIA
AC091057.1	DDN	ARHGEF26
AC092447.2	DLEU2	ARL6IP6
AC092683.1	DNAAF5	ARMC6
AC093525.7	E2F2	ARMCX2
AC098582.1	E2F8	ARPC5L
AC104083.1	EPB41L2	ARPIN
AC107068.1	FABP5	ASF1B
AC120057.3	FAM122B	ASNS
AC125807.2	FBL	ASPM
AC144530.1	FJX1	ATAD2
AC243960.2	GAR1	ATAD3A
ADAMTS20	GINS2	ATAD3B
ADIPOR2	HMGB3	ATF3
AFMID	HPDL	ATF4
AGK	IFRD2	ATP1B3
AL031274.1	INSIG1	AUNIP
AL139393.3	ISL1	AURKA
AL161945.1	JPH1	AURKB
AL356653.1	JUN	B4GALT2
AL358115.1	KIF15	BAX
AL358942.1	KIF18B	BCAP31
AL445433.1	KIT	BCAT1
AL590867.2	L3MBTL3	BCYRN1
AL662884.1	LDHA	BDH1
AL845472.2	LOX	BEND3
ANKRD13B	LPCAT1	BEX3
ANKRD36B	LRIG3	BHLHE22
ANO3	LRP1B	BIRC5
ANO6	LY6G5B	BLM
ANP32BP1	LYPD1	BOLA2
APEH	MAP7D2	BOP1
ARF5	MCM10	BORA
ARHGAP27P1-BPTFP1-KPNA2P3	MCM5	BRCA2
ATP1A1-AS1	MCM6	BRD2
BAG4	MCM7	BRIP1
BCL6B	MEX3D	BRIX1
BCOR	MIR17HG	BTG3
BDH2P1	MIS18BP1	BUB1
BEND6	MRTO4	BUB1B
BEX2	MTBP	BUB3
BMPR1B	MTSS1	BYSL
C18orf32	MYB	BZW1
C6orf120	NAB2	C10orf53
CA5B	NASP	C11orf24
CABLES1	NDNF	C11orf95
CAPN10-DT	NEMP1	C11orf98
CBLB	NOP58	C15orf39
CBSL	NRARP	C19orf48
CCDC150	ORC1	C1QBP
CCDC39	PAICS	C1orf112
CCDC88A	PDF	C4orf46
CCT6P1	PEG10	C5orf34
CCT6P3	PGRMC1	C6orf62
CD3EAP	PIGW	C9orf40
CDC14A	POLQ	CACYBP
CDH24	PPIH	CAD
CECR2	PRDM1	CAMK2N2
CENPE	PRDM8	CARHSP1
CEP164P1	PTCHD4	CAVIN4
CEP57	PTGES3	CBS
CERK	PTX3	CBX1
CHD7	RAD51	CBX3
CITED2	RAD51AP1	CBX6
CIZ1	RAD51C	CCDC137
CRYBG3	REST	CCDC152
CTC1	RFC3	CCDC85B
CU633906.7	RND3	CCDC86
CYB5D1	RPL22L1	CCNA2
DAP3	RRS1	CCNB1
DENND11	SAP30	CCNB1IP1
DENND5A	SETD1B	CCNB2
DGKB	SFXN2	CCND1
DGKH	SLC25A32	CCND3
DHX33	SLC6A15	CCNE2
DIPK2A	SLITRK4	CCNF
DKK1	SMAD3	CCT5
DMD	SNHG12	CCT6A
DNAJC2	SUPT16H	CCT7
DNM3OS	TBC1D4	CD24
DOT1L	TEAD2	CD247
DUS1L	TFAP4	CDC20
DYDC2	TFB2M	CDC25A
DZIP1L	TFRC	CDC25C
E2F4	TGIF1	CDC45
EEF1AKMT3	TICRR	CDC6
EFL1	TIMM10	CDC7
EIF4A1P4	TLE1	CDCA2
ENO1P1	TOMM5	CDCA4
ESYT2	TRIB1	CDCA5
EXOC7	TRIP13	CDCA7L
EYA4	TSC22D2	CDCA8
FABP5P1	TUBB2B	CDH11
FABP5P7	VCAN	CDK1
FAM160A1	WDR5	CDK2
FAM171A1	WDR76	CDK2AP1
FAM92A	WEE1	CDK4
FEM1A	XRCC2	CDKN1A
FGF13	YAP1	CDKN2AIP
FGFR1OP	ZBTB2	CDKN3
FHOD1	ZEB2	CDR2
FLRT3	ZFP36L1	CDR2L
FMN2	ZGRF1	CDT1
FOPNL	ZIC3	CDYL
FOXN2	ZNF492	CEBPB
FP671120.4	ZNF850	CEBPD
FRAS1		CEBPG
FRMD6		CENPA
GABRB2		CENPF
GAK		CENPH
GALNT4		CENPI
GAPDHP40		CENPK
GEMIN5		CENPL
GIGYF2		CENPM
GLDC		CENPN
GLDCP1		CENPO
GOLGA6L10		CENPQ
GOLGA8A		CENPU
GPR63		CENPV
GRIP1		CENPW
GTF3C5		CENPX
GUCY1A1		CEP128
HABP4		CEP55
HERC2P9		CEP72
HIP1		CFL1
HK2P1		CHAC1
HMG20A		CHAC2
HMG20B		CHAF1B
HMGB3P6		CHASERR
HNF4G		CHCHD2
HSP90AB2P		CHD1
HSP90AB4P		CHEK1
HSPA8P1		CHL1
HSPBAP1		CHORDC1
IBTK		CHRDL1
IDH1		CHST2
IGF2BP2		CHTF18
ILRUN		CHURC1-FNTB
IMPDH1		CIP2A
ISG20L2		CITED4
JADE2		CKAP2L
KANSL1		CKB
KAT2A		CKMT1A
KCNG3		CKMT1B
KCNH8		CKS1B
KCNQ5		CKS2
KCTD6		CLEC2D
KDM6B		CLN6
KLF11		CLSPN
LARP1B		CLUH
LDHAP3		CNBP
LDHAP4		CNDP2
LDHAP5		CNOT9
LHX9		COLEC12
LINC00599		COMMD4
LINC01578		COPS3
LRATD2		COQ2
LTO1		COQ3
MAP3K4		CORO1C
MAP3K7CL		CORO6
MAU2		CPSF4
MBD6		CRNDE
MBOAT7		CSE1L
MEIS3		CSNK1E
MEMO1		CSRP2
MEMO1P1		CTNNAL1
MFAP1		CTPS1
MGAT4B		CTSC
MLLT6		CTU2
MOB3A		CTXN1
MOB3B		CUL4A
MPP3		CXCL12
MRPL24		CYBRD1
MRPL3P1		CYCS
MTX1		CYYR1
MXI1		DAXX
NAT10		DAZAP1
NBPF11		DBF4
NBPF8		DBF4B
NEK4		DBI
NENF		DCK
NEUROG2		DCTPP1
NFIC		DCUN1D4
NKX2-4		DDB2
NOTCH2NLC		DDIAS
NPIPB12		DDX11
NPIPB4		DDX12P
NPIPB5		DDX19B
NPR1		DDX21
NRP1		DDX39A
NT5DC3		DDX3X
OAF		DEK
ORMDL1		DEPDC1B
PAGE1		DFFA
PAQR5		DGCR8
PARGP1		DHCR24
PAWR		DHFR
PAXBP1		DHRS2
PCDH10		DHX15
PCDH18		DHX37
PCGF3		DHX9
PDAP1		DIAPH3
PEA15		DKC1
PER3		DLGAP5
PGD		DLK2
PIANP		DLX5
PIGX		DNA2
PLAGL1		DNAAF2
PLCXD1		DNAJB1
POMT2		DNAJC9
PPP1R12B		DNLZ
PPP1R18		DNMT1
PREX2		DONSON
PRKG1-AS1		DPF1
PROS1		DPH2
PRRC2C		DPYSL2
PRTG		DPYSL4
PSEN1		DPYSL5
PTGES3P1		DSCC1
PTMAP12		DSN1
PTPRK		DTL
RAB22A		DTYMK
RBMXP4		DUS3L
RCAN3		DUT
RCN2		DYNC2I2
REL		DYNLL2
RER1		E2F1
RESF1		E2F3
RFXAP		E2F7
RIPK2		EBNA1BP2
RNA5-8SN3		ECT2
RNF167		EDA2R
RNF220		EDARADD
RNFT1-DT		EED
RORB		EEF1AKMT4
RP9P		EEF1AKNMT
RPF2P1		EEF1B2
RPL17-C18orf32		EFHD2
RPL27A		EFS
RPL4P3		EIF2B3
RREB1		EIF2S2
RSAD1		EIF4A1
SAMD4A		EIF4A3
SASS6		EIF4EBP1
SCRT2		EIF5
SDHAF1		EIF5A
SEMA3A		EIF5AL1
SEPHS1		ELOF1
SEPHS1P4		EMC3-AS1
SERPINH1		EMC8
SH3BGRL2		EME1
SH3BP2		ENC1
SH3BP4		ENDOG
SHLD3		ENO1
SIX4		ENOPH1
SLC22A23		ENOSF1
SLC25A1		ENY2
SLC25A28		EPOP
SLC45A4		ERCC6L
SLCO5A1		ERI1
SLITRK5		ESCO2
SMARCC1		ESPL1
SMG1P1		ETV6
SMG1P2		EXO1
SMG1P7		EXOSC3
SNAP23		EXOSC4
SNAPC4		EXOSC5
SNHG16		EXOSC8
SOGA3		EXOSC9
SRRM3		EZH2
ST3GAL1		F2R
STARD9		FADS1
STIP1P3		FADS2
STK38		FAIM
STUB1		FAM133CP
STX2		FAM133DP
SUPT16HP1		FAM156A
SUZ12		FAM207A
SUZ12P1		FAM27B
SVIP		FAM27E3
TADA2A		FAM72A
TAF1L		FAM72D
TAF3		FAM83D
TAF4B		FANCA
TBKBP1		FANCB
TCF7L2		FANCD2
TEAD4		FANCG
TECR		FANCI
TECRP1		FASN
TEN1-CDK3		FAT3
TERF1P5		FBRSL1
TGFB1I1		FBXO5
THAP4		FDPS
THUMPD1		FEN1
TIMM8A		FGF2
TMED7-TICAM2		FGFR2
TMEM101		FGFRL1
TMEM267		FH
TMSB4XP6		FIGNL1
TOX3		FKBP4
TPK1		FKBP5
TRERF1		FLRT2
TRIT1		FN3KRP
TRPC4AP		FOSL2
TTC39C		FOXM1
TTLL5		FSTL4
UBE2D1		FTH1P3
UBE2O		FTSJ1
UBE3B		FUBP1
UGDH		FUOM
UPF1		FUS
USP6NL		FZD8
UTP20		G3BP1
VEGFA		GABPB1
VGLL3		GABRA5
VIM		GADD45A
VIP		GAPDH
WASF4P		GAS1
WDFY2		GATAD2A
WDR35		GEN1
XYLB		GGCT
YRDC		GINS1
ZBED6CL		GINS3
ZBTB44		GINS4
ZBTB8OS		GJC1
ZEB1-AS1		GK
ZHX1-C8orf76		GLO1
ZNF202		GLRX2
ZNF217		GLS
ZNF362		GLUL
ZNF48		GMNN
ZNF512B		GMPS
ZNF587B		GNB1L
ZNF710		GNB3
ZNF783		GNB4
ZNF827		GNL3
ZNF883		GPM6B
ZNF887P		GPN3
		GPR137B
		GPRASP2
		GPRIN1
		GPT2
		GRASLND
		GRB10
		GTF2H2B
		GTF3A
		GTF3C4
		GTSE1
		H1-10
		H2AC20
		H2AX
		H2AZ1
		H2BC9
		H3-3A
		H3-3B
		H3-5
		H3P6
		HADH
		HAND1
		HAPLN3
		HASPIN
		HAUS1
		HAUS2
		HAUS3
		HAUS6
		HAUS7
		HAUS8
		HCN4
		HDAC2
		HDGF
		HECA
		HELLS
		HES6
		HES7
		HILPDA
		HINT1
		HIRA
		HJURP
		HK2
		HMGB1
		HMGB2
		HMGCS1
		HMGN1
		HMGN2
		HMX1
		HNRNPA0
		HNRNPA2B1
		HNRNPAB
		HNRNPCL1
		HNRNPD
		HNRNPDL
		HNRNPF
		HNRNPH1
		HNRNPH3
		HNRNPL
		HNRNPM
		HNRNPU
		HPF1
		HPRT1
		HRAS
		HRH3
		HROB
		HSP90AA1
		HSP90AB1
		HSPA14
		HSPA1B
		HSPA8
		HSPA9
		HSPB11
		HSPD1
		HSPE1
		HSPE1-MOB4
		HSPH1
		HUNK
		HYLS1
		ID2
		IDH2
		IER5
		IER5L
		IFRD1
		IGF2BP1
		IGFBP5
		IKBIP
		ILF3
		ILKAP
		IMP3
		IMP4
		INCENP
		ING1
		ING2
		INSM1
		IPO4
		IQCJ-SCHIP1
		IQGAP3
		IRX3
		IRX5
		ITGAE
		ITPRIPL1
		IVNS1ABP
		JAKMIP1
		JPT1
		JUNB
		JUND
		KCNG1
		KCNJ8
		KCNK10
		KCNK2
		KCNS3
		KCTD12
		KDM8
		KHDRBS1
		KHSRP
		KIAA0408
		KIF11
		KIF18A
		KIF1C
		KIF20A
		KIF20B
		KIF21B
		KIF22
		KIF23
		KIF24
		KIF2C
		KIF4A
		KIF5C
		KIFC1
		KITLG
		KLF15
		KLF16
		KLF4
		KLF6
		KLHL23
		KLHL25
		KNSTRN
		KNTC1
		KPNA2
		KPNA3
		KTI12
		LAMA1
		LAS1L
		LBH
		LBR
		LBX2
		LDHB
		LIG1
		LIN7A
		LINC00987
		LINC01224
		LMNB1
		LMNB2
		LMO4
		LOC100287808
		LOC100288162
		LOC100288637
		LOC102724159
		LOC105371814
		LOC112694756
		LOC150051
		LOC399975
		LOC642846
		LOC728554
		LOC728715
		LONP1
		LONRF1
		LPAR3
		LRP3
		LRP4
		LRR1
		LRRC4
		LRRC59
		LRRTM1
		LSM6
		LUC7L
		LUC7L2
		LY6E
		LYAR
		MACROH2A1
		MACROH2A2
		MAD2L1
		MAGOH
		MAGOHB
		MAK16
		MAPK7
		MARCKS
		MARCKSL1
		MASTL
		MAT2A
		MAT2B
		MAZ
		MBD3
		MCM2
		MCM3
		MCM4
		MCM8
		MCMBP
		MCUB
		MELK
		MEPCE
		MEST
		METTL1
		MEX3B
		MGC4859
		MGME1
		MIF
		MIF-AS1
		MIPEP
		MIS12
		MIS18A
		MKI67
		MMS22L
		MND1
		MORF4L2
		MRM1
		MRM2
		MROH8
		MRPL12
		MRPL17
		MRPL18
		MRPS26
		MRPS34
		MRPS6
		MSH6
		MTAP
		MTERF3
		MTFP1
		MTFR2
		MTHFD1
		MTHFD1L
		MTHFD2
		MTRR
		MXD3
		MXRA5
		MYBBP1A
		MYBL1
		MYBL2
		MYCN
		MYCNOS
		MZT1
		NAA10
		NAA50
		NAPRT
		NCAPD3
		NCAPG
		NCAPG2
		NCAPH
		NCAPH2
		NCL
		NDC80
		NDOR1
		NDUFAF2
		NDUFAF8
		NDUFS5
		NEIL3
		NET1
		NETO1
		NETO2
		NFKBIB
		NFYB
		NGDN
		NGRN
		NHLH1
		NHP2
		NIF3L1
		NIP7
		NKAIN1
		NKAIN3
		NKAIN4
		NLN
		NME1
		NME1-NME2
		NME2
		NME4
		NNAT
		NOC4L
		NOL6
		NOLC1
		NOP14
		NOP16
		NOP56
		NOS2
		NPIPA5
		NPM1
		NPTX1
		NPW
		NR2C2AP
		NR2F1
		NRN1
		NSD2
		NT5C3A
		NTHL1
		NTMT1
		NUAK1
		NUCKS1
		NUDC
		NUDT10
		NUDT11
		NUDT4P2
		NUF2
		NUP107
		NUP155
		NUP205
		NUP35
		NUP62
		NUP85
		NUSAP1
		NXPH2
		NXT1
		OAZ1
		OBI1
		ODC1
		OIP5
		ORC6
		PA2G4
		PA2G4P4
		PABPC3
		PABPN1
		PAK1IP1
		PAM16
		PANK2
		PAPSS1
		PAQR4
		PARPBP
		PAX5
		PBX3
		PCBP1
		PCDH8
		PCGF6
		PCLAF
		PCNA
		PDCD5
		PDE7A
		PDLIM1
		PDP1
		PDSS1
		PDZRN4
		PES1
		PFAS
		PFDN6
		PFKFB3
		PFKP
		PFN1
		PGAM1
		PGAM4
		PGAM5
		PHF10
		PHF13
		PHF21B
		PHF23
		PHF5A
		PHGDH
		PHLDB2
		PI4K2B
		PIF1
		PIMREG
		PITHD1
		PITX1
		PKMYT1
		PKNOX1
		PLAUR
		PLEKHH2
		PLEKHO1
		PLK1
		PLK2
		PLK4
		PLSCR5
		PLXNC1
		PMAIP1
		PMM2
		PNN
		PNO1
		PNP
		POC1A
		POC1B-GALNT4
		POLA1
		POLA2
		POLD1
		POLD3
		POLE
		POLE2
		POLE3
		POLR1E
		POLR1G
		POLR3K
		POP7
		POTEE
		PPAN
		PPAT
		PPIA
		PPID
		PPIF
		PPM1D
		PPM1G
		PPP1R14A
		PPP1R14B
		PPP2R2A
		PPRC1
		PRAG1
		PRC1
		PRDX1
		PRDX4
		PRDX6
		PRELID1
		PRIM1
		PRIM2
		PROSER2
		PRPF38B
		PRPS1
		PRPS2
		PRR22
		PSAT1
		PSMA7
		PSMB10
		PSMB2
		PSMC3
		PSMC3IP
		PSMC5
		PSMD14
		PSMG1
		PSRC1
		PTBP1
		PTBP2
		PTMA
		PTMAP11
		PTP4A1
		PTTG1
		PUM3
		PUS1
		PUS7
		PUSL1
		PWP2
		RAB39A
		RABL3
		RACGAP1
		RAD18
		RAD54B
		RAD54L
		RAD9A
		RALY
		RAN
		RANBP1
		RANGAP1
		RAP2B
		RASL11B
		RBBP7
		RBL1
		RBM14
		RBM14-RBM4
		RBM38
		RBM39
		RBMX
		RCC1
		RCC2
		RCOR2
		RECQL4
		REEP4
		RELT
		RFC1
		RFC2
		RFC4
		RFC5
		RFLNB
		RFWD3
		RIDA
		RITA1
		RMI1
		RMI2
		RNA45SN1
		RNA45SN3
		RNA45SN5
		RNASEH2A
		RNASEH2B
		RNASEH2C
		RNF138
		RNF152
		RNF168
		RNF4
		RNPS1
		RPA2
		RPA3
		RPL39L
		RPS27L
		RPS29
		RPUSD1
		RRM1
		RRM2
		RRP1
		RRP12
		RRP1B
		RRP7A
		RRP7BP
		RRP9
		RTKN2
		RTN4
		RTTN
		RUSC1-AS1
		S1PR3
		SAAL1
		SAC3D1
		SAE1
		SAMD1
		SBDSP1
		SCAF4
		SCARB1
		SCD
		SCML1
		SEH1L
		SEMA5A
		SERBP1
		SERPINF1
		SERTAD4
		SET
		SETSIP
		SF3B6
		SGO1
		SH3GL2
		SHCBP1
		SHMT2
		SIAH2
		SIGMAR1
		SINHCAF
		SIPA1L2
		SIVA1
		SIX2
		SIX3
		SIX5
		SKA1
		SKA3
		SKP1P2
		SLBP
		SLC16A1
		SLC1A3
		SLC1A5
		SLC20A1
		SLC25A10
		SLC25A19
		SLC25A5
		SLC29A1
		SLC29A2
		SLC2A1
		SLC2A4
		SLC36A4
		SLC38A1
		SLC38A2
		SLC38A5
		SLC3A2
		SLC4A7
		SLC5A6
		SLC6A6
		SLC6A9
		SLC7A11
		SLC7A5
		SLC9B1
		SLCO4A1
		SLF1
		SLIRP
		SLX1B
		SMC2
		SMC4
		SMPD4
		SNAI2
		SNHG1
		SNHG10
		SNHG15
		SNHG17
		SNHG30
		SNHG5
		SNRNP70
		SNRPA1
		SNRPB
		SNRPD1
		SNRPE
		SNRPF
		SNRPG
		SORD2P
		SOX11
		SOX2
		SPAG5
		SPATS2L
		SPC24
		SPC25
		SPDL1
		SPINDOC
		SQLE
		SRM
		SRPK1
		SRRT
		SRSF1
		SRSF10
		SRSF2
		SRSF3
		SRSF7
		SRSF9
		SS18L2
		SSB
		SSRP1
		SSTR2
		ST6GALNAC6
		STAT5B
		STIL
		STIP1
		STMN1
		SUMO1
		SUMO1P3
		SUMO3
		SUV39H1
		SUV39H2
		SYNCRIP
		TACC3
		TAF1A
		TANC1
		TBX1
		TCEAL7
		TCERG1
		TCF15
		TCF3
		TCOF1
		TCP1
		TCTEX1D2
		TEDC1
		TEDC2
		TELO2
		TERT
		TEX10
		TEX19
		TFAM
		TFAP2A
		TFDP1
		THAP9-AS1
		THOC3
		THOC6
		THOP1
		TIGD5
		TIMM13
		TIMM21
		TIMM23
		TIMM23B-AGAP6
		TIMP2
		TK1
		TK2
		TKT
		TLNRD1
		TMA16
		TMED1
		TMEFF1
		TMEM109
		TMEM158
		TMEM208
		TMEM237
		TMEM271
		TMEM97
		TMPO
		TMPO-AS1
		TMSB10
		TMSB15A
		TMSB4X
		TNFRSF10B
		TNFRSF12A
		TNPO2
		TOB2
		TOE1
		TOMM40
		TONSL
		TOP2A
		TOP3A
		TOPBP1
		TP53
		TPI1
		TPM4
		TPRKB
		TPX2
		TRA2B
		TRAF2
		TRAIP
		TRHDE-AS1
		TRIAP1
		TRIB2
		TRIM28
		TRIM65
		TRIM8
		TRMT1
		TRMT61A
		TROAP
		TRPC3
		TSEN54
		TTF1
		TTK
		TUBA1A
		TUBA1B
		TUBB
		TUBB2A
		TUBB3
		TUBB4B
		TUBB6
		TUBG1
		TWIST1
		TWNK
		TXN
		TXNDC5
		TXNRD1
		TYMS
		TYMSOS
		U2AF1
		U2AF1L5
		U2AF2
		UBALD2
		UBE2B
		UBE2C
		UBE2S
		UBE2T
		UCHL1
		UCHL5
		UCK1
		UCN
		UHRF1
		UHRF2
		UMPS
		UNG
		UQCC3
		URB2
		USP1
		USP39
		UTP18
		UTP4
		VASH1
		VGF
		VRK1
		VWCE
		WBP11P1
		WDHD1
		WDR4
		WDR43
		WDR46
		WDR62
		WDR74
		WLS
		WSCD1
		XPO1
		XPOT
		XRCC3
		XRCC5
		XRCC6
		YARS1
		YBX1
		YBX3
		YWHAH
		ZBED3
		ZBTB12
		ZDHHC14
		ZIC2
		ZIK1
		ZMYND19
		ZNF100
		ZNF273
		ZNF280C
		ZNF367
		ZNF503
		ZNF519
		ZNF530
		ZNF66
		ZNF682
		ZNF695
		ZNF703
		ZNF724
		ZNF726
		ZNF730
		ZNF738
		ZNF768
		ZNF788P
		ZNF804A
		ZNF92
		ZNF93
		ZWINT

## Sheet: Up≥1.25fold_p<0.05
Table S6. Comparison of the differentially expressed genes identified by genetic silencing of KAT2A and PROTAC-mediated KAT2A degradation through Venn diagram analysis.
List of up-regulated genes
Genes found in siKAT2A only = 473	Genes found in common = 983	Genes found in GSK983 only = 3905
ABHD5	ABALON	AAK1
AC000068.1	ABAT	AANAT
AC003005.2	ABCD2	AASDH
AC004803.1	ABHD14A	AATK
AC004980.1	ABHD14B	ABCA11P
AC005229.4	ABHD15	ABCA2
AC005670.3	ACBD7	ABCA3
AC007614.1	ACE	ABCA5
AC008581.2	ACOX3	ABCA7
AC008966.1	ACSF2	ABCB10
AC009107.2	ACSL6	ABCB7
AC009275.1	ACTA2	ABCB8
AC009509.2	ACVR1	ABCB9
AC010615.1	ACYP2	ABCC10
AC011472.3	ADAMTS14	ABCC5
AC012435.2	ADAMTS2	ABCC6
AC013489.1	ADAMTS4	ABCC8
AC015712.2	ADAMTS8	ABCC9
AC015712.6	ADARB1	ABCD1
AC016705.2	ADCY1	ABCG4
AC016747.1	ADCY5	ABHD13
AC019080.1	ADCY7	ABHD18
AC019080.5	ADCYAP1R1	ABHD2
AC020909.3	ADD3	ABHD4
AC022211.3	ADGRA2	ABHD8
AC024560.5	ADGRG1	ABI1
AC025423.2	ADGRG6	ABLIM1
AC025423.4	AFF4	ABR
AC026273.1	AFG1L	ABRAXAS1
AC026951.1	AGA	ABTB1
AC027097.2	AHI1	ABTB2
AC027228.2	AHNAK	ACACB
AC027287.2	AHNAK2	ACAD10
AC034193.1	AHRR	ACADS
AC040168.1	AIF1L	ACADSB
AC046134.2	AIG1	ACADVL
AC064807.1	AK7	ACBD4
AC068286.2	AK9	ACO1
AC068473.3	AKAP6	ACO2
AC073508.3	AKR1C2	ACOT11
AC091182.1	ALDH1A3	ACOT13
AC091271.1	ALDH5A1	ACOT9
AC092645.2	ALDOC	ACOX1
AC092675.1	ALK	ACP2
AC093157.1	ALPK2	ACP6
AC095055.1	AMACR	ACSS1
AC097374.1	AMIGO1	ACSS2
AC097468.4	AMZ2P1	ACTR3C
AC105052.4	ANK1	ACTRT3
AC106881.1	ANO4	ACVR1B
AC106895.2	ANXA4	ACVR1C
AC114490.2	APBB3	ACVR2A
AC120049.1	APH1B	ACVR2B-AS1
AC136621.1	APLF	ACVRL1
AC245060.4	APOL2	ACY1
ACAD11	APOLD1	ADAM11
ADAM12	AQP11	ADAM15
ADAMTS3	AQP3	ADAM19
ADCY6	ARAP1	ADAMTS12
ADI1	ARFGAP3	ADAMTS13
ADRA2C	ARHGAP18	ADAMTS17
AEN	ARHGAP26	ADAMTS7
AF127577.4	ARHGAP29	ADAMTSL2
AF131215.6	ARHGAP44	ADAMTSL4
AL031686.1	ARHGDIB	ADAP1
AL031775.1	ARHGEF10L	ADCK1
AL078621.3	ARHGEF17	ADCK2
AL080250.1	ARHGEF25	ADCK5
AL133243.3	ARHGEF28	ADCYAP1
AL135905.2	ARHGEF3	ADGRB1
AL139351.3	ARID3A	ADGRB3
AL139353.2	ARNTL	ADGRL1
AL158212.3	ARRB1	ADM2
AL161772.1	ARSD	ADORA2B
AL353705.3	ARSG	ADPRHL1
AL353743.2	ASIC1	ADPRM
AL356599.1	ASIC4	ADSS1
AL359643.3	ASTN2	AFAP1-AS1
AL391069.2	ATG10	AFDN-DT
AL445524.2	ATP13A2	AFF3
AL450998.1	ATP1A3	AFMID
AL512625.1	ATP1B2	AFTPH
AL592437.2	ATP2A3	AGAP2
AL731556.1	ATP2B2	AGAP5
AMZ2	ATP2B3	AGAP6
ANKRD33B	ATP2B4	AGBL5
ANKRD7	ATP6AP1L	AGER
AP000866.1	ATP8A2	AGGF1
AP001372.2	ATPAF2	AGL
AP003355.2	B3GALT1	AGO1
AP003498.1	B3GLCT	AGO3
AP006222.1	B3GNT9	AGPAT1
AP006333.1	B4GAT1	AGPAT2
AP1S1	BAIAP2-DT	AGPAT4
AP5B1	BBS12	AGRN
APBB1	BBS2	AHCYL2
ARFGEF3	BCDIN3D	AHDC1
ARL4D	BDKRB2	AHR
ASAH2	BMF	AJM1
ASB13	BNC2	AJUBA
ASCC3	BTBD11	AK1
ASS1	BTBD9	AK5
ASS1P10	BTD	AKAP10
ATCAY	BTG2	AKAP13
ATP6V0E2-AS1	BTN3A1	AKAP5
AUXG01000058.1	BTN3A2	AKAP7
B3GAT2	C11orf45	AKAP9
BAIAP2	C12orf45	AKNA
BAK1	C14orf132	AKNAD1
BATF3	C15orf62	AKR1C1
BAX	C1QL4	AKT3
BEND3P1	C2orf16	AKTIP
BLOC1S2	C2orf72	ALCAM
BMERB1	C3orf18	ALDH2
BRMS1L	C4orf33	ALDH4A1
C11orf96	C5	ALDH6A1
C2orf74	C6orf89	ALG10B
C4orf50	C8orf31	ALG11
C9orf85	CABLES2	ALG12
CASC2	CABP7	ALG6
CBFA2T3	CABYR	ALKBH6
CCDC134	CACNA1C	ALKBH7
CCDC90B	CACNA1D	ALPK1
CCM2	CACNA2D2	ALPL
CCND3	CACNG5	ALS2
CCNDBP1	CADM1	ALX1
CCNG1	CALCOCO1	ALX3
CD8A	CAMK1	AMFR
CDH6	CAMK2N1	AMIGO3
CDIP1	CAPN5	AMN1
CDK14	CARF	AMOT
CDK2AP2	CARMIL1	AMOTL2
CDK9	CASZ1	AMPD2
CDKN1A	CCBE1	AMPD3
CDON	CCDC171	AMZ1
CELSR2	CCDC3	ANAPC11
CHCHD7	CCM2L	ANAPC16
CHL1	CCNA1	ANGPTL4
CHN2	CD101	ANK2
CHPT1	CD163L1	ANK3
CHST14	CD302	ANKDD1A
CISD3	CD9	ANKEF1
CLCN3P1	CDH10	ANKFN1
CLSTN2	CDHR1	ANKH
CMBL	CDK18	ANKIB1
CNIH2	CDKL1	ANKMY2
COL19A1	CDKL2	ANKRA2
COQ10A	CDKL3	ANKRD12
CPEB2	CDKN1C	ANKRD13A
CPNE1	CELF2	ANKRD13C
CPNE4	CELF3	ANKRD18B
CPPED1	CELF6	ANKRD20A1
CREB3L4	CEMIP	ANKRD26
CROT	CEP19	ANKRD34A
CRPPA	CERKL	ANKRD36
CST3	CFAP300	ANKRD36B
CTSL	CFAP61	ANKRD39
CXCL12	CFLAR	ANKRD42
CXXC5	CHRM1	ANKRD44
CYFIP2	CHRNA1	ANKRD6
CYP26B1	CHRNA3	ANKRD63
DAP	CHRNA5	ANKS1A
DCAKD	CHST15	ANKS1B
DCP1B	CHST8	ANO5
DCXR	CHTF8	ANO8
DDB2	CHURC1	ANOS1
DDIT4	CIB2	ANXA11
DEPDC1	CKMT2-AS1	ANXA6
DGCR6L	CLCN4	ANXA7
DHRS2	CLIP3	AOC2
DHRS4L2	CLSTN3	AP1G1
DICER1-AS1	CLTCL1	AP1G2
DIP2C	CNGA3	AP2A2
DNAH10OS	CNGB1	AP3S2
DRAM1	CNN2	AP4M1
DRAP1	CNR1	AP5S1
DRG2	CNTN2	AP5Z1
DSTYK	COBLL1	APAF1
DUSP4	COG6	APBA2
E2F7	COL14A1	APBB2
EAF2	COL1A1	APC
EDA2R	COL5A1	APC2
EDNRB	COL6A1	APCDD1L
EFCAB10	COL6A2	APLNR
EFCAB2	COL6A6	APLP1
EFNB2	COQ10B	APLP2
EFR3B	CORO2A	APOL4
EHD1	COTL1	APOOL
ELMO2	COX20	APPBP2
EPHB2	CPE	APPL2
EPM2A	CPEB3	ARAP3
ERMAP	CPM	ARC
ERVK13-1	CPT2	ARF5
ETFB	CPVL	ARFGEF1
ETV4	CRABP1	ARFGEF2
FAAP20	CRABP2	ARHGAP12
FAM169A	CRAT	ARHGAP22
FAM43A	CREG1	ARHGAP23
FAM66D	CRELD1	ARHGAP24
FAM81A	CRHR1	ARHGAP27
FAM86C1	CRTC1	ARHGAP27P1
FAS	CRYL1	ARHGAP27P1-BPTFP1-KPNA2P3
FAT1	CSKMT	ARHGAP31
FBN2	CSRNP1	ARHGAP4
FBXL16	CTNNA2	ARHGAP5-AS1
FBXO22	CTNNBIP1	ARHGAP9
FBXW7	CTNND2	ARHGDIG
FDXR	CTSO	ARHGEF1
FGF19	CUL9	ARHGEF11
FKRP	CXXC4	ARHGEF12
FLNC	CYB5R1	ARHGEF19
FMO5	CYGB	ARHGEF2
FP565260.2	CYP2U1	ARHGEF4
FRK	CYP4V2	ARHGEF40
FSTL4	CYRIA	ARHGEF6
FXYD6	CYTH3	ARHGEF9
FZD7	DACT3	ARID4A
GABBR2	DAG1	ARID5B
GABRG2	DBX2	ARL10
GALNT15	DDC	ARL15
GALNT17	DDR1	ARL17A
GAS6	DDX58	ARL17B
GATD3A	DELE1	ARL2BP
GCC2	DENND2A	ARL6
GCOM1	DENND2C	ARL6IP5
GJD2	DENND5B	ARMC2
GPR137C	DEPTOR	ARMC7
GPX1	DGKG	ARMC9
GRHPR	DHRS12	ARMCX5-GPRASP2
GRM2	DHRS4	ARMH4
GUF1	DIRAS3	ARNT
GXYLT1	DISC1	ARRDC1
H2AC11	DISP1	ARRDC2
H2AC6	DKK3	ARRDC4
H2BC19P	DLK1	ARSA
HCN4	DLX3	ARSI
HERC3	DLX4	ARSK
HLA-A	DMAC2L	ARV1
HS3ST4	DMTN	ARVCF
HS6ST2	DNAJB2	ASAH1
HSBP1L1	DNER	ASB7
HSPA12A	DNM3	ASB8
HSPA4L	DOC2B	ASGR1
HSPBP1	DOK4	ASH1L
ID1	DPF3	ASIC3
ID2-AS1	DPP6	ASL
ID4	DRAXIN	ASPDH
IER5	DRC3	ASPHD1
IGFBP4	DRGX	ASPHD2
IKBIP	DSTNP2	ATE1
INHBA	DTWD2	ATF6
INHBE	DTX3L	ATF6B
INO80C	DUS4L-BCAP29	ATF7
INPP1	DUSP26	ATF7IP
INPP5D	DUSP3	ATG13
INSR	DUSP6	ATG2A
INSYN1	ECE1	ATG2B
INTS6-AS1	EDNRA	ATG4A
IQCH	EEF1A2	ATG9B
ITGA6	EFCAB1	ATM
JDP2	EFHD1	ATP10D
KCNK9	EFR3A	ATP11A
KCNS2	EGFR	ATP11B
KIAA1324L	EHHADH	ATP1A1-AS1
KIF1C	ELAC1	ATP23
KIFBP	ELFN1	ATP2B1-AS1
KITLG	ELL2	ATP5MF-PTCD1
LAMTOR5-AS1	ELMO1	ATP6AP1
LBH	EMID1	ATP6AP2
LFNG	EML2	ATP6V0A1
LGI2	EML6	ATP6V0E2
LHFPL4	ENO3	ATP6V1A
LIMS4	ENPP2	ATP6V1E2
LINC00909	ENTPD5	ATP6V1F
LINC01719	EPHA2	ATP6V1FNB
LINC01833	EPHB3	ATP6V1G2
LINC01886	EPHX2	ATP7A
LINC02074	ERCC6	ATP7B
LINC02210-CRHR1	ERMP1	ATP8A1
LIPT2	ETFRF1	ATP9A
LRFN1	ETV1	ATP9B
LRRC37A16P	ETV5	ATRN
LRRC37A9P	EYS	ATRX
LY86-AS1	F8	ATXN1
LYPLA2	FAIM2	ATXN3
MDK	FAM114A1	ATXN7
MDM2	FAM120C	ATXN7L1
MED26	FAM13C	ATXN7L2
MED29	FAM161B	AUH
MEST	FAM163A	AVL9
MFAP4	FAM163B	AVPI1
MGAT4A	FAM167A	B3GAT1
MICU2	FAM174B	B3GAT3
MINAR1	FAM210B	B3GNT10
MRPL49	FAM214A	B3GNT4
MRPL53	FAM214B	B3GNT8
MRPS30-DT	FAM222A	B3GNTL1
MT-RNR1	FAM227B	B4GALT3
MT-RNR2	FAM228B	B4GALT4
MTRNR2L12	FAM229B	B4GALT6
MTRNR2L8	FAM47E	B9D1
MUC19	FAM66B	BAALC
MVB12A	FAM66C	BABAM1
NAGS	FAM86B1	BABAM2
NANOS1	FBLN2	BACE1-AS
NBAT1	FBN1	BAG3
NDUFA7	FBXL17	BAHCC1
NDUFS8	FBXL21P	BAIAP2L1
NECTIN1	FCGRT	BAZ2A
NEFL	FERMT1	BAZ2B
NEURL1B	FGF11	BBC3
NIPAL1	FGGY	BBIP1
NKAIN4	FIG4	BBOF1
NR4A3	FLOT2	BBS1
NSF	FMN1	BBS10
NTPCR	FNDC5	BBS4
NTRK3	FOXO1	BBS7
ODC1-DT	FRMD3	BBS9
OLMALINC	FRMD5	BCAN
OR7D2	FRMPD1	BCAP29
P2RX7	FRMPD3	BCAR3
P3H4	FRRS1L	BCAS3
PAK4	FSTL5	BCAS4
PCDH19	FYCO1	BCAT2
PDCD6IPP2	FZD5	BCDIN3D-AS1
PDE6D	GAA	BCHE
PDZRN3	GABRG3	BCKDHB
PENK	GALNS	BCL2L1
PGF	GALNT10	BCL2L13
PHACTR1	GALNT12	BCL6
PHLDA3	GALNT14	BCL7C
PHPT1	GATA2	BCL9L
PID1	GCHFR	BCLAF3
PIEZO1	GFPT2	BCORL1
PLD5	GGCX	BDNF-AS
PLK2	GLIDR	BDP1
PLPP4	GLRX	BEGAIN
PLXNA2	GM2A	BEND3P3
PLXNB2	GMPR	BEND6
PMEPA1	GNAZ	BGN
POLH	GNB5	BICRAL
PPIC	GNS	BIN1
PPM1D	GOLGA7B	BIRC2
PRCD	GPC3	BIVM
PRELID2	GPLD1	BIVM-ERCC5
PREX1	GPR153	BLOC1S1-RDH5
PRKAB1	GPR162	BLOC1S5
PROSER2	GPR37	BLVRB
PRPH2	GPR83	BLZF1
PRXL2B	GPX3	BMP1
PTPN3	GRAMD1B	BMPR2
PTPRF	GRIK3	BMS1P1
PTPRG-AS1	GRIK5	BMS1P14
PTPRR	GRIN3A	BMS1P2
PTRHD1	GRINA	BMS1P2-AGAP9
PXDC1	GRK5	BMS1P20
PXDN	GRM1	BMS1P22
RAB31	GRM4	BMS1P4-AGAP5
RAB39B	GSG1L	BNIP3L
RAP2B	GSTM2	BOD1L1
RASA3	GSTM4	BOK
RAVER1	GTF2IRD2	BOLA3-AS1
RBM26-AS1	GTF2IRD2B	BORCS5
RBMS3-AS2	H1-0	BORCS6
RDM1	H19	BORCS7-ASMT
RFPL1S	H2AW	BPHL
RGMA	H2BC5	BPNT1
RGPD8	H4C15	BPNT2
RGS16	HAGH	BPTF
RGS8	HARBI1	BRAF
RGS9	HBEGF	BRD3OS
RHPN2	HEATR5A	BRF1
RN7SL2	HEYL	BROX
RNF144B	HFM1	BRPF3
RPL15	HHAT	BRSK1
RPL23AP53	HHLA3	BRWD1
RPS19	HIF3A	BRWD3
RPS27L	HINT2	BSDC1
RPS6KA1	HIVEP3	BSN
RTCA-AS1	HMGCL	BTBD10
S1PR3	HMGCLL1	BTBD17
SAMD11	HMOX1	BTBD2
SCAMP2	HNMT	BTBD7
SCHIP1	HNRNPKP3	BTBD8
SCIN	HOMEZ	BTN2A1
SCN2A	HR	BTN2A2
SDC1	HS1BP3	BTN2A3P
SDR39U1	HS6ST1	BUB1B-PAK6
SEC22B4P	HSD17B6	C11orf1
SELENOTP1	HTR3A	C11orf49
SEPTIN7-DT	HTR6	C11orf54
SERPINF1	HTRA1	C11orf68
SESN1	HYKK	C11orf71
SESN2	IFFO2	C12orf60
SFMBT1	IFI27L2	C12orf73
SH3PXD2B	IFI6	C12orf76
SIAH3	IGF2	C14orf93
SIM2	IGIP	C15orf40
SIRPA	IL10RB	C15orf65
SLC22A17	IL11	C16orf95
SLC30A1	IL11RA	C17orf100
SLC30A10	IL13RA1	C17orf113
SLC7A11	IL17RA	C17orf49
SLC9A3R1	IL1RAP	C17orf58
SLCO3A1	INKA2	C17orf97
SNAI2	INKA2-AS1	C18orf32
SNHG29	IQCH-AS1	C19orf54
SNN	IQSEC1	C1GALT1
SNX10	IQSEC3	C1GALT1C1
SPATA18	IRAK4	C1QL1
SPSB4	IRF2BPL	C1QL3
SRSF8	ISLR2	C1QTNF3-AMACR
STS	ITGA2	C1QTNF4
STX5	ITGA3	C1QTNF6
SULF2	ITGA9	C1orf115
SULT1C4	ITGB3	C1orf229
SVBP	ITM2C	C1orf50
SVEP1	ITSN2	C1orf53
SYNJ2	JAG1	C1orf56
SYPL1	JAKMIP3	C1orf74
TAFA2	JAZF1	C20orf194
TBCAP1	JCAD	C22orf23
TCN2	JUP	C22orf39
TGFB2	KANK4	C22orf46
TIGAR	KAT2B	C2CD2
TLCD4-RWDD3	KATNAL2	C2CD2L
TM7SF3	KAZN	C2CD4C
TMEM106C	KCNA4	C2CD5
TMEM132A	KCNB1	C2orf27A
TMEM161B-AS1	KCNB2	C2orf49
TMEM179	KCNC3	C2orf50
TMEM18	KCNC4	C2orf81
TMEM189	KCNH2	C2orf88
TMEM250	KCNJ12	C3orf33
TMEM273	KCNK3	C3orf62
TMEM44	KCNK6	C3orf70
TMEM51	KCNMA1	C4orf3
TMEM81	KCNQ1OT1	C5orf63
TMEM87A	KCTD21	C6orf120
TMOD1	KCTD7	C7orf25
TMTC1	KDM7A-DT	C7orf31
TNFAIP8	KIAA0513	C8orf37
TNFRSF10B	KIAA1522	C8orf44
TNR	KIAA1614	C8orf58
TNRC6C-AS1	KIAA1671	C9orf129
TPMTP1	KIF25-AS1	C9orf16
TRAF3IP2-AS1	KIRREL2	CA10
TRIAP1	KLHDC8A	CA11
TRIM69	KLHDC8B	CA5B
TSPAN11	KLHL14	CAB39L
TSPAN2	KLHL3	CABIN1
TTYH3	KLHL32	CACFD1
UBASH3B	KLHL36	CACNA1A
UCP2	KLLN	CACNA1G
UNC5B	KLRG1	CACNA1H
UPF3AP2	KRBA2	CACNA2D1
UQCC3	KRCC1	CACNB2
VASH1	KSR1	CACNB3
VLDLR-AS1	L1CAM	CACNB4
WNT11	LACC1	CACNG2
WNT5A	LAMA4	CACNG7
WWC3	LAMC1	CALB1
XPC	LDB3	CALCOCO2
Z97989.1	LDLRAD4	CALHM2
ZBTB46	LHX4	CALY
ZBTB7C	LINC00467	CAMK2B
ZCCHC12	LINC00877	CAMK2G
ZFAS1	LINC00963	CAMK4
ZMAT3	LINC01018	CAMKK1
ZNF423	LINC01797	CAMKMT
ZNF488	LINC01798	CAMTA2
ZNF625-ZNF20	LINC01828	CAND2
ZNF702P	LINC02078	CAP2
	LINC02525	CAPG
	LINC02691	CAPN1
	LINC02693	CAPN14
	LINC02731	CAPN2
	LMCD1	CAPN7
	LMLN	CAPN9
	LMNA	CAPRIN2
	LONRF2	CARD10
	LOXL1	CARMIL3
	LOXL4	CASKIN1
	LPCAT2	CASP9
	LPP	CAST
	LRP1	CASTOR3
	LRP10	CAT
	LRRC10B	CAVIN1
	LRRC2	CBFA2T2
	LRRC23	CBL
	LRRC3	CBWD2
	LRRC55	CBX5
	LRRC8D	CBX7
	LRRN2	CBX8
	LRRN3	CBY1
	LRRTM2	CC2D2A
	LTBP2	CCDC102A
	LYSMD3	CCDC103
	LYST	CCDC106
	LZTS3	CCDC107
	MACROD2	CCDC113
	MAD2L2	CCDC115
	MAFB	CCDC120
	MAGI2	CCDC121
	MAMDC2	CCDC122
	MAN1B1	CCDC125
	MAN1C1	CCDC126
	MAN2A2	CCDC144A
	MAOA	CCDC144B
	MAP2K6	CCDC149
	MAP6	CCDC157
	MAPK10	CCDC163
	MAPK4	CCDC169
	MAPKBP1	CCDC18-AS1
	MAPRE3	CCDC181
	MAPT	CCDC184
	MARK4	CCDC186
	MARVELD1	CCDC188
	MAST4	CCDC28B
	MATN2	CCDC32
	MBD5	CCDC39
	MCAM	CCDC40
	MCHR1	CCDC57
	MDGA1	CCDC7
	MEAK7	CCDC74A
	MEG3	CCDC74B
	MEGF11	CCDC80
	MEGF8	CCDC88B
	METAP1D	CCDC88C
	METTL23	CCDC89
	METTL7A	CCDC92
	MFGE8	CCDC93
	MGLL	CCDC9B
	MIGA1	CCEPR
	MKNK1	CCNG2
	MMD2	CCNYL1
	MMP11	CCNYL2
	MMP15	CCPG1
	MMP2	CCR10
	MN1	CCS
	MOB3C	CCSER1
	MOCS1	CCSER2
	MPPE1	CD109
	MPZ	CD200
	MRPL40	CD248
	MRS2	CD27-AS1
	MSC-AS1	CD34
	MSX2	CD44
	MTHFR	CD46
	MXD4	CD5
	MYCL	CD58
	MYO18A	CD59
	MYO1D	CD82
	MYO5A	CD99L2
	MYO6	CDADC1
	MYOG	CDC14B
	MYORG	CDC42BPA
	MYRF	CDC42EP2
	MYT1	CDC73
	MYZAP	CDH15
	NAALAD2	CDH22
	NACC2	CDH23
	NAP1L5	CDH24
	NAV1	CDH3
	NCAN	CDH4
	NCOA1	CDH5
	NDRG1	CDIN1
	NDRG4	CDIPT
	NEBL	CDK20
	NEDD4	CDK5R2
	NEDD9	CDK6
	NFASC	CDKL5
	NFATC1	CDO1
	NICN1	CDR1
	NIPAL2	CDS2
	NIPAL3	CEBPA
	NISCH	CEBPA-DT
	NKD1	CEBPZOS
	NMRK1	CELF4
	NOL4L	CELF5
	NOTCH1	CELSR3
	NPC2	CEND1
	NPPA	CENPBD1
	NPR2	CEP104
	NPTXR	CEP126
	NQO1	CEP170B
	NRBP2	CEP350
	NRIP3	CEP57L1
	NRSN2-AS1	CEP70
	NRXN1	CEP83-DT
	NSG1	CERCAM
	NT5DC1	CERS4
	NUDT6	CERT1
	NUP50-DT	CFAP97
	NUTM2D	CFL2
	NYNRIN	CGN
	OCA2	CGNL1
	OCRL	CGREF1
	OGDHL	CH17-340M24.3
	OLFML3	CHAD
	OPRD1	CHCHD10
	OPTN	CHD2
	ORAI2	CHD5
	OSER1-DT	CHD6
	OSMR	CHD8
	OSTF1	CHD9
	OSTM1	CHDH
	OTUD7A	CHFR
	P2RX3	CHGB
	P4HA2	CHIC1
	PAFAH2	CHM
	PAK3	CHMP1B
	PAK5	CHMP2A
	PAN2	CHP1
	PAPSS2	CHPF
	PARD3B	CHRFAM7A
	PARP8	CHRM4
	PARP9	CHRNA4
	PBXIP1	CHRNB1
	PCBP3	CHRNB2
	PCBP4	CHRND
	PCDHA8	CHROMR
	PCDHB13	CHST11
	PCDHGA4	CHST3
	PCDHGB7	CHST7
	PCK2	CIB1
	PCYOX1	CIC
	PCYOX1L	CIDECP1
	PDE4D	CILK1
	PDE9A	CILP2
	PDGFRB	CIPC
	PDSS2	CISH
	PDZD2	CKM
	PFKFB2	CLASP2
	PGPEP1	CLBA1
	PIGP	CLCF1
	PIK3AP1	CLCN2
	PIK3R2	CLCN3
	PKNOX2	CLCN5
	PLCD3	CLDN10
	PLCH2	CLDN11
	PLCL1	CLDN12
	PLCXD2	CLDN15
	PLEKHA2	CLEC16A
	PLEKHA6	CLHC1
	PLEKHG1	CLIP1
	PLEKHH1	CLIP2
	PLOD1	CLMN
	PLPPR2	CLMP
	PLXNA1	CLN3
	PLXNA4	CLN5
	PMEL	CLOCK
	PNMA8A	CLPB
	PNPLA8	CLTB
	PODXL	CLU
	POLR3GL	CLUAP1
	POU2F2	CLVS1
	PPM1H	CLYBL
	PPM1M	CMAS
	PPP1R17	CMC1
	PPP2R2C	CMC4
	PPP2R5B	CMIP
	PRICKLE2	CMPK2
	PRIMA1	CMTM1
	PRKN	CMTM4
	PROCR	CMTR2
	PROX1-AS1	CNEP1R1
	PRPH	CNN3-DT
	PRR36	CNNM2
	PRUNE2	CNNM4
	PSMG3-AS1	CNST
	PTGES3L	CNTD1
	PTGES3L-AARSD1	CNTFR
	PTGFR	CNTN1
	PTP4A3	CNTN4
	PTPRM	CNTN5
	PTPRN2	CNTNAP1
	PTPRU	COCH
	PXMP4	COG3
	QPRT	COG5
	RAB11FIP1	COG8
	RAB11FIP4	COL16A1
	RAB27B	COL18A1
	RAB36	COL25A1
	RAB3B	COL26A1
	RAB3D	COL5A2
	RAB3IP	COL7A1
	RAB6B	COL9A2
	RALB	COL9A3
	RALGPS1	COLEC11
	RARB	COLGALT2
	RASGRF2	COMMD1
	RASL11A	COMMD3
	RASSF4	COMMD7
	RBFOX3	COMTD1
	RBM24	COPG2
	RBPMS2	COPS7A
	RCBTB2	COPS8
	REEP1	COPZ1
	RELN	COQ5
	RET	COQ6
	RETREG1	COQ8B
	RETSAT	COQ9
	RFESD	CORO1B
	RFTN1	CORO7-PAM16
	RFX5	COX10-AS1
	RGS3	COX19
	RGS5	COX4I2
	RHBDL3	COX6B2
	RHOC	CPEB1
	RHOU	CPEB4
	RIMKLA	CPLANE1
	RIMS3	CPLANE2
	RIN2	CPLX3
	RND2	CPNE2
	ROR2	CPNE3
	RORA	CPS1
	RPH3A	CPT1A
	RPL23AP7	CPT1C
	RPL23AP82	CPTP
	RPS6KL1	CRACR2A
	RRM2B	CRADD
	RSPH3	CRB1
	RUNDC3A	CRBN
	RUNDC3A-AS1	CREB3
	RUSC2	CREB3L2
	RWDD2A	CREBL2
	RXRG	CREBRF
	S100A6	CRELD2
	S100PBP	CRIP1
	SAMD12	CRIP2
	SCD5	CRIPT
	SCN3A	CRISPLD1
	SCN5A	CROCC
	SCUBE1	CROCCP3
	SCUBE3	CRTAC1
	SDCBP2-AS1	CRY2
	SDK2	CRYZL1
	SEC14L2	CSAD
	SELENBP1	CSDC2
	SELENON	CSNK1G1
	SEMA3G	CSPG4
	SEMA4G	CSPG5
	SENP8	CSRNP3
	SEPTIN4	CT75
	SERINC5	CTBS
	SERP2	CTC1
	SERPING1	CTDSP2
	SESN3	CTHRC1
	SEZ6	CTNND1
	SEZ6L2	CTR9
	SFXN3	CTSB
	SGIP1	CTSF
	SGMS1-AS1	CTSH
	SGSH	CTSK
	SH3BGR	CTTNBP2NL
	SH3BGRL3	CUEDC1
	SH3RF3	CUL4B
	SHC1	CUL7
	SHC4	CUX1
	SHD	CUX2
	SHISA7	CXorf38
	SHLD1	CYB561A3
	SHROOM2	CYB561D1
	SHROOM3	CYB5D1
	SHTN1	CYB5D2
	SIAE	CYLD
	SIDT2	CYP20A1
	SLC12A6	CYP2D7
	SLC16A6	CYP2J2
	SLC17A7	CYP2R1
	SLC24A1	CYSTM1
	SLC24A2	CYTH1
	SLC24A3	CYTL1
	SLC25A45	DAAM1
	SLC26A11	DAB2IP
	SLC2A11	DAGLA
	SLC2A12	DALRD3
	SLC35A5	DAND5
	SLC41A2	DAPK2
	SLC43A2	DBH
	SLC44A3	DBIL5P
	SLC48A1	DBNDD2
	SLC4A8	DBP
	SLC5A4-AS1	DBT
	SLC66A3	DCAF11
	SLC6A17	DCAF17
	SLC6A2	DCAF5
	SLIT1	DCAF8
	SLIT3	DCBLD1
	SLITRK3	DCLK2
	SMIM14	DCPS
	SMIM20	DCTN1
	SMKR1	DCTN5
	SMOC1	DCX
	SMOC2	DDHD2
	SMPD1	DDN-AS1
	SMTNL2	DDR2
	SNAP91	DDX11-AS1
	SNED1	DDX11L2
	SNPH	DDX25
	SORBS2	DDX59
	SORL1	DECR2
	SOX7	DEF6
	SOX9	DENND3
	SPA17	DENND4A
	SPACA9	DENND4C
	SPATA20	DENND6B
	SPATA7	DERL2
	SPEF2	DET1
	SPOCK1	DFFB
	SPOCK2	DGAT1
	SPRED3	DGAT2
	SPRY4	DGCR2
	SRCIN1	DGCR5
	SRGAP3	DGCR6
	SRP14-AS1	DGKA
	ST3GAL3	DGKB
	STAC2	DGKH
	STAG3L4	DGKI
	STARD10	DGKQ
	STARD13	DGKZ
	STARD5	DHFR2
	STEAP3	DHRS1
	STIM1	DHRS4-AS1
	STK10	DIP2A
	STN1	DIP2B
	STON2	DIS3L
	STOX1	DIS3L2
	STRA6	DISP2
	STRADB	DLG1
	STUM	DLG2
	STX17	DLG4
	STX18-AS1	DLG5
	STX1A	DLGAP4
	SUOX	DLL1
	SUSD6	DLL3
	SVOP	DLL4
	SYNDIG1	DMAP1
	SYNE3	DMD
	SYNGR1	DMPK
	SYNGR4	DMRTA1
	SYNPO	DMRTA2
	SYT11	DMWD
	SYT13	DMXL1
	SYT17	DMXL2
	SYT9	DNAAF4
	SYTL2	DNAAF4-CCPG1
	SYTL3	DNAH10
	TANGO2	DNAH17
	TBX2	DNAH6
	TBX4	DNAJB14
	TCP11L2	DNAJC1
	TCTA	DNAJC16
	TDRKH	DNAJC17
	TECPR2	DNAJC18
	TENM2	DNAJC24
	TENM4	DNAJC27
	TEP1	DNAJC28
	TESMIN	DNAJC3-DT
	TGFA	DNAJC30
	TGFB3	DNAJC4
	THAP2	DNAJC6
	THBS4	DNAL1
	THRB	DNAL4
	THSD7A	DNASE1
	TIGD6	DNASE2
	TIMP3	DNHD1
	TMBIM4	DNM1
	TMC6	DNM3OS
	TMC7	DNMT3B
	TMCC2	DNPH1
	TMCC3	DOCK1
	TMEFF2	DOCK5
	TMEM116	DOCK6
	TMEM117	DOCK9
	TMEM119	DOK6
	TMEM120B	DOP1A
	TMEM143	DOP1B
	TMEM14A	DPCD
	TMEM150C	DPH1
	TMEM151B	DPH5
	TMEM159	DPH6
	TMEM169	DPYD
	TMEM182	DQX1
	TMEM185A	DRAM2
	TMEM198B	DSCAML1
	TMEM254	DST
	TMEM38A	DTNA
	TMEM59L	DTNB
	TMEM63C	DTWD1
	TMEM8B	DTX1
	TMUB2	DTX2
	TMX4	DUBR
	TNFAIP8L1	DUOX1
	TNFRSF1A	DUS4L
	TNRC6C	DUSP10
	TNS1	DUSP15
	TOB1	DUSP18
	TOB1-AS1	DUSP19
	TOLLIP	DUSP9
	TOM1L2	DXO
	TP53I3	DYNC1H1
	TP53INP1	DYNC2H1
	TP53INP2	DYNC2I1
	TP53TG1	DYNC2LI1
	TPM1	DYRK1B
	TPMT	DZIP1
	TRANK1	DZIP3
	TRAPPC9	EBAG9
	TRIL	EBF4
	TRIM2	EBLN3P
	TRIM4	ECD
	TRIM68	ECE2
	TSC22D3	ECH1
	TSLP	ECHDC3
	TSPAN15	ECI1
	TSPAN17	EDA
	TSPAN18	EDEM2
	TSPAN9	EDEM3
	TSPY26P	EEF1AKMT2
	TTBK1	EEF1AKMT3
	TTC9	EFCAB14
	TTLL3	EFCAB7
	TTPAL	EFEMP2
	TTYH2	EFHC1
	TUBA3FP	EFNA1
	TUNAR	EFNA3
	TVP23C-CDRT4	EFNB3
	UBAC2-AS1	EGLN3
	UBE2H	EHBP1L1
	UBE2QL1	EHD2
	UBL3	EHD3
	UBR1	EHD4
	UHMK1	EIF2A
	ULBP2	EIF2AK4
	ULBP3	EIF2D
	UNC5A	EIF3F
	UNC5C	EIF3H
	UQCR10	EIF3J-DT
	USP2	EIF4A2
	VAT1L	EIF4B
	VCL	EIF4E2
	VPS28	ELAPOR2
	VSTM2B	ELF1
	VSTM4	ELF4
	WASHC3	ELMOD1
	WDFY3-AS2	ELMOD2
	WDR31	ELMOD3
	WFIKKN2	ELN
	WNT5B	ELOVL3
	XRN1	ELOVL4
	XYLT1	ELOVL7
	YPEL1	ELP4
	YPEL3	EMC1
	YPEL5	EMC10
	ZBED5-AS1	EMILIN1
	ZC3H6	EML1
	ZCCHC24	EML3
	ZDHHC22	EMP2
	ZDHHC24	EMP3
	ZDHHC4	ENDOV
	ZFYVE1	ENHO
	ZFYVE19	ENO2
	ZMAT4	ENOX2
	ZNF22-AS1	ENTPD7
	ZNF33B	EOGT
	ZNF365	EPB41L1
	ZNF385A	EPB41L4A
	ZNF396	EPB41L4A-AS1
	ZNF429	EPB41L4B
	ZNF517	EPB41L5
	ZNF540	EPC1
	ZNF561-AS1	EPC2
	ZNF563	EPG5
	ZNF641	EPHA8
	ZNF658B	EPHB6
	ZNF720	EPHX1
	ZNF75D	EPHX4
	ZNF792	EPOR
	ZNF793-AS1	EPS15
	ZSWIM5	EPS8
	ZSWIM8	EPS8L1
		ERAP1
		ERBB2
		ERBB4
		ERC1
		ERC2
		ERCC2
		ERCC6L2
		ERCC8
		ERG28
		ERGIC3
		ERLEC1
		ERLIN2
		ERMARD
		ERN1
		ERO1B
		ERRFI1
		ERV3-1
		ERV3-1-ZNF117
		ESRRA
		ESYT2
		ESYT3
		ETFBKMT
		ETFDH
		ETNK2
		ETS1
		EVA1B
		EVC
		EVI5
		EVI5L
		EXD2
		EXD3
		EXOC2
		EXOC3
		EXOC3-AS1
		EXOC3L1
		EXOC4
		EXOC6B
		EXT2
		EXTL3
		EZH1
		EZR
		F12
		FAAH
		FADS3
		FAHD2B
		FAM102A
		FAM102B
		FAM110B
		FAM114A2
		FAM117A
		FAM118A
		FAM120B
		FAM131A
		FAM13A
		FAM149B1
		FAM157B
		FAM160A1
		FAM160A2
		FAM160B1
		FAM160B2
		FAM162A
		FAM168A
		FAM171B
		FAM172A
		FAM174A
		FAM177A1
		FAM184A
		FAM185A
		FAM200A
		FAM200B
		FAM204A
		FAM217B
		FAM218A
		FAM219A
		FAM219B
		FAM220A
		FAM222B
		FAM227A
		FAM234A
		FAM234B
		FAM241A
		FAM3A
		FAM3C
		FAM47E-STBD1
		FAM53A
		FAM71E2
		FAM78A
		FAM86B3P
		FAM86C2P
		FAM86EP
		FAM86JP
		FAM8A1
		FAM98C
		FAN1
		FANCF
		FAR2
		FASTK
		FAT4
		FAXDC2
		FBLIM1
		FBRS
		FBXL19-AS1
		FBXL2
		FBXL20
		FBXL22
		FBXL4
		FBXL8
		FBXO10
		FBXO16
		FBXO25
		FBXO3
		FBXO30-DT
		FBXO36
		FBXO4
		FBXO44
		FBXO8
		FBXO9
		FBXW4
		FBXW9
		FCHO1
		FCHSD1
		FCSK
		FDXACB1
		FECH
		FER
		FERMT2
		FEV
		FGD4
		FGD6
		FGF14
		FGF14-AS2
		FGF7P3
		FGF7P6
		FGFBP3
		FGFR1
		FGFR3
		FHDC1
		FHIT
		FHOD1
		FICD
		FIGN
		FITM2
		FIZ1
		FKBP10
		FKBP14
		FKBP15
		FKBP1B
		FKBP9
		FKBP9P1
		FKTN
		FLCN
		FLII
		FLJ20021
		FLJ37201
		FLJ37453
		FLJ39095
		FLJ42627
		FLJ44635
		FLNB
		FLRT1
		FLVCR1-DT
		FLYWCH1
		FMNL1
		FMOD
		FN1
		FN3K
		FNDC3A
		FOXD4
		FOXJ2
		FOXO3
		FOXO4
		FOXO6
		FPGT
		FRAS1
		FRAT1
		FRG1-DT
		FRG1BP
		FRG1EP
		FRG1HP
		FRRS1
		FRS3
		FRY
		FRYL
		FRZB
		FSBP
		FSD1
		FSTL1
		FSTL3
		FTO
		FUNDC1
		FURIN
		FUT10
		FZD4
		G6PD
		GAB2
		GAB3
		GABBR1
		GABPB1-AS1
		GABPB1-IT1
		GABPB2
		GAL3ST3
		GALC
		GALK2
		GALM
		GALNT11
		GALNT4
		GALNT6
		GALT
		GANC
		GAP43
		GARNL3
		GARRE1
		GARS1-DT
		GAS2
		GAS2L1
		GASAL1
		GATA2-AS1
		GBA2
		GBF1
		GCK
		GCNT2
		GDAP2
		GDE1
		GDF11
		GDPD1
		GDPD5
		GDPGP1
		GEMIN8
		GEMIN8P4
		GET1
		GFM2
		GFOD2
		GGA1
		GGA3
		GGACT
		GGT5
		GHDC
		GIGYF2
		GINM1
		GIPC1
		GIPR
		GJA1
		GJC2
		GJD3
		GK5
		GLB1
		GLB1L
		GLI4
		GLIPR2
		GLIS1
		GLMN
		GLRA1
		GLRB
		GLT8D1
		GLT8D2
		GMDS
		GMIP
		GNAI2
		GNE
		GNG2
		GNL1
		GNPDA1
		GNPTAB
		GNPTG
		GOLGA1
		GOLGA4
		GOLGA5
		GOLGA6L4
		GOLGB1
		GOLM2
		GOLPH3L
		GON4L
		GORASP1
		GOT1
		GP1BA
		GPAM
		GPATCH2L
		GPBAR1
		GPCPD1
		GPD1L
		GPR107
		GPR12
		GPR135
		GPR137
		GPR155
		GPR157
		GPR158
		GPR173
		GPR26
		GPR27
		GPR4
		GPR75-ASB3
		GPR85
		GPRC5B
		GPRC5C
		GPRIN3
		GRAMD4
		GREB1
		GREB1L
		GRHL1
		GRIA2
		GRIA3
		GRIA4
		GRID1
		GRID2IP
		GRIN1
		GRIN2C
		GRIP2
		GRIPAP1
		GRK3
		GRN
		GSDME
		GSEC
		GSN
		GSPT2
		GSTA4
		GSTK1
		GSTM2P1
		GSTM3
		GSTO2
		GSTZ1
		GTF2H5
		GTF2IP20
		GUCA1A
		GUSBP11
		GVQW3
		GXYLT2
		GYG2
		GYS1
		H2BC21
		H6PD
		HACD1
		HADHB
		HAGHL
		HAGLR
		HAND2-AS1
		HAS3
		HBP1
		HCFC1R1
		HCFC2
		HCG11
		HCG18
		HCN1
		HCN2
		HDAC1
		HDAC10
		HDAC11
		HDAC5
		HDAC6
		HDAC9
		HDDC3
		HDHD2
		HDHD3
		HEATR5B
		HEATR6
		HEBP1
		HECTD2
		HECTD3
		HECTD4
		HECW2
		HEG1
		HELB
		HELZ
		HELZ2
		HEMK1
		HERC1
		HERPUD2
		HEXB
		HEXD
		HEXIM1
		HEXIM2
		HEY1
		HGSNAT
		HIBADH
		HIF1AN
		HIGD2A
		HINT3
		HIP1R
		HIPK3
		HIVEP2
		HK1
		HLCS
		HLF
		HMBOX1
		HMCN1
		HMCN2
		HMG20A
		HMGA1P7
		HMGXB3
		HMGXB4
		HMX3
		HNF4G
		HOOK1
		HOOK2
		HOXC5
		HOXC6
		HOXC8
		HOXD4
		HOXD8
		HOXD9
		HPCA
		HS3ST3B1
		HSD11B1L
		HSD11B2
		HSD17B11
		HSD17B14
		HSD17B8
		HSF2BP
		HSPG2
		HTATSF1P2
		HTR7
		HTR7P1
		HTRA3
		HTT
		HUS1
		HYAL3
		HYPK
		IAH1
		IARS2
		IBTK
		ICA1
		ICA1L
		ICAM5
		IDS
		IDUA
		IFFO1
		IFI16
		IFI44L
		IFITM3
		IFNAR2
		IFT140
		IFT172
		IFT27
		IFT46
		IFT74
		IFT80
		IFT88
		IFTAP
		IGBP1
		IGDCC4
		IGSF1
		IGSF8
		IGSF9B
		IKZF2
		IKZF4
		IL12RB2
		IL17RC
		IL17RD
		IL18BP
		IL21R
		IL27RA
		IL6ST
		ILF3-DT
		IMMP1L
		IMMP2L
		IMPACT
		INAFM2
		INAVA
		ING4
		INKA1
		INO80B-WBP1
		INO80D
		INPP4A
		INSIG2
		INSM2
		INSRR
		INTS12
		INTS2
		INTS3
		INTU
		INVS
		IP6K2
		IPMK
		IPO8
		IPP
		IQCA1
		IQCD
		IQCE
		IQCG
		IQSEC2
		IRAG1
		IRAK1BP1
		IRF9
		ISG15
		ISLR
		ISY1-RAB43
		ISYNA1
		ITFG1
		ITGA11
		ITGA2B
		ITGA5
		ITGB4
		ITGB8
		ITPKC
		ITPR1
		ITPR2
		ITPR3
		IVD
		JAK1
		JAK2
		JAK3
		JAKMIP2
		JAM2
		JMJD1C
		JMJD7
		JMJD7-PLA2G4B
		JOSD2
		JPH3
		JPH4
		KALRN
		KANTR
		KAT6B
		KATNIP
		KAZALD1
		KBTBD11
		KBTBD3
		KCNAB2
		KCNAB3
		KCND1
		KCND2
		KCNF1
		KCNH3
		KCNH6
		KCNH7
		KCNH8
		KCNJ11
		KCNJ14
		KCNJ4
		KCNJ6
		KCNMB3
		KCNN1
		KCNN2
		KCNN3
		KCNQ2
		KCNQ4
		KCNT2
		KCTD11
		KCTD13
		KCTD16
		KCTD18
		KDELR3
		KDM1B
		KDM4A
		KDM4B
		KDM4C
		KDM5B
		KDM5D
		KDM6B
		KDM7A
		KHK
		KHNYN
		KIAA0319L
		KIAA0754
		KIAA0895
		KIAA0895L
		KIAA1109
		KIAA1217
		KIAA1328
		KIAA1549
		KIAA1656
		KIAA2026
		KIDINS220
		KIF13B
		KIF16B
		KIF17
		KIF19
		KIF1B
		KIF26B
		KIF3A
		KIF3B
		KIF3C
		KIF5A
		KIF6
		KIF7
		KIFAP3
		KIFC2
		KIFC3
		KIRREL1
		KIZ
		KLC4
		KLF10
		KLF9
		KLHL11
		KLHL12
		KLHL24
		KLHL26
		KLHL28
		KLHL31
		KLHL35
		KLHL42
		KLHL7-DT
		KLHL9
		KLRG2
		KMT2C
		KMT2D
		KMT2E
		KMT5B
		KPNA5
		KPTN
		KRBA1
		KTN1-AS1
		KYAT1
		KYAT3
		L3HYPDH
		L3MBTL1
		LACTB
		LAG3
		LAMA5
		LAMB1
		LAMB2
		LAMC3
		LAMTOR3
		LARGE2
		LARP6
		LATS1
		LATS2
		LCA5
		LCMT1
		LCOR
		LDOC1
		LEPR
		LETM2
		LETMD1
		LGALS1
		LGALS3
		LGALS3BP
		LGR4
		LHX4-AS1
		LHX6
		LHX8
		LIFR
		LIFR-AS1
		LIG3
		LIG4
		LIMD1
		LIMD1-AS1
		LIME1
		LIMK1
		LIMK2
		LIN7B
		LIN7C
		LINC00174
		LINC00189
		LINC00205
		LINC00265
		LINC00294
		LINC00342
		LINC00472
		LINC00476
		LINC00526
		LINC00537
		LINC00574
		LINC00630
		LINC00638
		LINC00652
		LINC00654
		LINC00663
		LINC00667
		LINC00674
		LINC00693
		LINC00863
		LINC00869
		LINC00888
		LINC00938
		LINC00957
		LINC00999
		LINC01000
		LINC01001
		LINC01003
		LINC01004
		LINC01006
		LINC01061
		LINC01088
		LINC01116
		LINC01184
		LINC01234
		LINC01278
		LINC01315
		LINC01347
		LINC01415
		LINC01518
		LINC01521
		LINC01537
		LINC01547
		LINC01550
		LINC01560
		LINC01561
		LINC01679
		LINC01694
		LINC01703
		LINC01816
		LINC01829
		LINC01881
		LINC02035
		LINC02210
		LINC02246
		LINC02268
		LINC02495
		LINC02593
		LINC02604
		LINC02606
		LINC02609
		LINC02870
		LINC02875
		LINGO2
		LIPA
		LIPT1
		LITAF
		LLGL2
		LMBR1L
		LMBRD1
		LMBRD2
		LMF1
		LMO1
		LMO3
		LMTK2
		LMTK3
		LNPEP
		LNX2
		LOC100126784
		LOC100128164
		LOC100128398
		LOC100129534
		LOC100129917
		LOC100130027
		LOC100130238
		LOC100130691
		LOC100130744
		LOC100132062
		LOC100132249
		LOC100132287
		LOC100272217
		LOC100287015
		LOC100287042
		LOC100287896
		LOC100288069
		LOC100419583
		LOC100499489
		LOC100505549
		LOC100505715
		LOC100506071
		LOC100506302
		LOC100506472
		LOC100506476
		LOC100506639
		LOC100506730
		LOC100506990
		LOC100507002
		LOC100507373
		LOC100507437
		LOC100507599
		LOC100507634
		LOC100996419
		LOC101593348
		LOC101927045
		LOC101927151
		LOC101927267
		LOC101927365
		LOC101927550
		LOC101927583
		LOC101927661
		LOC101927751
		LOC101927752
		LOC101928504
		LOC101929057
		LOC101929188
		LOC101929479
		LOC101930085
		LOC102606465
		LOC102723665
		LOC102724238
		LOC102724488
		LOC102724532
		LOC102724770
		LOC102724814
		LOC103021295
		LOC103344931
		LOC105370708
		LOC105371763
		LOC105371795
		LOC105373156
		LOC105373159
		LOC105375690
		LOC105376114
		LOC105379477
		LOC107985544
		LOC107985728
		LOC107985911
		LOC107985946
		LOC108783654
		LOC112268219
		LOC112268269
		LOC112543491
		LOC115308161
		LOC143666
		LOC145783
		LOC257396
		LOC283683
		LOC283731
		LOC284454
		LOC284865
		LOC286437
		LOC339803
		LOC374443
		LOC400940
		LOC440300
		LOC440311
		LOC441155
		LOC441242
		LOC642361
		LOC643072
		LOC646471
		LOC647070
		LOC728392
		LOC728613
		LOC728673
		LOC728743
		LOC728752
		LOC729218
		LOC729291
		LOC730183
		LOH12CR2
		LONP2
		LONRF3
		LOXL2
		LPAR2
		LPCAT3
		LPCAT4
		LPIN3
		LRATD1
		LRATD2
		LRBA
		LRCH4
		LRIG1
		LRIG2
		LRP2BP
		LRRC17
		LRRC24
		LRRC27
		LRRC28
		LRRC32
		LRRC34
		LRRC37A
		LRRC37A2
		LRRC37A3
		LRRC37A4P
		LRRC37A8P
		LRRC41
		LRRC43
		LRRC49
		LRRC4B
		LRRC57
		LRRC6
		LRRC61
		LRRC75A
		LRRC75B
		LRRIQ1
		LRRK1
		LRRK2
		LRSAM1
		LRTOMT
		LTBP3
		LTBP4
		LY6H
		LYNX1
		LYPD6
		LYPLAL1
		LYRM1
		LYRM9
		LYSMD1
		LYSMD2
		MACF1
		MADD
		MAFG-DT
		MAFK
		MAGED2
		MAGED4B
		MAGIX
		MAML2
		MAMSTR
		MAN1A1
		MAN1A2
		MAN2B1
		MAN2B2
		MANBA
		MANSC1
		MAP1A
		MAP1LC3A
		MAP1LC3B
		MAP2
		MAP2K3
		MAP2K4
		MAP2K5
		MAP3K10
		MAP3K12
		MAP3K13
		MAP3K14-AS1
		MAP3K5
		MAP3K6
		MAP3K9
		MAP4K2
		MAP4K3
		MAP4K3-DT
		MAP4K5
		MAP7
		MAP9
		MAPK11
		MAPK3
		MAPK8IP1
		MAPK8IP1P2
		MAPK8IP3
		MAPRE2
		MARCHF2
		MARCHF4
		MARCHF8
		MARF1
		MARK3
		MAST1
		MAU2
		MAVS
		MBD6
		MBLAC2
		MBNL1
		MBNL1-AS1
		MBNL2
		MBTPS1
		MBTPS2
		MC1R
		MCCC2
		MCF2L
		MCM3AP-AS1
		MCRIP2
		MDH1B
		MDM4
		ME1
		MECP2
		MED12
		MED13L
		MED18
		MED21
		MED23
		MED28
		MED7
		MEF2A
		MEF2D
		MEGF9
		MEIOC
		MEIS1-AS3
		MEIS3
		MEIS3P1
		MELTF
		MELTF-AS1
		METRN
		METTL24
		MFAP2
		MFAP3
		MFAP3L
		MFN1
		MFNG
		MFSD1
		MFSD10
		MFSD11
		MFSD13A
		MFSD3
		MFSD4B
		MFSD6
		MFSD8
		MGAM
		MGAT5
		MGAT5B
		MGC2889
		MGP
		MGST1
		MGST3
		MIA3
		MIAT
		MIB1
		MIB2
		MICAL1
		MICAL2
		MICALCL
		MICALL1
		MICU3
		MID2
		MIEF2
		MIEN1
		MIER1
		MIF4GD
		MINDY1
		MINDY2
		MINDY3
		MINDY4
		MINK1
		MIR100HG
		MIR1915HG
		MIR4453HG
		MIR600HG
		MIR762HG
		MIR9-3HG
		MIR99AHG
		MIXL1
		MKLN1
		MKLN1-AS
		MKNK2
		MLST8
		MLXIPL
		MLYCD
		MMAA
		MMAB
		MMP24OS
		MMUT
		MOAP1
		MOB3A
		MOB4
[truncated: 1,908 more rows]
